# Supplementary material for: Selective binding of retrotransposons by ZFP352 facilitates the timely dissolution of totipotency network
Source: Nat Commun. 2023 Jun 20;14:3646. doi: 10.1038/s41467-023-39344-1 (PMC10281998; doi:10.1038/s41467-023-39344-1)
Supplement: Supplementary file 3 — Supplementary Data 1 [file 41467_2023_39344_MOESM3_ESM.xlsx]

## Sheet: DuxOE time point gene cluster
DuxOE time point expression cluster gene information
Dux_cluster1	Dux_cluster2	Dux_cluster3	Dux_cluster4	Dux_cluster5	Dux_cluster6
A230083G16Rik	A230057D06Rik	A330093E20Rik	A930004J17Rik	A030005L19Rik	A230103J11Rik
A330023F24Rik	A2m	A430089I19Rik	A930029G22Rik	A630001O12Rik	A330009N23Rik
A430005L14Rik	A430033K04Rik	A430090L17Rik	A930037H05Rik	A730011C13Rik	A430110C17Rik
A930016O22Rik	A4galt	A530032D15Rik	AC240460.1	A930028N01Rik	A830018L16Rik
AW551984	A630089N07Rik	A530040E14Rik	AI197445	Ablim2	AC160138.1
Aacs	A730091E23Rik	A530076I17Rik	AI480526	Acot13	AC163616.1
Abcb9	A930024E05Rik	A730018C14Rik	AI661453	Acox1	AI506816
Abhd8	AA386476	A830082N09Rik	AU040320	Adgrg6	AW549877
Acaa1b	AC113595.1	A930014E10Rik	AU041133	Adi1	Abca1
Acaa2	AC151602.1	AA414992	Aars	Adssl1	Abcb1b
Acadvl	AC156021.1	AA623943	Aatk	Akr1b7	Abcb4
Acap1	AC164084.3	AA684185	Abca8b	Amhr2	Abcc4
Acat2	AC165294.1	AA792892	Abcb6	Ank	Abhd16a
Ace	AI427809	AC123873.1	Abcg4	Ankrd33b	Ablim1
Acer1	AI467606	AC123873.2	Abhd12	Ano10	Acadl
Acly	AI987944	AC124606.2	Ablim3	Apopt1	Acd
Acot1	AU015836	AC125149.1	Abraxas1	Arhgef10l	Acsl1
Acpp	AW146154	AC125149.3	Acan	Asah1	Acvr1b
Acss2	AW209491	AC125149.4	Ace3	Atp6ap2	Adam15
Actn3	Aamp	AC125149.5	Acot2	Atp6v0b	Adamts14
Acy1	Aar2	AC125178.1	Acsf2	Atp6v0c	Adamtsl5
Acy3	Abcg2	AC125178.2	Acsm3	Atp6v1g1	Adgrb1
Adgrb2	Abcg3	AC125178.3	Acss1	Atraid	Adgre5
Adm	Abhd18	AC132444.1	Adam22	B130046B21Rik	Afap1
Adora2a	Acot6	AC132444.2	Adamts1	B2m	Agap1
Agmat	Acp4	AC132444.3	Adamts2	B4galnt2	Agpat3
Ahr	Actl6a	AC133095.1	Adamts20	Batf3	Agrn
Aif1l	Ada	AC133095.2	Adamts4	Bend6	Agtrap
Aifm3	Adnp2	AC133103.1	Adcy1	Bhlhe41	Ahnak
Aire	Adrb1	AC133103.4	Adcy7	Bnip1	Ahnak2
Akr1b8	Afap1l1	AC133103.5	Adcy9	Brd8dc	Aig1
Alas1	Agap2	AC133103.6	Adgra2	Cables1	Aldh1a3
Aldh3b2	Agbl3	AC139347.1	Adhfe1	Cacna2d3	Aldh1l2
Aldoa	Aggf1	AC140325.2	Adtrp	Cadps2	Alg3
Aldoc	Agpat2	AC140325.3	Aff1	Calr4	Alkbh1
Alox12b	Ahcy	AC140325.4	Aga	Caly	Alkbh3os1
Alox15	Ahsa1	AC140365.1	Ago4	Camk2n1	Amdhd2
Alox5ap	Ak4	AC163611.1	Agtr1a	Car13	Amfr
Aloxe3	Akr1b3	AC164084.1	Ahcyl2	Car4	Amy1
Ankrd13b	Aldh1b1	AC165294.2	Akain1	Car5a	Angptl6
Ankrd13d	Alg11	AC168977.1	Aldh18a1	Cavin4	Ank1
Anp32a	Amd1	AF067061	Aldh5a1	Cbln4	Anks1b
Aoc3	Amer1	AF067063	Alg1	Ccdc125	Ano3
Aox4	Ammecr1l	AI838599	Alg2	Cd300lf	Anxa11os
Arap3	Anapc10	AU015228	Alg8	Cd46	Aox1
Arhgdib	Angptl4	AU019990	Alpk3	Cd59b	Ap3d1
Arhgef19	Ankrd34a	AW822073	Alpl	Cd63	Ap5z1
Armc2	Ankrd37	AY512931	Amer2	Cers1	Aqp3
Armcx4	Ankrd49	Abca13	Amotl2	Cfl2	Arc
Arrb1	Anxa2	Abca17	Ank2	Cgas	Arhgap21
Arrdc2	Anxa6	Abcb5	Ankle1	Chchd10	Arhgap9
Asb10	Aoah	Abhd3	Ankrd12	Chchd4	Arhgef6
Asgr1	Arhgap29	Abhd6	Ankrd31	Chkb	Arid1b
Asgr2	Arhgap30	Abitram	Ankrd44	Chpt1	Arl8a
Atg2a	Arhgap32	Acbd7	Ankrd45	Cldn4	Ass1
Atox1	Arhgap35	Acss3	Ano1	Clk1	Asxl2
Atp10a	Arhgef15	Acvr2a	Ap5s1	Clk4	Atf5
Atp1a2	Arhgef25	Adamts19	Apba1	Clybl	Atp1a1
Atp5g3	Arhgef5	Adap2	Apba2	Cnih4	Atp1b1
Atp5k	Arl16	Adcy2	Aph1c	Cnn3	Atp2a3
Atp8b3	Arl4a	Adgrl3	Apoe	Cpne1	Atp6ap1
Axl	Arl5c	Adh7	App	Cpsf4l	Atp6v0a1
B230217C12Rik	Arl6ip4	Adora2b	Aqp6	Cryzl1	Atp6v1d
B230311B06Rik	Armcx6	Alyref2	Arfgef2	Csf2ra	Atxn2
B9d2	Asap3	Amd2	Arhgap18	Ctsa	Atxn2l
BC051019	Asf1b	Amigo3	Arhgap27	Ctsb	Auh
Baiap2l2	Atcay	Ankrd22	Arhgap33	Ctsd	Aup1
Barx2	Atg101	Ankrd9	Arhgef2	Ctsl	B3galt2
Bbc3	Atp1a4	Antxr1	Arhgef9	Ctsz	B3gat2
Bcas1	Atp6v0a4	Apol7b	Arl14ep	Cuta	B4galnt4
Bhlha15	B230354K17Rik	Aqr	Armc5	Cyba	BC034090
Bicdl2	B3galnt1	Areg	Arnt2	Dbp	BC049715
Bpgm	B3gnt3	Arg2	Arr3	Dmrt1	BC065397
Btbd2	BC048403	Arhgef26	Arsa	Dmrta2	Bcam
Btg2	BC051226	Arid5a	Arsb	Dock10	Bdkrb2
C1ql4	Babam1	Arl15	Arsg	Dync1li2	Bhlhe40
C1qtnf1	Bag5	Arl4d	Asb17	E030044B06Rik	Bmp1
C1s2	Bbs10	Armcx5	Ash1l	E130311K13Rik	Bmp7
C3	Bcar1	Armh2	Asic3	Eda2r	Bri3
C8b	Bcdin3d	Arrdc3	Atf3	Eif1	Brwd1
Cacng6	Bckdk	Arsk	Atp11a	Enpp5	Btbd11
Cadm2	Bcl2l14	Ate1	Atp1a3	Epdr1	Btbd19
Cadm4	Bcl3	Atf2	Atp1b2	Eya1	Btg1
Calr	Bcl6b	Atp4a	Atp2a2	Fabp3	Btn1a1
Camk2b	Bcorl1	Atp6v1e1	Atp2b2	Fam178b	C030015A19Rik
Car5b	Bend5	Atpsckmt	Atrnl1	Fgf4	C730045M19Rik
Car8	Bet1l	Aunip	Atxn1	Fgg	C77080
Car9	Bicra	B020004J07Rik	Atxn3	Fkbp7	CAAA01118383.1
Carhsp1	Birc3	B020017C02Rik	Axin2	Fnip1	CAAA01147332.1
Casp6	Bloc1s5	B020031M17Rik	B230206L02Rik	Ftl1	Camk2d
Casq1	Blzf1	B230317F23Rik	B230303O12Rik	Fuca2	Card10
Castor1	Bmerb1	B3gntl1	B3glct	Fuom	Cask
Cbln1	Bmf	BB287469	B4galt5	Fxyd6	Casp2
Cbln3	Bmp4	BB557941	B930059L03Rik	G6pc3	Cbx6
Cbx8	Bnip3	BC037704	B930095G15Rik	Gabarap	Ccdc15
Cby1	Bnip3l	BC061212	BC004004	Gba	Ccdc38
Ccdc117	Bnipl	BC080695	BC024063	Gdf15	Ccdc84
Ccdc148	Bok	BC080696	BC030343	Ghitm	Ccdc88c
Ccdc184	Bop1	BC147527	BC048644	Glb1	Cck
Ccdc28b	Brca1	Bcl6	BC067074	Glrb	Ccnl1
Ccdc58	Brca2	Bex6	BC107364	Gm11739	Cd247
Ccdc63	Brinp1	Bglap3	Barhl2	Gm11832	Cd38
Ccdc8	Brip1	Bicc1	Bcan	Gm12688	Cd55
Ccdc88b	Brip1os	Bola1	Bcl11b	Gm13453	Cd68
Ccnd2	Btbd17	Brd3os	Bcl9l	Gm14027	Cdh4
Cd164l2	Bud31	C130026I21Rik	Begain	Gm14042	Cdkn1b
Cd300lg	C130036L24Rik	C130073F10Rik	Bend7	Gm14286	Celsr1
Cd37	C1ql1	C1d	Bik	Gm15816	Cerk
Cd6	C330018D20Rik	C1galt1c1	Bmi1	Gm15892	Cers2
Cd7	C330021F23Rik	C2cd2	Boc	Gm15964	Chrnb1
Cd74	C430042M11Rik	C2cd2l	Bpifb4	Gm15998	Clip1
Cdc42ep5	C78283	C2cd4b	Brinp2	Gm16015	Cln3
Cdca3	Cabp4	C330011M18Rik	Bst2	Gm16071	Clptm1
Cdh7	Cacfd1	CAAA01098150.1	Btbd18	Gm16206	Clstn1
Cdhr1	Cacna1f	CN725425	Btbd6	Gm17022	Cmip
Cdk19os	Cacna1h	CT868723.1	C030034I22Rik	Gm17359	Cmtm3
Cdkn1a	Cacybp	Cab39	C1qtnf4	Gm20274	Cmtm7
Cdkn1c	Calcoco2	Cacna1s	C2	Gm21691	Cnot8
Cela2a	Calm1	Cacng8	C2cd4c	Gm21742	Cntfr
Celf6	Capn10	Calhm3	C530008M17Rik	Gm24303	Cox20
Cercam	Card6	Cand1	Cables2	Gm25092	Cox6b2
Cers4	Casp8	Card11	Cabp7	Gm29017	Cpe
Cetn2	Catsper2	Casr	Cachd1	Gm29773	Cpt1c
Cgnl1	Cavin1	Cbr4	Cacna1b	Gm31718	Cpz
Chchd2	Cbarp	Ccdc60	Cacna1c	Gm3739	Crebbp
Chrm4	Ccdc102a	Ccdc71l	Camkk1	Gm37444	Crebrf
Chrnb4	Ccdc113	Ccdc74a	Cap2	Gm37581	Crnn
Chst1	Ccdc127	Ccdc83	Card19	Gm37795	Csnk1a1
Cib2	Ccdc151	Ccdc89	Carf	Gm37829	Csnk1e
Clcnka	Ccdc160	Ccnb3	Carmil3	Gm37983	Ctc1
Clcnkb	Ccdc3	Ccne2	Casd1	Gm38312	Ctdsp2
Cldn3	Ccdc32	Ccser1	Catspere2	Gm42547	Ctsc
Cldn5	Ccdc40	Cd163	Cbx4	Gm43511	Cxcl14
Clip2	Ccdc51	Cd200r1	Ccbe1	Gm43597	Cyp4f17
Clip3	Ccdc71	Cdkl5	Ccdc150	Gm43609	Cyp4f39
Clnk	Ccdc86	Cdkn2aip	Ccdc36	Gm43737	D230049E03Rik
Clta	Ccne1	Cdr2	Ccdc62	Gm43857	Dach2
Cmtm8	Ccnjl	Ceacam19	Ccdc93	Gm44117	Dele1
Cngb1	Ccs	Cebpa	Ccm2l	Gm44165	Dennd1b
Cnn1	Cct3	Cep57l1	Ccsap	Gm44722	Dgkh
Cnp	Cct6a	Cfap97	Cct6b	Gm45218	Dhrs11
Col2a1	Cd22	Cfh	Cd27	Gm45847	Dhx35
Col5a3	Cd276	Chac1	Cd55os	Gm46378	Diaph2
Col6a5	Cd3eap	Chit1	Cd59a	Gm47639	Dis3l2
Col7a1	Cd79b	Chpf2	Cdc14a	Gm49617	Dlg5
Col8a2	Cdc42ep1	Chrm3	Cdc42bpg	Gm49886	Dll1
Copz2	Cdc42ep2	Chst2	Cdh22	Gm50253	Dnm1
Coq8a	Cdc42ep3	Chst3	Cdk14	Gm5225	Dock1
Coro1a	Cdc6	Ciita	Cdkl4	Gm5921	Dpp7
Coro2a	Cdh6	Clec10a	Cdnf	Gm6169	Dscaml1
Cox4i2	Cdk5r2	Clp1	Cdo1	Gm6900	Dsg2
Cox7a1	Cdk7	Cnga3	Cds1	Gm9929	Dsp
Cox7a2	Cdkl2	Cntnap3	Cebpb	Gnpda1	Dusp4
Cpne5	Cdkn2aipnl	Colgalt2	Celsr2	Gnptg	Dvl2
Cpne9	Cdkn2b	Coq10b	Cep170b	Gpr19	Dync1h1
Crabp1	Cdsn	Cpb2	Cerkl	Gpx4	Dyrk1b
Cracr2b	Cela1	Cpxcr1	Cerox1	Gramd1b	E030022I16Rik
Crhr2	Cenpj	Cracr2a	Chadl	Grm4	E230016M11Rik
Crip1	Cenpl	Crxos	Chd5	Gstt2	Ece2
Crispld2	Cenpo	Csnk2a3	Chil1	Gsx2	Eef2k
Crlf1	Cep41	Csrnp1	Chrd	Gtpbp6	Efna3
Crmp1	Cfap74	Csrnp2	Chrna7	Hacd2	Egfr
Crnde	Cfl1	Csrnp3	Chtf8	Hkdc1	Eif3f
Crtc2	Chac2	Ctf2	Ciart	Hmcn2	Emc10
Ctf1	Champ1	Cwc22	Cipc	Hmgcll1	Eml2
Cthrc1	Chml	Cyb5d2	Clcn4	Hook2	Emp2
Ctxn1	Chordc1	Cyp2b19	Clcn5	Hpx	Ephb2
Cyfip2	Chrac1	Cypt3	Clcn6	Hscb	Eppk1
Cyp2c23	Chrna9	D13Ertd608e	Clcn7	Hspa9	Erbin
Cyp2d22	Ciao1	D1Pas1	Clic5	Iah1	Ercc5
Cyp4f14	Ciapin1	D5Ertd577e	Clip4	Ica1	Ergic1
D630003M21Rik	Cinp	Dbr1	Clmn	Ifi30	Erlec1
D630023F18Rik	Cldn20	Dcbld1	Cln5	Il12rb2	Esrrb
D830024N08Rik	Cldn9	Dcc	Cln6	Il17b	Etl4
D930020B18Rik	Clmp	Dcdc5	Cnbd2	Il23a	Exoc4
Dad1	Cmah	Ddit4	Cnksr2	Immp2l	Ext2
Dapk2	Cmc2	Ddit4l	Cnnm1	Ip6k1	F2r
Dbi	Cmpk2	Ddr2	Cnnm2	Jdp2	F3
Dcaf7	Cmtr2	Defb13	Cntf	Kazn	F420014N23Rik
Dcxr	Cntnap2	Defb25	Cobll1	Kcnip3	Fads6
Defb42	Coa3	Dennd4c	Col15a1	Kcnj12	Fam120c
Dffb	Coa7	Depdc7	Col20a1	Kcnk5	Fam129a
Dhcr7	Cog8	Dhh	Col23a1	Khdrbs2	Fam133b
Dhx58	Col12a1	Dhtkd1	Col27a1	Kifc5b	Fam167a
Dlg4	Cptp	Dlgap2	Col4a6	Klf15	Fam168b
Dll3	Cradd	Dnajb1	Col9a3	Klhl21	Fam214a
Dnah14	Crnkl1	Dnajb14	Colec11	Klhl32	Fam234b
Dnah8	Crocc2	Dnajb3	Coq10a	Laptm4b	Far2
Dnajc12	Csk	Dnajb9	Cort	Lcorl	Fbxl3
Dnd1	Cstf2t	Dock9	Cox6a2	Lgals4	Fbxw4
Dnmt3l	Cstf3	Dok3	Cpeb1	Lhx3	Fetub
Dnpep	Ctdsp1	Dppa2	Cpeb2	Lin52	Firre
Dok4	Ctr9	Dppa3	Cplx1	Lockd	Fkbp10
Dpf1	Cttnbp2nl	Drd3	Cpm	Lpl	Fkbp9
Dpm1	Cubn	Drr1	Cpt1a	Ly6g6e	Flcn
Dpp3	Cwc25	Duox2	Cpxm1	Lyrm4	Flot2
Dpys	Cyb5rl	Duoxa2	Crat	Mafg	Fmnl1
Drc1	Cybc1	Dusp1	Creb5	Magt1	Fn1
Drd4	Cyp2b23	Dusp5	Crebl2	2022-03-08	Foxh1
Dstn	Cyp2s1	Duxbl3	Crispld1	Mccc1	Foxj3
Dtx2	Cyth4	E530011L22Rik	Crym	Mcrip2	Foxk1
Dusp26	D11Wsu47e	Echdc3	Ctcfl	Mcu	Foxm1
Dut	D130058E05Rik	Ecm2	Ctnnd2	Mdk	Foxo3
Dync1i1	D330041H03Rik	Eepd1	Ctns	Mettl7a1	Foxred2
Dynlt1a	D5Ertd605e	Ehhadh	Ctsh	Mfsd11	Frem2
Dynlt1b	Dact2	Eif4a3l1	Cx3cl1	Mir1950	Gadd45b
Eci2	Dars2	Eif4a3l2	Cxcl16	Mir7089	Galnt6
Eef1a2	Dbnl	Eif4e1b	Cxcr4	Mob3c	Gas5
Eef1akmt3	Dclre1b	Endog	Cyb5r2	Mospd1	Gata2
Efcab6	Dcun1d4	Enox2	Cyp2j6	Mroh4	Gfra1
Efhd1	Ddc	Entpd5	Cyp2j9	Myo5a	Ggn
Efna1	Ddx10	Ephb1	Cyp2t4	N4bp2l1	Git1
Efna2	Ddx18	Epm2a	Cyp46a1	Naaladl1	Gli2
Efnb1	Ddx21	Ercc4	D430019H16Rik	Nefl	Glmp
Elavl3	Ddx28	Esp24	D430042O09Rik	Neu1	Gltp
Eln	Ddx39	Ets1	Dact3	Nupr1	Gm10110
Epha10	Ddx49	Eva1a	Dagla	Olfr460	Gm10143
Epx	Ddx56	Exph5	Dap	Olfr461	Gm10389
Erh	Ddx58	F730035P03Rik	Dcp1b	Opn3	Gm10767
Espn	Dgcr8	Fam124a	Ddit3	Oxct1	Gm11249
Esr2	Dhfr	Fam186b	Ddn	P2rx3	Gm11594
Etnk2	Dhrs4	Fam222a	Dennd1a	P2rx4	Gm11646
F730043M19Rik	Dipk1a	Fam227b	Dennd2d	Pank1	Gm11688
Fam131a	Diras1	Fam50b	Dio3	Pcbd2	Gm11870
Fam131c	Dlc1	Fam71e1	Dlx2	Phyhd1	Gm11906
Fam162a	Dlgap1	Fam90a1a	Dmrtb1	Pigl	Gm11926
Fam166b	Dnaja1	Fastkd3	Dmrtc1c2	Pigu	Gm11948
Fam171a2	Dnajc28	Fat3	Dmrtc2	Pigyl	Gm12276
Fam53c	Dnajc30	Fbxo15	Dnah10	Pikfyve	Gm12542
Fam78a	Dock2	Fbxo34	Dnaja4	Pkd1l3	Gm12743
Fam83e	Dok2	Fbxo46	Dnajc3	Plcxd1	Gm12786
Fas	Dolk	Fbxo47	Dner	Plpp3	Gm128
Fbln2	Dppa4	Fgf1	Dnhd1	Poc1b	Gm12902
Fbxo41	Dpysl5	Fgf21	Dpep3	Ppt1	Gm12977
Fchsd1	Dram1	Fgf7	Dpf3	Prdm16	Gm12981
Fdps	Dse	Ficd	Dpp8	Prkd1	Gm13068
Fermt3	Dsel	Flrt2	Drd1	Ptger1	Gm13123
Fgd2	Dtx3l	Flt4	Dsc2	Pvt1	Gm13199
Fgf22	Dubr	Flvcr1	Dsn1	Rab17	Gm13207
Fgf8	Dus4l	Fmo5	Dtna	Rab3il1	Gm13217
Fgfbp3	Dusp14	Foxa3	Dtx1	Rassf6	Gm13362
Fgfr2	Dusp27	Frat1	Dtx3	Reep5	Gm13571
Fgfr4	Dusp6	Frat2	Dtx4	Renbp	Gm13609
Fhad1	Duxbl1	Fthl17b	Dusp15	Repin1	Gm13689
Flot1	Dynll1	Fthl17e	Dusp3	Retreg1	Gm13827
Fsbp	Dyrk2	Fthl17f	Dusp8	Rhou	Gm14123
Fsd1	Dyrk3	Fundc1	Duxf3	Rln3	Gm14453
Fstl3	E2f2	Fv1	Dynlt3	Rn7sk	Gm14471
Fyb2	E2f3	Fzd2	Dyrk4	Rnf157	Gm14780
Gadd45a	E430018J23Rik	Fzd8	Dzip1	Rnf227	Gm15122
Gadd45g	EU599041	G0s2	E130102H24Rik	Rragd	Gm15337
Gale	Ebna1bp2	G430049J08Rik	E130307A14Rik	S100a1	Gm15342
Gap43	Echdc1	Gal3st2	E330020D12Rik	S100a13	Gm15350
Gapdh	Ecscr	Gal3st2b	Ebf4	Saraf	Gm15445
Gata1	Eef1akmt1	Gcc1	Ecel1	Sat1	Gm15462
Gatm	Eef1d	Gdf11	Ednra	Scand1	Gm15590
Gchfr	Efcab7	Gemin7	Ednrb	Scara5	Gm15774
Ggt5	Efhb	Gimap9	Efcab2	Scx	Gm15846
Ggt6	Egln1	Glcci1	Efnb3	Sdc2	Gm15853
Ggt7	Egln3	Glis1	Efr3b	Shisa8	Gm15893
Gm10146	Egr1	Glrx2	Ehd2	Shisal2a	Gm16090
Gm10382	Ehbp1l1	Gm10259	Elmod2	Siva1	Gm16166
Gm10687	Ehd3	Gm10354	Elmsan1	Ska2	Gm16214
Gm11496	Eid2	Gm10424	Elovl7	Slc19a2	Gm16279
Gm11575	Eif2b2	Gm10552	Emx1	Slc22a13b	Gm16310
Gm11961	Eif4e2	Gm10662	En2	Slc25a48	Gm16353
Gm12070	Eif6	Gm10668	Eno2	Slc38a1	Gm16540
Gm12207	Elof1	Gm10699	Enpep	Slc44a3	Gm16570
Gm12208	Emc9	Gm10827	Enpp1	Slc6a16	Gm16580
Gm12932	Eml1	Gm11232	Epc1	Smpd1	Gm16585
Gm13292	Eno1	Gm11236	Epha7	Snord104	Gm16726
Gm13394	Eno1b	Gm11237	Epha8	Spp1	Gm16973
Gm13502	Enox1	Gm11238	Ephx2	Sppl3	Gm17023
Gm13511	Enpp3	Gm11239	Eps8l2	St6galnac3	Gm17024
Gm13642	Eomes	Gm11487	Eqtn	St7	Gm17057
Gm14760	Ephb4	Gm11544	Erfe	Syngr1	Gm17092
Gm14790	Epor	Gm11545	Esx1	Tada1	Gm17096
Gm15344	Eprn	Gm11546	Eva1c	Tagap1	Gm17103
Gm15459	Eras	Gm11564	Extl1	Tarm1	Gm17110
Gm15832	Erbb2	Gm11640	Extl2	Tcf7l2	Gm17324
Gm16096	Ercc2	Gm11756	Fa2h	Tespa1	Gm17477
Gm16270	Ercc6l	Gm11784	Fam102b	Tfap4	Gm17494
Gm17529	Esam	Gm11839	Fam107b	Tgfbi	Gm17808
Gm18648	Esrp2	Gm11841	Fam13c	Thap3	Gm17815
Gm21451	Etaa1	Gm12088	Fam163b	Tle3	Gm18422
Gm21781	Etfbkmt	Gm12114	Fam171b	Tm2d1	Gm18935
Gm22486	Exo5	Gm12136	Fam184a	Tmem106b	Gm18949
Gm2451	Exoc3l	Gm12183	Fam189a2	Tmem136	Gm19337
Gm26457	Exoc7	Gm12394	Fam228b	Tmem144	Gm20379
Gm26564	Exoc8	Gm12430	Fam57a	Tmem147	Gm20406
Gm26644	Exosc4	Gm12475	Fan1	Tmem218	Gm21887
Gm26917	F2rl1	Gm12495	Farp1	Tmem222	Gm2214
Gm2762	F830208F22Rik	Gm12531	Fbln5	Tmem251	Gm22200
Gm28277	F8a	Gm12569	Fbln7	Tmem256	Gm22362
Gm29170	Faap24	Gm12612	Fbn1	Tmem268	Gm22478
Gm2a	Fabp6	Gm12617	Fbxl2	Tmem39a	Gm22858
Gm32585	Fadd	Gm12619	Fbxo48	Tnfaip8l3	Gm23136
Gm32742	Fam111a	Gm12620	Fcgbp	Tnfrsf10b	Gm23297
Gm35558	Fam120b	Gm12622	Fggy	Tom1	Gm24399
Gm35818	Fam122a	Gm12623	Fgl2	Tomm20	Gm24494
Gm35986	Fam169a	Gm12625	Fhdc1	Tpp1	Gm24507
Gm37094	Fam183b	Gm12626	Fhod3	Tpra1	Gm24561
Gm37123	Fam184b	Gm12630	Figla	Trim50	Gm24608
Gm37745	Fam189b	Gm12702	Fjx1	Trim72	Gm24689
Gm3788	Fam207a	Gm12723	Fkbp6	Tspan5	Gm25117
Gm37906	Fam20a	Gm12724	Flg	Ttc17	Gm25395
Gm38043	Fam210a	Gm12731	Flicr	Ttc39a	Gm2573
Gm38257	Fam222b	Gm12790	Fn3k	Ttc39aos1	Gm25788
Gm38372	Fam32a	Gm12794	Fndc3b	Ube2e2	Gm25820
Gm40309	Fam43a	Gm12800	Fnip2	Ucp1	Gm25835
Gm4149	Fam72a	Gm12844	Fos	Usf2	Gm26109
Gm41609	Fam83b	Gm13034	Foxa1	Usp29	Gm26165
Gm42372	Fam83h	Gm13040	Foxc1	Vax2	Gm26251
Gm42732	Fancf	Gm13043	Foxc2	Vopp1	Gm26254
Gm42798	Fastkd5	Gm13057	Foxd1	Vwa3a	Gm26280
Gm43484	Fat2	Gm13078	Foxe1	Wls	Gm26287
Gm43566	Fblim1	Gm13083	Foxf1	Xndc1	Gm26397
Gm43714	Fbxl15	Gm13101	Foxi3	Zeb1	Gm26493
Gm43813	Fbxo10	Gm13106	Foxl2os	Zfas1	Gm26574
Gm43817	Fbxo16	Gm13119	Fras1	Zfp110	Gm26590
Gm45242	Fbxw10	Gm13128	Fzd1	Zfp37	Gm26628
Gm45591	Fbxw17	Gm13135	Fzd6		Gm26632
Gm45797	Fcf1	Gm13136	Fzd9		Gm26648
Gm46332	Fem1a	Gm13142	Gaa		Gm26679
Gm4737	Fgfbp1	Gm13169	Gab2		Gm26724
Gm47545	Fgfr3	Gm13191	Galc		Gm26749
Gm47585	Fhl3	Gm13222	Galns		Gm26838
Gm47690	Fignl1	Gm13228	Galnt16		Gm26943
Gm48342	Fiz1	Gm13231	Galnt2		Gm26952
Gm48586	Fkbpl	Gm13241	Garnl3		Gm27000
Gm48604	Fkrp	Gm13281	Gas1		Gm27006
Gm49196	Flrt3	Gm13335	Gata3		Gm2792
Gm49309	Flt1	Gm13360	Gata5		Gm2808
Gm49602	Fn3krp	Gm13622	Gbx1		Gm28373
Gm49916	Foxr1	Gm13694	Gch1		Gm28809
Gm49971	Frem1	Gm13695	Gdap1l1		Gm30671
Gm50037	Frmpd1	Gm13696	Gdpd1		Gm30881
Gm50039	Ftsj1	Gm13962	Gem		Gm34678
Gm50107	Ftsj3	Gm13964	Ggnbp1		Gm34868
Gm50256	Fus	Gm14267	Gja3		Gm36198
Gm50455	Fut10	Gm14370	Gja4		Gm36936
Gm5559	G2e3	Gm14552	Gjb2		Gm36989
Gm5855	G3bp2	Gm14742	Gkap1		Gm37062
Gm6210	G6pdx	Gm14929	Gli1		Gm37105
Gm6665	Gabra4	Gm1527	Glrp1		Gm37115
Gm6736	Gal3st1	Gm15303	Glt8d1		Gm37127
Gm7896	Gal3st2c	Gm15314	Gm10010		Gm37183
Gm8250	Galk1	Gm15455	Gm10222		Gm37255
Gm8355	Galnt9	Gm15691	Gm10553		Gm37303
Gm9800	Garem2	Gm15753	Gm10685		Gm37349
Gmnn	Gas2l1	Gm15762	Gm10785		Gm37559
Gmpr	Gbx2	Gm15850	Gm10856		Gm37612
Gng3	Gck	Gm16004	Gm11399		Gm37637
Gng8	Gemin6	Gm16026	Gm11427		Gm37718
Gnmt	Gen1	Gm16028	Gm11837		Gm37850
Gon7	Gfap	Gm16092	Gm11944		Gm37940
Gpd1l	Gfod1	Gm16094	Gm12905		Gm37943
Gpi1	Gfod2	Gm16202	Gm13036		Gm38067
Gpr162	Ggta1	Gm16239	Gm13223		Gm38077
Gpr4	Gins1	Gm16243	Gm13238		Gm38162
Gpt	Gins4	Gm16332	Gm13261		Gm38188
Gpx2	Gjb1	Gm16344	Gm13369		Gm38190
Gpx3	Gjb4	Gm16367	Gm13404		Gm38319
Gramd2	Glrx	Gm16368	Gm13522		Gm38331
Grb14	Gm10053	Gm16427	Gm14164		Gm38365
Grk5	Gm10108	Gm16429	Gm14252		Gm38375
Gstk1	Gm10130	Gm16478	Gm14276		Gm38376
Gstm3	Gm10131	Gm16513	Gm14494		Gm41115
Gstm7	Gm10167	Gm16892	Gm15288		Gm42467
Gstp3	Gm10182	Gm17017	Gm15347		Gm42655
Gstt1	Gm10184	Gm17019	Gm15510		Gm42658
Gstt3	Gm10244	Gm17026	Gm15533		Gm42659
Guca1b	Gm10282	Gm17249	Gm15675		Gm42664
Gucy1b1	Gm10286	Gm17611	Gm15777		Gm42727
H19	Gm10357	Gm17895	Gm16124		Gm42729
H1f2	Gm10416	Gm18198	Gm16185		Gm42763
H2aj	Gm10479	Gm18204	Gm16577		Gm42793
H2aw	Gm10482	Gm18280	Gm19327		Gm42830
H2bc21	Gm10522	Gm18304	Gm19792		Gm42866
H2bu2	Gm10639	Gm18342	Gm20731		Gm42928
H3c15	Gm1070	Gm18617	Gm21032		Gm42929
Haao	Gm10775	Gm18629	Gm2379		Gm42994
Habp2	Gm11543	Gm18765	Gm2559		Gm43029
Hes6	Gm11585	Gm18805	Gm26981		Gm43039
Hey1	Gm11992	Gm18856	Gm28370		Gm43133
Hey2	Gm12092	Gm18983	Gm28424		Gm43149
Hid1	Gm12258	Gm19368	Gm28499		Gm43178
Hif3a	Gm12408	Gm1982	Gm29666		Gm43292
Hivep3	Gm12537	Gm1995	Gm30238		Gm43294
Hmgcr	Gm12730	Gm2016	Gm32996		Gm43300
Hmgcs1	Gm12758	Gm20186	Gm3512		Gm43313
Hmgcs2	Gm12766	Gm2022	Gm364		Gm43359
Hpca	Gm12798	Gm2027	Gm3650		Gm43360
Hpcal1	Gm13110	Gm20302	Gm3715		Gm43361
Hpcal4	Gm13239	Gm2035	Gm37186		Gm43375
Hpn	Gm13577	Gm2056	Gm37370		Gm43421
Hprt	Gm13580	Gm20611	Gm37422		Gm43569
Hpse	Gm13648	Gm20625	Gm37570		Gm43571
Hr	Gm13657	Gm2075	Gm37669		Gm43628
Hrc	Gm14139	Gm20765	Gm37691		Gm43654
Hs3st6	Gm14150	Gm20767	Gm38100		Gm43667
Hspa2	Gm14295	Gm20769	Gm38102		Gm43696
Hspa8	Gm14326	Gm2099	Gm38157		Gm43753
Htr3a	Gm14399	Gm21033	Gm38192		Gm43825
Hydin	Gm14401	Gm21034	Gm3854		Gm43858
Icam5	Gm14407	Gm21035	Gm40040		Gm43859
Icosl	Gm14410	Gm21036	Gm40849		Gm43863
Idi1	Gm14419	Gm21037	Gm41442		Gm43909
Ifitm1	Gm14443	Gm21083	Gm42890		Gm43920
Igfbp2	Gm14895	Gm21149	Gm42979		Gm43980
Igfbp4	Gm15513	Gm21293	Gm43080		Gm44103
Igfbp5	Gm15583	Gm21304	Gm43200		Gm44164
Impdh1	Gm15601	Gm21319	Gm43272		Gm44256
Insig1	Gm15788	Gm21358	Gm43273		Gm44445
Ip6k2	Gm15844	Gm2139	Gm43305		Gm44553
Ipo13	Gm15894	Gm21542	Gm43398		Gm44649
Iqca	Gm15950	Gm21569	Gm43481		Gm44673
Irf6	Gm16008	Gm21731	Gm43668		Gm44686
Irx3	Gm16046	Gm21761	Gm43759		Gm44941
Isyna1	Gm16174	Gm21762	Gm43823		Gm45120
Itga2b	Gm16286	Gm21818	Gm44167		Gm45137
Itgae	Gm16754	Gm21847	Gm44750		Gm45203
Itgal	Gm17322	Gm21936	Gm44836		Gm45220
Itpa	Gm17767	Gm21939	Gm44873		Gm45399
Itpripl1	Gm17768	Gm21957	Gm44921		Gm45628
Jag1	Gm18227	Gm21960	Gm44949		Gm45698
Jph4	Gm19174	Gm22103	Gm45337		Gm45779
Jsrp1	Gm20045	Gm22723	Gm45820		Gm45853
Kank3	Gm20234	Gm2427	Gm46603		Gm45854
Kansl3	Gm20541	Gm24442	Gm47071		Gm45855
Kcnab3	Gm20762	Gm24447	Gm47140		Gm45874
Kcnd1	Gm20939	Gm26184	Gm47148		Gm46578
Kcnn3	Gm21411	Gm26691	Gm47246		Gm4673
Kctd13	Gm21596	Gm26788	Gm47430		Gm47003
Khdc3	Gm24065	Gm26797	Gm47640		Gm47042
Khk	Gm26586	Gm27010	Gm47643		Gm4707
Khnyn	Gm26703	Gm27167	Gm4767		Gm47218
Kif19a	Gm26868	Gm28386	Gm4779		Gm47283
Klhdc8b	Gm27168	Gm28438	Gm48062		Gm47370
Klhl11	Gm27204	Gm28455	Gm48478		Gm47447
Klhl15	Gm27234	Gm28806	Gm4924		Gm47483
Klk1	Gm30970	Gm28826	Gm49327		Gm47526
Kremen2	Gm31224	Gm28940	Gm49502		Gm47666
Krt19	Gm31499	Gm29010	Gm49654		Gm47950
Krt79	Gm3226	Gm29087	Gm49883		Gm47994
Lactb	Gm32856	Gm29125	Gm49890		Gm48063
Lag3	Gm33027	Gm29183	Gm50115		Gm48175
Lbh	Gm3325	Gm29284	Gm50313		Gm48603
Lhpp	Gm33973	Gm29361	Gm50431		Gm48624
Lin7b	Gm35339	Gm29456	Gm5089		Gm48632
Lmcd1	Gm36594	Gm30363	Gm5309		Gm48646
Loxl2	Gm36634	Gm30613	Gm550		Gm48804
Lpcat2	Gm37019	Gm3089	Gm6200		Gm48838
Lrrc70	Gm37144	Gm3106	Gm6566		Gm48933
Lrrc73	Gm37145	Gm3147	Gm7045		Gm48935
Lrtm2	Gm37194	Gm3176	Gm7694		Gm48998
Lss	Gm37411	Gm3183	Gm8066		Gm49216
Ly6a	Gm37494	Gm32567	Gm9343		Gm49326
Ly6h	Gm3756	Gm32857	Gm9908		Gm49703
Lynx1	Gm37607	Gm32932	Gnao1		Gm49713
Lypd2	Gm37980	Gm33248	Gnaq		Gm49926
Lypd3	Gm38056	Gm33466	Gng12		Gm50013
Lzts3	Gm38153	Gm33680	Gns		Gm50021
Mafa	Gm38509	Gm33700	Got1l1		Gm50126
Mag	Gm39662	Gm34059	Gpr143		Gm50130
Mall	Gm40557	Gm3442	Gpr157		Gm5424
Man2b1	Gm40977	Gm34730	Gpr63		Gm5687
Manf	Gm41290	Gm34794	Gpr68		Gm5763
Map2k1	Gm43379	Gm35974	Gpsm1		Gm5786
Map4k2	Gm43769	Gm3631	Gpx6		Gm6139
Map6	Gm44052	Gm3633	Gramd3		Gm6653
Map7d1	Gm44168	Gm36627	Gramd4		Gm7143
Mapk15	Gm4419	Gm36718	Greb1l		Gm867
Mapre3	Gm44777	Gm37090	Grhl2		Gm9752
Mbp	Gm45112	Gm37253	Grid1		Gna13
Mcam	Gm4561	Gm37500	Grid2ip		Gnas
Mcm6	Gm46430	Gm37759	Grin2c		Golga4
Mdfi	Gm46447	Gm37852	Grina		Gpaa1
Mdh2	Gm46995	Gm37945	Grk3		Gpc6
Med31	Gm4735	Gm38253	Grm2		Gpnmb
Meioc	Gm4739	Gm38258	H1f3		Gpr27
Metrnl	Gm47405	Gm38271	H2ac13		Gprc5a
Mfap5	Gm47467	Gm38342	H2ac7		Gramd1a
Mgarp	Gm47552	Gm38403	H2ac8		Grasp
Mical2	Gm47577	Gm38407	H2bc12		Grik3
Micall2	Gm47725	Gm38642	H2bc3		Grik4
Mindy4	Gm48395	Gm4011	H2bc7		Grip1
Mmp2	Gm48398	Gm4027	H2bc8		Grn
Mob1b	Gm48636	Gm40331	H3c10		Gtf2i
Mospd3	Gm48881	Gm4081	H3c11		Hectd2
Mpz	Gm49011	Gm40848	H3c2		Hexa
Mrpl18	Gm49328	Gm40879	H3c3		Hhat
Mrps12	Gm49484	Gm40910	H3c7		Hk1
Ms4a15	Gm4961	Gm40987	H4c1		Hmga2
Msmo1	Gm49700	Gm4130	Hapln4		Hsd17b1
Msrb1	Gm49747	Gm4131	Hcn4		Hsf5
Mst1r	Gm49760	Gm41409	Hdac5		Hspa12a
Msx2	Gm4982	Gm41654	Hdgfl3		Hspb8
Mt1	Gm49873	Gm42662	Hectd2os		Hspg2
Mt4	Gm50105	Gm428	Herpud1		Htra1
Mthfsl	Gm50240	Gm42808	Hes1		Ift172
Muc2	Gm5165	Gm42879	Hes2		Igsf21
Muc3	Gm5320	Gm43049	Hexb		Il3ra
Mxd4	Gm5518	Gm43088	Hexim2		Il4i1
Mxra7	Gm5620	Gm43129	Hfm1		Ildr1
Mxra8	Gm6069	Gm4316	Hhip		Impact
Mybpc2	Gm6125	Gm43225	Hhipl1		Ino80dos
Myh14	Gm6560	Gm43226	Hic2		Irak1
Myh3	Gm6565	Gm43263	Hist1h2an		Irak2
Myo1g	Gm6682	Gm43391	Hist1h2br		Irf2bp2
Myod1	Gm6710	Gm4340	Hist1h4n		Irs2
Myoz3	Gm6723	Gm43403	Hlcs		Itga8
Myzap	Gm6741	Gm43437	Hlf		Itgb4
Naa20	Gm6768	Gm43534	Hlx		Itpkc
Ncan	Gm6871	Gm43598	Hmcn1		Jam2
Nccrp1	Gm6992	Gm43617	Hmx1		Junb
Ndrg2	Gm7324	Gm43672	Hnf1a		Kank2
Ndufa4l2	Gm7336	Gm43678	Homer2		Kcnq1ot1
Ndufv3	Gm7647	Gm44423	Hoxa1		Kcnt2
Nectin4	Gm7666	Gm44561	Hoxa13		Kctd6
Nkd1	Gm7719	Gm44564	Hoxa5		Kdelr3
Nlgn3	Gm8210	Gm44565	Hoxb9		Kirrel
Nnat	Gm8255	Gm44566	Hoxc12		Kit
Nos2	Gm8387	Gm44593	Hoxc13		Klf2
Nppc	Gm8566	Gm44693	Hoxd13		Klf5
Npw	Gm8756	Gm44736	Hoxd8		Klhl42
Nr2f6	Gm8935	Gm44739	Hrh3		Kmt2d
Nrgn	Gm973	Gm44996	Hrk		Kmt2e
Nrsn2	Gm9761	Gm45083	Hs6st2		Ktn1
Nsg2	Gm9797	Gm4513	Hsdl1		Lama1
Nsun7	Gm9958	Gm45250	Htr6		Lama5
Nt5dc2	Gmppb	Gm4526	Ict1os		Lamc1
Nxnl1	Gmpr2	Gm4545	Idua		Lamc2
Nxnl2	Gmps	Gm45551	Igdcc4		Lamp1
Nxph4	Gna15	Gm4557	Igf2r		Laptm5
Oas1a	Gnasas1	Gm45593	Ighm		Letmd1
Oas1b	Gnat2	Gm4565	Igsf1		Limk2
Oas1d	Gngt2	Gm45659	Ikzf4		Litaf
Oas1g	Gpank1	Gm4567	Inka2		Llgl2
Oat	Gpatch4	Gm45752	Insm1		Lncpint
Oaz1	Gpn2	Gm45848	Iqsec1		Lnpep
Oaz2	Gpr135	Gm46992	Irf2bpl		Lpar2
Olfm1	Gpr153	Gm46996	Irf8		Lpp
Ooep	Gpr160	Gm47014	Irx2		Lrig2
Osbpl5	Gpr180	Gm47058	Isg20		Lrig3
Ost4	Gpr20	Gm47096	Itga4		Lrp5
Ovol2	Gprc5c	Gm47135	Itih5		Lrp8
P4ha1	Gpsm3	Gm47184	Itpkb		Lrrc4
Padi3	Grb7	Gm47224	Itpr1		Lrrc69
Pafah1b3	Grhpr	Gm47321	Itpr2		Lsr
Pak1	Grin1	Gm47381	Izumo1		Ltbp4
Pank3	Grin1os	Gm47509	Jade2		Mafk
Papln	Grpel1	Gm47510	Jph3		Maip1
Paqr6	Gsg1	Gm4766	Katnal1		Malat1
Pcbd1	Gsta3	Gm47738	Kcna2		Map3k19
Pclaf	Gsta4	Gm4782	Kcnab2		Map3k2
Pcp4l1	Gtf2a1l	Gm47896	Kcnc1		Map3k20
Pcsk1n	Gtf2e1	Gm47985	Kcng3		Map3k9
Pcsk9	Gtf2f1	Gm47995	Kcnh1		Map4k4
Pde1b	Gtf2f2	Gm47996	Kcnj10		2022-03-05
Pdgfrb	Gtf2h4	Gm48025	Kcnj4		Marf1
Pdia6	Gucd1	Gm48051	Kcnma1		Matn1
Pdxp	Gzf1	Gm48069	Kcnn1		Mbd6
Peli3	Hal	Gm4810	Kcnq1		Mbnl2
Pet100	Halr1	Gm48155	Kctd1		Mdm2
Pfkl	Harbi1	Gm48187	Kctd12		Me1
Pgam1	Haspin	Gm48383	Kctd19		Med13l
Pgam2	Hat1	Gm48388	Kidins220		Mef2b
Pgk1	Haus1	Gm48389	Kif17		Meg3
Pgm1	Hbegf	Gm48399	Kif1a		Metap1d
Pgm2l1	Heatr3	Gm4840	Kif21a		Mga
Phactr3	Hemk1	Gm48419	Klc1		Mgam
Phldb1	Hgh1	Gm48423	Klf11		Mgat4b
Phldb3	Higd1a	Gm48424	Klf12		Mgat5b
Phox2a	Hk2	Gm48436	Klf7		Micu3
Pik3cd	Hmgb1	Gm48455	Klhl18		Mipol1
Pik3r5	Hmgb2	Gm4847	Klhl29		Mir1898
Pim2	Hnf4a	Gm48492	Klhl36		Mir1968
Pimreg	Homez	Gm48525	Klk13		Mir378b
Pip5kl1	Hpdl	Gm48578	Lamb3		Mir7669
Pitx3	Hps6	Gm48629	Lamp2		Mme
Pla1a	Hs3st5	Gm48762	Large2		Mmp17
Pla2g10	Hspa13	Gm48902	Ldhb		Mn1
Pla2g1b	Hspa4	Gm48931	Ldhd		Mpc1
Pla2g2f	Hspb6	Gm49052	Lemd2		Mras
Plac8	Hspd1	Gm49064	Lepr		Msi1
Platr26	Hsph1	Gm49187	Lfng		Msi2
Platr5	I0C0044D17Rik	Gm49236	Lgals12		Msln
Plch2	Id1	Gm4930	Lgi2		Mta1
Pld4	Id3	Gm49312	Lgi3		Mtmr4
Pld6	Ier2	Gm49559	Lhfp		Myh9
Plek2	Ier3	Gm49619	Lhfpl4		Nagpa
Plekho2	Ifit2	Gm4971	Lhx9		Napsa
Plet1	Ift20	Gm49742	Lif		Ncam1
Plin5	Igsf10	Gm50088	Lipg		Ncstn
Plk2	Igsf9	Gm50180	Lmbrd1		Neat1
Plk5	Igtp	Gm50190	Lmo2		Necab2
Plvap	Ikbke	Gm50192	Lmx1b		Nectin1
Pmvk	Impa1	Gm50193	Lpgat1		Nek6
Pnma3	Ina	Gm50284	Lratd2		Nf1
Pnma5	Ing2	Gm50332	Lrcol1		Nid1
Pnoc	Inhbb	Gm50340	Lrfn4		Nipsnap2
Pnpla3	Insc	Gm5039	Lrp12		Nomo1
Pnrc2	Ints5	Gm5049	Lrp3		Npc1
Polh	Ipo11	Gm5053	Lrrc27		Npdc1
Polr1d	Iqcc	Gm5114	Lrrc3		Nr1d1
Polr2f	Iqcg	Gm5117	Lrrc31		Nsmaf
Polr2l	Irf3	Gm5157	Lrrc39		Nucb1
Pomp	Irgm1	Gm5276	Lrrc51		Nup188
Pou4f3	Irgm2	Gm5301	Lrrc58		Nyap1
Ppdpf	Itprip	Gm5335	Lrrc75a		Ogdhl
Ppef2	Jagn1	Gm5342	Lrrc8b		Osbpl1a
Ppme1	Jakmip2	Gm5435	Lrrc8d		Otud3
Ppp1r14a	Jarid2	Gm5541	Lrrn1		P4htm
Ppp1r16a	Jpt1	Gm5542	Ltbp2		Pabpc1
Ppp1r1b	Jrkl	Gm5543	Ltbp3		Pabpc4
Ppp1r35	Junos	Gm5565	Ltbr		Pald1
Ppp1r36	Jup	Gm5576	Ly6k		Palm
Pramef12	Kank4	Gm5590	Macrod1		Parva
Prdx1	Kank4os	Gm5591	Maf		Parvb
Prdx5	Kbtbd4	Gm5612	Mafb		Patl1
Prelid3a	Kbtbd6	Gm5628	Magee1		Pbx4
Prkd2	Kbtbd8	Gm5662	Mal2		Pbxip1
Prmt2	Kcnb1	Gm5698	Maml1		Pcbp1
Prom2	Kcng1	Gm5773	Man2a1		Pcdhgc3
Proser2	Kcnk4	Gm5788	Man2a2		Pcgf2
Prr19	Kcnq2	Gm5789	Man2b2		Pcnx
Prr36	Kcns3	Gm5834	Map3k13		Pcsk6
Prr7	Kctd12b	Gm5837	Map3k15		Pdk4
Prss56	Kctd21	Gm5852	Mapk8ip2		Peak1
Prtn3	Kdm1b	Gm5890	Mark1		Pfkfb2
Psma8	Kdm4b	Gm5939	Masp2		Phf10
Psmb9	Kdm5b	Gm5989	Mast4		Phf3
Psmd2	Keap1	Gm6051	Matn3		Phkg2
Psme2	Kif22	Gm6089	Mcoln1		Piezo1
Ptgs1	Kif23	Gm6176	Mcoln3		Pigt
Ptk2b	Kif3b	Gm6264	Mcrip1		Pik3ip1
Ptma	Kif9	Gm6317	Mdfic		Pim1
Ptms	Klhl3	Gm6346	Med12l		Pim3
Ptp4a3	Kndc1	Gm6348	Megf11		Pip4k2c
Ptpn13	Knop1	Gm6351	Megf6		Pitpnm2
Ptpn6	Knstrn	Gm6468	Meiob		Plagl1
Ptpru	Kpna2	Gm6489	Meltf		Platr13
Pygl	Krcc1	Gm6494	Mertk		Plaur
Pygm	Krt13	Gm6502	Met		Plce1
Pyy	L1td1	Gm6507	Mex3a		Pld3
Rab25	Lbhd1	Gm6509	Mex3d		Plekha7
Rab27a	Lca5	Gm6555	Mfhas1		Plekhg3
Rab3a	Ldc1	Gm6627	Mfsd1		Plekhm2
Rab3d	Ldha	Gm6712	Mfsd2b		Plekho1
Rabep2	Ldhc	Gm6727	Mfsd4b4		Plk3
Rac2	Lexm	Gm6756	Mfsd6		Plp2
Rac3	Lgals9	Gm6803	Mfsd7a		Plpbp
Radx	Lig4	Gm6819	Mgrn1		Pltp
Ralb	Limk1	Gm6838	Micall1		Pnisr
Ramp3	Lingo1	Gm6882	Mid1		Pnldc1
Rasa4	Lipe	Gm6902	Mier3		Poglut1
Rasl11b	Liph	Gm6909	Mindy2		Poglut3
Rassf7	Lipo3	Gm6999	Mir6955		Polk
Rbm14	Lipt1	Gm7102	Mirt1		Ppt2
Rbp7	Lipt2	Gm7104	Mlxipl		Prkcsh
Rc3h2	Lmnb2	Gm7627	Mlycd		Prkg2
Rcn3	Lmod1	Gm7663	Mmd		Pros1
Rcsd1	Lpar4	Gm7682	Mmel1		Prpf39
Rec8	Lrfn1	Gm7868	Mmp11		Prrc2b
Rel	Lrif1	Gm7898	Mnt		Prrg4
Relt	Lrmp	Gm7942	Mog		Psap
Rem2	Lrp8os2	Gm7957	Morc4		Psen2
Ren1	Lrrc14	Gm7961	Mov10l1		Ptk7
Rflna	Lrrc29	Gm7969	Moxd1		Ptp4a1
Rgcc	Lrrc8e	Gm7971	Mreg		Ptpn14
Rgs10	Lsm1	Gm7978	Mroh1		Ptpn21
Rgs11	Lsm10	Gm7982	Mroh2a		Ptprd
Rgs14	Ltv1	Gm8016	Mroh7		Ptprg
Rhov	Lurap1	Gm8038	Msh5		Ptprk
Rhox1	Lypd6	Gm8041	Mss51		Ptprm
Rhpn1	Maats1	Gm807	Msx1		Ptprn
Rhpn2	Mab21l3	Gm8094	Mthfd2		Pvr
Rilpl2	Mageb16	Gm8104	Mtmr3		Qk
Rnaseh2a	Mageb4	Gm8182	Mtss1		Rab11fip5
Romo1	Magi3	Gm8300	Mttp		Rab14
Rpa2	Magoh	Gm8332	Mtus2		Rai14
Rpap3	Map1a	Gm8341	Mvb12b		Ranbp6
Rpl36al	Map3k6	Gm8607	Mxd1		Rap1gap2
Rpl39l	Map9	Gm8663	Mycbpap		Rap1gds1
Rras	Mapk11	Gm8674	Myl3		Rbm38
Rspo4	Mapk4	Gm8708	Mylk		Rbm39
Rusc1	2022-03-10	Gm8764	Myo18b		Rbm3os
S100a11	Mast1	Gm8947	Myo5b		Rbm4
Sapcd1	Mblac1	Gm8953	Myo6		Rcc1l
Sbsn	Mblac2	Gm9029	Myrip		Rcor3
Scarna8	Mboat1	Gm9030	Naga		Reep3
Scd2	Mcat	Gm9040	Naglu		Reep6
Sdc4	Mcm5	Gm9042	Nat8l		Rell1
Sec61b	Mcm7	Gm9043	Neil2		Rev1
Selenbp1	Mdh1	Gm9044	Nell2		Rgs3
Sema4a	Med11	Gm9045	Nemp2		Rhbdd1
Sema4c	Med18	Gm9046	Neo1		Rian
Sema6b	Med7	Gm9048	Neurl2		Rims2
Serinc2	Mef2c	Gm9049	Nfatc1		Ripply3
Serpinb5	Mei4	Gm9113	Nfe2l1		Rnaset2b
Sesn1	Mep1b	Gm9116	Nhlrc3		Rnf13
Sgtb	Mettl18	Gm9117	Nktr		Rnf165
Sh2b1	Mettl8	Gm9121	Nmnat3		Rnf169
Sh2b2	Mex3b	Gm9124	Nnt		Ror2
Sh2b3	Mfap3	Gm9131	Notch2		Rpl24
Sh2d3c	Mfsd3	Gm9141	Npc1l1		Rprd2
Sh3bgrl2	Mgat2	Gm9176	Npnt		Rps10
Sh3bp2	Mgat3	Gm9207	Npr2		Rps2
Siah1b	Mgat4a	Gm9214	Nptx1		Rusc2
Siglecf	Mgat4e	Gm9286	Nptxr		Ryr2
Sipa1	Mir100hg	Gm9381	Nr3c2		Scarb2
Slain1os	Mir17hg	Gm9519	Nrcam		Scn3b
Slc16a11	Mir1957a	Gm9573	Nrip3		Scpep1
Slc17a7	Mir22hg	Gm9586	Nrsn1		Sdc3
Slc22a14	Mir6352	Gm9611	Nsg1		Sec14l1
Slc25a25	Misp	Gm9621	Nsmf		Sec24a
Slc25a42	Mkks	Gm9732	Ntng2		Selenon
Slc25a5	Mkrn3	Gm9758	Ntrk1		Sema4b
Slc30a3	Mob3a	Gnaz	Nudt10		Sgpl1
Slc36a3os	Mocs3	Gpbp1l1	Nup210		Sh3tc2
Slc38a3	Mogs	Gpt2	Nupr1l		Shisa4
Slc45a3	Mon1a	Gsg1l	Nxf2		Sik1
Slc5a5	Mpi	Gtf2b	Oas3		Sik3
Slc6a13	Mplkip	Guca1a	Obscn		Slc12a4
Slc9a3r2	Mpp1	H1f1	Olfm2		Slc16a4
Slco5a1	Mpp3	H1f4	Onecut2		Slc18a1
Smox	Mrm2	H2ac11	Opa3		Slc20a1
Sncb	Mrm3	H2ac12	Optn		Slc22a18
Snhg16	Mrpl12	H2ax	Orai2		Slc25a33
Snhg4	Mrpl17	H2bc11	Osbp2		Slc25a44
Snn	Mrpl40	H2bc6	Osbpl6		Slc26a11
Snora41	Mrpl46	H2bc9	Otog		Slc35d1
Snord15a	Mrpl55	H3c1	Otub2		Slc39a4
Snord43	Msantd3	H3c4	Ovgp1		Slc3a2
Snrnp25	Msrb2	H3c6	P2rx7		Slc46a1
Snx11	Mterf1a	H3c8	P2ry4		Slc4a4
Snx31	Mtg2	H4c12	Pamr1		Slc7a1
Socs1	Mthfr	H4c3	Paqr8		Slc7a5
Sp1	Mtif2	H4c4	Paqr9		Slco2a1
Sp4	Mtmr12	H4c6	Parvg		Snai1
Spaca6	Mucl3	H4c8	Patj		Snhg1
Spata21	Mul1	H4c9	Patl2		Snhg12
Spib	Mup6	Hdac9	Pax9		Snhg15
Spink2	Myadm	Hdc	Paxx		Snhg20
Spire2	Myc	Hdhd3	Pcdh9		Snhg5
Spns2	Mycl	Hist1h2ap	Pcdhga4		Snora23
Spock2	Mycn	Hist1h4m	Pcsk1		Snord11
Sptbn2	Myg1	Hjv	Pde3b		Snord17
Sqle	Myh6	Hnf4aos	Pdgfb		Snord32a
Ssc5d	Myh7b	Hspa1b	Pdha2		Snord49b
St3gal2	Myl7	Hyls1	Pdpn		Snord53
St6galnac6	Mymx	Ier5	Pdxk		Snord55
Stap2	Myo1f	Ifna13	Pecam1		Snord58b
Stard10	Nab2	Ifrd1	Penk		Snord65
Stard4	Naif1	Igfbp3	Per3		Snord70
Stbd1	Nanog	Il17f	Pgf		Snord71
Steap3	Nanp	Il17re	Pgr		Snord83b
Stip1	Nckap5l	Il4ra	Phc3		Snord98
Stk32b	Ncoa5	Il6ra	Phf2		Snx9
Stmn2	Ndn	Inpp4b	Pip4p1		Socs3
Stx11	Nefh	Iqcf1	Pkdcc		Sorl1
Stx1b	Nexmif	Irf2bp1	Pkn1		Sox1
Sub1	Nfkbid	Irf4	Pknox2		Sp2
Suox	Nfyc	Jun	Pla2g4b		Spdya
Syne2	Ngfr	Kcne1	Pla2g4c		Spg11
Syne3	Nhej1	Kcnn2	Plagl2		Spint1
Syngr3	Nif3l1	Kdm4dl	Plat		Spns1
Syt5	Nifk	Kifc3	Platr32		Spry1
Tap1	Nin	Klf9	Plau		Spsb1
Tax1bp3	Nip7	Klhdc7a	Plbd2		Sqstm1
Tbc1d8b	Nipal1	Klhdc9	Plcd4		Srgap1
Tbx4	Nkrf	Klhl6	Plekhg4		Ssbp4
Tceal5	Nlrp12	Klrb1	Plekhg5		St14
Tcf15	Nlrp4f	Lclat1	Plekhh3		Stpg4
Tcf19	Noct	Lcmt2	Plxna2		Sulf2
Tdrd12	Nodal	Limch1	Plxnd1		Susd2
Tdrd7	Nol12	Lmo4	Pm20d2		Svop
Tec	Nolc1	Lmx1a	Pmel		Sympk
Tek	Nop16	Lonp2	Podn		Syn3
Terf2ip	Nosip	Lonrf3	Pogk		Taf1d
Tex101	Notch4	Lratd1	Poln		Tatdn3
Tex19.2	Notum	Lrmda	Pou4f1		Tbc1d10b
Tfr2	Noxred1	Lrr1	Ppfia4		Tbc1d2
Them5	Npy4r	Lrrn4	Ppm1e		Tbc1d24
Thrsp	Nqo2	Lysmd4	Ppm1h		Tbcel
Timp3	Nr1h2	Lzts1	Ppm1l		Tbkbp1
Tle1	Nr4a2	Mab21l2	Ppp6r2		Tbx3
Tle2	Nrg2	Macrod2	Prap1		Tcf12
Tle6	Nsdhl	Mad2l1bp	Prkag2os2		Tchh
Tm4sf5	Nsmce3	Magel2	Prkcb		Tead1
Tmem170b	Nsun2	Map10	Prkce		Tef
Tmem184a	Ntf5	Map2k3os	Prmt8		Tex14
Tmem198	Ntmt1	Map6d1	Prnp		Tfap2c
Tmem233	Nudc	2022-03-01	Prom1		Tfcp2l1
Tmem240	Nudt1	2022-03-03	Prrxl1		Tia1
Tmem258	Nudt15	Mbd5	Prss33		Tie1
Tmem40	Nudt6	Mcf2	Prss42		Tinagl1
Tmem43	Nudt7	Mcm9	Prss50		Tm7sf3
Tmem50b	Nup107	Mecom	Psd2		Tm9sf1
Tmem54	Nxn	Med26	Ptger3		Tm9sf4
Tmem63c	Nxph3	Mfap2	Ptpn18		Tmem117
Tmem91	Oacyl	Mfap3l	Ptpn20		Tmem131
Tmprss6	Oaf	Mgll	Ptprs		Tmem181a
Tmsb10	Oas1c	Micu1	Pts		Tmem201
Tmsb4x	Ociad2	Mir8109	Pxdn		Tmem241
Tnfaip2	Olfr1431	Mis12	Qrich2		Tmem245
Tnni1	Olfr374	Mlc1	Qsox2		Tmem59
Tns4	Olig1	Mlf1	Rab10os		Tmem63b
Tomm5	Olig2	Mpzl3	Rab11fip2		Tnfsf12
Trib2	Osbpl11	Msantd4	Rab6b		Tnfsf13
Trim29	Otx2	Msmb	Rapgef5		Tnpo2
Trim36	Oxnad1	Msra	Rasd2		Tob1
Trim46	Oxsm	Muc4	Rasef		Tox2
Trim47	Panct2	Naalad2	Rasgef1a		Tra2a
Trim65	Paqr4	Nabp1	Rasgef1b		Trappc9
Trp53inp1	Paqr7	Nagk	Rasl10b		Trio
Tspan17	Pard6a	Nags	Rassf5		Trmt13
Tspan33	Parp14	Nanos1	Rbakdn		Trp53i11
Tspear	Parp9	Nap1l2	Rbm20		Ttc28
Tspo	Pars2	Nap1l3	Rbm46		Ttc7b
Tstd1	Pax8	Narf	Rccd1		Ttyh2
Ttc25	Pcdhga2	Nat8f2	Rdh5		Ube2b
Ttll1	Pcyt1b	Nat8f4	Reck		Ube4bos1
Ttll11	Pdcd6	Nceh1	Retn		Ubl3
Tub	Pdhx	Nedd9	Retreg2		Ubr4
Tuba3a	Pdik1l	Nek10	Rgl3		Uckl1
Tuba3b	Pdk1	Nelfa	Rgmb		Unc119b
Tubg1	Pdlim3	Neto2	Rgs16		Usp30
Tulp1	Pdp1	Ngef	Rgs4		Usp48
Tusc2	Pdyn	Nim1k	Rgs7bp		Vasp
Twf2	Pdzd4	Ninj2	Rhob		Vat1
Txnip	Pecr	Nlrp14	Rims4		Vezf1
Ubc	Peg10	Nphs1	Rnasek		Vmn2r1
Ube2g2	Pes1	Nr5a2	Rnf130		Vps26a
Ubtd1	Pex2	Nsun3	Rnf144a		Vwa8
Uqcr11	Pfdn6	Nxt1	Rnf24		Washc2
Usb1	Pfkp	Obox3	Rnf43		Wbp2
Utp14b	Pfn4	Obox6	Rorc		Wdfy1
Vamp2	Pgd	Olfr118	Rph3al		Wdr13
Vash1	Pgp	Olfr1276	Rragc		Wdr81
Vcp	Phb	Olfr1425	Rsph10b		Whamm
Vipr1	Phospho2	Olfr1428	Rtn4r		Wsb2
Vit	Pifo	Olfr161	Rubcnl		Wwox
Vmac	Pik3r2	Olfr328	S1pr1		Ypel2
Vps37d	Pik3r3	Olfr329	Samd12		Ythdc1
Vsir	Pin4	Olfr330	Satb1		Zadh2
Vstm2l	Pja1	Olfr376	Scarf2		Zc3h12c
Was	Pkm	Olfr449	Scel		Zdhhc17
Wif1	Pkp2	Olfr450	Scmh1		Zdhhc4
Wnt11	Platr10	Olfr76	Scn1b		Zfand5
Wnt16	Platr11	Olfr787	Scn5a		Zfp367
Wnt3a	Platr23	Olfr815	Scn8a		Zfp36l2
Wrap53	Platr3	Olfr881	Scnn1a		Zfp553
Zan	Platr4	Orai1	Scpep1os		Zfp800
Zap70	Platr6	Otud1	Scrn1		Zfp827
Zbp1	Platr7	Otud6a	Scube1		Zfyve26
Zbtb32	Plekha2	P4ha2	Scube3		Zmynd11
Zbtb46	Plekhf1	Paqr5	Sec16a		Zpbp
Zdhhc24	Plekhg2	Parp8	Sel1l3		Zxda
Zfp385a	Plod2	Pcdh8	Senp5		Zyg11a
Zfp385c	Plscr3	Pcyt1a	Sept3
Zfp575	Plxnb1	Pdgfrl	Serac1
Zfp773	Pml	Pemt	Serpinf1
Zfyve28	Pms1	Pex12	Serpinh1
	Pnkp	Pglyrp1	Sertad4
	Pnma2	Phf11a	Setd7
	Pno1	Phf11c	Sez6
	Pnp	Pla2g5	Sfi1
	Pnp2	Plaat3	Sfrp2
	Polr1e	Platr16	Sfrp4
	Polr2d	Platr25	Sfxn5
	Polr3k	Platr31	Sgip1
	Pomgnt2	Plcb1	Sh2d5
	Pomk	Plcxd2	Sh3rf3
	Pou2f3	Popdc3	Shank3
	Ppa1	Pou6f1	Shc2
	Ppat	Pou6f2	Shcbp1l
	Ppcs	Ppig	She
	Ppid	Ppp1r10	Shisa2
	Ppil1	Ppp1r3b	Shisa7
	Ppil3	Pramef25	Shoc1
	Ppp1r14c	Pramef6	Sil1
	Ppp1r26	Pramef8	Six1
	Ppp1r3c	Prex2	Skap1
	Ppp1r3e	Prickle1	Slc12a7
	Ppp1r3g	Prima1	Slc16a10
	Ppp1r7	Prkch	Slc16a14
	Prdm14	Prkn	Slc16a9
	Prelid2	Proca1	Slc17a5
	Prickle2	Prps1	Slc19a3
	Prmt9	Prr18	Slc1a1
	Prpf31	Ptprz1	Slc1a5
	Prpf6	Rad51ap2	Slc20a2
	Prps1l3	Rasgef1c	Slc22a21
	Prr14l	Rbm12	Slc22a23
	Prr23a1	Rbm12b1	Slc24a4
	Prr5	Rbm8a2	Slc25a23
	Prrg1	Rdh14	Slc25a24
	Prss16	Rem1	Slc25a36
	Prss27	Rfesd	Slc30a2
	Prss35	Rfpl4b	Slc35a5
	Prx	Rfxank	Slc36a1
	Psd4	Rgs2	Slc36a4
	Pskh1	Ric3	Slc37a2
	Psma2	Rimklb	Slc38a7
	Psma5	Rin2	Slc38a9
	Psma6	Ripply1	Slc39a8
	Psmb10	Rnd1	Slc43a1
	Psmc1	Rnf135	Slc43a2
	Psmc2	Robo1	Slc47a1
	Psmd12	Rsl1	Slc6a7
	Psmd13	Rxra	Slc6a9
	Psmd7	Ryr3	Slc7a2
	Ptcd1	S1pr3	Slc9a7
	Ptger2	Satb2	Slc9a8
	Ptpn7	Scamp1	Slco3a1
	Ptprtos	Sdr42e1	Slfn5
	Ptrh2	Sec14l2	Slit2
	Pum3	Selenop	Slitrk4
	Pus7l	Serpinb1a	Smc1b
	Pwwp3b	Serpinb1c	Smco4
	R3hdml	Serpini1	Smcr8
	Rab39	Sertm1	Smim38
	Rab3c	Sesn2	Smoc1
	Rab8a	Sft2d3	Smpdl3a
	Rabif	Sfta2	Snap91
	Rabl2	Sgk3	Snx32
	Rad54l	Sh3d21	Snx8
	Rapgef4	Sh3gl3	Soat2
	Rara	Sh3kbp1	Sobp
	Rassf10	Sh3yl1	Sohlh1
	Rassf4	Slc10a3	Sorcs2
	Rbak	Slc10a6	Sord
	Rbbp8nl	Slc16a6	Sowaha
	Rbm34	Slc1a4	Sox3
	Rbm43	Slc22a28	Sox4
	Rbmxl1	Slc25a10	Sox6
	Rbmxl2	Slc25a29	Sp3os
	Rcl1	Slc25a31	Spag16
	Rcor2	Slc26a1	Spata31d1b
	Rerg	Slc27a2	Sptbn5
	Resf1	Slc30a1	Srd5a3
	Rgs17	Slc34a2	Srgap3
	Rgs19	Slc35e3	Sspn
	Rgs22	Slc39a3	Star
	Rgs9bp	Slc41a2	Stat3
	Rhobtb1	Slc46a3	Stom
	Rhog	Slc7a11	Sult6b1
	Rhox10	Slc9a9	Susd1
	Rhox5	Slfn2	Susd6
	Rhox6	Smim19	Sv2a
	Ribc1	Smpd3	Sycp3
	Ric8a	Snai3	Syt17
	Rilpl1	Snora43	Syt4
	Rimbp2	Snrk	Tab1
	Rinl	Snw1	Tada2b
	Riox2	Snx29	Taf7l
	Rit1	Sowahc	Taf9b
	Rlf	Sox17	Tbata
	Rmdn2	Sp110	Tbc1d8
	Rmi1	Sp140	Tbx1
	Rnase12	Spdye4b	Tbx18
	Rnaseh2c	Speer4a	Tbx2
	Rnd3	Speer4cos	Tbx3os1
	Rnf145	Speer4d	Tc2n
	Rnf168	Speer4e	Tceal3
	Rnf182	Spesp1	Tcn2
	Rnf5	Spock3	Tdrd9
	Ros1	Spopfm1	Tdrkh
	Rpgrip1	Spopfm2	Tent5a
	Rpgrip1l	Spopfm3	Tesc
	Rpl7l1	Sprr2e	Tex26
	Rpp14	Spry2	Thap2
	Rpp25l	Sptssb	Thsd4
	Rps4l	Spz1	Tm6sf1
	Rraga	Srsf5	Tmc3
	Rrp7a	Stk32c	Tmeff2
	Rsl24d1	Stox1	Tmem131l
	Rtl6	Stx17	Tmem132b
	Ruvbl1	Susd3	Tmem150a
	Rwdd2a	Sva	Tmem151a
	Rwdd2b	Svopl	Tmem179
	Rxrg	Sycp1	Tmem191c
	S100a10	Sytl2	Tmem199
	S100a14	Tacr3	Tmem28
	S1pr2	Taf4b	Tmem30b
	Sac3d1	Tbc1d12	Tmem44
	Sap18b	Tbc1d23	Tmem82
	Saxo1	Tbcc	Tmem86a
	Saysd1	Tcaf2	Tmem8b
	Schip1	Tcstv1	Tmem94
	Scn1a	Tcstv3	Tmem98
	Sec22a	Tdpoz1	Tmprss9
	Sema7a	Tdpoz2	Tnfrsf13c
	Senp8	Tdpoz4	Tnfrsf1b
	Serpinb9	Tdpoz5	Tnfsf13os
	Serpine1	Tdpoz6	Tnnt2
	Sertad3	Tdpoz8	Tnrc6c
	Setmar	Tdpoz9	Tnxb
	Setx	Tent5c	Tollip
	Sf3a3	Terc	Tomt
	Sf3b6	Tesmin	Trak1
	Sfn	Tex19.1	Trank1
	Sfpq	Tfcp2	Trf
	Sfrp5	Tha1	Trib3
	Sgk1	Thnsl2	Trim3
	Sgk2	Ticrr	Trim40
	Sh3bp5l	Tigd2	Trim52
	Sh3rf2	Tigd3	Trim62
	Shf	Tktl2	Trim63
	Shq1	Tlr2	Trim66
	Sin3a	Tmem125	Trmt9b
	Skida1	Tmem132c	Trp73
	Skp1a	Tmem140	Trpc1
	Skp2	Tmem150c	Trpc3
	Slbp	Tmem158	Trpm1
	Slc16a13	Tmem175	Trpm7
	Slc16a3	Tmem177	Tsc1
	Slc16a5	Tmem211	Tsc22d3
	Slc25a12	Tmem229b	Tshz3
	Slc25a18	Tmem246	Tspan7
	Slc25a41	Tmem72	Tspo2
	Slc26a10	Tmem92	Tspoap1
	Slc2a1	Tmtc2	Tspyl5
	Slc2a5	Tnfrsf19	Ttc12
	Slc2a6	Tnfrsf25	Ttc7
	Slc35c1	Tpo	Ttl
	Slc35f6	Trabd2b	Tulp4
	Slc40a1	Traf3ip3	Twist1
	Slc44a5	Trak2	Txndc16
	Slc7a7	Tram1l1	Uap1l1
	Slc9a3r1	Trim21	Ubap1l
	Slco2b1	Trim43a	Ube2ql1
	Slfn3	Trim75	Ubn1
	Slfn9	Trip11	Uggt2
	Slx4ip	Trmt12	Unc5a
	Smim10l2a	Tsen2	Unc5b
	Smim12	Tsga8	Unc80
	Smim22	Tspyl4	Uncx
	Smim3	Ttc29	Usp11
	Smpdl3b	Ttc30b	Usp51
	Smtnl1	Ttll13	Uvrag
	Smu1	Ttll7	Vasn
	Snrpb	Ttpal	Vav3
	Snrpd3	Tubg2	Vax2os
	Snupn	Uap1	Vgll4
	Snx4	Ubtfl1	Vldlr
	Socs5	Ufsp1	Vps18
	Soga3	Ulbp1	Wdfy3
	Sox15	Unc5d	Wdfy4
	Sox7	Ush2a	Wdr25
	Spag1	Usp17la	Wdr62
	Spats1	Usp17lb	Whrn
	Speer4c	Usp17lc	Wnk2
	Spg20	Usp17ld	Wnt9b
	Sphk2	Usp17le	Wsb1
	Spin2c	Usp26	Wscd1
	Spn	Vmn1r227	Xist
	Spr	Vmn1r88	Ybx2
	Spred2	Vmn2r12	Yjefn3
	Spry4	Vmn2r52	Yod1
	Spta1	Vmn2r94	Zbtb1
	Srl	Wnt2b	Zbtb10
	Srp54a	Wtap	Zbtb14
	Srp54c	Zbtb11	Zbtb18
	Srrt	Zc2hc1c	Zbtb20
	Ssc4d	Zc3h10	Zbtb6
	Ssh1	Zcchc12	Zbtb7a
	Ssh2	Zfand2a	Zc3h6
	St6galnac2	Zfp1	Zcchc2
	St8sia1	Zfp113	Zcchc24
	St8sia4	Zfp119b	Zdhhc2
	Stambpl1	Zfp184	Zfp180
	Stc1	Zfp267	Zfp202
	Stc2	Zfp352	Zfp26
	Stim2	Zfp354b	Zfp273
	Stn1	Zfp472	Zfp316
	Sulf1	Zfp51	Zfp319
	Sumo1	Zfp516	Zfp358
	Syce1	Zfp53	Zfp362
	Synj2	Zfp560	Zfp36l3
	Synpo2	Zfp574	Zfp408
	Syp	Zfp599	Zfp493
	Syt2	Zfp612	Zfp503
	Taf1	Zfp628	Zfp507
	Taf1a	Zfp677	Zfp563
	Taf7	Zfp689	Zfp629
	Tasor2	Zfp69	Zfp651
	Tax1bp1	Zfp703	Zfp652
	Tbc1d25	Zfp707	Zfp655
	Tbl3	Zfp712	Zfp68
	Tcp11l2	Zfp74	Zfp697
	Tdgf1	Zfp788	Zfp704
	Tdpoz3	Zfp791	Zfp711
	Tefm	Zfp809	Zfp729a
	Terf1	Zfp9	Zfp747
	Tes	Zfp936	Zfp781
	Tesk2	Zfp939	Zfp839
	Tet1	Zfp948	Zfp90
	Tex21	Zfp952	Zfr2
	Tfrc	Zfp954	Zhx2
	Tgm3	Zfp961	Zic1
	Thap6	Zfp977	Zkscan2
	Them4	Zfp978	Zmym6
	Themis	Zkscan14	Zmynd15
	Thop1	Zkscan7	Zscan26
	Thsd1	Zmiz1	Zswim8
	Thtpa	Znhit2	Zxdb
	Tigar	Zscan4a	Zxdc
	Timm8a1	Zscan4b
	Tirap	Zscan4c
	Tk1	Zscan4d
	Tlcd1	Zscan4e
	Tle4	Zscan4f
	Tlr3	Zswim2
	Tmem102	Zswim3
	Tmem104
	Tmem115
	Tmem119
	Tmem121
	Tmem151b
	Tmem169
	Tmem173
	Tmem185b
	Tmem212
	Tmem253
	Tmem45a
	Tmem69
	Tmem79
	Tmem88
	Tnfaip3
	Tnfaip8
	Tnfrsf18
	Tnfrsf22
	Tnfsf11
	Tnfsf9
	Tnk1
	Tnks1bp1
	Toe1
	Tomm22
	Tor1b
	Tpgs1
	Tpi1
	Tppp3
	Tprn
	Tradd
	Traf1
	Traf2
	Traf6
	Trappc5
	Trh
	Trim12a
	Trim12c
	Trim14
	Trim16
	Trim2
	Trim34a
	Trim56
	Trim6
	Trip10
	Trmt10c
	Trmt11
	Trmt44
	Trmt5
	Trmt6
	Trp53
	Trp53rka
	Trpa1
	Tsen34
	Tsga10ip
	Tsku
	Tspan1
	Tst
	Ttc16
	Ttc26
	Ttc30a1
	Ttc32
	Ttc8
	Ttll12
	Tuba1a
	Tuba1b
	Tuba1c
	Tuba4a
	Tubb2a
	Tubb3
	Tubb4a
	Tubb4b
	Tubb6
	Tubd1
	Tubgcp6
	Tufm
	Tunar
	Tut1
	Twistnb
	Twnk
	Txnl4b
	Tyms
	Tysnd1
	Tyw3
	Uba6
	Ube2cbp
	Ube2w
	Ubiad1
	Ubox5
	Ubtd2
	Umps
	Upk1a
	Upp1
	Urgcp
	Uros
	Ushbp1
	Usp38
	Uspl1
	Utp3
	Vil1
	Vipas39
	Vrtn
	Vwa1
	Wdr12
	Wdr18
	Wdr24
	Wdr3
	Wdr46
	Wdr47
	Wdr55
	Wdr6
	Wdr74
	Wdr86
	Wdr89
	Wdr95
	Wnk3
	Wnt10a
	Xkr5
	Xpnpep3
	Ybey
	Ydjc
	Yju2
	Zbed4
	Zbtb45
	Zbtb8a
	Zbtb8b
	Zbtb8os
	Zc4h2
	Zcchc17
	Zcchc3
	Zfand4
	Zfp105
	Zfp109
	Zfp111
	Zfp12
	Zfp125
	Zfp13
	Zfp141
	Zfp146
	Zfp169
	Zfp174
	Zfp182
	Zfp189
	Zfp213
	Zfp239
	Zfp24
	Zfp251
	Zfp287
	Zfp296
	Zfp3
	Zfp322a
	Zfp324
	Zfp334
	Zfp345
	Zfp35
	Zfp386
	Zfp39
	Zfp40
	Zfp41
	Zfp418
	Zfp42
	Zfp422
	Zfp426
	Zfp438
	Zfp446
	Zfp456
	Zfp46
	Zfp473
	Zfp518b
	Zfp52
	Zfp526
	Zfp534
	Zfp54
	Zfp558
	Zfp566
	Zfp568
	Zfp58
	Zfp583
	Zfp595
	Zfp597
	Zfp60
	Zfp617
	Zfp626
	Zfp647
	Zfp653
	Zfp658
	Zfp667
	Zfp668
	Zfp672
	Zfp709
	Zfp715
	Zfp719
	Zfp72
	Zfp748
	Zfp764
	Zfp768
	Zfp770
	Zfp772
	Zfp78
	Zfp790
	Zfp799
	Zfp808
	Zfp819
	Zfp825
	Zfp84
	Zfp846
	Zfp850
	Zfp87
	Zfp882
	Zfp941
	Zfp945
	Zfp950
	Zfp953
	Zfp955a
	Zfp955b
	Zfp958
	Zfp959
	Zfp971
	Zfp974
	Zfp975
	Zfp980
	Zfp982
	Zfp983
	Zfp985
	Zfp986
	Zfp987
	Zfp988
	Zfp989
	Zic3
	Zkscan3
	Zkscan4
	Zkscan5
	Zmat2
	Zmat4
	Zmat5
	Zmym1
	Zmynd19
	Znhit1
	Znhit6
	Znrd1as
	Zscan12
	Zscan22
	Zswim5
	Zswim9

## Sheet: mouse embryo  gene cluster
Mouse early embryo development stage specific gene cluster information
Zygote specific gene	Early2C specific gene	Midlate2C specific gene	4C specific gene	8C specific gene	Blastocyst specific gene
A130051J06Rik	A430093F15Rik	A430060F13Rik	A430110L20Rik	Aacs	A230098N10Rik
A1bg	A730082K24Rik	A4galt	A530032D15Rik	Abcb10	A530064D06Rik
A330093E20Rik	A830018L16Rik	A930027P06Rik	A530040E14Rik	Abce1	A630089N07Rik
A430033K04Rik	AA414768	AA414992	A630001G21Rik	Abcg4	A930004D18Rik
A830008E24Rik	AA536875	AA543401	Aarsd1	Abhd11os	A930037H05Rik
A930017M01Rik	AA545190	AA623943	Aatf	AC160336.1	AA467197
Aass	AA619741	AA684185	Abcb5	Acad8	AA986860
Abca12	AA792892	Abca13	Abcf1	Acadm	Aars
Abca2	Abca4	Abhd6	Abt1	Acads	Abca1
Abca9	Abca8b	AC125149.5	AC123873.2	Acer2	Abca3
Abcb1b	Abcb8	AC125178.2	AC125149.3	Acot8	Abcc1
Abcb9	Abhd17b	AC133095.1	AC132444.1	Acsbg1	Abcd4
Abcc6	Abhd4	AC133095.2	AC133103.1	Acsbg2	Abcg2
Abcg1	Abl2	AC133103.4	AC164084.2	Acsbg3	Abhd11
Abhd12	Ablim1	AC140365.1	AC165294.3	Actn2	Abhd14a
Abhd13	Ablim3	AC164084.1	Acbd4	Adgrl4	Abhd14b
Abhd16a	AC126035.1	Acap3	Acss2	Adrm1	Abracl
Abhd2	AC142100.1	Acbd5	Actr6	Adsl	Acaa1a
Abi3bp	AC151602.1	Acbd7	Adamts14	Aebp1	Acaa2
Ablim2	AC169509.1	Acsm2	Adcy10	Afg3l1	Acad12
Abtb2	Acat1	Adamts12	Adprhl2	Agfg2	Acad9
Acap2	Acbd3	Adamts19	Aen	Agmat	Acadvl
Ackr3	Accsl	AF067061	Aggf1	Ago1	Acer1
Acox3	Actn3	AF067063	AI506816	Ago2	Aco2
Acp6	Adam12	Aff1	Ajuba	Agpat2	Acot2
Acpp	Adamts3	Aff3	Ak6	Aifm3	Acp1
Acsl1	Adamts4	Agap1	Akap8	Ak7	Acp5
Actg2	Adamtsl1	AI427809	Akirin1	Alg1	Acsf2
Acvr1b	Adar	AI661453	Alas1	Allc	Acsl5
Adamts17	Adarb1	AI838599	Als2	Alppl2	Acsm3
Adcy1	Adarb2	Aida	Amhr2	Amot	Acss1
Add2	Adcy5	Akt3	Amigo3	Anapc11	Acta1
Add3	Adcy8	AL671885.1	Ankib1	Ano9	Actb
Adgra3	Adcyap1r1	Alkbh4	Ankmy2	Ap1s1	Actg1
Adgrd1	Adgrb3	Alms1	Ankrd10	Ap4s1	Actn1
Adgrg1	Adgrf5	Alox12	Ankrd35	Apba3	Actn4
Adgrg5	Adk	Alyref	Ankrd54	Apex1	Actr1b
Adgrl3	Adprm	Alyref2	Anks1	Apobec3	Adam15
Adm2	Afap1	Amer1	Anpep	Aprt	Adam19
Afap1l2	Agbl2	Ammecr1l	Aoc2	Arap1	Adap1
Agpat1	Agtpbp1	Ankra2	Apol7b	Arg1	Adap2
Agpat3	Agtr1a	Ankrd22	Aqp11	Arhgap1	Adat2
Agr3	Ahr	Antxr1	Aqp9	Arhgdig	Adck2
Ahdc1	AI987944	Apc	Aqr	Arih2	Adgre5
Aire	Aig1	Apom	Arfrp1	Armc6	Adgrg6
Airn	Akap10	Arap2	Arglu1	Arrb1	Adgrl2
Akirin2	Akap11	Arf2	Arhgap33	Asb6	Adh1
Aknad1	Akap7	Arfgef1	Arid4b	Ascc2	Adi1
Akr1cl	Aldh18a1	Arg2	Arl16	Atg101	Agpat4
Albfm1	Aldh3a2	Arhgap11a	Armc12	Atg16l2	Agrn
Aldh4a1	Aldh9a1	Arhgap22	Arrdc1	Atg4b	Agtrap
Aldh5a1	Alx1	Arhgap29	Arrdc4	Atm	Ahcy
Alg10b	Ambra1	Arhgap42	Art3	Atn1	Ahnak
Alg9	Ammecr1	Arhgef26	Arv1	Atp5g1	Aifm2
Alkbh5	Ampd2	Arhgef28	Asb13	Atp6ap2	Aimp1
Alpk2	Ampd3	Arid5a	Atcay	AU018091	Aimp2
Amfr	Angel1	Arl2bp	Atg2a	Aurkaip1	Ak2
Amotl1	Angptl2	Arl4a	Atp6ap1	Axdnd1	Akap8l
Angel2	Ank3	Arl4d	Atp6ap1l	B230307C23Rik	Akip1
Ankrd13d	Ankar	Armc7	Atp7a	B4galnt1	Akr1b10
Ankrd6	Ankrd12	Arrdc3	Atraid	Bag3	Akr1b3
Anks1b	Ankrd26	Arsk	Atxn7	Batf	Akr1b8
Ap1s2	Ankrd27	Aste1	AU019990	BC048679	Aktip
Apbb1	Ankrd44	Asxl3	Avl9	BC055324	Alad
Aph1c	Ankrd52	Atad2	AW209491	BC085271	Aldh16a1
Arap3	Anks4b	Atf2	B3galt6	Bcat1	Aldh1b1
Arf5	Ano10	Atf7ip2	B4galt3	Bccip	Aldh3a1
Arfip1	Antxr2	Atp4b	Bach1	Bckdha	Aldoa
Arhgap12	Anxa7	Atxn1	Bag1	Bhmt	Aldoart1
Arhgap28	Aox4	Atxn7l3	Baz1a	Bhmt2	Alg11
Arhgap39	Ap3m1	AU015228	Bbs2	Bnip3	Alg5
Arhgef39	Ap3m2	AW011738	BC022960	Bok	Alg6
Arhgef7	Apba1	B020004C17Rik	BC030867	Bud23	Alg8
Arl13b	Apba2	B020004J07Rik	Bcl2l11	Bysl	Alpl
Arl3	Aph1b	B020017C02Rik	Bcl2l14	C1qbp	Amacr
Arl6ip1	Aplf	B020031M17Rik	Bclaf1	C2	Amdhd2
Arrdc2	Arel1	B3galt4	Bmf	Cacnb1	Amotl2
Arxes1	Arfgap3	B4galnt2	Bnip2	Cacul1	Amph
Arxes2	Arfgef3	B930095G15Rik	Bnipl	Cad	Amt
Asah2	Arhgap10	Bag5	Bola2	Calcoco2	Anapc13
Asb15	Arhgap15	BB287469	Bri3bp	Calm5	Angptl4
Asb3	Arhgap20	BC061195	Brms1l	Car2	Ank
Aspm	Arhgap20os	BC080695	Btbd18	Castor1	Ankrd11
Astl	Arhgap26	BC147527	Btg1	Catsperg1	Ankrd39
Atp10b	Arhgap44	Bcar1	Bzw1	Cav2	Anks3
Atp11a	Arhgef11	Bcl7c	Bzw2	Cbr1	Ano6
Atp2b3	Arhgef15	Bex6	C130026I21Rik	Cbr2	Anp32a
Atp2c2	Arhgef18	Bfsp1	C130073F10Rik	Cbwd1	Anxa11
Atp6v0a2	Arid1b	Bmi1	C130074G19Rik	Ccdc124	Anxa2
Atp8a1	Arl6	Brat1	Caap1	Ccdc163	Anxa3
Atp9a	Armc2	Brca2	Calml4	Ccdc43	Anxa9
Atxn2l	Armcx5	Bspry	Capn15	Ccdc51	Ap2a2
AU016765	Arntl	Btg2	Card6	Ccdc9	Ap2m1
AU022751	Arntl2	Bud13	Cars2	Cchcr1	Ap2s1
Aunip	Arpp19	C1d	Casc3	Ccpg1	Apbb3
Aurkc	Arsb	C1ql1	Caskin1	Ccs	Apcdd1
Auts2	Asap1	C1s2	Cbl	Cct7	Apela
Aven	Asb4	C2cd3	Cbx8	Cd52	Apobr
AW551984	Asb8	C330011M18Rik	Ccdc116	Cd63	Apoc1
AY512915	Asrgl1	Cacna1b	Ccdc120	Cdc42ep1	Apoe
B3gntl1	Asxl1	Cacna2d1	Ccdc134	Cdc42ep4	Apopt1
B4galt2	Asz1	Cage1	Ccdc137	Cdipt	App
B4galt6	Atl1	Calb1	Ccdc167	Cdk1	Appbp2os
B930036N10Rik	Atp1a3	Caml	Ccdc40	Cdk2ap1	Appl2
B9d1	Atp2b4	Camsap2	Ccdc63	Cenpt	Aqp3
Bahd1	Atp2c1	Caprin2	Ccdc65	Cenpx	Aqp8
Baiap2l1	Atrnl1	Casp3	Ccdc71l	Cers2	Arf4
Bank1	Atxn1l	Cbll1	Ccdc86	Chaf1b	Arfgap2
Baz2b	Atxn7l2	Ccdc125	Ccdc92b	Chchd10	Arhgap5
Bbs4	AU015836	Ccdc126	Ccdc96	Chchd2	Arhgap9
BC017158	Auh	Ccdc171	Ccn1	Chd5	Arhgef5
BC067074	AW146154	Ccdc36	Ccne1	Chek2	Arid3a
Bcl2l10	AW554918	Ccdc6	Ccnq	Chmp4c	Arid5b
Bcorl1	AW822073	Ccna2	Cd320	Chpt1	Arl14epl
Bdkrb1	Axin2	Ccni	Cdc14b	Chtf18	Arl2
Bend5	B3galt1	Cd209g	Cdc42ep2	Ciao1	Arl6ip5
Bglap	B4galt4	Cd24a	Cdh23	Cilp	Armt1
Bglap2	Bach2	Cd3eap	Cebpa	Clcn2	Arpc1b
Bglap3	BB557941	Cd47	Cebpd	Clcn7	Arpc3
Bhlhe41	Bbof1	Cd74	Cenpm	Clcnka	Arpc4
Bicra	Bbs7	Cdc25c	Cep126	Clpp	Arpc5
Birc2	Bbs9	Cdc37l1	Cep63	Clpx	As3mt
Blcap	BC048403	Cdk12	Cfap157	Cmss1	Asah1
Bmp15	Bcar3	Cdkn1c	Cfap300	CN725425	Ascc1
Bmp2k	Bcas1	Cdkn2d	Cfdp1	Cnbp	Ash2l
Bmp6	Bcl9	Cdr2	Chic1	Cnp	Asic3
Bmpr1b	Bcr	Cenpl	Chka	Cog2	Asns
Bod1	Bdh1	Cep112	Chrna10	Col9a2	Aspa
Borcs5	Best3	Cep85l	Chrna9	Cope	Ass1
Bpgm	Bhlhe40	Cfh	Chrne	Coq6	Atad3a
Bri3	Bicc1	Cggbp1	Ciart	Coro1a	Atg4d
Brsk2	Bicd2	Chil5	Ciita	Coro2a	Atg9b
Bscl2	Bik	Chrm3	Cinp	Cpeb2	Atic
Bsn	Bin3	Chst12	Cish	Cpsf3	Atox1
Btbd10	Birc3	Chst5	Cited1	Crxos	Atp12a
Btbd2	Bivm	Cited2	Cldn10	Cse1l	Atp1a1
Btbd8	Bmp5	Cldn9	Clec10a	Ctsa	Atp1b1
C2cd2	Bmp7	Clp1	Clstn3	Ctsd	Atp2a3
C86187	Bmt2	Cnga1	Cmpk1	Ctu2	Atp2b1
C87436	Bnc1	Cnksr3	Cmtm4	Cul5	Atp5a1
C9orf72	Bnc2	Cntln	Cnbd2	Cuta	Atp5c1
Cacfd1	Bpifc	Col22a1	Cnnm3	Cutc	Atp5d
Cachd1	Brdt	Col4a3bp	Cnot10	Cyba	Atp5e
Cacna1d	Brip1	Colgalt2	Coa7	Cyp2s1	Atp5g3
Cacna1h	Btbd9	Colq	Col8a2	Cyp51	Atp5h
Cacna2d3	Btg4	Cox6b2	Commd7	Cyth2	Atp5j
Cacnb2	C230057A21Rik	Cpd	Cops6	D7Ertd128e	Atp5j2
Cacnb3	C2cd5	Cpsf6	Coq4	D8Ertd738e	Atp5k
Cacng4	C630043F03Rik	Crebl2	Crcp	D9Wsu149	Atp5md
Calhm4	C87414	Crk	Creb3l3	Dalrd3	Atp5mpl
Calr3	C87487	Csnk1g3	Crebrf	Dcaf13	Atp5o
Camk1d	C87499	Csrnp1	Crx	Dcaf4	Atp5pb
Camk2g	C87977	Csrnp3	Cry2	Ddx21	Atp6v0a4
Camsap1	C8b	Cst7	Crygs	Ddx49	Atp6v0b
Camta1	Cadps	Ctf2	Ctr9	Ddx56	Atp6v0e
Capn7	Cadps2	Cttnbp2nl	Ctsb	Decr2	Atp6v1f
Car8	Calcoco1	Cubn	Ctsc	Dffb	Atp6v1g1
Carhsp1	Caln1	Cul3	Ctsh	Dhps	Atp6v1h
Cask	Calr4	Cul4b	Ctsl	Dhtkd1	Atp8b2
Casp8	Camk1g	Cyp2r1	Ctsz	Dio1	Atp9b
Castor2	Camkmt	Cyp7b1	Cxadr	Dmgdh	Atpif1
Cbfa2t3	Car1	D030056L22Rik	Cybc1	Dmtn	Atxn10
Cbx2	Car10	D13Ertd608e	D17H6S53E	Dnaaf1	Atxn7l1
Ccbe1	Car9	D430020J02Rik	D330041H03Rik	Dnaja1	AU021092
Ccdc105	Carmil1	Dbf4	D930028M14Rik	Dnajc15	Aup1
Ccdc112	Casc1	Dcc	Dancr	Dnajc24	Avpi1
Ccdc114	Casz1	Dclre1b	Dcaf10	Dnpep	AW549877
Ccdc117	Ccdc110	Ddit3	Dck	Dnph1	B230118H07Rik
Ccdc162	Ccdc122	Ddit4l	Dcun1d3	Dohh	B3gat3
Ccdc170	Ccdc136	Ddr2	Ddias	Dok2	B3gnt3
Ccdc172	Ccdc138	Ddx43	Ddit4	Dph1	B3gnt5
Ccdc173	Ccdc14	Ddx59	Ddx10	Drg2	B3gnt7
Ccdc28a	Ccdc141	Dennd4b	Ddx20	Dscc1	B4galt1
Ccdc30	Ccdc15	Dgkb	Ddx27	Dtymk	B4galt7
Ccdc34	Ccdc157	Dhx9	Ddx41	E530001F21Rik	Babam2
Ccdc60	Ccdc181	Dnah14	Ddx47	Edf1	Bad
Ccdc69	Ccdc186	Dnaic2	Ddx54	Eef1akmt1	Bag2
Ccdc74a	Ccdc201	Dnajc12	Ddx60	Eef1b2	Banf1
Ccdc84	Ccdc3	Dnase1l3	Dedd2	Eef1d	Basp1
Ccdc92	Ccdc50	Dock4	Defb42	Eef1e1	Bax
Cckar	Ccdc62	Donson	Dennd2a	Eef2	BC004004
Ccnb3	Ccdc73	Doxl1	Dennd5b	Eftud2	BC031181
Ccno	Ccdc82	Dpm1	Dennd6b	Ehd1	BC051665
Ccny	Ccdc88c	Dpysl2	Dgke	Eif2b3	BC065397
Cd164l2	Ccl28	Dr1	Dgkeos	Eif2d	Bcap31
Cd177	Ccndbp1	Dst	Dgkz	Eif3d	Bcat2
Cd1d1	Ccne2	Dtx4	Dhcr7	Eif3g	Bckdk
Cd200	Ccng2	Duxbl1	Dhx29	Eif3h	Bcl9l
Cd226	Ccnj	Dyrk3	Dhx37	Eif3l	Bend4
Cd4	Ccp110	E2f7	Dimt1	Eif3m	Bend7
Cd5	Cd160	E330012B07Rik	Dis3	Eif4a3	Bex3
Cd55	Cd209f	Echdc3	Dis3l	Eloc	Blnk
Cd55b	Cd300lf	Ecm2	Dlg5	Emc1	Bloc1s6
Cd7	Cd36	Eea1	Dmac2l	Emc4	Blvrb
Cd99l2	Cd40	Efcab12	Dmbx1	Endov	Bmp4
Cdc14a	Cd44	Efnb2	Dmrtb1	Entpd3	Bmyc
Cdc25b	Cdc42bpa	Eid2	Dnaaf2	Entpd7	Bola3
Cdc34b	Cdc42se2	Eif2ak3	Dnah2os	Epas1	Borcs7
Cdca4	Cdca7l	Eif4a3l1	Dnajb11	Eps8l2	Bpnt1
Cdca5	Cdh17	Eif4a3l2	Dnajb9	Esrp2	Brk1
Cdh13	Cdh20	Eloa	Dolk	Etv6	Bsg
Cdh15	Cdh8	Eml3	Dpep1	Exosc1	Btbd1
Cdh2	Cdk17	Enox2	Dpep2	Exosc4	Btbd6
Cdh3	Cdkal1	Epc2	Dpf2	Exosc5	C130089K02Rik
Cdh4	Cdo1	Ephb1	Dph7	Exosc7	C230071H17Rik
Cdk20	Cdyl	Ercc4	Dppa4	Exosc9	C230085N15Rik
Cdk2ap2	Cecr2	Esco1	Dtwd2	Fam45a	C78283
Cdk5	Celf3	Esp24	Dusp16	Fam57b	Cables1
Cdkl5	Cenpn	Espl1	Dusp22	Farsa	Cabp5
Cds1	Cep104	Etaa1	Dusp26	Fau	Cacybp
Ceacam20	Cep135	EU599041	Dync1li1	Fblim1	Cald1
Celf2	Cep350	Exd2	Dysf	Fbxl16	Calm1
Celf5	Cep41	Exoc3l2	Dzank1	Fbxo15	Calm3
Celsr1	Cep55	F730035P03Rik	E130317F20Rik	Fbxo31	Camk1
Cenpf	Cep68	Fabp9	E330014E10Rik	Fcgrt	Camk2d
Cenpj	Cep83	Fam107a	E4f1	Fdps	Cap1
Cenpo	Cep83os	Fam126b	Ears2	Fermt3	Capg
Cenpv	Cep85	Fam135a	Ebna1bp2	Fgf3	Capn2
Cep170b	Cetn4	Fam171b	Eci1	Fgfr3	Capns1
Cep57l1	Cfap206	Fam174b	Ecsit	Fig4	Capzb
Cep78	Cfap97	Fam184a	Eda	Fkbp11	Car4
Cep95	Cflar	Fam222a	Eef1akmt4	Fkbp1b	Carm1
Cept1	Cgn	Fam43a	Eef1aknmt	Flvcr2	Cars
Cers6	Chac2	Fam43b	Efcab5	Folr1	Casc4
Cfap410	Chaf1a	Fam49a	Egln2	Foxe1	Casp6
Cfap45	Chd9	Fancm	Ehd2	Ftsj3	Casr
Cfap53	Chdh	Fat3	Ei24	G430049J08Rik	Cast
Cfap61	Chek1	Fbrsl1	Eif2b2	Gaa	Cat
Cfap77	Chml	Fbxl6	Eif2b5	Gabrd	Cblb
Cftr	Chn1	Fbxo33	Eif3a	Galk1	Cbr4
Cgas	Chrdl1	Fbxo47	Eif3b	Gart	Cbs
Chchd6	Chst11	Fbxw9	Eif3c	Gas5	Cbx3
Chd6	Chsy1	Fem1a	Eif3f	Gata6	Ccdc12
Chd7	Cipc	Fem1c	Eif4h	Gba	Ccdc127
Chga	Clasp1	Fgf1	Elk1	Gde1	Ccdc42
Chl1	Clba1	Fgf7	Ell2	Gemin2	Ccdc58
Chmp2b	Cldn15	Ficd	Elovl2	Get4	Ccl9
Chst7	Cldn34b2	Filip1l	Elp6	Gga2	Ccm2
Cic	Cldn8	Fiz1	Eme2	Gin1	Ccnd3
Clcn5	Clip1	Flna	Emg1	Gldc	Ccng1
Cldn2	Clock	Flrt2	Enc1	Glrx3	Ccnh
Clip2	Clvs2	Fndc10	Enpp3	Gm10020	Ccr9
Clip4	Cmpk2	Foxj3	Epha10	Gm10036	Cct3
Clk2	Cmtr2	Foxm1	Epm2a	Gm10039	Cct4
Clvs1	Cndp1	Foxr1	Exd1	Gm10051	Cct5
Cmas	Cnot6l	Frem2	Exoc8	Gm10073	Cct6a
Cmc4	Cnot7	Frg2f1	Exog	Gm10076	Cd109
Cmtm8	Cnpy1	Fstl1	F2	Gm10086	Cd151
Cmya5	Cnst	Fundc1	Faap24	Gm10093	Cd9
Cnn1	Cntn4	Fut11	Fabp4	Gm10126	Cdc123
Cnot11	Cntn6	Fzd2	Faiml	Gm10136	Cdc37
Cnot3	Cntnap1	Fzd7	Fam118a	Gm10154	Cdc42ep3
Cnppd1	Cntnap3	Fzd9	Fam178b	Gm10180	Cdc42ep5
Cntn1	Cntnap5a	Gabpa	Fam186a	Gm10224	Cdh1
Cobll1	Cntrl	Gabrp	Fam207a	Gm10237	Cdk14
Col14a1	Cntrob	Gadd45b	Fam20b	Gm10288	Cdk18
Col19a1	Cobl	Galnt11	Fam76a	Gm10540	Cdk2
Col24a1	Cog6	Gdap1	Fancd2os	Gm10705	Cdk4
Col25a1	Col4a3	Gja3	Fbl	Gm10709	Cdkn1b
Col6a5	Col6a3	Gli3	Fbxo34	Gm10736	Cdx1
Col6a6	Comp	Glis3	Fcf1	Gm11191	Cdx2
Copb1	Copg2	Gls	Fcgr1	Gm11221	Ceacam10
Cops8	Coq10b	Glul	Fcgr2b	Gm11263	Cebpzos
Copz2	Cphx2	Gm10264	Fcgr3	Gm11353	Cenpb
Coq10a	Cphx3	Gm10662	Fez1	Gm11408	Cep57
Coro2b	Cpm	Gm10717	Fgf4	Gm11478	Cetn3
Cox10	Cpxm2	Gm10719	Fgfrl1	Gm11517	Cfap57
Cox6a2	Cracr2a	Gm11168	Fhl3	Gm11539	Cfl1
Cpa1	Creb3l4	Gm11232	Fkbp10	Gm11675	Cgrrf1
Cpeb1	Crybg3	Gm11236	Fkbpl	Gm11694	Chchd1
Cpeb3	Csmd3	Gm11237	Flywch2	Gm11759	Chchd3
Cplane1	Csrnp2	Gm11238	Frat1	Gm11800	Chchd4
Cpne9	Ctnna3	Gm11239	Frat2	Gm11826	Chchd5
Cps1	Ctnnal1	Gm11400	Fthl17d	Gm11878	Chd3
Cpsf4l	Cttnbp2	Gm1141	Fthl17e	Gm11942	Chid1
Crabp2	Cul1	Gm11413	Fthl17f	Gm11949	Chil1
Crb1	Cyfip2	Gm11486	Galnt4	Gm11964	Chm
Crls1	Cyp2b10	Gm11487	Gan	Gm12005	Chmp2a
Crtc1	Cyp2f2	Gm11543	Gapt	Gm12013	Chmp3
Crtc3	Cyp39a1	Gm11544	Gata1	Gm12034	Chmp6
Cry1	Cyp4a10	Gm11639	Gcm1	Gm12038	Chpf
Cryl1	Cyp4a14	Gm11756	Gcsh	Gm12090	Churc1
Crym	Cyp4v3	Gm11757	Gdf11	Gm12095	Ciao2a
Csad	Cyth3	Gm11758	Gemin5	Gm12174	Cidea
Csf1	D030024E09Rik	Gm11839	Gfod2	Gm12184	Cisd1
Csmd1	D030068K23Rik	Gm11841	Gfpt1	Gm12191	Cisd3
Cspg5	D1Ertd622e	Gm11914	Ggt6	Gm12242	Ckap4
Ctbp2	D5Ertd577e	Gm12153	Glis2	Gm12254	Ckb
Ctdspl	D630045J12Rik	Gm12183	Gls2	Gm12263	Ckmt1
Ctif	D6Ertd474e	Gm12612	Gm10130	Gm12267	Clcnkb
Ctnnbip1	D6Ertd527e	Gm12620	Gm10343	Gm12335	Cldn3
Ctnnd2	D7Ertd443e	Gm12623	Gm10553	Gm12337	Cldn4
Cts6	D930020B18Rik	Gm12624	Gm10643	Gm12341	Cldn7
Cxcl14	Daam1	Gm12626	Gm11224	Gm12350	Clec2f
Cxcr3	Daw1	Gm12735	Gm11525	Gm12446	Clec4a1
Cxcr4	Dazl	Gm12789	Gm11652	Gm12468	Clic1
Cyb5b	Dcaf5	Gm12794	Gm12418	Gm12504	Clic3
Cyp19a1	Dcp2	Gm12799	Gm12613	Gm12611	Clic4
Cyp2j12	Dcun1d1	Gm12800	Gm12615	Gm12617	Cln5
Cyth1	Dcun1d4	Gm12823	Gm12616	Gm12643	Cln6
D030018L15Rik	Ddb2	Gm12845	Gm12619	Gm12669	Cln8
D10Wsu102e	Ddhd1	Gm12859	Gm12621	Gm12727	Clstn1
D16Ertd519e	Ddx58	Gm13040	Gm12622	Gm12778	Clta
D430042O09Rik	Dennd1a	Gm13057	Gm12625	Gm12816	Cltc
D630033O11Rik	Dennd4a	Gm13068	Gm12627	Gm12852	Cmbl
Dab1	Dennd6a	Gm13078	Gm12628	Gm12892	Cmip
Dact3	Depdc7	Gm13101	Gm12940	Gm12906	Cmklr1
Daglb	Deptor	Gm13106	Gm13025	Gm12918	Cmtm6
Dbndd1	Det1	Gm13119	Gm13034	Gm13015	Cmtm7
Dcaf12	Dgki	Gm13128	Gm13089	Gm13102	Cndp2
Dcaf7	Dhrs3	Gm13191	Gm13167	Gm13130	Cnih4
Dcaf8	Dip2a	Gm13245	Gm13237	Gm13147	Cnn2
Dcaf8l	Dip2b	Gm13360	Gm13612	Gm13160	Cnn3
Dcakd	Dip2c	Gm13392	Gm13648	Gm13215	Cnpy2
Dcbld2	Diras2	Gm13487	Gm13961	Gm13216	Coa3
Dcdc2a	Dis3l2	Gm13694	Gm14058	Gm13226	Coa4
Dclk2	Disp1	Gm13696	Gm14460	Gm13268	Coa5
Dclre1a	Dmrt2	Gm13777	Gm14584	Gm13321	Coil
Dcp1a	Dnah10	Gm13867	Gm14857	Gm13337	Col4a1
Dcp1b	Dnah11	Gm13871	Gm14928	Gm13408	Col7a1
Ddi2	Dnah17	Gm13964	Gm15290	Gm13430	Colgalt1
Ddx11	Dnah5	Gm14252	Gm15596	Gm13436	Commd1
Ddx19a	Dnah6	Gm14385	Gm15620	Gm13437	Commd10
Ddx25	Dnah7a	Gm14742	Gm16028	Gm13498	Commd4
Def6	Dnah7b	Gm15066	Gm16157	Gm13552	Commd6
Degs1	Dnah7c	Gm15262	Gm16427	Gm13573	Commd8
Dennd1c	Dnajb4	Gm15455	Gm16513	Gm13622	Comt
Dennd3	Dnajc27	Gm15518	Gm16618	Gm13623	Cops3
Derl3	Dnajc6	Gm15773	Gm17491	Gm13642	Cops5
Dgkd	Dock10	Gm16026	Gm17709	Gm13680	Coq7
Dgkk	Dock2	Gm16222	Gm17737	Gm13736	Coro1b
Dhrs1	Dock3	Gm16239	Gm17980	Gm13815	Coro1c
Dhrs13os	Dock5	Gm16327	Gm18204	Gm13929	Coro7
Dhx57	Dock7	Gm16381	Gm18578	Gm13935	Cox14
Dicer1	Dop1a	Gm16478	Gm18632	Gm14044	Cox15
Dipk1b	Dpp10	Gm16536	Gm1995	Gm14138	Cox16
Dipk2a	Dpy19l1	Gm16853	Gm20161	Gm14165	Cox17
Disc1	Dpysl3	Gm18283	Gm20508	Gm14200	Cox19
Disp3	Dpysl5	Gm18856	Gm21028	Gm14231	Cox4i1
Dkk3	Drc1	Gm18983	Gm26520	Gm14279	Cox5b
Dlg2	Dscam	Gm2001	Gm26644	Gm14300	Cox6a1
Dlgap4	Dsn1	Gm2027	Gm26873	Gm14303	Cox6b1
Dnaaf3	Dtna	Gm20337	Gm26981	Gm14494	Cox6c
Dnaaf5	Dtx3l	Gm2035	Gm27234	Gm14513	Cox6c2
Dnah8	Duxf3	Gm20615	Gm281	Gm14541	Cox7a1
Dnah9	Dync1i2	Gm20625	Gm28875	Gm14567	Cox7a2
Dnaja4	E230016K23Rik	Gm20767	Gm29793	Gm14586	Cox7a2l
Dnajc18	E2f2	Gm21033	Gm2996	Gm14650	Cox7b
Dnajc3	E330009J07Rik	Gm21037	Gm3106	Gm14859	Cox7c
Dnal4	E330021D16Rik	Gm21293	Gm32511	Gm15013	Cpn1
Dnm3	E330034G19Rik	Gm21304	Gm33195	Gm15067	Cpne3
Dnmt1	E430024P14Rik	Gm21319	Gm3333	Gm15148	Cpped1
Dntt	Ebf1	Gm21542	Gm33508	Gm15198	Cpsf7
Dock11	Ebf2	Gm21731	Gm35279	Gm15427	Cpxm1
Dock6	Edrf1	Gm21738	Gm37726	Gm15454	Cr1l
Dok4	Eef2k	Gm21761	Gm37931	Gm15459	Creb3l2
Dop1b	Eepd1	Gm21762	Gm38317	Gm15483	Creg1
Dpf3	Efcab6	Gm21781	Gm39556	Gm15500	Crip1
Dpp6	Efcab7	Gm21818	Gm41077	Gm15501	Crocc
Dpy19l3	Efhc2	Gm21915	Gm41409	Gm15516	Crtap
Dse	Efna5	Gm21936	Gm42067	Gm15536	Cryab
Dstyk	Egfr	Gm21939	Gm4285	Gm15538	Crybg2
Dtx2	Egr1	Gm23426	Gm42933	Gm15542	Crygc
Dusp1	Ehd4	Gm26648	Gm43117	Gm15610	Crygd
Dusp12	Eif1b	Gm26795	Gm43860	Gm15616	Cryge
Dusp18	Eif2ak4	Gm2694	Gm44199	Gm15710	Cryz
Dusp23	Eif4e1b	Gm28455	Gm44249	Gm15730	Cryzl1
Dusp7	Eif4enif1	Gm28645	Gm44789	Gm15772	Csf3r
Dvl2	Elavl2	Gm28729	Gm44829	Gm15779	Csrp1
Dynll2	Elf1	Gm28784	Gm44997	Gm15877	Csrp2
E130311K13Rik	Elk4	Gm29125	Gm45011	Gm16238	Cst3
E2f1	Ell	Gm29290	Gm45225	Gm16379	Cstb
E2f5	Eml4	Gm29361	Gm45250	Gm16409	Ctbs
E330011O21Rik	Emp2	Gm29761	Gm45441	Gm16580	Ctsll3
Ebag9	Eno4	Gm32005	Gm45752	Gm17300	Cttn
Ece1	Enox1	Gm3219	Gm45902	Gm17430	Cuedc2
Edc4	Enpp5	Gm32567	Gm46430	Gm17511	Cul2
Edn1	Entpd5	Gm32569	Gm46603	Gm17541	Cul4a
Eefsec	Epb41	Gm32717	Gm4756	Gm17786	Cul7
Efcab11	Epb41l3	Gm32932	Gm47692	Gm17823	Cwc27
Efcab14	Epb41l5	Gm33466	Gm47979	Gm17922	Cwf19l1
Efr3b	Epha3	Gm336	Gm48038	Gm18119	Cxxc5
Egf	Ephb2	Gm33700	Gm49599	Gm18736	Cyb561
Ehbp1	Ephb6	Gm33778	Gm50105	Gm19243	Cyb561d2
Ehf	Epn2	Gm33973	Gm50107	Gm19246	Cyb5a
Eif4e3	Eps8	Gm35256	Gm50357	Gm19366	Cyb5r1
Elavl3	Erich5	Gm36298	Gm5501	Gm19810	Cyc1
Elmo1	Errfi1	Gm36445	Gm5532	Gm19815	Cycs
Elmod2	Esr2	Gm36627	Gm5612	Gm2000	Cyct
Elovl1	Esrrg	Gm36718	Gm5628	Gm20150	Cyp4f13
Elp4	Exoc2	Gm37415	Gm6104	Gm20302	Cystm1
Emilin2	Exoc4	Gm37733	Gm6871	Gm20568	D5Ertd605e
Emx2	Extl1	Gm37909	Gm7104	Gm20594	Dab2
Enpp2	Extl3	Gm38271	Gm7278	Gm2098	Dad1
Epb41l2	Ezh1	Gm38342	Gm7284	Gm21963	Dap
Epc1	Fam102b	Gm38357	Gm7327	Gm2225	Dapp1
Eps15	Fam107b	Gm38394	Gm7334	Gm2614	Dars2
Eps8l3	Fam110c	Gm38407	Gm7733	Gm28438	Dbi
Epsti1	Fam117b	Gm39302	Gm7792	Gm28530	Dbt
Eras	Fam120c	Gm4027	Gm7842	Gm28911	Dcaf12l1
Erc2	Fam133b	Gm40910	Gm7993	Gm29257	Dctn1
Erg	Fam149b	Gm42662	Gm8437	Gm29753	Dctn3
Ern1	Fam155a	Gm4275	Gm8741	Gm2991	Dctn6
Esr1	Fam160a1	Gm428	Gm9260	Gm32256	Dctpp1
Esrp1	Fam161a	Gm42986	Gm9797	Gm32856	Ddah1
Ets2	Fam185a	Gm4302	Gm9895	Gm33248	Ddc
Evl	Fam193a	Gm43025	Gm9918	Gm3379	Ddrgk1
Exo5	Fam199x	Gm43029	Gnl3	Gm34059	Ddt
Ext1	Fam214a	Gm4303	Gnl3l	Gm3571	Ddx1
Eya1	Fam234b	Gm43049	Golga1	Gm37108	Ddx39b
F630040K05Rik	Fam241a	Gm43149	Gon7	Gm37201	Ddx3y
F8a	Fam53c	Gm43225	Gorasp1	Gm3744	Decr1
Fa2h	Fam90a1b	Gm43314	Gpkow	Gm37981	Dele1
Fam110b	Fancb	Gm4340	Gpn1	Gm38100	Dennd1b
Fam117a	Far2	Gm4349	Gpn3	Gm38247	Dennd2c
Fam122a	Farp1	Gm43666	Gpr161	Gm4149	Dera
Fam131a	Fbh1	Gm43923	Gramd1b	Gm42845	Derl2
Fam13c	Fbn2	Gm44203	Gripap1	Gm4294	Dffa
Fam162a	Fbxl17	Gm44693	Grk2	Gm43336	Dgka
Fam167a	Fbxl2	Gm44736	Grk4	Gm4342	Dglucy
Fam171a1	Fbxl21	Gm4513	Grwd1	Gm43524	Dhfr
Fam187b	Fbxl5	Gm4526	Gskip	Gm43712	Dhrs4
Fam189a1	Fbxl7	Gm4545	Gstp3	Gm44078	Dhrs7
Fam189b	Fbxo10	Gm45551	Gtf2h2	Gm4412	Dhrs7b
Fam217a	Fbxo28	Gm4557	Gtf3c5	Gm44751	Dhx34
Fam217b	Fbxo40	Gm45659	Gucy2e	Gm44770	Diaph2
Fam220a	Fbxo41	Gm4567	H1f5	Gm4510	Dipk1a
Fam221a	Fbxo43	Gm46355	H2ax	Gm45137	Dkk1
Fam222b	Fbxo8	Gm46992	Has3	Gm45660	Dkkl1
Fam241b	Fbxw13	Gm47037	Haus2	Gm4600	Dmc1
Fam53b	Fbxw14	Gm47095	Haus6	Gm4613	Dmkn
Fam57a	Fbxw15	Gm47220	Hdgfl2	Gm4617	Dmrta2
Fam8a1	Fbxw16	Gm47223	Heatr1	Gm46209	Dnajc19
Fam90a1a	Fbxw20	Gm47381	Hecw2	Gm46339	Dnajc25
Fancc	Fbxw22	Gm47510	Hgh1	Gm46610	Dnase2a
Fars2	Fbxw23	Gm4766	Hhipl1	Gm46611	Dnmbp
Fat4	Fbxw24	Gm4779	Hinfp	Gm4675	Dnmt3b
Fbf1	Fbxw25	Gm4781	Hmgb2	Gm4705	Dnmt3l
Fbp1	Fbxw27	Gm4782	Hmgb3	Gm47183	Dock8
Fbrs	Fbxw28	Gm4799	Hmox2	Gm47283	Dok1
Fbxl19	Fbxw4	Gm48087	Hnf1aos1	Gm4734	Dph5
Fbxo42	Fbxw8	Gm48106	Hnrnpab	Gm4754	Dpm3
Fbxo7	Fchsd2	Gm48254	Hnrnpll	Gm4796	Dpp3
Fbxw17	Fer1l5	Gm48293	Hormad1	Gm4802	Dpp4
Fbxw18	Fermt2	Gm48388	Hpgds	Gm48122	Dpp7
Fbxw19	Fetub	Gm48389	Ifi27	Gm4833	Dppa1
Fbxw21	Fgd1	Gm48399	Ifi35	Gm48445	Dppa5a
Fbxw26	Fgd6	Gm4840	Ifnar1	Gm4859	Dppa5c
Fcho1	Fhod3	Gm48419	Igf2r	Gm4864	Dram1
Fgf18	Fkbp14	Gm48436	Igfbp3	Gm48690	Dram2
Fgf8	Fkbp5	Gm4850	Ikbkg	Gm4883	Drg1
Fgf9	Flrt3	Gm48578	Il17ra	Gm48909	Dsc2
Fip1l1	Fmn2	Gm48604	Il6ra	Gm49089	Dsg2
Fitm2	Fmnl3	Gm48729	Ina	Gm49331	Dsp
Flt1	Fmo4	Gm48931	Incenp	Gm4959	Dstn
Fmo3	Fndc3a	Gm49030	Inka1	Gm49594	Dtd1
Fnbp1l	Fndc5	Gm49064	Ints1	Gm4963	Dtd2
Fndc3b	Fntb	Gm49187	Ints11	Gm49867	Dtwd1
Foxj2	Foxk1	Gm4930	Ints2	Gm4987	Dusp11
Foxo1	Foxk2	Gm4949	Ints7	Gm4997	Dusp3
Foxp2	Foxo3	Gm4971	Ipo11	Gm50083	Dusp6
Foxred2	Foxp1	Gm49946	Ipo5	Gm50147	Dync1h1
Fpgs	Fpgt	Gm5	Iqub	Gm50174	Dync1i1
Frmd5	Fras1	Gm50179	Irf2bpl	Gm5055	Dynlt1a
Fsd1	Frmd4a	Gm50180	Irf9	Gm5075	Dynlt1b
Fstl4	Frmpd4	Gm50192	Irgq	Gm5093	Dynlt1f
Fstl5	Fry	Gm50193	Irs2	Gm5096	Dynlt3
Ftdc	Fryl	Gm50240	Isg20l2	Gm5121	E030024N20Rik
Furin	Fsd1l	Gm50250	Ist1	Gm5207	E230020D15Rik
Fut8	Fsd2	Gm50297	Itgae	Gm5239	E2f3
Fyn	Fut10	Gm50332	Itgb5	Gm5279	E2f6
Gabrr3	Fyb2	Gm5039	Itgb7	Gm5292	E430014B02Rik
Galm	Fyco1	Gm50455	Itpkc	Gm5297	Ebp
Galnt16	Fzd3	Gm5049	Jmjd6	Gm5312	Ech1
Galnt17	G6pd2	Gm5053	Jmy	Gm5321	Echdc2
Galnt6	G6pdx	Gm5127	Kank4	Gm5392	Eci2
Garnl3	Gab2	Gm5157	Kbtbd2	Gm5425	Eci3
Gas2l3	Gabra3	Gm5301	Kcne1	Gm5451	Edc3
Gata4	Gad2	Gm5373	Kcnk2	Gm5453	Eef1a1
Gatad2b	Galc	Gm5374	Kcnk6	Gm5491	Eef1akmt2
Gbf1	Galr1	Gm5435	Kdm4c	Gm5552	Eef1g
Gbx2	Ganc	Gm5466	Kdm5a	Gm5566	Eef2kmt
Gcnt4	Gas8	Gm5541	Kdm5b	Gm5575	Efcab10
Gdf9	Gbe1	Gm5542	Khdc1a	Gm5586	Efcab2
Gdpd1	Gbp7	Gm5543	Kif18b	Gm5619	Efhd2
Gfod1	Gcm2	Gm5576	Kif27	Gm5621	Efnb1
Gfra4	Gda	Gm5590	Kif2c	Gm5654	Efnb3
Ggct	Gdi1	Gm5650	Kif9	Gm5687	Egfl7
Ggta1	Gemin8	Gm5698	Klf2	Gm5735	Egln1
Gja4	Gfra1	Gm5773	Klf9	Gm5745	Eif1a
Gjb2	Gga3	Gm5788	Klhl21	Gm5778	Eif2s3y
Gkap1	Gimap9	Gm5815	Klhl7	Gm5781	Eif3k
Gldn	Gipc2	Gm5828	Knop1	Gm5789	Eif4e2
Gm10419	Gk	Gm5841	Kpna1	Gm5805	Eif4ebp1
Gm1070	Glis1	Gm5852	Kpna4	Gm5824	Elf3
Gm11381	Gm10179	Gm5890	L1cam	Gm5826	Elf4
Gm11765	Gm10364	Gm5939	L2hgdh	Gm5847	Elf5
Gm11827	Gm10436	Gm5989	Lamc3	Gm5851	Elmo2
Gm12463	Gm10466	Gm6039	Lamp2	Gm5873	Elmo3
Gm12867	Gm10512	Gm6176	Las1l	Gm5905	Elob
Gm12923	Gm10857	Gm6206	Lbhd1	Gm6023	Elovl7
Gm13041	Gm11190	Gm6264	Lbx2	Gm6028	Emc10
Gm13053	Gm11426	Gm6365	Lcmt2	Gm6030	Emc6
Gm13058	Gm11448	Gm6489	Ldhc	Gm6035	Emc7
Gm13100	Gm11476	Gm6494	Lemd3	Gm6054	Emc9
Gm13176	Gm12195	Gm6507	Lmod1	Gm6055	Eml2
Gm13378	Gm12226	Gm6568	Lmod3	Gm6136	Eno1
Gm14137	Gm12397	Gm6803	Lrif1	Gm6157	Eno1b
Gm14635	Gm12511	Gm6882	Lrp8	Gm6204	Eno3
Gm14664	Gm12580	Gm6902	Lrrc15	Gm6210	Enpep
Gm15345	Gm12899	Gm6978	Lrrc4	Gm6218	Enpp1
Gm15681	Gm12992	Gm7102	Lrrc46	Gm6223	Entpd1
Gm15691	Gm13023	Gm7450	Lsg1	Gm6252	Entpd6
Gm16178	Gm13080	Gm7957	Lsm7	Gm6274	Eomes
Gm16497	Gm13084	Gm8016	Lst1	Gm6278	Epb41l1
Gm16845	Gm13088	Gm8332	Ltbp3	Gm6304	Epb41l4aos
Gm17853	Gm13103	Gm8387	LTO1	Gm6335	Epb42
Gm17969	Gm13181	Gm8655	Ltv1	Gm6341	Epha4
Gm19466	Gm13265	Gm8674	Lztr1	Gm6366	Epn3
Gm20043	Gm13346	Gm8689	Malt1	Gm6368	Epop
Gm20234	Gm13465	Gm8708	Man1b1	Gm6394	Epp13
Gm20257	Gm13752	Gm8711	Maneal	Gm6402	Eprn
Gm20395	Gm14018	Gm8816	Map10	Gm6440	Erbb2
Gm2479	Gm14216	Gm8953	Map3k14	Gm6450	Erbb3
Gm26597	Gm14608	Gm9	2022-03-09	Gm6457	Erf
Gm26725	Gm14820	Gm9029	Mark3	Gm6472	Ergic3
Gm27164	Gm15246	Gm9030	Mars2	Gm6501	Erich1
Gm28078	Gm15286	Gm9043	Mat2a	Gm6520	Erlin2
Gm28199	Gm15361	Gm9046	Mcl1	Gm6525	Esd
Gm28578	Gm15476	Gm9048	Mdc1	Gm6533	Esyt3
Gm28989	Gm15507	Gm9049	Mdn1	Gm6543	Etfb
Gm30159	Gm15728	Gm9113	Mecr	Gm6552	Etfdh
Gm31816	Gm15941	Gm9116	Med14	Gm6579	Etfrf1
Gm31925	Gm16050	Gm9117	Mei1	Gm6612	Etl4
Gm32442	Gm16144	Gm9121	Metap1	Gm6625	Etnk2
Gm32585	Gm16234	Gm9124	Mettl1	Gm6681	Etv5
Gm32983	Gm16386	Gm9141	Mettl2	Gm6745	Eva1a
Gm32996	Gm16551	Gm9315	Mfsd12	Gm6756	Evpl
Gm34672	Gm17322	Gm9429	Mfsd5	Gm6794	Exosc2
Gm34922	Gm17334	Gm9458	Mief2	Gm6807	Exosc8
Gm35167	Gm17751	Gm9519	Mier3	Gm6851	Exph5
Gm35551	Gm17767	Gm9586	Miga1	Gm6867	Ezr
Gm35725	Gm17821	Gm9621	Mios	Gm6883	F11r
Gm364	Gm17830	Gm9762	Misp3	Gm6916	F2r
Gm36480	Gm18558	Gmeb2	Mkks	Gm6937	F2rl1
Gm37015	Gm18562	Gna12	Mkrn2os	Gm6975	Faah
Gm38037	Gm18800	Gpatch3	Mllt1	Gm6988	Fabp3
Gm39154	Gm19026	Gpr50	Mlxip	Gm6997	Fabp5
Gm3924	Gm19219	Grin2d	Mob2	Gm7027	Fahd1
Gm42437	Gm19299	Grk5	Mogs	Gm7043	Fahd2a
Gm42650	Gm19554	Gstm5	Mon1a	Gm7059	Fam129a
Gm42817	Gm1965	Gtf2b	Mpc1	Gm7065	Fam129b
Gm42945	Gm19680	Gtf2f1	Mpl	Gm7075	Fam136a
Gm43269	Gm19965	Gtf3c6	Mplkip	Gm7085	Fam173a
Gm43769	Gm20052	Gtpbp3	Mrm3	Gm7091	Fam189a2
Gm43950	Gm2042	H2az2	Mroh8	Gm7105	Fam193b
Gm44621	Gm20548	Haspin	Mrpl20	Gm7180	Fam219b
Gm44943	Gm20617	Hccs	Mrpl34	Gm7198	Fam25c
Gm45272	Gm20627	Hecw1	Mrpl43	Gm7206	Fam49b
Gm45304	Gm20690	Hexim1	Mrps7	Gm7232	Fam83a
Gm45490	Gm21009	Hipk1	Msh5	Gm7239	Fancg
Gm45901	Gm2309	Hipk3	Mslnl	Gm7285	Fat1
Gm4610	Gm26559	Hmbs	Msto1	Gm7287	Fbln1
Gm4632	Gm27013	Hmgn3	Mthfr	Gm7289	Fbp2
Gm47804	Gm28362	Hp	Mtrex	Gm7290	Fbxo22
Gm47847	Gm29016	Hpse2	Mtx2	Gm7331	Fbxo27
Gm47913	Gm29778	Hs6st2	Mybbp1a	Gm7363	Fbxo3
Gm48050	Gm29811	Hspa1a	Myg1	Gm7380	Fdxr
Gm48510	Gm29946	Hspa2	Myo1b	Gm7384	Fgd4
Gm4862	Gm30052	Hspb1	Nagpa	Gm7389	Fgf10
Gm48695	Gm30340	Htr1f	Naif1	Gm7392	Fgfbp1
Gm48914	Gm30570	I0C0044D17Rik	Ncapd2	Gm7424	Fgfr1
Gm48969	Gm3089	Icam1	Ncbp1	Gm7429	Fgfr2
Gm49729	Gm31369	Ier5	Ncmap	Gm7434	Fhl2
Gm49870	Gm3143	Ift20	Nek2	Gm7476	Fhod1
Gm50412	Gm31579	Il17rd	Nek8	Gm7504	Fibp
Gm5065	Gm31678	Inpp5e	Nelfe	Gm7589	Fis1
Gm5134	Gm31834	Ints6l	Nemp1	Gm7600	Fkbp2
Gm527	Gm32358	Iqcf1	Neto2	Gm7614	Fkbp3
Gm5281	Gm3259	Irf1	Nfyb	Gm7658	Fkbp9
Gm5475	Gm33962	Isg15	Nin	Gm7695	Fkrp
Gm5514	Gm34045	Isoc1	Nip7	Gm7722	Flot2
Gm5648	Gm34144	Jak2	Nipa2	Gm7730	Fmnl1
Gm5723	Gm34728	Jakmip3	Nle1	Gm7816	Fmr1nb
Gm6150	Gm34776	Jazf1	Nlrc3	Gm7846	Fn1
Gm6382	Gm34808	Jpt1	Nlrp12	Gm7850	Fnbp1
Gm7210	Gm34933	Kctd12	Nme5	Gm7857	Fosl2
Gm7224	Gm35315	Kdm3a	Noa1	Gm7899	Foxred1
Gm7382	Gm35853	Kdm4d	Nob1	Gm7901	Frmd4b
Gm7895	Gm36241	Kdm4dl	Noc2l	Gm7926	Frrs1l
Gm7947	Gm371	Kdm5d	Nod1	Gm7979	Fth1
Gm813	Gm37742	Kdr	Nol11	Gm8069	Fthl17a
Gm8258	Gm38227	Kif1b	Nol7	Gm8130	Ftl1
Gm8492	Gm38326	Kif3c	Nolc1	Gm8141	Fubp3
Gm8930	Gm38383	Kif5c	Nom1	Gm8163	Fuca2
Gm9008	Gm38706	Kl	Nop16	Gm8172	Fuom
Gm9035	Gm38910	Klb	Nop2	Gm8177	Fxyd4
Gm9266	Gm40617	Klf16	Nop9	Gm8226	Fzd5
Gm9451	Gm4246	Klhl11	Npc1l1	Gm8242	G3bp1
Gmds	Gm42553	Klhl6	Npy	Gm8268	Gab1
Gmpr	Gm42848	Klrg2	Nr1h3	Gm8276	Gabarapl2
Gna14	Gm42947	Kmt5b	Nr5a2	Gm8292	Gabbr1
Gnaq	Gm43348	Krcc1	Nsa2	Gm8326	Gabra1
Gnaz	Gm43392	Kri1	Nsl1	Gm8337	Gadd45g
Gnb5	Gm43393	Larp1b	Nsun2	Gm8341	Gak
Gng12	Gm4350	Lbp	Nsun5	Gm8355	Gale
Gnrh1	Gm44133	Leng1	Nsun7	Gm8373	Galk2
Golga4	Gm44134	Lepr	Ntmt1	Gm8420	Gapdh
Gpm6a	Gm44150	Limd2	Nub1	Gm8444	Gask1b
Gpn2	Gm44525	Lin54	Nubp2	Gm8451	Gata2
Gpr137c	Gm44527	Lmbr1l	Nudt22	Gm8606	Gatad1
Gpr155	Gm44796	Lonrf3	Nufip1	Gm8623	Gatd3a
Gpr180	Gm45379	Lpar6	Nup133	Gm8662	Gca
Gpr27	Gm45400	Lrp12	Nup43	Gm8692	Gcdh
Gpr3	Gm45448	Lrrc42	Nupr1	Gm8730	Gchfr
Grhl1	Gm45708	Lysmd1	Nutm1	Gm8731	Gcnt1
Grin2a	Gm4596	Mad2l1bp	Nxpe4	Gm8849	Gdf3
Grin2b	Gm47066	Mak16	Obox6	Gm8925	Ggt1
Grina	Gm47136	Mamdc2	Obox8	Gm8934	Ghdc
Grip1os3	Gm47180	Maml1	Ocm	Gm8942	Gipc1
Grm1	Gm47182	Man1c1	Odc1	Gm8959	Gja1
Grm2	Gm47272	Man2a2	Ola1	Gm8960	Gjb3
Grm4	Gm47348	2022-03-03	Olfml2a	Gm9009	Gjb4
Grxcr2	Gm47432	Marf1	Ormdl3	Gm9104	Gjb5
Gsdmc	Gm47583	Mast2	Osbpl6	Gm9115	Glb1
Gsdmc2	Gm47672	Mbtd1	Ost4	Gm9143	Glg1
Gspt2	Gm47691	Mc5r	Otud3	Gm9210	Glipr1
Gstm6	Gm47751	Mcf2	Otulin	Gm9252	Glipr2
Gstt1	Gm47814	Med26	Ovol1	Gm9280	Glmp
Gtf2a1l	Gm47923	Med29	Ovol2	Gm9294	Glo1
Gtf2a2	Gm47948	Med7	Pank3	Gm9347	Gltp
Gtsf1	Gm4798	Mef2a	Papolb	Gm9376	Gm10012
H1f8	Gm47985	Megf9	Parp9	Gm9385	Gm10053
H6pd	Gm48073	Meioc	Pbk	Gm9407	Gm10054
Halr1	Gm48453	Mepce	Pdcd11	Gm9457	Gm10059
Hamp2	Gm48656	Mgat2	Pdcl	Gm9493	Gm10080
Hap1	Gm48775	Micall1	Pdp2	Gm9523	Gm10112
Haus4	Gm48893	Mir17hg	Pdrg1	Gm9531	Gm10120
Hbegf	Gm4899	Mir22hg	Pds5a	Gm9575	Gm10123
Herc3	Gm4924	Mkln1os	Pex11a	Gm9616	Gm10175
Herpud2	Gm49587	Mknk2	Pex19	Gm9625	Gm10177
Hes6	Gm4961	Mlf1	Pfdn6	Gm9644	Gm10221
Hexim2	Gm49732	Mmp19	Pgp	Gm9703	Gm10247
Hey1	Gm49755	Mns1	Phax	Gm9727	Gm10250
Hey2	Gm4981	Mpp5	Phrf1	Gm9745	Gm10263
Hibadh	Gm49891	Mrc1	Pi4k2b	Gm9761	Gm10269
Hid1	Gm49920	Mrps6	Pigx	Gm9794	Gm10275
Hif1a	Gm50056	Mta2	Pip4k2c	Gm9800	Gm10335
Hirip3	Gm50223	Mup6	Pkd1	Gm9803	Gm10416
Hivep1	Gm50271	Mybl1	Pkd1l2	Gm9843	Gm10443
Hivep3	Gm5083	Myoz3	Pkn3	Gmppb	Gm10557
Hmces	Gm5177	N4bp2	Platr23	Golt1b	Gm10639
Hmg20a	Gm5203	Nanos1	Plekhm2	Gosr1	Gm10689
Hmga1	Gm5434	Nat8f2	Plpbp	Gpat3	Gm11273
Hoxa1	Gm5578	Ncoa1	Plpp5	Gpd1l	Gm11295
Hoxa7	Gm5581	Ncoa2	Pmfbp1	Gpd2	Gm11349
Hoxd13	Gm5679	Ndufaf5	Pml	Greb1l	Gm1140
Hoxd8	Gm5705	Nebl	Pmm2	Grin1	Gm11401
Hoxd9	Gm5724	Nek1	Pnldc1	Grk6	Gm11425
Hpcal1	Gm5820	Nell1	Pno1	Gtf2h5	Gm11598
Hpf1	Gm5864	Nepro	Pogk	Gulo	Gm11701
Hrh2	Gm5946	Nfat5	Polq	H60b	Gm11808
Hsd3b1	Gm6018	Nfe2l3	Polr1c	Hand1	Gm11824
Hsdl2	Gm6201	Nicn1	Polr1d	Hcn3	Gm11836
Hspa12a	Gm6205	Nkiras2	Polr1e	Hcrt	Gm12070
Htr7	Gm6367	Nlrp3	Polr2b	Hdac1	Gm12094
Hvcn1	Gm6768	Nptx2	Polr2h	Hdgf	Gm12115
Hyal3	Gm7019	Nr4a2	Polr2l	Heatr3	Gm12138
Hydin	Gm7049	Nrros	Polr3a	Herc4	Gm12164
Ica1l	Gm7145	Nup210l	Polr3h	Hes1	Gm12169
Ice2	Gm7162	Nxt2	Pop5	Hkdc1	Gm12171
Ier5l	Gm7201	Oat	Por	Hmga2	Gm12251
Iffo1	Gm7353	Obox3	Pou6f1	Hnrnpa2b1	Gm12338
Ifitm6	Gm7787	Olfr1173	Ppat	Hpdl	Gm12482
Ift122	Gm7823	Olfr1174	Ppm1e	Hprt	Gm12543
Ift43	Gm7919	Olfr1175	Ppm1g	Hras	Gm12715
Igf2bp2	Gm8121	Olfr118	Ppp1cc	Hsd17b1	Gm12734
Igf2bp3	Gm815	Olfr1301	Ppp1ccb	Hsd17b14	Gm12751
Ighg1	Gm839	Olfr281	Ppp1r12c	Hsh2d	Gm12790
Iglc2	Gm8396	Olfr329	Ppp1r15b	Hsp90ab1	Gm12854
Iglc3	Gm8609	Olfr376	Ppp1r16a	Hspa8	Gm12912
Igsf3	Gm8616	Olfr450	Ppp1r16b	Hspbp1	Gm12987
Ikzf4	Gm8801	Olfr665	Pprc1	Id3	Gm12989
Il10rb	Gm8817	Olfr787	Pqbp1	Idi2	Gm13007
Il17f	Gm8947	Olfr814	Pramel7	Igbp1	Gm13198
Il18r1	Gm8990	Olfr815	Prdm14	Impdh1	Gm13261
Il1r1	Gm9359	Olfr855	Prdm4	Impdh2	Gm13328
Il1rl2	Gm9517	Olfr881	Prkcq	Ino80c	Gm13359
Il22	Gm9742	Omt2a	Prkdc	Ipo4	Gm13453
Il34	Gm9923	Omt2b	Prkn	Ipo7	Gm13456
Il6st	Gm9924	Orai1	Prpf4b	Irak2	Gm13461
Ildr2	Gnai1	Otud6b	Prps1	Irf5	Gm13493
Iltifb	Gnat2	P3h1	Prr12	Isyna1	Gm13509
Immp1l	Gnb4	P4hb	Prr18	Itpa	Gm13532
Inca1	Gng3	Pabpn1	Psmc3ip	Itpka	Gm13597
Inpp5a	Gnpda2	Pacc1	Psmg3	Ivns1abp	Gm13611
Insm1	Golga2	Pank2	Ptdss2	Jtb	Gm13669
Ip6k2	Golga5	Pard3b	Ptpn1	Kank3	Gm13835
Ipo8	Golph3	Parp10	Ptpn13	Kcnf1	Gm14017
Iqsec2	Golph3l	Pcgf5	Ptrh1	Kcnk4	Gm14023
Isl1	Gpc3	Pcnx4	Pttg1ip	Kcnk5	Gm14038
Isl2	Gpnmb	Pcyt1a	Pum3	Kcns3	Gm14150
Itga10	Gpr1	Pde12	Purb	Klf5	Gm14227
Itga6	Gpr149	Pde3b	Pus1	Klhdc4	Gm14296
Itm2b	Gpr63	Pde4d	Pus7l	Klhl10	Gm14328
Itpk1	Gpr68	Pde6a	Pwp1	Kng1	Gm14388
Itpr2	Gpx6	Pdk1	Pxmp2	Kng2	Gm14412
Itprid2	Gramd1c	Pdpr	Qsox2	Kptn	Gm14418
Itprip	Grap2	Peak1	Rab11fip1	Kxd1	Gm14472
Izumo1r	Grip1	Perm1	Rab11fip5	Laptm5	Gm14539
Jag1	Gsap	Pglyrp1	Rab20	Larp1	Gm14692
Jag2	Gse1	Pgm2l1	Rab24	Lasp1	Gm14719
Jak1	Gstt3	Pgm3	Rab34	Lats2	Gm14830
Jph3	Gtf2a1	Pheta1	Rab39	Lbr	Gm15163
Kank2	Gtsf2	Phkg1	Rab40c	Lctl	Gm15267
Kantr	Gucy2c	Phlpp2	Rab5a	Leo1	Gm15310
Kat14	Gyg	Pif1	Rabep2	Lgals8	Gm15421
Kbtbd6	Gzf1	Pim3	Rad51ap1	Lias	Gm15464
Kcnab2	Hacd4	Pin1rt1	Ramp2	Lrg1	Gm15519
Kcnk13	Hcfc2	Platr25	Ranbp10	Lrpap1	Gm15590
Kcnmb2	Hdac9	Platr31	Ranbp2	Lrrc23	Gm15599
Kcnn2	Helq	Plcd4	Rars	Lrwd1	Gm15703
Kcnq1	Henmt1	Plekha8	Rasl10a	Lsm12	Gm15770
Kctd13	Hephl1	Pnma5	Rb1cc1	Lsm5	Gm15796
Kctd17	Hhat	Polh	Rbm10	Lsm8	Gm15920
Kctd7	Hhex	Pom121	Rbm28	Lypla1	Gm15946
Kdelr1	Hif3a	Ppef1	Rbm3	Lysmd3	Gm16089
Kdelr2	Hip1r	Ppfibp1	Rc3h2	Maip1	Gm16136
Kdm1b	Hipk2	Ppp1r15a	Rcl1	Malsu1	Gm16372
Kdm2a	Hivep2	Ppp1r2	Rcn3	Man2b1	Gm16385
Khdc1c	Hmga1b	Ppp1r3e	Rdm1	Map1lc3b	Gm16418
Kif17	Hmgcll1	Ppp1r8	Relb	Map2k2	Gm16477
Kif3a	Hmgcs1	Ppp2cb	Rexo4	Map4k1	Gm16570
Kifc3	Hmgxb3	Ppp3cb	Rhbdl3	Mars	Gm17067
Kit	Hnmt	Ppp4r2	Rhox9	Mboat1	Gm17087
Kitl	Hnrnpul2	Ppp4r3a	Rimbp3	Mcts2	Gm17228
Klc2	Hook1	Pramef17	Rinl	Mef2c	Gm17669
Klf7	Hormad2	Pramef25	Riox1	Mfsd11	Gm1840
Klhdc2	Hpse	Pramef6	Ripk4	Mgat3	Gm1866
Klhl18	Hsd17b4	Pramef8	Ripor3	Mgl2	Gm19510
Klhl9	Hsd17b7	Prdm15	Rita1	Mif	Gm20091
Kmt2d	Hsf2bp	Prdm2	Rlf	Miip	Gm20300
Knstrn	Hsf5	Prdm9	Rnf103	Mixl1	Gm20324
Krt12	Hspa4l	Prex2	Rnf113a1	Mkrn1	Gm20430
Krt25	Hspb6	Prkar2b	Rnf125	Mlh3	Gm20570
Ksr1	Htr1d	Prmt6	Rngtt	Mpc2	Gm20707
Lama2	Htr5a	Prokr2	Rpa2	Mpdu1	Gm20762
Lama4	Htra1	Prph2	Rpf2	Mppe1	Gm20900
Lancl2	Htra4	Prps1l3	Rpl10l	Mrpl15	Gm20939
Laptm4b	Hyls1	Prr11	Rpp40	Mrpl21	Gm21399
Lbh	Ica1	Prr23a1	Rprd1a	Mrpl22	Gm2199
Lbx1	Ice1	Psip1	Rps4x	Mrpl27	Gm2366
Lca5	Ick	Ptger4	Rpusd3	Mrpl33	Gm2381
Ldhb	Icosl	Ptpn11	Rrn3	Mrpl38	Gm26384
Ldlrad3	Ifit1bl1	Ptpn9	Rrp12	Mrpl39	Gm26917
Letm2	Ifit1bl2	Ptprg	Rrp9	Mrpl44	Gm2805
Lgals3	Ifitm3	Purg	Rsl24d1	Mrpl46	Gm28502
Lgi2	Ift140	Pwwp3b	Rsph1	Mrpl54	Gm28557
Lgr6	Ift22	Pxt1	Rsrp1	Mrpl58	Gm2962
Lhfp	Ift81	Qpctl	Rtn2	Mrps10	Gm29787
Lhx2	Ighg2b	Qsox1	Rundc1	Mrps18a	Gm2a
Lig4	Ighg2c	Qtrt1	Ryr1	Mrps18b	Gm30938
Lin28b	Ighg3	R3hdm2	Sapcd2	Mrps22	Gm3226
Lman1	Ighm	Rab12	Sardh	Mrps24	Gm32885
Lmbr1	Igsf11	Rabgef1	Sat2	Mrto4	Gm3362
Lmo1	Ikbkb	Rad54b	Scai	Msmo1	Gm3375
Lmo4	Ikzf1	Ralgps2	Scfd2	Mt1	Gm3511
Lmo7	Ikzf2	Rarg	Scnm1	Mt2	Gm35248
Lonrf1	Il12rb2	Rasgef1b	Sdad1	Mtf2	Gm36964
Lonrf2	Il17rb	Rassf3	Sdccag8	Mthfsd	Gm37018
Lpcat1	Il23r	Rbbp6	Sec1	Mutyh	Gm3724
Lpin2	Il2ra	Rbm27	Selenot	Mxd3	Gm37258
Lratd1	Il2rb	Rbm5	Serinc5	Mybpc1	Gm3756
Lrch2	Il31ra	Rbmx	Serpinc1	Mybpc2	Gm3776
Lrig1	Inpp4a	Rbsn	Serping1	Myc	Gm3788
Lrig2	Inpp5d	Rc3h1	Siah1a	Mylpf	Gm37906
Lrig3	Ipcef1	Rdh12	Sike1	Naa10	Gm38009
Lrit3	Ippk	Rev3l	Sirt7	Naalad2	Gm38042
Lrp1	Iqca	Rfpl4b	Ska1	Ndufa11b	Gm38056
Lrp1b	Iqcb1	Rfx7	Skp2	Ndufa9	Gm38115
Lrrc17	Iqck	Rfxap	Slc16a5	Ndufaf8	Gm38359
Lrrc27	Iqgap2	Ric3	Slc1a5	Necap1	Gm40977
Lrrc32	Irf8	Rilpl2	Slc22a17	Nfatc2ip	Gm42992
Lrrc49	Itga8	Rimklb	Slc22a20	Nhp2	Gm42993
Lrrc75a	Itga9	Rmnd5a	Slc25a28	Nme2	Gm43008
Lrrc8b	Itgb3	Rnf11	Slc25a36	Nol12	Gm43009
Lrrc8e	Itgb6	Rnf122	Slc25a44	Nop14	Gm43096
Lrriq1	Itpr1	Rnf141	Slc26a11	Nop53	Gm43187
Lsm14b	Jade2	Rnpc3	Slc26a4	Nop58	Gm43323
Lsmem1	Jpt2	Robo1	Slc27a1	Npc2	Gm4366
Ltc4s	Katnal1	Rpgrip1	Slc27a4	Nt5c	Gm43696
Lurap1l	Katnal2	Rpl3l	Slc27a5	Nt5c3b	Gm43788
Lysmd4	Kbtbd11	Rpp25	Slc30a5	Nubp1	Gm44609
Lzts2	Kbtbd7	Rprd1b	Slc30a7	Nudt12	Gm4462
Mab21l2	Kbtbd8	Rps6ka6	Slc35e1	Olfr1270	Gm4468
Madd	Kcng4	Rs1	Slc35e2	Olfr1459	Gm44699
Magi2	Kcnh1	Rsbn1l	Slc35e4	Otog	Gm45223
Manba	Kcnh5	Rsf1	Slc35f2	Oxsr1	Gm45224
Map3k21	Kcnma1	Rtl4	Slc37a1	P4htm	Gm4540
Map3k6	Kctd10	Rundc3b	Slc38a2	Pa2g4	Gm45456
Map4k2	Kctd3	Sac3d1	Slc39a4	Pabpc1	Gm45698
Map4k5	Kdm4a	Sacs	Slc49a4	Pafah1b3	Gm46344
Map9	Kdm6a	Sbf2	Slc4a11	Parp8	Gm4708
Mapk11	Kdm7a	Sbk1	Slc5a3	Pbdc1	Gm4735
Mapk8	Kera	Sbno1	Slc5a4b	Pcyt2	Gm4737
Mapkbp1	Khdc1b	Scarf1	Slc5a6	Pdha1	Gm4742
Marc2	Kif14	Scd3	Slc7a4	Pdhb	Gm47599
2022-03-04	Kif21a	Scoc	Sltm	Pdxk	Gm47805
2022-03-05	Kif24	Selenos	Smarcc1	Pdzd3	Gm48067
Mark2	Kif3b	Sephs2	Smarcd1	Pemt	Gm4824
Marveld2	Klf11	Sertad1	Smg8	Pex16	Gm4828
Mast4	Klf17	Sertad2	Smim4	Pgam1	Gm48562
Mbd2	Klhdc1	Sesn2	Smpd4	Phb2	Gm48582
Mbl2	Klhdc3	Setdb2	Snf8	Phgdh	Gm48691
Mboat4	Klhl1	Sez6l	Snhg12	Phlda3	Gm49172
Mcm3ap	Klhl13	Sgms1	Snhg14	Phldb3	Gm4926
Mctp1	Klhl28	Sgms2	Snhg6	Pin4	Gm4950
Mctp2	Klhl32	Sh2d3c	Snora47	Pink1	Gm49504
Mcub	Klhl8	Shbg	Snrnp25	Pitpnb	Gm4977
Mcur1	Kpna3	Shmt1	Snrpa1	Pitpnc1	Gm50432
Me1	Kpna7	Sirt1	Snta1	Pknox1	Gm5131
Me2	Krba1	Sirt4	Snu13	Plbd1	Gm5160
Med15	Kremen1	Slamf7	Snx14	Plcd3	Gm5229
Med22	Krt73	Slc10a3	Soat2	Plekhg6	Gm5256
Med30	Krt84	Slc10a6	Socs3	Plk5	Gm5276
Mei4	Krtcap3	Slc14a2	Sos1	Plod3	Gm5356
Meikin	Ksr2	Slc16a6	Sowahc	Pmel	Gm5388
Meis2	Lair1	Slc19a3	Sox13	Pmm1	Gm5406
Mesp2	Lamc2	Slc22a28	Sox15	Pnkp	Gm5421
Mettl24	Lcp2	Slc25a25	Sox21	Pnliprp2	Gm5424
Mettl7a1	Ldhd	Slc26a1	Spata21	Polr2e	Gm5436
Mfap2	Ldlrad4	Slc30a1	Spats1	Polr2k	Gm5457
Mfhas1	Lemd1	Slc34a2	Spic	Polr3g	Gm5463
Mfrp	Lgals12	Slc35e3	Spindoc	Porcn	Gm5499
Mfsd4a	Lhpp	Slfn9	Spout1	Ppie	Gm5525
Mfsd4b4	Lhx8	Smad7	Sppl3	Ppil1	Gm5526
Mfsd6	Limd1	Smim40	Sptbn2	Ppm1a	Gm5529
Mgat4c	Lin28a	Snai1	Srm	Ppp6c	Gm5530
Mgst3	Lingo2	Snapc2	Srpr	Pqlc1	Gm5540
Mid1	Lipt1	Snapc3	Srsf1	Pramel4	Gm5551
Mier2	Lman2l	Snhg15	Srsf11	Pramel5	Gm5555
Mindy4	Lmo3	Snip1	Srsf6	Pramel6	Gm5558
Miox	Lnx1	Snrnp35	Stab1	Prdx5	Gm5560
Mipep	Lnx2	Socs2	Stac2	Prelid2	Gm5617
Mknk1	Lpcat2	Sox4	Stam2	Prkaa1	Gm5620
Mllt3	Lpin1	Sp3os	Stat2	Prl3b1	Gm5637
Mlycd	Lpl	Sp9	Stk11ip	Prmt5	Gm5649
Mn1	Lratd2	Spata17	Stk16	Prmt9	Gm5791
Mocos	Lrch1	Spata2	Stk19	Proca1	Gm5822
Mos	Lrguk	Spdye4b	Stx1a	Psat1	Gm5829
Mpdz	Lrp2bp	Spopfm1	Sult2b1	Psma6	Gm5830
Mphosph8	Lrp5	Spopfm2	Supt3	Psmb10	Gm5835
Mpzl1	Lrrc1	Spopfm3	Supt4a	Psmb7	Gm5869
Mrap	Lrrc28	Spz1	Supt4b	Psmc2	Gm5879
Mrgbp	Lrrc31	Sqle	Supt5	Psmc4	Gm5883
Mtcl1	Lrrc55	Ssh2	Surf2	Psmd12	Gm5915
Mthfs	Lrrc8d	St8sia6	Susd6	Psmd13	Gm5963
Mthfsl	Lrrcc1	Stil	Syap1	Psmd6	Gm6043
Mtmr14	Lrrfip1	Stox1	Sycp1	Psmd7	Gm6051
Mtss1	Lrriq3	Stradb	Sys1	Psmd8	Gm6059
Mtss2	Lrrtm2	Stx1b	Syt17	Psme1	Gm6083
Mtus2	Lrrtm3	Stxbp5	Tada2a	Ptch2	Gm6108
Muc19	Lsm10	Sugct	Taf1a	Ptma	Gm6166
Mvb12b	Lsm14a	Suv39h1	Taf4b	Pym1	Gm6169
Mxd1	Lsp1	Sva	Taf5l	Qrsl1	Gm6170
Mxd4	Ltbp2	Sycp2	Taf7l2	R3hcc1	Gm6180
Mxra8	Lyn	Syde1	Tango2	Rab29	Gm6181
Myh15	Lyplal1	Syna	Tas1r3	Rabggta	Gm6192
Myl4	Lyst	Syne1	Tasor	Rabggtb	Gm6293
Myo19	Lzts1	Syngr3	Tasp1	Rack1	Gm6375
Myo1d	Mab21l1	Synm	Tatdn3	Rasl11a	Gm6392
Myo9b	Mab21l3	Syt11	Tbc1d9	Rbm34	Gm6419
Myocos	Macrod2	Tacr3	Tbl3	Rbm47	Gm6425
Mypop	Mael	Taf1d	Tcirg1	Reep1	Gm6467
Naa30	Magea10	Taf5	Tdp2	Renbp	Gm6542
Nab2	Mageh1	Tas2r107	Tdpoz2	Rer1	Gm6548
Nacad	Magi1	Tasor2	Tdpoz4	Retreg2	Gm6560
Nanos2	Man1a	Tbcc	Tdpoz6	Rgs11	Gm6563
Nap1l3	Mansc1	Tbx19	Tead4	Rhcg	Gm6581
Nat14	Mansc4	Tbxa2r	Tedc1	Ring1	Gm6652
Nav2	Maob	Tcf12	Tefm	Rmc1	Gm6682
Ncald	Map1b	Tcf19	Tekt2	Rmnd5b	Gm6722
Nceh1	Map2	Tcfl5	Tex2	Rnaseh2b	Gm6736
Ncoa6	Map2k1	Tchh	Tex45	Rnaseh2c	Gm6767
Ncoa7	Map3k13	Tcp11	Tfb2m	Rnd2	Gm6789
Ndc80	Map3k20	Tcp11l1	Tfg	Rnf149	Gm6798
Ndfip2	Map3k4	Tcstv1	Tfip11	Rnf7	Gm6863
Nectin3	Mapk3	Tcstv3	Thbd	Rpl10	Gm6992
Neil3	Mapk8ip3	Tdpoz1	Themis2	Rpl10a	Gm6995
Nfatc2	Mapk9	Tdpoz3	Thoc5	Rpl11	Gm7172
Nfic	Mapre2	Tdpoz5	Tial1	Rpl12	Gm7192
Nfix	2022-03-02	Tdpoz8	Tigd3	Rpl13	Gm7204
Nfkb2	Masp1	Tdpoz9	Timm10	Rpl14	Gm7240
Nfkbia	Mastl	Tdrd6	Timm29	Rpl18	Gm7324
Nfkbiz	Mat1a	Tec	Timm8a1	Rpl18a	Gm7413
Nfrkb	Mat2b	Tef	Tle3	Rpl19	Gm7516
Nfya	Mb21d2	Terf2ip	Tm9sf1	Rpl21	Gm7536
Ninj1	Mbd3l2	Tex15	Tmed2	Rpl22	Gm7560
Ninj2	Mcc	Tex16	Tmed6	Rpl23	Gm7569
Nipsnap1	Mcf2l	Tgs1	Tmem115	Rpl23a	Gm7665
Nipsnap2	Mcoln1	Thap11	Tmem129	Rpl24	Gm7666
Nit2	Mcph1	Ticam1	Tmem150c	Rpl26	Gm7809
Nkain3	Mcu	Tinf2	Tmem173	Rpl27	Gm7832
Nkd1	Mdga2	Tlcd2	Tmem185b	Rpl28	Gm8129
Nkiras1	Mdm4	Tm4sf20	Tmem192	Rpl30	Gm8394
Nlgn3	Mest	Tmed5	Tmem223	Rpl32	Gm8399
Nlrp4b	Mettl7a2	Tmem132c	Tmem229b	Rpl32l	Gm8430
Nlrp9a	Mettl7a3	Tmem184c	Tmem246	Rpl34	Gm8464
Nmnat2	Mettl8	Tmem92	Tmem251	Rpl35	Gm8543
Nod2	Mff	Tnfaip8l2	Tmem267	Rpl35a	Gm8615
Npas2	Mgat1	Tnfrsf13b	Tmem37	Rpl36a	Gm8717
Npas3	Mgat5	Tnrc6b	Tmem44	Rpl36al	Gm8894
Nphp3	Mical2	Tob1	Tmem87b	Rpl37	Gm9083
Npm2	Micu2	Tob2	Tmppe	Rpl37a	Gm9169
Nprl2	Midn	Togaram1	Tnfrsf17	Rpl37rt	Gm9234
Nqo1	Mill1	Topors	Tnfrsf25	Rpl38	Gm9276
Nr2e1	Mipol1	Tor1aip1	Tnfsf12	Rpl39	Gm9349
Nrap	Mitd1	Tpo	Tnpo3	Rpl39l	Gm9354
Nrep	Mitf	Trabd2b	Tomm70a	Rpl41	Gm9396
Nrp1	Mkln1	Trak2	Top2a	Rpl5	Gm9465
Nrsn1	Mks1	Trib3	Tor1b	Rpl6	Gm9512
Nsd2	Mllt11	Trim44	Tor2a	Rpl6l	Gm9701
Nsf	Mlxipl	Trim59	Tox4	Rpl7	Gm9712
Nt5dc3	Mmp2	Trim7	Tppp	Rpl8	Gm9780
Nt5m	Morn4	Triobp	Tprn	Rpl9	Gm9790
Ntn1	Mphosph6	Trpc5os	Traf2	Rplp0	Gm9826
Nudt18	Mro	Tsc22d2	Trim33	Rplp1	Gm9844
Nudt7	Mroh2a	Tsc22d3	Trim43a	Rplp2	Gmfb
Nup210	Mroh2b	Tspyl1	Trim43b	Rps10	Gmfg
Oacyl	Mrtfb	Ttc14	Trim43c	Rps11	Gmppa
Oas1h	Ms4a1	Ttn	Trim56	Rps12	Gna11
Obox1	Ms4a6d	Uba52	Trim6	Rps13	Gna15
Obox2	Msantd3	Ubc	Trim67	Rps14	Gnb1
Ofd1	Msh3	Ube2o	Trmt61a	Rps15	Gnb2
Ogg1	Msh4	Ubtd2	Trmt61b	Rps15a	Gng2
Olah	Msi2	Ubtfl1	Trmt9b	Rps16	Gnpda1
Olfm1	Msl2	Uck2	Trp53rka	Rps17	Golm1
Olfml3	Msl3	Ugt2b36	Trpt1	Rps19	Got1
Olfr1104	Msrb3	Usp17la	Tsen2	Rps2	Gpaa1
Olfr1164	Mtbp	Usp17lb	Tsks	Rps20	Gpha2
Olfr1416	Mtfr2	Usp17lc	Tslp	Rps21	Gpi1
Oma1	Mthfd2	Usp17ld	Tspan4	Rps24	Gpr171
Ooep	Mtmr7	Usp20	Tsr1	Rps25	Gpr19
Oosp1	Mtus1	Usp26	Tsr3	Rps26	Gpr20
Oosp2	Muc20	Usp29	Ttc16	Rps27	Gpr4
Oosp3	Muc4	Usp38	Ttc30a1	Rps27a	Gpr89
Orc5	Mus81	Usp9x	Ttf1	Rps27rt	Gprc5a
Osbpl1a	Musk	Usp9y	Tti2	Rps29	Gpx1
Otx1	Mycbp2	Utp14b	Ttyh1	Rps3	Gpx2
Oxr1	Myh11	Vat1	Ttyh2	Rps3a2	Gpx4
P2rx6	Myo15b	Vmn1r203	Tubgcp6	Rps3a3	Grb7
P4ha3	Myo16	Vmn1r210	Twnk	Rps5	Grhpr
Pabpn1l	Myo18a	Vmn2r94	Tysnd1	Rps6	Grpel1
Pacs1	Myo5a	Wasl	Uba5	Rps7	Grtp1
Pacsin1	Myo5b	Wdr17	Ube2j2	Rps8	Gsdme
Pacsin2	Myo6	Wdr44	Ubr5	Rps9	Gsn
Padi4	Myom2	Wwc2	Ubtd1	Rrp1	Gss
Padi6	Myom3	Ypel3	Ubtf	Rrp15	Gsta1
Pak4	Myt1	Ypel4	Ubxn11	Rtn4	Gsta2
Palld	Myzap	Zbtb43	Umps	Ruvbl2	Gsta4
Pan3	Naa11	Zc3h12a	Unc45b	Rxrb	Gstk1
Papss1	Naa40	Zc3h12b	Uqcc3	S100a6	Gstm1
Paqr6	Naaladl2	Zcchc13	Urb2	S1pr2	Gstm4
Patj	Nae1	Zfand6	Urgcp	Sar1b	Gstm7
Patl2	Natd1	Zfp113	Usf1	Sat1	Gsto1
Pax2	Nbea	Zfp131	Usp22	Sbp	Gstp1
Pbx2	Nckap1l	Zfp217	Utp11	Sem1	Gstp2
Pcbd1	Nckap5	Zfp229	Utp14a	Sephs1	Gtsf1l
Pcbd2	Ncoa4	Zfp280b	Utp23	Serbp1	Gulp1
Pcca	Ndrg4	Zfp281	Utp3	Set	H2az1
Pcdh15	Necab2	Zfp352	Vhl	Sez6l2	H2bc4
Pcdh9	Nedd4	Zfp36	Vkorc1l1	Sf3a2	H4c4
Pcgf1	Nedd9	Zfp367	Vps18	Sf3b6	Hadh
Pcolce2	Neil2	Zfp51	Vps26b	Sfn	Hadha
Pdcd7	Nek10	Zfp534	Vwa5b2	Sgpp1	Hal
Pde10a	Nek7	Zfp54	Wdr3	Shisa7	Hat1
Pde1b	Net1	Zfp574	Wdr36	Sidt2	Haus1
Pde3a	Nexn	Zfp599	Wdr75	Sigirr	Haus8
Pde4dip	Nfatc1	Zfp628	Wdr77	Slc12a7	Havcr1
Pde6b	Nfil3	Zfp677	Wee1	Slc13a2	Hdac3
Pde6d	Nfxl1	Zfp703	Wipi2	Slc1a1	Hddc2
Pde6h	Ngef	Zfp707	Wnt10b	Slc25a20	Heatr5a
Pde8a	Ngly1	Zfp760	Wsb1	Slc25a3	Hebp1
Pdgfb	Nhlrc2	Zfp775	Wsb2	Slc27a3	Heg1
Pdha2	Nhs	Zfp791	Xpo1	Slc2a8	Helz
Pdk3	Nhsl1	Zfp809	Xylb	Slc45a4	Hemk1
Pdlim1	Nim1k	Zfp810	Yars2	Slc6a8	Herpud1
Pdlim2	Nipal2	Zfp868	Yeats2	Slc8b1	Hexa
Pdp1	Nlgn1	Zfp939	Yme1l1	Slco4c1	Hexb
Pdx1	Nlrp14	Zfp940	Ythdf1	Smim1	Hikeshi
Pdxp	Nlrp2	Zfp949	Yy1	Smim13	Hint1
Pdzrn3	Nlrp4a	Zfp954	Zap70	Smyd5	Hint2
Pdzrn4	Nlrp4e	Zfp981	Zbtb17	Snapc5	Hint3
Pear1	Nlrp4f	Zfp988	Zbtb3	Snhg1	Hip1
Pecr	Nlrp4g	Zfy1	Zbtb6	Snhg5	Hk2
Peg10	Nlrp5	Zfyve9	Zbtb8a	Snrnp200	Hltf
Per1	Nlrp9b	Znrd1	Zc2hc1c	Snrpc	Hmgcl
Pex1	Nlrp9c	Zranb1	Zcchc9	Snx3	Hnf4a
Pex11b	Nme7	Zrsr1	Zfand2a	Snx30	Hnrnpa0
Pex13	Nobox	Zscan4a	Zfand5	Snx5	Hnrnpm
Pfdn4	Noct	Zscan4b	Zfp180	Sord	Hs3st3b1
Pga5	Nol10	Zscan4c	Zfp202	Spink2	Hsbp1
Pgap1	Nol4l	Zscan4d	Zfp239	Spns1	Hsbp1l1
Pgm5	Nos1ap	Zscan4e	Zfp263	Spr	Hsd17b10
Pgpep1	Nostrin	Zscan4f	Zfp267	Srp9	Hsd17b12
Pgs1	Noto	Zscan5b	Zfp282	Ss18l2	Hsd17b6
Phactr3	Npffr2	Zswim1	Zfp410	Steap3	Hspb8
Phc1	Nphp1	Zswim2	Zfp446	Stip1	Hspd1
Phc2	Nphp4	Zyg11a	Zfp52	Stk4	Hspe1
Phc3	Nr2c1		Zfp566	Stmn3	Hyal2
Phf1	Nr2e3		Zfp568	Strn3	Hypk
Phf13	Nrg4		Zfp622	Sumo2	Iah1
Phf2	Nrxn3		Zfp623	Sun1	Iars2
Phf20	Nsdhl		Zfp644	Sycn	Id2
Phf21a	Nsun3		Zfp668	Syncrip	Idh1
Phip	Nsun4		Zfp7	Syngr1	Idh2
Phka2	Nt5c2		Zfp710	Taf1c	Idh3a
Phtf1	Ntm		Zfp800	Taldo1	Idh3b
Phyhipl	Ntpcr		Zfp821	Tbc1d17	Idh3g
Pim2	Nubpl		Zfp874a	Tbl2	Ier3ip1
Pithd1	Nudcd3		Zfp948	Tbrg4	Ifi30
Pitpnm2	Nudt5		Zfp950	Tbx20	Ifitm2
Pitx2	Nup214		Zfp974	Tbx3	Ifrd2
Pja2	Nyap2		Zfp977	Tcam1	Ift27
Pkd2l2	Oas1b		Zfx	Tcf24	Igf2bp1
Pla2g4f	Oas1c		Zfyve27	Tctn3	Igsf9b
Pla2g6	Oas1d		Zgpat	Tdh	Il17re
Plac8	Oas1e		Zkscan1	Terb2	Ildr1
Plat	Oas1f		Zkscan14	Tfap2c	Impa2
Plcg2	Oasl1		Zmynd19	Tfeb	Impact
Pld2	Obox5		Znhit3	Tfrc	Impad1
Plekha2	Obox7		Zpr1	Thop1	Insr
Plekha3	Ogdhl		Zscan10	Tie1	Ipo9
Pls1	Olfm4		Zswim6	Tigar	Iqgap1
Plxdc2	Olfml1		Zzef1	Timd2	Irak1
Plxna1	Olfr693			Timm17a	Irf6
Plxna2	Olfr976			Timm17b	Isca2
Plxnb1	Oog1			Timm22	Itga1
Plxnc1	Oog2			Timm50	Itga3
Pnrc1	Oog3			Timmdc1	Itga5
Poc1b	Oog4			Tkt	Itgb3bp
Poglut2	Opalin			Tma16	Jmjd8
Pole4	Ophn1			Tma7	Josd2
Polm	Os9			Tmem159	Kbtbd13
Polr2c	Osbpl8			Tmem191c	Kcnq1ot1
Pomt1	Osbpl9			Tmem208	Kcnu1
Popdc2	Osgin1			Tmem41b	Kdsr
Pou2f1	Osmr			Tmem52	Khdc3
Pou2f2	Otogl			Tmem59	Khnyn
Pou6f2	Otub2			Tmem64	Kif13a
Pparg	Pabpc1l			Tmem69	Kif15
Ppargc1a	Pacrg			Tmigd1	Kifap3
Ppm1d	Pacs2			Tnfrsf10b	Kirrel
Ppme1	Paip1			Tnip2	Klf15
Ppp1r21	Paip2b			Tomm20	Klf6
Ppp1r9b	Pak1			Tomm22	Klf8
Ppp3ca	Pakap			Tomm40	Klhl30
Ppp6r2	Palb2			Tomm5	Kmt5c
Pramef12	Pan2			Tpt1	Krt10
Prdm6	Paox			Trappc13	Krt18
Prdx2	Pard3			Trappc2l	Krt7
Prelp	Pard6g			Trappc4	Krt8
Prickle1	Parl			Trim28	Krtcap2
Prickle3	Parp11			Trip13	Krtdap
Prkaca	Parp12			Trir	Lactb2
Prkcb	Patz1			Trmt2a	Lage3
Prkd1	Pbld1			Tsc2	Lama5
Prkd2	Pbld2			Tsen34	Lamb1
Prkg2	Pbx1			Tsnaxip1	Lamp1
Prr23a3	Pcbp3			Tsr2	Lamtor4
Prr36	Pcdhb17			Ttc25	Lamtor5
Prrx1	Pcgf6			Ttl	Lap3
Prss12	Pcm1			Tulp1	Large1
Psen2	Pcmtd2			Txk	Large2
Psg20	Pcsk5			Txnl4a	Lars
Pstpip1	Pcyox1			Txnrd2	Lcmt1
Ptk2b	Pcyt1b			Tyms	Lcp1
Ptov1	Pde1c			Tyw3	Ldlr
Ptpn21	Pde4a			Uap1	Ldoc1
Ptpn23	Pde8b			Uap1l1	Lemd2
Ptpre	Pde9a			Uba1y	Leprot
Ptprj	Pdgfrl			Ubald2	Leprotl1
Ptprm	Pdhx			Ube2c	Lgals1
Ptpro	Pdzd2			Ubxn1	Lgals4
Ptprz1	Pdzk1			Ufc1	Lgmn
Pttg1	Pdzph1			Ugcg	Lhfpl2
Pygo1	Per2			Uggt1	Lifr
Pyurf	Per3			Ulk1	Lig1
Qser1	Pfkp			Unc45a	Lin37
R3hdm4	Pfn2			Uqcc1	Lipg
R3hdml	Pfn4			Urm1	Liph
Rab11fip4os1	Pgbd5			Usp25	Lmf1
Rab14	Phf12			Usp50	Lmo2
Rab22a	Phf6			Uxt	Lncenc1
Rab39b	Phf8			Vamp8	Lnpk
Rab3a	Phldb2			Vmp1	Lockd
Rab3gap1	Phospho2			Vnn1	Lpcat3
Rab4a	Pias1			Vps11	Lpp
Rac3	Pid1			Vps33b	Lrp2
Rad51ap2	Pigc			Vrk2	Lrp4
Radx	Pik3c2g			Wdr18	Lrrc58
Raet1e	Pik3cd			Wdr34	Lrrc59
Ralbp1	Pik3r1			Wdr45	Lrsam1
Ralgapb	Pik3r3			Wdr45b	Lsm3
Raph1	Piwil1			Wdr66	Lsm4
Rasa4	Pja1			Wdr74	Lsr
Rasl11b	Pkd1l1			Wrb	Lta4h
Rassf5	Pkd1l3			Wwtr1	Ly6f
Rbbp7	Pkhd1			Xab2	Ly6g6e
Rbm20	Pla2g4c			Xist	Lyrm2
Rbm38	Pla2g7			Xpot	Lyrm9
Rcan1	Plag1			Xrcc1	Lysmd2
Rcan3	Plcb1			Yars	Macroh2a1
Rcbtb1	Plce1			Ybey	Maf1
Rchy1	Plcxd3			Zc3hc1	Mageb16
Rcn2	Pld1			Zfp395	Magi3
Rdx	Plek			Zfp637	Magt1
Reep2	Plekhb1			Zmat5	Malat1
Reg1	Plekhd1			Zmpste24	Man2a1
Reln	Plekhg1			Znhit1	Man2c1
Repin1	Plekhh1			Zpld2	Manbal
Rfx2	Plekhn1				Map2k3
Rgl2	Plk4				Map2k5
Rgmb	Plut				Map2k6
Rgs10	Plxna4				Mapt
Rgs12	Pnpla1				Marcks
Rgs17	Pnpo				Marcksl1
Rgs2	Pomk				Mark1
Rgs3	Postn				Mbnl2
Rhbdd3	Pou2f3				Mbp
Rhbdf2	Pou4f1				Mccc2
Rhd	Ppm1h				Mcee
Rhobtb3	Ppm1l				Mcts1
Rhox1	Ppp1r10				Mdfic
Ric1	Ppp1r13b				Mdh1
Rimbp2	Ppp1r3a				Mdh2
Rit2	Ppp1r3d				Mdk
Rln3	Ppp2r2b				Mdp1
Rn7sk	Ppp3r1				Med8
Rnf114	Pptc7				Meg3
Rnf14	Pramef20				Meis1
Rnf165	Prdm1				Mep1b
Rnf168	Prdm16				Mesd
Rnf212	Prg4				Metap1d
Rnf219	Prickle2				Mettl25
Rnf223	Prl8a2				Mettl26
Rnf227	Prlr				Mettl27
Rnf34	Prmt2				Mettl5
Rnf38	Prox1				Mfge8
Rnf8	Prr32				Mfsd1
Rnls	Prr5				Mfsd13a
Rora	Prr5l				Mfsd8
Rpgrip1l	Prrg1				Mgarp
Rph3al	Prss30				Mgll
Rps6ka3	Psd2				Mical1
Rraga	Psd3				Micos10
Rragc	Psg17				Micos13
Rspo2	Psg21				Mien1
Rtbdn	Psg23				Mier1
Rtl6	Psg25				Mir703
Rtl8a	Pskh1				Mlh1
Rtl8b	Psmd10				Mmachc
Rubcn	Pstpip2				Mmp12
Rufy1	Ptbp2				Mob3a
Runx1t1	Pter				Morc1
Ryk	Pthlh				Morn2
S1pr3	Ptk2				Mov10
Samd10	Ptpdc1				Mpg
Samd4	Ptprb				Mpi
Sap30	Ptprc				Mpnd
Sav1	Ptprr				Mpp1
Sbk3	Ptprt				Mpp7
Sc5d	Ptprv				Mpped2
Scamp5	Pxdn				Mpv17
Scap	Rab11fip2				Mpzl2
Scg3	Rab11fip4				Mpzl3
Scin	Rab21				Mras
Scn8a	Rab25				Mreg
Sdc1	Rab27a				Mrfap1
Sdhaf4	Rab32				Mroh1
Sdk1	Rab36				Mrpl1
Sec14l2	Rab38				Mrpl11
Sec22a	Rab3b				Mrpl12
Sec22c	Rab3d				Mrpl13
Secisbp2l	Rab3gap2				Mrpl14
Sema3d	Rab8b				Mrpl17
Sema4d	Rabgap1l				Mrpl18
Sema5a	Rad51c				Mrpl19
Sema6a	Rai1				Mrpl2
Senp1	Ralgps1				Mrpl24
Sepsecs	Ramp3				Mrpl28
Serpine2	Ranbp9				Mrpl30
Sestd1	Rap1gap2				Mrpl36
Setd4	Rapgef1				Mrpl42
Sgo2b	Rapgef4				Mrpl49
Sgsm2	Rapgef5				Mrpl50
Sh2d4b	Rapgefl1				Mrpl51
Sh3bp2	Rasa2				Mrpl52
Sh3bp4	Rasa3				Mrpl55
Sh3d19	Rassf1				Mrps12
Sh3kbp1	Raver2				Mrps14
Sh3pxd2a	Rb1				Mrps15
Sh3rf3	Rbfox2				Mrps16
Sh3yl1	Rbl1				Mrps18c
Shcbp1l	Rbm12b1				Mrps21
Siah1b	Rbm18				Mrps25
Siah2	Rbm44				Mrps28
Slain1	Rbm48				Mrps35
Slc10a4	Rcbtb2				Mrps36
Slc10a4l	Rcsd1				Mrps5
Slc12a5	Rdh11				Msh2
Slc12a9	Reg3g				Msn
Slc16a10	Rell1				Msra
Slc17a2	Rfpl4				Msrb2
Slc18a2	Rftn1				Mta1
Slc22a23	Rfx5				Mtch2
Slc22a3	Rgl1				Mterf2
Slc23a2	Rgs7				Mtfp1
Slc24a2	Rgs9				Mtg2
Slc24a3	Rhbdd1				Mthfd1
Slc25a31	Rhobtb1				Mtln
Slc26a6	Rhof				Mtm1
Slc26a9	Rhoh				Mtrf1
Slc28a1	Rhpn2				Muc1
Slc30a3	Ric8b				Muc13
Slc31a2	Rictor				Mvb12a
Slc35a1	Rilpl1				Mvp
Slc35b4	Rimkla				Mycn
Slc35c1	Rims1				Mydgf
Slc36a1	Riok1				Myh10
Slc39a10	Ripk1				Myh9
Slc39a6	Ripk2				Myl12a
Slc44a2	Ripor2				Myl12b
Slc44a5	Rnf145				Myl6
Slc45a3	Rnf170				Myl9
Slc4a1ap	Rnf182				Myo1a
Slc4a7	Rnf185				Myo1e
Slc6a15	Rnf220				Myo7a
Slc6a20a	Rnf24				Myod1
Slc6a7	Rnf32				Mzt2
Slc7a1	Rpap2				N4bp3
Slc7a11	Rph3a				N6amt1
Slc7a2	Rps6ka5				Naa38
Slc9a1	Rras2				Naaa
Slco1a5	Rrm2b				Nabp2
Slco3a1	Rtkn2				Naca
Slco4a1	Rubcnl				Naga
Smad5	Runx2				Nagk
Smagp	Ryr3				Nanog
Smc1b	S100a14				Napa
Smco4	Sall2				Naprt
Smim11	Samd7				Nars
Smim14	Samhd1				Nars2
Smoc2	Scaf8				Naxd
Smox	Scamp1				Naxe
Smurf2	Scarb1				Ncaph2
Snai3	Scel				Ncf2
Snapc1	Sclt1				Nck2
Snrnp27	Scmh1				Nckipsd
Snx11	Scml2				Ncor1
Snx18	Scn10a				Ndfip1
Snx22	Scyl2				Ndrg2
Snx25	Sdcbp2				Ndufa1
Snx9	Sebox				Ndufa10
Socs7	Sec14l1				Ndufa11
Sohlh2	Sec16b				Ndufa12
Sorbs2	Sec24d				Ndufa13
Sorcs2	Sema3c				Ndufa2
Sorl1	Senp8				Ndufa3
Spag1	Sept11				Ndufa4
Spag16	Sept14				Ndufa5
Spast	Sept3				Ndufa6
Spg20	Sergef				Ndufa7
Spire1	Serpinb1c				Ndufa8
Spock1	Serpinb3a				Ndufaf3
Spock3	Serpinb8				Ndufaf6
Srd5a3	Sertad3				Ndufb10
Srek1ip1	Setdb1				Ndufb11
Ssb	Setmar				Ndufb2
Ssc4d	Sfmbt1				Ndufb3
Ssh3	Sgsm1				Ndufb4
St3gal5	Sh2d6				Ndufb4c
St6gal1	Sh3bgrl				Ndufb5
St7	Sh3rf1				Ndufb6
Stambp	Sh3rf2				Ndufb7
Stard3nl	Shld2				Ndufb8
Stard4	Shoc1				Ndufb9
Stard7	Shroom2				Ndufc1
Stau1	Shroom3				Ndufc2
Stau2	Shroom4				Ndufs1
Stbd1	Shtn1				Ndufs2
Steap2	Siae				Ndufs3
Stk32b	Siglece				Ndufs4
Stk35	Sin3a				Ndufs5
Stra6l	Sipa1l1				Ndufs6
Stx6	Sirpb1a				Ndufs6b
Stxbp6	Sirpb1b				Ndufs7
Suco	Sirpb1c				Ndufs8
Sufu	Skap1				Ndufv1
Sumf1	Skap2				Ndufv2
Susd3	Slain2				Ndufv3
Svop	Slamf1				Neat1
Sybu	Slbp				Necab3
Syne3	Slc16a13				Nectin2
Syt1	Slc18b1				Neil1
Syt7	Slc23a4				Nek6
Sytl2	Slc25a15				Nek9
Syvn1	Slc25a16				Nelfb
Tac2	Slc25a23				Neu1
Taf3	Slc25a48				Nexmif
Taf4	Slc2a12				Nfatc4
Taok3	Slc2a9				Nhlrc3
Taz	Slc35a5				Nid1
Tbc1d1	Slc36a4				Nipsnap3b
Tbc1d14	Slc38a8				Nlrx1
Tbc1d22b	Slc41a2				Nme1
Tbc1d32	Slc48a1				Nme4
Tbc1d8	Slc4a10				Nmrk1
Tbx3os2	Slc4a8				Nmt1
Tcea3	Slc5a4a				Nnt
Tceal9	Slc5a8				Nop10
Tceanc	Slc6a12				Npc1
Tcerg1l	Slc6a9				Nppb
Tcf7l2	Slc9a3				Npr1
Tcl1b4	Slco5a1				Npr2
Tcl1b5	Slf2				Nr0b1
Tctex1d1	Smad1				Nrde2
Tdp1	Smad3				Nsfl1c
Tdrd5	Smarca2				Nsun6
Tekt4	Smyd4				Ntan1
Tent5b	Snap91				Nuak1
Tent5c	Sncaip				Nucb2
Terb1	Snhg18				Nucks1
Tesc	Snph				Nudcd2
Tet3	Sntb1				Nudt1
Tex26	Snx19				Nudt13
Tfap2b	Snx7				Nudt16l1
Tfap2e	Socs5				Nudt2
Tfcp2	Socs6				Nwd1
Tfe3	Sorbs1				Nynrin
Tgfbr3	Sort1				Oard1
Tgfbrap1	Sox6				Oas1a
Thegl	Sox8				Oas1g
Themis3	Spata22				Ocln
Tiam2	Spats2				Oip5os1
Tirap	Specc1l				Oplah
Tle6	Spert				Ormdl1
Tlr3	Spin1				Osbpl5
Tlr8	Spocd1				Osgep
Tmbim1	Spon1				Osgin2
Tmbim7	Spopl				Ostc
Tmc4	Spred1				Ostf1
Tmc7	Sprtn				Ostm1
Tmcc2	Spry1				Oxa1l
Tmcc3	Spry4				P2rx3
Tmco3	Spryd3				P2ry14
Tmco6	Sptbn1				Pacsin3
Tmem107	Srgap1				Pafah2
Tmem108	Srpk2				Paics
Tmem109	Ss18l1				Pak2
Tmem114	Ssbp2				Pald1
Tmem117	Ssh1				Palm3
Tmem123	Sspn				Pank4
Tmem132d	Ssx2ip				Park7
Tmem134	St6galnac3				Parva
Tmem14c	Stard13				Parvb
Tmem150a	Stard5				Paxx
Tmem151a	Stat6				Pcbp4
Tmem169	Steap4				Pcnp
Tmem171	Stk3				Pcyox1l
Tmem176b	Stk36				Pdcd5
Tmem184b	Ston2				Pdcd6
Tmem185a	Stpg1				Pdcl3
Tmem201	Strip2				Pdgfa
Tmem243	Strn				Pdgfrb
Tmem255b	Stx2				Pdia6
Tmem30b	Stx5a				Pdlim4
Tmem38b	Stxbp1				Pdpn
Tmem42	Stxbp4				Pdss1
Tmem47	Stxbp5l				Pdzk1ip1
Tmem50a	Styk1				Pef1
Tmem63b	Suv39h2				Pepd
Tmem72	Svep1				Pet100
Tmem81	Svip				Pex2
Tmem8b	Svopl				Pex6
Tmtc2	Sycp2l				Pex7
Tmtc4	Sycp3				Pfas
Tnfaip8	Syne2				Pfdn1
Tnfsf13b	Synj1				Pfn1
Tnk2	Synj2				Pgam2
Tnks1bp1	Syt12				Pgc
Tnrc6c	Syt16				Pgd
Tns2	Sytl4				Pgk1
Topaz1	Tacc2				Pgls
Tor1a	Taf9b				Pgm1
Tox2	Tafa4				Phb
Tpgs2	Tanc2				Phf11d
Tpk1	Tank				Phkb
Tpmt	Tarm1				Phlda1
Tpra1	Tbc1d15				Phpt1
Traf3	Tbc1d19				Pidd1
Trafd1	Tbc1d2b				Piezo1
Tram1	Tbc1d30				Pigl
Tram2	Tbc1d5				Pigp
Trappc3l	Tbc1d8b				Pigv
Trh	Tbpl2				Pigz
Trim10	Tbx3os1				Pik3ap1
Trim11	Tbx4				Pin1
Trim26	Tcaim				Pip4k2a
Trim36	Tceal8				Pip4p2
Trim40	Tcf7				Pip5k1b
Trio	Tcl1				Pir
Trnp1	Tcl1b1				Pkig
Troap	Tcl1b2				Pkm
Trp73	Tcl1b3				Pkp2
Trpa1	Tcte2				Pla2g10
Trpc4	Tdrd1				Plac9a
Trpv3	Tdrd12				Plac9b
Tsc22d1	Tdrd3				Platr10
Tsga10ip	Tdrd7				Platr14
Tshz1	Tdrd9				Platr27
Tspan13	Tdrkh				Platr4
Tspan14	Tead3				Plb1
Tspan33	Tek				Plbd2
Tspan5	Tenm3				Plcd1
Tspan9	Tent4a				Plekha7
Ttc28	Tert				Plekhb2
Ttc34	Tesk2				Plekhf1
Ttc39c	Tex12				Plet1
Ttc8	Tgds				Plgrkt
Ttll13	Tgfb2				Plin3
Ttyh3	Tgfb3				Plp2
Tubb2a	Th				Plpp1
Tubb2b	Thnsl1				Plscr1
Tubg2	Thrb				Pltp
Tusc3	Thsd4				Plxnb2
Txndc5	Thsd7a				Pmaip1
Txnip	Tiam1				Pmepa1
Txnrd1	Timd4				Pmf1
Txnrd3	Tktl2				Pmpca
Ubash3b	Tll1				Pnpt1
Ube2d1	Tlr9				Pofut1
Ube2w	Tm7sf3				Poglut1
Ubn1	Tmem106c				Pold1
Uchl1	Tmem130				Pold4
Ufl1	Tmem132b				Poldip2
Uggt2	Tmem135				Polr2i
Uhrf1	Tmem14a				Pomp
Ulk4	Tmem164				Pon2
Unc13b	Tmem175				Popdc3
Unc50	Tmem218				Ppargc1b
Unc5a	Tmem230				Ppdpf
Unc5c	Tmem232				Ppia
Unc80	Tmem260				Ppid
Unk	Tmem38a				Ppil3
Upf1	Tmem65				Ppl
Usf2	Tmem71				Ppm1k
Usp19	Tmem74				Ppox
Usp2	Tmprss11a				Ppp1ca
Usp21	Tmtc1				Ppp1r11
Usp30	Tnik				Ppp1r14d
Usp31	Tnks				Ppp1r18
Usp49	Tnr				Ppp1r3b
Usp51	Tom1l1				Ppp2r1a
Uvrag	Tom1l2				Ppp5c
Vgll4	Tor3a				Ppt1
Vmn1r76	Tox				Pqlc3
Vps39	Tph1				Prdx1
Vps9d1	Traf6				Prdx6
Vrk3	Trank1				Prelid1
Vrtn	Trappc2				Prep
Vsx2	Trappc9				Prex1
Vwa2	Trdmt1				Prim1
Vwc2	Trem1				Prkag2
Vwde	Trib2				Prkcg
Wasf3	Trim13				Prkci
Wdr19	Trim15				Prkcsh
Wdr25	Trim32				Prkcz
Wdtc1	Trim35				Prkcz2
Wfdc3	Trim37				Prmt1
Whamm	Trim60				Prmt7
Wipi1	Trim61				Procr
Wls	Trim62				Prom1
Wnk2	Trim68				Pros1
Wwox	Trim75				Prpf40b
Xk	Triqk				Prrc1
Xrcc2	Trp53bp1				Prrg4
Yaf2	Trp53inp2				Prss32
Ybx2	Trp63				Prss35
Ypel5	Trps1				Prss36
Zar1	Tsga10				Prss41
Zar1l	Tshz2				Prss8
Zbed3	Tspyl2				Prtg
Zbtb16	Tspyl4				Prxl2a
Zbtb20	Ttc23				Prxl2b
Zbtb7c	Ttc37				Psap
Zbtb8b	Ttc38				Psd4
Zc3h3	Ttc9c				Psma1
Zcchc14	Ttll11				Psma2
Zcchc2	Ttll4				Psma3
Zcchc3	Tub				Psma4
Zcchc8	Tubal3				Psma5
Zdhhc14	Tubb3				Psma7
Zdhhc18	Tubb6				Psmb1
Zdhhc24	Tulp3				Psmb2
Zdhhc8	Txlng				Psmb3
Zfhx4	Txndc2				Psmb4
Zfp108	Uba3				Psmb5
Zfp212	Ube2d3				Psmb6
Zfp235	Ube2g1				Psmb9
Zfp3	Ube4b				Psmc1
Zfp318	Ubiad1				Psmc3
Zfp334	Ubp1				Psmc5
Zfp341	Ugt8a				Psmc6
Zfp354b	Umad1				Psmd14
Zfp383	Umodl1				Psme2
Zfp385a	Unc13c				Psme2b
Zfp385b	Uprt				Psmg2
Zfp423	Ush2a				Psmg4
Zfp473	Usp11				Pstk
Zfp513	Usp15				Ptar1
Zfp523	Usp27x				Ptbp3
Zfp58	Usp28				Ptcd2
Zfp61	Usp3				Ptges
Zfp612	Usp46				Ptgfrn
Zfp687	Usp47				Ptgr1
Zfp69	Usp54				Ptgr2
Zfp750	Ust				Pth1r
Zfp84	Uxs1				Ptk6
Zfp866	Vamp4				Ptpmt1
Zfp90	Vav3				Ptpn18
Zfr	Vcl				Ptpn3
Zfyve21	Vezf1				Ptprk
Zhx3	Vgll1				Pts
Zkscan16	Vil1				Pura
Zkscan5	Vta1				Pus10
Zkscan8	Vwa8				Pwwp2b
Zmat4	Wasf1				Pycard
Zp1	Wdpcp				Pycr2
Zp2	Wdr13				Pyy
Zp3	Wdr20				Rab15
Zswim3	Wdr20rt				Rab17
	Wdr37				Rab18
	Wdr41				Rab1a
	Wdr47				Rab1b
	Wdr60				Rab30
	Wdr76				Rab8a
	Wee2				Rabac1
	Wfs1				Rad23a
	Wnt5a				Rad51b
	Wrn				Rad9a
	Xlr3a				Rai14
	Xlr3b				Ralb
	Xlr3c				Ran
	Xlr4a				Ranbp1
	Xrcc4				Rars2
	Yap1				Rassf7
	Ythdf3				Rbfaos
	Zbtb21				Rbis
	Zbtb33				Rbks
	Zbtb37				Rbms1
	Zbtb46				Rbmxl1
	Zc3h12c				Rcn1
	Zc3h6				Reep3
	Zc3h7b				Reep4
	Zc4h2				Reep5
	Zeb1				Retsat
	Zfp111				Rex1bd
	Zfp169				Rfc2
	Zfp174				Rfesd
	Zfp27				Rflnb
	Zfp28				Rfx4
	Zfp319				Rgcc
	Zfp398				Rgma
	Zfp41				Rhbdd2
	Zfp449				Rhbdl2
	Zfp46				Rhoc
	Zfp512b				Rida
	Zfp521				Rin1
	Zfp532				Rin3
	Zfp541				Rnaseh2a
	Zfp57				Rnd3
	Zfp592				Rnf128
	Zfp595				Rnf13
	Zfp60				Rnf130
	Zfp616				Rnf5
	Zfp652				Rnh1
	Zfp667				Rock2
	Zfp709				Rogdi
	Zfp735				Rp2
	Zfp738				Rpl22l1
	Zfp74				Rpl27a
	Zfp819				Rpl29
	Zfp839				Rpl3
	Zfp873				Rpl31
	Zfp92				Rpl36
	Zfp93				Rpl4
	Zfp943				Rpl7a
	Zfp952				Rpn2
	Zfp955b				Rpp21
	Zfp957				Rpp25l
	Zfp963				Rpp30
	Zim1				Rps18
	Zkscan17				Rps23
	Zkscan6				Rps28
	Zmynd10				Rps3a1
	Znfx1				Rps4l
	Zscan20				Rps6kb2
	Zswim4				Rpsa
	Zswim5				Rrm1
					Rsad1
					Rsu1
					Rtcb
					Rtel1
					Rtn3
					Rufy3
					Runx1
					Rxrg
					S100a10
					S100a11
					S100a16
					S1pr1
					S1pr5
					Saa3
					Saal1
					Sall1
					Sarm1
					Sarnp
					Sars
					Saxo1
					Sbno2
					Scarb2
					Scd1
					Scd2
					Scfd1
					Scly
					Scp2
					Scrib
					Sct
					Sdc4
					Sdcbp
					Sdha
					Sdhaf3
					Sdhb
					Sdhc
					Sdhd
					Sdr42e1
					Sec23b
					Sec31b
					Sec61g
					Selenoh
					Sema4g
					Sept1
					Sept6
					Sept8
					Sept9
					Serinc2
					Serpinb6a
					Serpinb6b
					Serpinb6c
					Serpinh1
					Sesn1
					Sf3b5
					Sfmbt2
					Sft2d2
					Sfxn1
					Sgk1
					Sgpl1
					Sh2d4a
					Sh3bgrl2
					Sh3bgrl3
					Sh3bp1
					Sh3bp5
					Sh3d21
					Sh3gl3
					Sh3glb2
					Sh3tc2
					Sharpin
					Shcbp1
					Shf
					Shisa5
					Shisal2b
					Shld1
					Sirt2
					Sirt3
					Skida1
					Slamf9
					Slc13a5
					Slc22a4
					Slc24a5
					Slc25a10
					Slc25a37
					Slc25a4
					Slc25a5
					Slc28a3
					Slc29a1
					Slc2a1
					Slc2a3
					Slc30a4
					Slc35b1
					Slc35d1
					Slc38a1
					Slc38a4
					Slc39a11
					Slc39a14
					Slc39a2
					Slc44a1
					Slc44a3
					Slc44a4
					Slc46a1
					Slc46a3
					Slc50a1
					Slc51b
					Slc52a3
					Slc5a11
					Slc6a13
					Slc6a14
					Slc7a6
					Slc7a7
					Slc7a8
					Slc9a3r1
					Slc9a5
					Slc9a8
					Slco2a1
					Slirp
					Smc2
					Smc5
					Smdt1
					Smim20
					Smim22
					Smim8
					Smoc1
					Smpd1
					Smpd2
					Smpdl3a
					Smpdl3b
					Smtn
					Smyd1
					Snhg16
					Snrpa
					Snrpb
					Snrpd2
					Snx1
					Snx10
					Snx2
					Snx24
					Snx27
					Soat1
					Sod2
					Sox17
					Sox2
					Spag7
					Spag9
					Sparc
					Spata13
					Spcs1
					Spcs3
					Specc1
					Spint5
					Spp1
					Sppl2a
					Spryd4
					Sptssa
					Sra1
					Srarp
					Src
					Srebf1
					Srebf2
					Srgap3
					Srp19
					Srxn1
					Ssbp1
					Ssr1
					Ssr2
					Ssr4
					St14
					St3gal4
					St3gal6
					St6galnac2
					Stard10
					Stoml1
					Stra8
					Stt3a
					Stx3
					Stx7
					Stx8
					Stxbp2
					Suclg1
					Suclg2
					Sulf2
					Sult6b1
					Susd2
					Svbp
					Svil
					Swap70
					Syt9
					Tacstd2
					Tagln2
					Tamm41
					Tars
					Tatdn1
					Tax1bp3
					Tbc1d22a
					Tbc1d31
					Tbc1d7
					Tbccd1
					Tbl1xr1
					Tbrg1
					Tbx15
					Tcf23
					Tcf7l1
					Tcn2
					Tcp1
					Tdg
					Tdgf1
					Tdrp
					Tead1
					Tecr
					Telo2
					Ten1
					Tep1
					Tes
					Tet2
					Tfap2a
					Tfpi
					Tgfbi
					Thap3
					Thumpd3
					Tia1
					Tifab
					Timm13
					Tinagl1
					Tkfc
					Tln1
					Tln2
					Tmbim4
					Tmc6
					Tmed1
					Tmed7
					Tmem101
					Tmem106b
					Tmem116
					Tmem126b
					Tmem131
					Tmem138
					Tmem144
					Tmem147
					Tmem161a
					Tmem167
					Tmem179b
					Tmem18
					Tmem19
					Tmem205
					Tmem213
					Tmem222
					Tmem234
					Tmem242
					Tmem245
					Tmem254b
					Tmem254c
					Tmem256
					Tmem258
					Tmem263
					Tmem45b
					Tmem54
					Tmem62
					Tmem82
					Tmem86a
					Tmem9
					Tmem98
					Tmprss2
					Tmsb10
					Tmsb4x
					Tmub2
					Tmx2
					Tmx3
					Tmx4
					Tnfrsf8
					Tnfrsf9
					Tns1
					Tns3
					Tom1
					Tomm7
					Top2b
					Top3b
					Tor1aip2
					Tpi1
					Tpm1
					Tpm3
					Tpm4
					Tpp1
					Tpst2
					Trabd
					Tradd
					Trap1
					Trap1a
					Trappc1
					Trappc5
					Trim2
					Trim8
					Triml1
					Trip10
					Trmt1
					Trmt10a
					Trmt44
					Trmu
					Trp53bp2
					Trp53i11
					Trpm4
					Trpm6
					Trpv5
					Trub1
					Tsen15
					Tsfm
					Tsku
					Tspan10
					Tspan15
					Tspan3
					Tspan7
					Tspo
					Tsta3
					Tstd3
					Ttc4
					Ttc5
					Ttll12
					Tuba1b
					Tuba1c
					Tut4
					Txn1
					Txndc12
					Txndc17
					Tyro3
					Ube2l3
					Ube2l6
					Ube2m
					Ube2v2
					Ubqln4
					Ubr1
					Ubr4
					Ufd1
					Ugp2
					Uhrf2
					Unc93a
					Unc93a2
					Upk1b
					Upp1
					Uqcc2
					Uqcr10
					Uqcr11
					Uqcrb
					Uqcrc1
					Uqcrc2
					Uqcrfs1
					Uqcrh
					Uqcrq
					Urah
					Usp14
					Usp24
					Usp43
					Usp5
					Utf1
					Uty
					Vangl1
					Vars
					Vat1l
					Vax2os
					Vcp
					Vdac1
					Vdac2
					Vgll3
					Vill
					Vipas39
					Vps28
					Vps29
					Vps33a
					Vps36
					Vps37c
					Vps45
					Vps51
					Vps52
					Vps54
					Vstm5
					Vtcn1
					Washc3
					Wdfy1
					Wdr1
					Wdr12
					Wdr6
					Wdr61
					Wdr72
					Wdr83os
					Wfdc15a
					Wfdc2
					Wnt3a
					Wnt7b
					Wrap73
					Wwc1
					Xbp1
[truncated: 44 more rows]
