# Supplementary material for: Selective binding of retrotransposons by ZFP352 facilitates the timely dissolution of totipotency network
Source: Nat Commun. 2023 Jun 20;14:3646. doi: 10.1038/s41467-023-39344-1 (PMC10281998; doi:10.1038/s41467-023-39344-1)
Supplement: Supplementary file 4 — Supplementary Data 2 [file 41467_2023_39344_MOESM4_ESM.xlsx]

## Sheet: DuxOE 0-72h gene exp change
DuxOE 0h-72h gene expression change
gene	length	logFC	logCPM	F	PValue	FDR	comp	study	tagComp		Two-sided fisher’s exact test, multiple test by FDR method
Zscan4f	1959	7.08311	6.22381	2967.56	5.49414e-24	2.90852e-20	0_vs_12	DuxOE	0_vs_12_DuxOE
Gm5662	1840	6.77231	6.29309	2893.45	7.14103e-24	2.90852e-20	0_vs_12	DuxOE	0_vs_12_DuxOE
Gm4782	2046	6.51017	6.41827	2855.02	8.20231e-24	2.90852e-20	0_vs_12	DuxOE	0_vs_12_DuxOE
Zscan4c	2276	7.25888	5.98706	2777.76	1.08992e-23	2.90852e-20	0_vs_12	DuxOE	0_vs_12_DuxOE
Gm5039	1856	7.75943	5.9062	2750.59	1.20679e-23	2.90852e-20	0_vs_12	DuxOE	0_vs_12_DuxOE
Gm8300	1873	7.0788	6.07036	2749.52	1.21163e-23	2.90852e-20	0_vs_12	DuxOE	0_vs_12_DuxOE
Zscan4d	2272	7.60344	5.8219	2658.96	1.71418e-23	3.65768e-20	0_vs_12	DuxOE	0_vs_12_DuxOE
Zscan4a	2279	7.56432	5.64144	2353.16	6.07295e-23	1.16625e-19	0_vs_12	DuxOE	0_vs_12_DuxOE
Zscan4-ps2	2277	7.00237	5.78206	2208.68	1.16973e-22	2.04214e-19	0_vs_12	DuxOE	0_vs_12_DuxOE
Gm8038	2044	6.53168	5.94028	2096.12	2.00902e-22	3.2151e-19	0_vs_12	DuxOE	0_vs_12_DuxOE
Zscan4e	1793	6.92732	5.40084	2031.46	2.77726e-22	4.10265e-19	0_vs_12	DuxOE	0_vs_12_DuxOE
Usp17le	1987	7.02272	5.3761	2009.74	3.10356e-22	4.25719e-19	0_vs_12	DuxOE	0_vs_12_DuxOE
Gm2016	1766	6.81031	5.80671	1874.89	6.3598e-22	8.14225e-19	0_vs_12	DuxOE	0_vs_12_DuxOE
Fbxo15	3360	3.26915	7.41236	1844.55	7.52684e-22	8.63723e-19	0_vs_12	DuxOE	0_vs_12_DuxOE
Gm29361	2000	4.519	5.88407	1841.74	7.64596e-22	8.63723e-19	0_vs_12	DuxOE	0_vs_12_DuxOE
Gm8332	435	7.63693	5.17783	1713.26	1.61266e-21	1.72053e-18	0_vs_12	DuxOE	0_vs_12_DuxOE
Arhgef26	10116	6.30231	4.9967	1649.31	2.38748e-21	2.41312e-18	0_vs_12	DuxOE	0_vs_12_DuxOE
Cwc22	6822	2.90516	7.4178	1547.39	4.60742e-21	4.42405e-18	0_vs_12	DuxOE	0_vs_12_DuxOE
Gm4027	1850	7.16342	4.91149	1418.99	1.12419e-20	1.02805e-17	0_vs_12	DuxOE	0_vs_12_DuxOE
Zscan4b	1802	7.16217	4.59703	1408.74	1.21125e-20	1.05731e-17	0_vs_12	DuxOE	0_vs_12_DuxOE
Eif4a3l1	1573	6.5961	5.94329	1390.58	1.38428e-20	1.15582e-17	0_vs_12	DuxOE	0_vs_12_DuxOE
Gm26788	4782	5.54156	5.03115	1370.02	1.6135e-20	1.29107e-17	0_vs_12	DuxOE	0_vs_12_DuxOE
Gm50180	253	6.90993	5.06856	1358.88	1.75488e-20	1.34803e-17	0_vs_12	DuxOE	0_vs_12_DuxOE
Hspa1b	2803	-3.26222	6.53046	1348.68	1.89627e-20	1.40062e-17	0_vs_12	DuxOE	0_vs_12_DuxOE
Gm5301	2074	6.52925	4.76092	1336.49	2.08186e-20	1.48074e-17	0_vs_12	DuxOE	0_vs_12_DuxOE
Usp17lc	2453	9.0268	5.47579	1257.43	3.89605e-20	2.67213e-17	0_vs_12	DuxOE	0_vs_12_DuxOE
Sp110	6781	7.21577	4.39363	1238.94	4.53635e-20	3.004e-17	0_vs_12	DuxOE	0_vs_12_DuxOE
AC168977.1	1910	6.00931	4.70877	1224.75	5.10585e-20	3.26843e-17	0_vs_12	DuxOE	0_vs_12_DuxOE
Eif4a3l2	1362	5.83042	4.76159	1214.78	5.55297e-20	3.43997e-17	0_vs_12	DuxOE	0_vs_12_DuxOE
A530040E14Rik	2323	7.30812	4.33852	1170.24	8.14756e-20	4.79702e-17	0_vs_12	DuxOE	0_vs_12_DuxOE
Zscan4-ps3	2277	7.14359	4.69221	1168.91	8.24315e-20	4.79702e-17	0_vs_12	DuxOE	0_vs_12_DuxOE
Gm4340	1303	7.62434	4.64917	1150.96	9.66203e-20	5.41537e-17	0_vs_12	DuxOE	0_vs_12_DuxOE
Gm18765	660	6.87265	4.31284	1148.57	9.86972e-20	5.41537e-17	0_vs_12	DuxOE	0_vs_12_DuxOE
Gm27167	511	7.04205	4.58829	1115.8	1.3281e-19	7.08467e-17	0_vs_12	DuxOE	0_vs_12_DuxOE
Gm5989	2077	5.66016	4.55449	1098.9	1.55304e-19	8.0607e-17	0_vs_12	DuxOE	0_vs_12_DuxOE
L1td1	3174	2.91759	7.64252	1090.62	1.67823e-19	8.48123e-17	0_vs_12	DuxOE	0_vs_12_DuxOE
Gm21761	1374	6.66743	4.51406	1082.44	1.81284e-19	8.92662e-17	0_vs_12	DuxOE	0_vs_12_DuxOE
Smim40-ps	246	7.43501	4.60774	1079.1	1.87104e-19	8.98286e-17	0_vs_12	DuxOE	0_vs_12_DuxOE
Gm21293	1427	7.23383	4.26437	1054.9	2.36064e-19	1.1057e-16	0_vs_12	DuxOE	0_vs_12_DuxOE
mt-Cytb	1144	2.46554	10.5614	1048.41	2.51451e-19	1.14973e-16	0_vs_12	DuxOE	0_vs_12_DuxOE
Gm13119	2094	8.53427	4.05276	1039.28	2.75022e-19	1.22826e-16	0_vs_12	DuxOE	0_vs_12_DuxOE
Zfp352	2276	9.92621	4.0591	1032.54	2.93973e-19	1.28306e-16	0_vs_12	DuxOE	0_vs_12_DuxOE
Gm48931	229	6.98103	4.29776	1003.29	3.94474e-19	1.66958e-16	0_vs_12	DuxOE	0_vs_12_DuxOE
mt-Nd2	1038	2.95269	9.57723	1001.95	3.99921e-19	1.66958e-16	0_vs_12	DuxOE	0_vs_12_DuxOE
Usp17lb	1561	6.23645	4.47475	977.262	5.16189e-19	2.10913e-16	0_vs_12	DuxOE	0_vs_12_DuxOE
Rpgrip1	12152	3.59349	5.00544	964.402	5.9107e-19	2.36477e-16	0_vs_12	DuxOE	0_vs_12_DuxOE
Lefty2	2611	2.87303	6.90221	955.303	6.51219e-19	2.52467e-16	0_vs_12	DuxOE	0_vs_12_DuxOE
AA792892	2043	12.3444	4.12879	1109.41	6.57329e-19	2.52467e-16	0_vs_12	DuxOE	0_vs_12_DuxOE
Pramef25	1684	7.11069	4.14286	948.413	7.01228e-19	2.64047e-16	0_vs_12	DuxOE	0_vs_12_DuxOE
Tdpoz8	2142	7.52351	4.20156	944.22	7.33716e-19	2.70368e-16	0_vs_12	DuxOE	0_vs_12_DuxOE
BB287469	1851	8.0328	4.49178	942.666	7.46172e-19	2.70368e-16	0_vs_12	DuxOE	0_vs_12_DuxOE
Tmem92	2187	6.3667	4.03248	927.808	8.77689e-19	3.12132e-16	0_vs_12	DuxOE	0_vs_12_DuxOE
B020031M17Rik	925	7.73507	3.94791	921.77	9.38223e-19	3.22406e-16	0_vs_12	DuxOE	0_vs_12_DuxOE
Spry2	2087	2.63535	6.41297	921.584	9.40156e-19	3.22406e-16	0_vs_12	DuxOE	0_vs_12_DuxOE
Gm12183	1848	5.15869	4.22943	895.594	1.25912e-18	4.24214e-16	0_vs_12	DuxOE	0_vs_12_DuxOE
Prr18	3656	5.93658	4.11214	891.671	1.31683e-18	4.36005e-16	0_vs_12	DuxOE	0_vs_12_DuxOE
Gm4971	1108	5.9733	4.07577	883.612	1.44469e-18	4.70236e-16	0_vs_12	DuxOE	0_vs_12_DuxOE
Zfp809	2960	2.94959	5.25642	871.106	1.67088e-18	5.34792e-16	0_vs_12	DuxOE	0_vs_12_DuxOE
Usp17ld	1987	7.33113	3.80089	866.608	1.7615e-18	5.54554e-16	0_vs_12	DuxOE	0_vs_12_DuxOE
Hspa1a	2967	-3.93823	5.58013	831.726	2.67798e-18	8.29481e-16	0_vs_12	DuxOE	0_vs_12_DuxOE
Gadd45g	1173	-4.09955	4.52751	828.409	2.78929e-18	8.50247e-16	0_vs_12	DuxOE	0_vs_12_DuxOE
Traf1	8819	4.56786	4.56772	816.941	3.21499e-18	9.64697e-16	0_vs_12	DuxOE	0_vs_12_DuxOE
Gm48578	472	8.83263	3.82127	802.125	3.87377e-18	1.14449e-15	0_vs_12	DuxOE	0_vs_12_DuxOE
Ddit4l	2916	3.38619	5.47723	792.536	4.37838e-18	1.27398e-15	0_vs_12	DuxOE	0_vs_12_DuxOE
Calhm3	1044	6.74841	3.79016	791.02	4.46451e-18	1.27965e-15	0_vs_12	DuxOE	0_vs_12_DuxOE
Lmx1a	3396	6.0703	3.83765	775.486	5.46305e-18	1.54283e-15	0_vs_12	DuxOE	0_vs_12_DuxOE
Gm16332	2967	9.45592	3.5965	747.814	7.90518e-18	2.20016e-15	0_vs_12	DuxOE	0_vs_12_DuxOE
Chit1	1815	4.65529	4.43373	736.943	9.17373e-18	2.51675e-15	0_vs_12	DuxOE	0_vs_12_DuxOE
Gm5837	1369	4.88744	4.07781	730.83	9.98382e-18	2.70041e-15	0_vs_12	DuxOE	0_vs_12_DuxOE
Gm21319	1863	7.65386	3.56943	720.216	1.15832e-17	3.08951e-15	0_vs_12	DuxOE	0_vs_12_DuxOE
Tmem132c	5850	4.3806	4.74709	715.864	1.23185e-17	3.2406e-15	0_vs_12	DuxOE	0_vs_12_DuxOE
0610040J01Rik	2403	5.35092	4.16239	714.332	1.25895e-17	3.26713e-15	0_vs_12	DuxOE	0_vs_12_DuxOE
Tcstv1	1398	8.51911	3.50994	712.697	1.28857e-17	3.29942e-15	0_vs_12	DuxOE	0_vs_12_DuxOE
P4ha2	6239	2.05516	6.85381	711.511	1.31054e-17	3.31153e-15	0_vs_12	DuxOE	0_vs_12_DuxOE
Abcb5	4378	7.60534	3.52088	693.456	1.70108e-17	4.24254e-15	0_vs_12	DuxOE	0_vs_12_DuxOE
Gm6803	435	8.59738	3.58739	692.287	1.73046e-17	4.26049e-15	0_vs_12	DuxOE	0_vs_12_DuxOE
Usp17la	2656	6.89208	4.07767	685.153	1.92216e-17	4.67255e-15	0_vs_12	DuxOE	0_vs_12_DuxOE
H2aj	1831	-1.80443	7.21958	680.875	2.0482e-17	4.9167e-15	0_vs_12	DuxOE	0_vs_12_DuxOE
Trim75	3486	7.72902	3.94037	666.167	2.55565e-17	6.05911e-15	0_vs_12	DuxOE	0_vs_12_DuxOE
Gm28940	1682	9.29106	3.43435	663.638	2.65604e-17	6.22031e-15	0_vs_12	DuxOE	0_vs_12_DuxOE
Colgalt2	4245	7.42662	3.89319	659.888	2.81301e-17	6.50855e-15	0_vs_12	DuxOE	0_vs_12_DuxOE
Gm2035	435	6.12134	3.4568	652.592	3.14829e-17	7.19759e-15	0_vs_12	DuxOE	0_vs_12_DuxOE
Ercc4	6730	2.64407	5.72194	646.273	3.4742e-17	7.84924e-15	0_vs_12	DuxOE	0_vs_12_DuxOE
Dppa2	2447	2.38293	5.44608	644.703	3.56085e-17	7.95147e-15	0_vs_12	DuxOE	0_vs_12_DuxOE
Gm4840	1810	6.46738	3.79246	641.936	3.7193e-17	8.20733e-15	0_vs_12	DuxOE	0_vs_12_DuxOE
Scamp1	4582	1.96153	6.30356	641.23	3.76091e-17	8.20733e-15	0_vs_12	DuxOE	0_vs_12_DuxOE
Bola1	1082	2.88268	5.83109	639.917	3.83976e-17	8.28526e-15	0_vs_12	DuxOE	0_vs_12_DuxOE
Tdpoz3	1098	11.6663	3.45903	727.503	3.98778e-17	8.50903e-15	0_vs_12	DuxOE	0_vs_12_DuxOE
Rps10	2311	-2.09718	5.84022	627.576	4.67596e-17	9.76055e-15	0_vs_12	DuxOE	0_vs_12_DuxOE
Gm26917	3329	-2.07686	9.9611	620.749	5.22293e-17	1.07851e-14	0_vs_12	DuxOE	0_vs_12_DuxOE
Glrx2	8772	2.06072	5.95898	619.756	5.30812e-17	1.08444e-14	0_vs_12	DuxOE	0_vs_12_DuxOE
Fgf1	5463	4.47771	3.75825	617.59	5.49935e-17	1.11168e-14	0_vs_12	DuxOE	0_vs_12_DuxOE
Gm13228	634	5.16836	3.56989	609.813	6.25085e-17	1.25043e-14	0_vs_12	DuxOE	0_vs_12_DuxOE
Spz1	1537	8.39399	3.38961	600.095	7.35236e-17	1.45562e-14	0_vs_12	DuxOE	0_vs_12_DuxOE
Zfp516	8275	1.86242	6.95577	597.413	7.69259e-17	1.50743e-14	0_vs_12	DuxOE	0_vs_12_DuxOE
Nelfa	3947	1.91197	7.3425	591.093	8.56465e-17	1.66137e-14	0_vs_12	DuxOE	0_vs_12_DuxOE
AC164084.1	837	8.38927	3.38388	587.611	9.091e-17	1.74583e-14	0_vs_12	DuxOE	0_vs_12_DuxOE
Tcstv3	779	7.7983	3.70906	584.068	9.66319e-17	1.83734e-14	0_vs_12	DuxOE	0_vs_12_DuxOE
Gm2022	435	5.75189	3.43563	572.269	1.18722e-16	2.23523e-14	0_vs_12	DuxOE	0_vs_12_DuxOE
Kifc3	5298	2.70647	5.1003	568.395	1.2714e-16	2.37048e-14	0_vs_12	DuxOE	0_vs_12_DuxOE
Gm12794	1452	7.03465	3.26149	564.431	1.36432e-16	2.51927e-14	0_vs_12	DuxOE	0_vs_12_DuxOE
Spesp1	3042	4.26694	4.48777	558.367	1.52123e-16	2.78226e-14	0_vs_12	DuxOE	0_vs_12_DuxOE
Neto2	6129	3.51624	4.19047	549.546	1.78593e-16	3.23556e-14	0_vs_12	DuxOE	0_vs_12_DuxOE
Gm41409	1072	6.70578	3.1906	547.046	1.86982e-16	3.35588e-14	0_vs_12	DuxOE	0_vs_12_DuxOE
Lrrn4	3715	3.71421	4.21602	543.903	1.9815e-16	3.5234e-14	0_vs_12	DuxOE	0_vs_12_DuxOE
Epm2a	3287	4.23442	4.16645	541.226	2.08241e-16	3.66886e-14	0_vs_12	DuxOE	0_vs_12_DuxOE
Ccser1	9635	5.17114	3.89382	539.078	2.16745e-16	3.78398e-14	0_vs_12	DuxOE	0_vs_12_DuxOE
Gm21304	1291	7.32283	3.24021	538.102	2.20734e-16	3.79396e-14	0_vs_12	DuxOE	0_vs_12_DuxOE
Gm21939	2773	5.3538	3.47779	537.972	2.21268e-16	3.79396e-14	0_vs_12	DuxOE	0_vs_12_DuxOE
Lefty1	1758	3.27146	4.85342	537.254	2.24264e-16	3.81131e-14	0_vs_12	DuxOE	0_vs_12_DuxOE
mt-Nd4l	297	2.29718	7.37046	534.405	2.3659e-16	3.9855e-14	0_vs_12	DuxOE	0_vs_12_DuxOE
Gm21818	894	7.14551	3.06831	526.06	2.77165e-16	4.62841e-14	0_vs_12	DuxOE	0_vs_12_DuxOE
Klf9	4815	1.97112	6.57617	524.537	2.85364e-16	4.72425e-14	0_vs_12	DuxOE	0_vs_12_DuxOE
Snord55	79	-3.04073	4.18359	520.336	3.09389e-16	5.07604e-14	0_vs_12	DuxOE	0_vs_12_DuxOE
Gm20767	1427	6.9552	3.43124	519.918	3.119e-16	5.07604e-14	0_vs_12	DuxOE	0_vs_12_DuxOE
Gm50193	246	6.14426	3.34314	512.238	3.62206e-16	5.84522e-14	0_vs_12	DuxOE	0_vs_12_DuxOE
Gm21542	993	6.61874	3.10167	510.659	3.73615e-16	5.97909e-14	0_vs_12	DuxOE	0_vs_12_DuxOE
Insig1	3093	-1.51371	8.54169	509.868	3.79476e-16	6.02269e-14	0_vs_12	DuxOE	0_vs_12_DuxOE
Gm5788	435	7.90437	2.90759	505.846	4.10883e-16	6.46771e-14	0_vs_12	DuxOE	0_vs_12_DuxOE
Ighv1-60	405	7.92432	2.93113	497.743	4.83183e-16	7.54393e-14	0_vs_12	DuxOE	0_vs_12_DuxOE
Cacna1s	6550	5.15266	3.67288	488.977	5.7745e-16	8.87148e-14	0_vs_12	DuxOE	0_vs_12_DuxOE
Kif1a	9330	-1.73534	6.14786	479.368	7.04546e-16	1.07382e-13	0_vs_12	DuxOE	0_vs_12_DuxOE
Fam124a	4406	4.34541	3.49528	477.044	7.39703e-16	1.11852e-13	0_vs_12	DuxOE	0_vs_12_DuxOE
Bbc3	2124	-1.67359	6.87278	465.913	9.36957e-16	1.40573e-13	0_vs_12	DuxOE	0_vs_12_DuxOE
Cdkn1a	3553	-1.51452	7.29945	464.839	9.58849e-16	1.42742e-13	0_vs_12	DuxOE	0_vs_12_DuxOE
H2bu2	614	-3.01587	4.00998	454.703	1.19544e-15	1.73918e-13	0_vs_12	DuxOE	0_vs_12_DuxOE
Prex2	16609	2.59986	4.3447	447.301	1.40851e-15	2.03376e-13	0_vs_12	DuxOE	0_vs_12_DuxOE
Sp140	3328	6.76023	2.999	443.442	1.53585e-15	2.20109e-13	0_vs_12	DuxOE	0_vs_12_DuxOE
BC147527	1595	7.94076	2.94114	440.619	1.637e-15	2.32866e-13	0_vs_12	DuxOE	0_vs_12_DuxOE
Gm38258	675	7.85869	2.86307	438.298	1.72564e-15	2.4367e-13	0_vs_12	DuxOE	0_vs_12_DuxOE
Gm16478	5084	11.0632	2.86807	480.371	2.16665e-15	3.0371e-13	0_vs_12	DuxOE	0_vs_12_DuxOE
Son	14907	1.36956	7.77532	422.339	2.49812e-15	3.47637e-13	0_vs_12	DuxOE	0_vs_12_DuxOE
Spry4	4755	3.48441	4.60441	419.287	2.6853e-15	3.70996e-13	0_vs_12	DuxOE	0_vs_12_DuxOE
Zfp518b	6882	2.12506	5.31224	406.402	3.66396e-15	5.02591e-13	0_vs_12	DuxOE	0_vs_12_DuxOE
Gm20234	717	8.47804	2.63547	404.515	3.83755e-15	5.22669e-13	0_vs_12	DuxOE	0_vs_12_DuxOE
Gm2056	435	5.93549	2.83254	399.861	4.30546e-15	5.82268e-13	0_vs_12	DuxOE	0_vs_12_DuxOE
Zfp42	1881	1.33731	8.96704	399.096	4.38823e-15	5.89312e-13	0_vs_12	DuxOE	0_vs_12_DuxOE
Gm6494	2298	6.66168	2.60062	396.313	4.70432e-15	6.27373e-13	0_vs_12	DuxOE	0_vs_12_DuxOE
Gm21037	2608	7.0488	2.59571	395.207	4.83672e-15	6.40582e-13	0_vs_12	DuxOE	0_vs_12_DuxOE
Atf2	8187	1.48807	6.53318	391.601	5.29783e-15	6.96846e-13	0_vs_12	DuxOE	0_vs_12_DuxOE
Tdgf1	2622	1.44104	9.07903	390.784	5.4088e-15	7.06602e-13	0_vs_12	DuxOE	0_vs_12_DuxOE
Rlf	9492	1.54832	6.04039	390.459	5.45364e-15	7.07646e-13	0_vs_12	DuxOE	0_vs_12_DuxOE
Phf11a	1354	10.9271	2.72907	434.632	5.62827e-15	7.25405e-13	0_vs_12	DuxOE	0_vs_12_DuxOE
Gm48629	598	10.8562	2.6641	433.475	5.77293e-15	7.39089e-13	0_vs_12	DuxOE	0_vs_12_DuxOE
D13Ertd608e	724	6.78945	2.72107	381.823	6.80908e-15	8.60273e-13	0_vs_12	DuxOE	0_vs_12_DuxOE
Gm2075	435	7.70699	2.71918	379.49	7.23573e-15	9.08203e-13	0_vs_12	DuxOE	0_vs_12_DuxOE
Gm11784	474	7.65572	2.66361	378.767	7.37378e-15	9.1952e-13	0_vs_12	DuxOE	0_vs_12_DuxOE
Gm38642	2884	7.05407	2.59794	373.267	8.52412e-15	1.05611e-12	0_vs_12	DuxOE	0_vs_12_DuxOE
Slc1a4	3926	2.18141	4.61845	372.273	8.75222e-15	1.07122e-12	0_vs_12	DuxOE	0_vs_12_DuxOE
Gm48492	2705	5.79327	2.69452	372.25	8.75764e-15	1.07122e-12	0_vs_12	DuxOE	0_vs_12_DuxOE
Apol7b	2437	6.15166	2.64708	365.86	1.03955e-14	1.26351e-12	0_vs_12	DuxOE	0_vs_12_DuxOE
Hpcal1	1695	-1.59972	5.60912	363.59	1.10558e-14	1.33513e-12	0_vs_12	DuxOE	0_vs_12_DuxOE
Slc16a6	4883	2.88236	4.08403	363.365	1.11238e-14	1.33513e-12	0_vs_12	DuxOE	0_vs_12_DuxOE
Limch1	11703	3.52901	3.78503	357.471	1.30764e-14	1.55975e-12	0_vs_12	DuxOE	0_vs_12_DuxOE
Gadd45b	1589	-1.77387	5.65721	356.267	1.35198e-14	1.60268e-12	0_vs_12	DuxOE	0_vs_12_DuxOE
Zdbf2	12659	1.36046	6.63851	355.952	1.36385e-14	1.60425e-12	0_vs_12	DuxOE	0_vs_12_DuxOE
mt-Nd4	1378	1.77593	9.97245	355.658	1.37504e-14	1.60425e-12	0_vs_12	DuxOE	0_vs_12_DuxOE
Nlrp12	7545	3.22894	3.80359	355.441	1.38335e-14	1.60425e-12	0_vs_12	DuxOE	0_vs_12_DuxOE
Rimklb	5622	1.43957	6.24708	355.354	1.38672e-14	1.60425e-12	0_vs_12	DuxOE	0_vs_12_DuxOE
Dnajc11	10678	1.53697	6.0685	354.579	1.41697e-14	1.62943e-12	0_vs_12	DuxOE	0_vs_12_DuxOE
Ctr9	8000	1.32645	7.08669	354.179	1.43285e-14	1.63789e-12	0_vs_12	DuxOE	0_vs_12_DuxOE
Gm40910	663	10.8085	2.61987	393.434	1.44971e-14	1.64735e-12	0_vs_12	DuxOE	0_vs_12_DuxOE
Gm12724	665	10.7466	2.55811	393.036	1.46368e-14	1.65345e-12	0_vs_12	DuxOE	0_vs_12_DuxOE
Gm7957	2602	7.4445	2.45651	352.529	1.50049e-14	1.68511e-12	0_vs_12	DuxOE	0_vs_12_DuxOE
Tsen2	6715	1.71868	5.44497	348.876	1.66304e-14	1.85681e-12	0_vs_12	DuxOE	0_vs_12_DuxOE
Arrdc2	3232	-1.89854	5.14936	348.445	1.68348e-14	1.86876e-12	0_vs_12	DuxOE	0_vs_12_DuxOE
Gm14742	381	10.688	2.49993	385.911	1.74071e-14	1.92118e-12	0_vs_12	DuxOE	0_vs_12_DuxOE
Gm33248	758	8.2342	2.39718	346.926	1.75768e-14	1.92882e-12	0_vs_12	DuxOE	0_vs_12_DuxOE
Ctf2	1875	6.62623	2.56287	346.109	1.79903e-14	1.96298e-12	0_vs_12	DuxOE	0_vs_12_DuxOE
Mgll	5077	2.9808	3.60129	345.747	1.81772e-14	1.97217e-12	0_vs_12	DuxOE	0_vs_12_DuxOE
Tmem43	3973	-1.50487	6.09361	344.792	1.86802e-14	2.01112e-12	0_vs_12	DuxOE	0_vs_12_DuxOE
Srebf2	7184	-1.22867	9.05801	344.615	1.87748e-14	2.01112e-12	0_vs_12	DuxOE	0_vs_12_DuxOE
Gm9519	1337	7.54363	2.55928	344.475	1.88504e-14	2.01112e-12	0_vs_12	DuxOE	0_vs_12_DuxOE
Ubc	2893	-1.90058	7.23054	343.752	1.92449e-14	2.04187e-12	0_vs_12	DuxOE	0_vs_12_DuxOE
Ric3	8561	2.31187	4.64746	340.609	2.10698e-14	2.22322e-12	0_vs_12	DuxOE	0_vs_12_DuxOE
Csrnp3	12336	2.32813	4.16213	340.4	2.1198e-14	2.22451e-12	0_vs_12	DuxOE	0_vs_12_DuxOE
Dcc	13171	8.29572	2.45295	339.987	2.14527e-14	2.23901e-12	0_vs_12	DuxOE	0_vs_12_DuxOE
Sdc4	2547	-1.45798	6.907	339.71	2.16259e-14	2.24042e-12	0_vs_12	DuxOE	0_vs_12_DuxOE
Gm20765	1291	7.31862	2.33624	339.593	2.16996e-14	2.24042e-12	0_vs_12	DuxOE	0_vs_12_DuxOE
2810410L24Rik	3028	-1.49619	5.80671	335.283	2.46104e-14	2.52737e-12	0_vs_12	DuxOE	0_vs_12_DuxOE
Dyrk3	3178	1.55064	6.23331	333.706	2.57799e-14	2.63339e-12	0_vs_12	DuxOE	0_vs_12_DuxOE
Gm21936	435	7.50274	2.51614	332.729	2.65352e-14	2.68501e-12	0_vs_12	DuxOE	0_vs_12_DuxOE
Vamp2	3809	-1.55304	5.65585	332.585	2.66482e-14	2.68501e-12	0_vs_12	DuxOE	0_vs_12_DuxOE
Spopfm1	1241	7.02643	2.57287	332.514	2.67047e-14	2.68501e-12	0_vs_12	DuxOE	0_vs_12_DuxOE
Gm16026	4005	6.76157	2.69317	331.756	2.73116e-14	2.72332e-12	0_vs_12	DuxOE	0_vs_12_DuxOE
Dact2	3379	2.06191	4.70294	331.685	2.73694e-14	2.72332e-12	0_vs_12	DuxOE	0_vs_12_DuxOE
Gm7942	1571	10.6244	2.43823	366.938	2.80452e-14	2.77619e-12	0_vs_12	DuxOE	0_vs_12_DuxOE
Tef	7867	-1.36698	6.37836	328.331	3.02482e-14	2.9789e-12	0_vs_12	DuxOE	0_vs_12_DuxOE
Arg2	1428	4.54742	2.78152	327.099	3.13882e-14	3.0754e-12	0_vs_12	DuxOE	0_vs_12_DuxOE
Rbm38	2869	-1.3384	6.46536	323.979	3.44909e-14	3.36225e-12	0_vs_12	DuxOE	0_vs_12_DuxOE
Gadd45a	1764	-1.63666	5.38206	321.815	3.68389e-14	3.573e-12	0_vs_12	DuxOE	0_vs_12_DuxOE
Ush2a	17322	5.5256	2.44014	320.99	3.77803e-14	3.64589e-12	0_vs_12	DuxOE	0_vs_12_DuxOE
AC140365.1	1500	10.5536	2.36547	355.237	3.80827e-14	3.65671e-12	0_vs_12	DuxOE	0_vs_12_DuxOE
Gm11543	370	10.6278	2.4354	354.271	3.90737e-14	3.72888e-12	0_vs_12	DuxOE	0_vs_12_DuxOE
Spock2	5533	-1.66678	5.39486	319.768	3.92228e-14	3.72888e-12	0_vs_12	DuxOE	0_vs_12_DuxOE
Zfp568	7354	1.34872	6.53046	318.953	4.02185e-14	3.80471e-12	0_vs_12	DuxOE	0_vs_12_DuxOE
Arsk	5894	2.76252	3.73574	318.784	4.04284e-14	3.80582e-12	0_vs_12	DuxOE	0_vs_12_DuxOE
Inhbb	4255	1.74384	5.90642	316.716	4.30976e-14	4.0373e-12	0_vs_12	DuxOE	0_vs_12_DuxOE
Plk2	4491	-1.54799	5.48845	316.371	4.35609e-14	4.05469e-12	0_vs_12	DuxOE	0_vs_12_DuxOE
AC139347.1	786	4.8006	2.62113	316.264	4.37055e-14	4.05469e-12	0_vs_12	DuxOE	0_vs_12_DuxOE
Tbc1d23	9802	1.4477	5.80181	315.935	4.41538e-14	4.07659e-12	0_vs_12	DuxOE	0_vs_12_DuxOE
mt-Nd3	348	3.95688	4.72172	314.307	4.64512e-14	4.26818e-12	0_vs_12	DuxOE	0_vs_12_DuxOE
AF067061	1404	6.93766	2.48531	310.37	5.25661e-14	4.80704e-12	0_vs_12	DuxOE	0_vs_12_DuxOE
Hmgcs1	4594	-1.2937	8.16773	310.041	5.31159e-14	4.83431e-12	0_vs_12	DuxOE	0_vs_12_DuxOE
Pdgfrl	3126	2.89543	3.46927	309.516	5.40058e-14	4.89211e-12	0_vs_12	DuxOE	0_vs_12_DuxOE
Ercc6l	5302	1.82309	4.73513	307.76	5.71042e-14	5.1485e-12	0_vs_12	DuxOE	0_vs_12_DuxOE
Btg1	5276	-1.3221	6.36348	306.294	5.98388e-14	5.36983e-12	0_vs_12	DuxOE	0_vs_12_DuxOE
Gm45659	564	8.03971	2.20888	304.782	6.28108e-14	5.59023e-12	0_vs_12	DuxOE	0_vs_12_DuxOE
Trh	1384	1.3594	6.65025	304.75	6.2877e-14	5.59023e-12	0_vs_12	DuxOE	0_vs_12_DuxOE
Ccdc117	3372	-1.276	6.56865	304.239	6.39181e-14	5.65661e-12	0_vs_12	DuxOE	0_vs_12_DuxOE
Vmn1r88	9118	8.33829	2.50635	303.443	6.55791e-14	5.77698e-12	0_vs_12	DuxOE	0_vs_12_DuxOE
AA623943	354	7.14729	2.16956	302.378	6.78765e-14	5.95205e-12	0_vs_12	DuxOE	0_vs_12_DuxOE
Gm18983	2729	6.73027	2.28387	301.151	7.06325e-14	6.16557e-12	0_vs_12	DuxOE	0_vs_12_DuxOE
Nat8f2	3301	5.43691	2.66577	300.206	7.28405e-14	6.32954e-12	0_vs_12	DuxOE	0_vs_12_DuxOE
Tbc1d12	4209	2.06755	4.47843	299.918	7.35273e-14	6.36045e-12	0_vs_12	DuxOE	0_vs_12_DuxOE
Gm10382	1234	-4.1291	2.76202	297.512	7.95565e-14	6.84831e-12	0_vs_12	DuxOE	0_vs_12_DuxOE
Tdpoz4	1113	7.16676	2.18709	297.388	7.98803e-14	6.84831e-12	0_vs_12	DuxOE	0_vs_12_DuxOE
2810004N23Rik	6324	1.25612	6.50454	296.419	8.24731e-14	7.03917e-12	0_vs_12	DuxOE	0_vs_12_DuxOE
Gm35974	2343	7.98002	2.15059	294.498	8.78846e-14	7.44424e-12	0_vs_12	DuxOE	0_vs_12_DuxOE
Gm28373	2724	-2.43698	3.86121	294.461	8.79943e-14	7.44424e-12	0_vs_12	DuxOE	0_vs_12_DuxOE
Gm17895	874	10.3952	2.21314	323.392	9.21658e-14	7.76295e-12	0_vs_12	DuxOE	0_vs_12_DuxOE
Zscan4-ps1	2015	4.97988	2.35795	286.1	1.16579e-13	9.77632e-12	0_vs_12	DuxOE	0_vs_12_DuxOE
Ppp1r10	5623	2.63087	3.792	285.595	1.18606e-13	9.86024e-12	0_vs_12	DuxOE	0_vs_12_DuxOE
E330020D12Rik	2287	-1.69106	5.12536	284.731	1.22164e-13	1.01123e-11	0_vs_12	DuxOE	0_vs_12_DuxOE
Gm46430	5899	1.68342	4.82048	283.876	1.25799e-13	1.03684e-11	0_vs_12	DuxOE	0_vs_12_DuxOE
Gm33680	7020	8.16687	2.33816	283.38	1.27963e-13	1.04878e-11	0_vs_12	DuxOE	0_vs_12_DuxOE
AC133103.5	366	6.60731	2.16573	283.295	1.28339e-13	1.04878e-11	0_vs_12	DuxOE	0_vs_12_DuxOE
Kdm4dl	1187	6.55315	2.11667	282.379	1.32457e-13	1.07784e-11	0_vs_12	DuxOE	0_vs_12_DuxOE
AC123873.1	1482	7.93254	2.10393	282.195	1.33301e-13	1.08013e-11	0_vs_12	DuxOE	0_vs_12_DuxOE
Arhgap35	9147	1.635	5.25169	279.639	1.45659e-13	1.17531e-11	0_vs_12	DuxOE	0_vs_12_DuxOE
Ubtfl1	4432	10.3089	2.12909	307.162	1.4934e-13	1.19997e-11	0_vs_12	DuxOE	0_vs_12_DuxOE
mt-Nd5	1824	1.17555	9.91294	278.711	1.50454e-13	1.20388e-11	0_vs_12	DuxOE	0_vs_12_DuxOE
Stc2	5175	2.52128	3.96573	277.708	1.55833e-13	1.24175e-11	0_vs_12	DuxOE	0_vs_12_DuxOE
Gm9043	314	6.78837	2.33985	277.104	1.59171e-13	1.2631e-11	0_vs_12	DuxOE	0_vs_12_DuxOE
Inpp4b	13066	6.55323	2.11388	275.297	1.69636e-13	1.34061e-11	0_vs_12	DuxOE	0_vs_12_DuxOE
Ip6k2	4067	-1.37896	5.60166	273.443	1.81165e-13	1.42585e-11	0_vs_12	DuxOE	0_vs_12_DuxOE
Gm13964	734	7.87766	2.0528	272.572	1.86873e-13	1.46478e-11	0_vs_12	DuxOE	0_vs_12_DuxOE
Rgcc	918	-1.22658	6.53041	272.431	1.87818e-13	1.4662e-11	0_vs_12	DuxOE	0_vs_12_DuxOE
Sh3kbp1	10100	2.6646	3.70865	272.29	1.88765e-13	1.46763e-11	0_vs_12	DuxOE	0_vs_12_DuxOE
Efnb1	3452	-1.90816	4.35768	271.971	1.9093e-13	1.47848e-11	0_vs_12	DuxOE	0_vs_12_DuxOE
H2-Q7	4265	-1.70169	4.80591	271.383	1.94989e-13	1.50384e-11	0_vs_12	DuxOE	0_vs_12_DuxOE
Gm12136	1209	7.22798	2.24807	271.152	1.96616e-13	1.51033e-11	0_vs_12	DuxOE	0_vs_12_DuxOE
Arl15	3515	1.36995	5.70433	270.717	1.99705e-13	1.52711e-11	0_vs_12	DuxOE	0_vs_12_DuxOE
Gm48187	491	10.3307	2.15322	297.653	2.00392e-13	1.52711e-11	0_vs_12	DuxOE	0_vs_12_DuxOE
Mlh3	7554	1.53024	5.06118	267.413	2.25019e-13	1.70801e-11	0_vs_12	DuxOE	0_vs_12_DuxOE
Fam169a	6082	1.4044	5.85759	265.122	2.44626e-13	1.84071e-11	0_vs_12	DuxOE	0_vs_12_DuxOE
Cep57l1	5851	1.82315	4.7391	265.046	2.45302e-13	1.84071e-11	0_vs_12	DuxOE	0_vs_12_DuxOE
Arl4d	1382	1.35356	5.64385	264.376	2.51406e-13	1.8786e-11	0_vs_12	DuxOE	0_vs_12_DuxOE
Twnk	4013	1.84125	4.47286	262.429	2.70097e-13	2.01044e-11	0_vs_12	DuxOE	0_vs_12_DuxOE
Adnp2	5012	1.45329	5.52755	261.328	2.8134e-13	2.08604e-11	0_vs_12	DuxOE	0_vs_12_DuxOE
Gm2027	1629	7.00464	2.02914	260.316	2.92126e-13	2.15769e-11	0_vs_12	DuxOE	0_vs_12_DuxOE
Coq8a	5293	-1.26373	6.15483	260.191	2.93492e-13	2.15947e-11	0_vs_12	DuxOE	0_vs_12_DuxOE
Calr	2880	-1.07641	9.85804	259.893	2.96764e-13	2.17521e-11	0_vs_12	DuxOE	0_vs_12_DuxOE
Slc26a1	4050	6.17422	2.12709	259.198	3.04574e-13	2.22397e-11	0_vs_12	DuxOE	0_vs_12_DuxOE
Ifi30	981	-1.19236	6.43207	258.33	3.14633e-13	2.28872e-11	0_vs_12	DuxOE	0_vs_12_DuxOE
mt-Nd6	519	1.1182	7.44979	257.953	3.19119e-13	2.31259e-11	0_vs_12	DuxOE	0_vs_12_DuxOE
Zcchc17	4560	1.43197	5.50765	257.498	3.24627e-13	2.34366e-11	0_vs_12	DuxOE	0_vs_12_DuxOE
Ppig	8122	1.24379	7.23946	256.935	3.31579e-13	2.38488e-11	0_vs_12	DuxOE	0_vs_12_DuxOE
Mthfr	7315	2.02146	4.07924	255.26	3.53255e-13	2.53131e-11	0_vs_12	DuxOE	0_vs_12_DuxOE
Fiz1	3785	1.74858	4.99729	254.879	3.58406e-13	2.55814e-11	0_vs_12	DuxOE	0_vs_12_DuxOE
Pip4p1	4491	-1.09357	7.15763	254.787	3.59664e-13	2.55814e-11	0_vs_12	DuxOE	0_vs_12_DuxOE
Fam136a	2702	1.415	5.49707	254.151	3.6847e-13	2.61111e-11	0_vs_12	DuxOE	0_vs_12_DuxOE
Gm44996	2980	5.24543	2.1704	253.71	3.74715e-13	2.6456e-11	0_vs_12	DuxOE	0_vs_12_DuxOE
Slc7a3	3784	1.17413	6.34244	252.942	3.85861e-13	2.71431e-11	0_vs_12	DuxOE	0_vs_12_DuxOE
Sp1	8262	-1.16275	8.57335	252.762	3.88541e-13	2.72319e-11	0_vs_12	DuxOE	0_vs_12_DuxOE
Gm43049	936	7.73651	1.91476	252.554	3.91642e-13	2.73494e-11	0_vs_12	DuxOE	0_vs_12_DuxOE
Kat6b	16826	1.04978	7.63172	252.397	3.93998e-13	2.74143e-11	0_vs_12	DuxOE	0_vs_12_DuxOE
Rras	1121	-1.333	5.95883	251.57	4.06707e-13	2.81964e-11	0_vs_12	DuxOE	0_vs_12_DuxOE
Gm5576	1236	6.38262	1.95095	250.269	4.27629e-13	2.94344e-11	0_vs_12	DuxOE	0_vs_12_DuxOE
Cadm4	2161	-1.17441	6.46593	248.689	4.54619e-13	3.11803e-11	0_vs_12	DuxOE	0_vs_12_DuxOE
9330162G02Rik	30942	-2.725	3.38494	248.282	4.61875e-13	3.14726e-11	0_vs_12	DuxOE	0_vs_12_DuxOE
Map1b	15846	1.3594	5.50226	248.266	4.62158e-13	3.14726e-11	0_vs_12	DuxOE	0_vs_12_DuxOE
Carhsp1	2858	-1.16278	6.69685	246.836	4.88677e-13	3.30442e-11	0_vs_12	DuxOE	0_vs_12_DuxOE
Gm28438	345	3.74943	5.31993	246.262	4.9978e-13	3.36764e-11	0_vs_12	DuxOE	0_vs_12_DuxOE
Stk32c	2302	2.50001	3.4141	246.132	5.0235e-13	3.37312e-11	0_vs_12	DuxOE	0_vs_12_DuxOE
Brca2	13643	1.18523	6.20124	245.1	5.23137e-13	3.50046e-11	0_vs_12	DuxOE	0_vs_12_DuxOE
Trp53inp1	6475	-1.26124	8.50961	243.526	5.56693e-13	3.71206e-11	0_vs_12	DuxOE	0_vs_12_DuxOE
Gm42929	1286	-2.94176	3.00314	242.332	5.83717e-13	3.87879e-11	0_vs_12	DuxOE	0_vs_12_DuxOE
BC080695	2141	6.97078	2.00206	242.112	5.88857e-13	3.89945e-11	0_vs_12	DuxOE	0_vs_12_DuxOE
Zfp560	5096	3.07018	3.34941	241.515	6.03055e-13	3.97975e-11	0_vs_12	DuxOE	0_vs_12_DuxOE
Hspa5	4229	-1.03863	9.98848	241.099	6.1315e-13	4.03251e-11	0_vs_12	DuxOE	0_vs_12_DuxOE
Knop1	5880	1.08858	6.76741	240.349	6.3185e-13	4.13449e-11	0_vs_12	DuxOE	0_vs_12_DuxOE
Ptp4a3	9351	-1.28499	6.37054	238.757	6.73622e-13	4.38261e-11	0_vs_12	DuxOE	0_vs_12_DuxOE
Tsc22d1	8994	0.989176	8.66123	238.688	6.75511e-13	4.38261e-11	0_vs_12	DuxOE	0_vs_12_DuxOE
Zc3h4	9147	1.5726	4.98419	236.287	7.44567e-13	4.81437e-11	0_vs_12	DuxOE	0_vs_12_DuxOE
Mfge8	4694	-1.07279	7.70727	235.499	7.689e-13	4.95502e-11	0_vs_12	DuxOE	0_vs_12_DuxOE
Gm21960	452	3.77902	2.53938	235.355	7.73442e-13	4.96762e-11	0_vs_12	DuxOE	0_vs_12_DuxOE
Tigar	3658	1.54675	4.9288	235.158	7.79702e-13	4.99113e-11	0_vs_12	DuxOE	0_vs_12_DuxOE
Dbnl	2346	1.74859	4.6313	234.906	7.87773e-13	5.02604e-11	0_vs_12	DuxOE	0_vs_12_DuxOE
Ankrd49	5239	2.08143	4.11425	234.714	7.94025e-13	5.04916e-11	0_vs_12	DuxOE	0_vs_12_DuxOE
Cntnap3	6386	4.13643	2.32689	233.809	8.2406e-13	5.22286e-11	0_vs_12	DuxOE	0_vs_12_DuxOE
mt-Nd1	957	1.29275	9.67775	233.654	8.29358e-13	5.23914e-11	0_vs_12	DuxOE	0_vs_12_DuxOE
Ecd	5661	1.18851	6.01204	233.105	8.48306e-13	5.34127e-11	0_vs_12	DuxOE	0_vs_12_DuxOE
Psmc4	2163	1.10563	7.08817	232.042	8.86409e-13	5.56294e-11	0_vs_12	DuxOE	0_vs_12_DuxOE
Atp1a3	5958	-1.12939	7.56746	231.804	8.95201e-13	5.59982e-11	0_vs_12	DuxOE	0_vs_12_DuxOE
Fignl1	4839	1.16241	6.55228	231.678	8.9989e-13	5.61087e-11	0_vs_12	DuxOE	0_vs_12_DuxOE
Lss	10787	-1.17967	7.18955	231.456	9.08236e-13	5.64458e-11	0_vs_12	DuxOE	0_vs_12_DuxOE
Slc7a7	3315	1.38086	5.48714	230.467	9.46389e-13	5.86273e-11	0_vs_12	DuxOE	0_vs_12_DuxOE
Gm36718	246	6.91232	1.9414	230.043	9.63279e-13	5.94817e-11	0_vs_12	DuxOE	0_vs_12_DuxOE
Arhgap32	17179	1.22014	5.75785	229.881	9.69825e-13	5.9694e-11	0_vs_12	DuxOE	0_vs_12_DuxOE
Col5a3	6809	-1.44747	5.01369	228.614	1.02265e-12	6.27444e-11	0_vs_12	DuxOE	0_vs_12_DuxOE
Slfn2	1664	9.97943	1.81017	248.945	1.05402e-12	6.44631e-11	0_vs_12	DuxOE	0_vs_12_DuxOE
Man2b1	8026	-1.14328	6.39397	227.725	1.06164e-12	6.47227e-11	0_vs_12	DuxOE	0_vs_12_DuxOE
Resf1	9629	1.35518	5.25023	226.826	1.10273e-12	6.70152e-11	0_vs_12	DuxOE	0_vs_12_DuxOE
AU019990	2228	9.97838	1.80986	246.869	1.13873e-12	6.89848e-11	0_vs_12	DuxOE	0_vs_12_DuxOE
Gpatch4	2447	2.30466	3.48711	225.453	1.16886e-12	7.05874e-11	0_vs_12	DuxOE	0_vs_12_DuxOE
Terc	423	3.64053	2.51112	224.656	1.20923e-12	7.27967e-11	0_vs_12	DuxOE	0_vs_12_DuxOE
Gm33466	1689	6.98424	2.01052	223.795	1.25456e-12	7.52895e-11	0_vs_12	DuxOE	0_vs_12_DuxOE
Zfp553	3976	2.02642	4.21063	222.388	1.33271e-12	7.97302e-11	0_vs_12	DuxOE	0_vs_12_DuxOE
Whrn	7337	-1.17095	5.97996	221.171	1.40462e-12	8.3771e-11	0_vs_12	DuxOE	0_vs_12_DuxOE
Rec8	2935	-1.47858	4.83264	219.662	1.49975e-12	8.91676e-11	0_vs_12	DuxOE	0_vs_12_DuxOE
Ptms	1619	-1.06668	7.74043	219.144	1.53403e-12	9.09245e-11	0_vs_12	DuxOE	0_vs_12_DuxOE
Dcaf7	6133	-1.01027	7.14897	219.002	1.54356e-12	9.1208e-11	0_vs_12	DuxOE	0_vs_12_DuxOE
Pdxp	2001	-1.39564	5.09068	217.525	1.64674e-12	9.70063e-11	0_vs_12	DuxOE	0_vs_12_DuxOE
Twistnb	5154	1.38385	5.07634	217.133	1.67538e-12	9.83914e-11	0_vs_12	DuxOE	0_vs_12_DuxOE
Trp53i11	3690	-1.13392	6.11005	216.046	1.75774e-12	1.02913e-10	0_vs_12	DuxOE	0_vs_12_DuxOE
Gm3147	1848	6.26563	1.8351	215.259	1.82009e-12	1.0624e-10	0_vs_12	DuxOE	0_vs_12_DuxOE
Ftl1	1340	-0.968171	11.0134	214.742	1.86238e-12	1.08117e-10	0_vs_12	DuxOE	0_vs_12_DuxOE
Dbr1	2488	1.44078	5.05774	214.729	1.8635e-12	1.08117e-10	0_vs_12	DuxOE	0_vs_12_DuxOE
H2ax	1384	-1.02405	8.76631	214.333	1.89659e-12	1.09705e-10	0_vs_12	DuxOE	0_vs_12_DuxOE
Igsf8	5217	-1.16462	7.58005	213.965	1.92804e-12	1.11189e-10	0_vs_12	DuxOE	0_vs_12_DuxOE
Gm29695	5271	2.25961	3.63452	212.748	2.0359e-12	1.16709e-10	0_vs_12	DuxOE	0_vs_12_DuxOE
Rbm15	7423	-1.01917	6.83929	212.279	2.07926e-12	1.1884e-10	0_vs_12	DuxOE	0_vs_12_DuxOE
Pglyrp1	1837	2.05207	3.67164	211.64	2.13987e-12	1.21941e-10	0_vs_12	DuxOE	0_vs_12_DuxOE
Adamts19	14040	2.54873	3.30456	211.194	2.18343e-12	1.24055e-10	0_vs_12	DuxOE	0_vs_12_DuxOE
Gm6264	1474	5.54805	1.83107	210.589	2.24399e-12	1.2712e-10	0_vs_12	DuxOE	0_vs_12_DuxOE
Ctxn1	1212	-1.96953	3.78991	210.413	2.26192e-12	1.27759e-10	0_vs_12	DuxOE	0_vs_12_DuxOE
Gm1995	2602	5.25694	1.99634	209.549	2.35245e-12	1.32483e-10	0_vs_12	DuxOE	0_vs_12_DuxOE
Grn	3474	-1.02332	7.05631	209.213	2.38863e-12	1.34127e-10	0_vs_12	DuxOE	0_vs_12_DuxOE
Vmn1r227	6883	9.87034	1.69988	227.54	2.41128e-12	1.34935e-10	0_vs_12	DuxOE	0_vs_12_DuxOE
Alg11	4960	1.86755	3.99678	208.954	2.41708e-12	1.34935e-10	0_vs_12	DuxOE	0_vs_12_DuxOE
Mmp2	3371	-1.44887	4.83912	208.375	2.4818e-12	1.38147e-10	0_vs_12	DuxOE	0_vs_12_DuxOE
Gm21887	1577	-0.986884	8.55963	207.986	2.52637e-12	1.40221e-10	0_vs_12	DuxOE	0_vs_12_DuxOE
Dcbld1	7282	1.29125	5.35345	207.406	2.59441e-12	1.43582e-10	0_vs_12	DuxOE	0_vs_12_DuxOE
Prpf31	5439	1.07914	6.23304	206.962	2.6479e-12	1.46121e-10	0_vs_12	DuxOE	0_vs_12_DuxOE
Cnpy2	1740	1.28038	5.31332	206.446	2.71162e-12	1.49209e-10	0_vs_12	DuxOE	0_vs_12_DuxOE
Gm16239	2635	7.4255	1.61428	205.233	2.86805e-12	1.57366e-10	0_vs_12	DuxOE	0_vs_12_DuxOE
Dst	41619	0.964918	9.26573	204.974	2.90275e-12	1.58816e-10	0_vs_12	DuxOE	0_vs_12_DuxOE
Gm8607	431	6.08519	1.6689	204.695	2.94053e-12	1.60426e-10	0_vs_12	DuxOE	0_vs_12_DuxOE
Antxr1	9537	3.09424	2.93893	204.545	2.9611e-12	1.61091e-10	0_vs_12	DuxOE	0_vs_12_DuxOE
Zswim5	5582	2.65655	3.00128	203.691	3.08139e-12	1.67161e-10	0_vs_12	DuxOE	0_vs_12_DuxOE
Srsf5	3988	0.914824	8.45858	203.484	3.11125e-12	1.68306e-10	0_vs_12	DuxOE	0_vs_12_DuxOE
Gm15344	421	-3.09726	3.05115	202.354	3.28039e-12	1.76957e-10	0_vs_12	DuxOE	0_vs_12_DuxOE
Chrm3	6253	9.80785	1.63997	219.796	3.31144e-12	1.78131e-10	0_vs_12	DuxOE	0_vs_12_DuxOE
Sphk2	4159	2.399	3.27705	201.605	3.39795e-12	1.82274e-10	0_vs_12	DuxOE	0_vs_12_DuxOE
6030407O03Rik	2442	4.35639	2.00031	200.497	3.58062e-12	1.91538e-10	0_vs_12	DuxOE	0_vs_12_DuxOE
Zbtb7a	6808	1.79036	4.40495	200.204	3.63058e-12	1.93671e-10	0_vs_12	DuxOE	0_vs_12_DuxOE
Gm43361	4690	-4.81008	1.81776	200.135	3.64264e-12	1.93776e-10	0_vs_12	DuxOE	0_vs_12_DuxOE
Rhbdf2	5293	-1.03194	6.61518	199.08	3.82998e-12	2.03179e-10	0_vs_12	DuxOE	0_vs_12_DuxOE
H2-K1	2938	-1.00678	6.88433	199.009	3.84289e-12	2.03303e-10	0_vs_12	DuxOE	0_vs_12_DuxOE
9130227L01Rik	2345	7.48038	1.67263	198.684	3.90302e-12	2.05916e-10	0_vs_12	DuxOE	0_vs_12_DuxOE
Zfp296	2037	1.89615	4.0974	197.969	4.03881e-12	2.12497e-10	0_vs_12	DuxOE	0_vs_12_DuxOE
Slc5a3	10913	-1.35043	5.96837	197.821	4.06754e-12	2.13423e-10	0_vs_12	DuxOE	0_vs_12_DuxOE
H1f2	1560	-2.02783	3.60038	197.63	4.10491e-12	2.14214e-10	0_vs_12	DuxOE	0_vs_12_DuxOE
Cog8	4637	1.73904	4.15942	195.765	4.49081e-12	2.33451e-10	0_vs_12	DuxOE	0_vs_12_DuxOE
Btbd2	3586	-1.06389	6.56793	195.716	4.50152e-12	2.33451e-10	0_vs_12	DuxOE	0_vs_12_DuxOE
Lamb2	6082	-1.2236	5.44532	195.655	4.51486e-12	2.33451e-10	0_vs_12	DuxOE	0_vs_12_DuxOE
Gdf3	2423	1.55908	4.64598	195.622	4.52217e-12	2.33451e-10	0_vs_12	DuxOE	0_vs_12_DuxOE
Gm38153	472	9.7262	1.56386	212.032	4.5995e-12	2.36807e-10	0_vs_12	DuxOE	0_vs_12_DuxOE
Prkch	7530	3.73161	2.22106	194.523	4.77006e-12	2.44931e-10	0_vs_12	DuxOE	0_vs_12_DuxOE
Ttc30b	2737	7.39603	1.58427	194.117	4.86529e-12	2.49155e-10	0_vs_12	DuxOE	0_vs_12_DuxOE
Hmgcr	7275	-0.96371	8.49542	193.967	4.90097e-12	2.50315e-10	0_vs_12	DuxOE	0_vs_12_DuxOE
Gcnt2	7051	1.44497	4.65038	192.82	5.18386e-12	2.64061e-10	0_vs_12	DuxOE	0_vs_12_DuxOE
Pnkd	7832	-0.954186	6.98051	192.705	5.21333e-12	2.64859e-10	0_vs_12	DuxOE	0_vs_12_DuxOE
Card11	4866	4.81026	1.76231	192.099	5.37103e-12	2.71037e-10	0_vs_12	DuxOE	0_vs_12_DuxOE
Kansl3	6742	-1.00971	6.41177	192.098	5.37106e-12	2.71037e-10	0_vs_12	DuxOE	0_vs_12_DuxOE
Fam168b	5219	-0.944968	7.01897	191.992	5.39917e-12	2.71429e-10	0_vs_12	DuxOE	0_vs_12_DuxOE
Slc10a6	2124	4.31319	2.25138	190.7	5.75513e-12	2.88568e-10	0_vs_12	DuxOE	0_vs_12_DuxOE
Meioc	4616	-1.34194	5.01379	190.295	5.87195e-12	2.93659e-10	0_vs_12	DuxOE	0_vs_12_DuxOE
Ralb	4930	-0.965494	6.78512	190.222	5.89332e-12	2.93962e-10	0_vs_12	DuxOE	0_vs_12_DuxOE
Grina	2067	-1.44796	4.75891	190.044	5.9458e-12	2.9523e-10	0_vs_12	DuxOE	0_vs_12_DuxOE
Mfap3	5801	1.32823	5.41804	190.031	5.94949e-12	2.9523e-10	0_vs_12	DuxOE	0_vs_12_DuxOE
Etaa1	4185	1.4031	4.73131	189.926	5.98059e-12	2.96008e-10	0_vs_12	DuxOE	0_vs_12_DuxOE
Gtf2b	4589	1.33948	4.89881	189.357	6.15254e-12	3.03736e-10	0_vs_12	DuxOE	0_vs_12_DuxOE
Mtif2	3868	1.31463	5.00765	189.075	6.23965e-12	3.07247e-10	0_vs_12	DuxOE	0_vs_12_DuxOE
Zfp955a	3544	2.03993	3.58202	188.818	6.32031e-12	3.10423e-10	0_vs_12	DuxOE	0_vs_12_DuxOE
4930579F01Rik	2379	9.68859	1.52559	204.118	6.50424e-12	3.18641e-10	0_vs_12	DuxOE	0_vs_12_DuxOE
Il6ra	8642	2.89499	3.12742	187.848	6.63535e-12	3.24237e-10	0_vs_12	DuxOE	0_vs_12_DuxOE
Palm	5655	-1.15559	5.4822	187.24	6.84158e-12	3.33466e-10	0_vs_12	DuxOE	0_vs_12_DuxOE
Mob1b	15033	-1.33874	5.25782	187.125	6.88116e-12	3.34546e-10	0_vs_12	DuxOE	0_vs_12_DuxOE
Nnat	1829	-1.09341	5.79044	186.913	6.9552e-12	3.37292e-10	0_vs_12	DuxOE	0_vs_12_DuxOE
Unc119b	4603	-0.943708	6.9225	186.706	7.02833e-12	3.3998e-10	0_vs_12	DuxOE	0_vs_12_DuxOE
Manba	6971	0.980819	6.57003	186.504	7.10033e-12	3.41344e-10	0_vs_12	DuxOE	0_vs_12_DuxOE
Gm16094	427	9.65702	1.49793	202.142	7.10565e-12	3.41344e-10	0_vs_12	DuxOE	0_vs_12_DuxOE
Zbed4	5764	1.66635	4.14923	186.47	7.11263e-12	3.41344e-10	0_vs_12	DuxOE	0_vs_12_DuxOE
Serpine2	8287	-1.1382	5.66343	186.428	7.12763e-12	3.41344e-10	0_vs_12	DuxOE	0_vs_12_DuxOE
4921507P07Rik	2378	4.3429	1.99598	186.356	7.15376e-12	3.41743e-10	0_vs_12	DuxOE	0_vs_12_DuxOE
Gm11546	354	7.30737	1.5038	186.206	7.20834e-12	3.43496e-10	0_vs_12	DuxOE	0_vs_12_DuxOE
Poglut1	4658	1.03385	6.16329	186.023	7.27552e-12	3.45839e-10	0_vs_12	DuxOE	0_vs_12_DuxOE
Gm5541	1113	6.64095	1.68251	185.86	7.33574e-12	3.47841e-10	0_vs_12	DuxOE	0_vs_12_DuxOE
Trib3	2125	1.68123	4.5536	185.094	7.62699e-12	3.6076e-10	0_vs_12	DuxOE	0_vs_12_DuxOE
Aprt	1615	-0.960887	7.56132	184.834	7.72878e-12	3.64677e-10	0_vs_12	DuxOE	0_vs_12_DuxOE
Dusp6	3132	2.02754	4.23315	184.385	7.90769e-12	3.72204e-10	0_vs_12	DuxOE	0_vs_12_DuxOE
Cyhr1	8470	-0.944108	7.05332	183.635	8.21749e-12	3.8584e-10	0_vs_12	DuxOE	0_vs_12_DuxOE
Hdac5	8780	-0.996894	6.37919	183.107	8.44338e-12	3.95479e-10	0_vs_12	DuxOE	0_vs_12_DuxOE
Gm10424	1848	6.4222	1.47234	182.961	8.50679e-12	3.9748e-10	0_vs_12	DuxOE	0_vs_12_DuxOE
mt-Rnr1	955	-0.974344	7.74101	182.755	8.59773e-12	4.00754e-10	0_vs_12	DuxOE	0_vs_12_DuxOE
Mxra7	2391	-1.40498	4.91853	182.248	8.82514e-12	4.10358e-10	0_vs_12	DuxOE	0_vs_12_DuxOE
Gm7682	1582	9.6218	1.46397	197.261	8.87096e-12	4.11223e-10	0_vs_12	DuxOE	0_vs_12_DuxOE
B4galnt4	3852	1.05957	5.95358	182.114	8.88657e-12	4.11223e-10	0_vs_12	DuxOE	0_vs_12_DuxOE
Fblim1	4457	1.0236	6.35779	181.958	8.95862e-12	4.13561e-10	0_vs_12	DuxOE	0_vs_12_DuxOE
Gm37254	3901	-1.80282	3.77571	181.702	9.07808e-12	4.18071e-10	0_vs_12	DuxOE	0_vs_12_DuxOE
Mis12	3003	1.42945	4.65819	181.166	9.33361e-12	4.2881e-10	0_vs_12	DuxOE	0_vs_12_DuxOE
Flvcr2	3504	-1.8882	3.71214	180.589	9.61781e-12	4.40013e-10	0_vs_12	DuxOE	0_vs_12_DuxOE
Fam32a	4409	1.24689	5.24361	180.578	9.62328e-12	4.40013e-10	0_vs_12	DuxOE	0_vs_12_DuxOE
Gm42662	1431	9.76911	1.59834	194.811	9.93469e-12	4.52247e-10	0_vs_12	DuxOE	0_vs_12_DuxOE
Dock9	13398	1.14752	5.48822	179.961	9.93794e-12	4.52247e-10	0_vs_12	DuxOE	0_vs_12_DuxOE
Mir6352	116	9.6123	1.45648	194.577	1.00432e-11	4.55956e-10	0_vs_12	DuxOE	0_vs_12_DuxOE
Kctd12	6057	1.45325	4.87356	179.402	1.02328e-11	4.6347e-10	0_vs_12	DuxOE	0_vs_12_DuxOE
Cd164l2	1827	-2.23163	3.1529	177.799	1.11329e-11	5.03052e-10	0_vs_12	DuxOE	0_vs_12_DuxOE
Mapk3	2257	-0.938669	6.92771	177.483	1.13204e-11	5.10321e-10	0_vs_12	DuxOE	0_vs_12_DuxOE
Clp1	2672	1.16525	5.51167	177.208	1.14863e-11	5.16588e-10	0_vs_12	DuxOE	0_vs_12_DuxOE
Ptk7	5384	-0.931433	7.68946	177.13	1.15337e-11	5.17506e-10	0_vs_12	DuxOE	0_vs_12_DuxOE
Sall1	5265	1.09586	6.14159	176.954	1.1642e-11	5.21148e-10	0_vs_12	DuxOE	0_vs_12_DuxOE
Dhtkd1	6333	1.01276	6.5693	176.89	1.16813e-11	5.21692e-10	0_vs_12	DuxOE	0_vs_12_DuxOE
Sh2b1	3932	-1.01283	6.57437	176.841	1.17116e-11	5.21833e-10	0_vs_12	DuxOE	0_vs_12_DuxOE
Ip6k1	6487	-0.969908	6.38413	176.646	1.18337e-11	5.26053e-10	0_vs_12	DuxOE	0_vs_12_DuxOE
Cpne7	5268	-1.99212	3.44371	176.437	1.19656e-11	5.30686e-10	0_vs_12	DuxOE	0_vs_12_DuxOE
Ankrd22	3052	9.605	1.44439	190.797	1.19941e-11	5.30726e-10	0_vs_12	DuxOE	0_vs_12_DuxOE
Rnf168	4462	1.36782	4.62211	176.09	1.21886e-11	5.3809e-10	0_vs_12	DuxOE	0_vs_12_DuxOE
St6galnac6	4815	-1.09314	5.61092	175.9	1.23127e-11	5.42325e-10	0_vs_12	DuxOE	0_vs_12_DuxOE
Fbxl3	5103	-0.877714	8.90196	175.272	1.27326e-11	5.59537e-10	0_vs_12	DuxOE	0_vs_12_DuxOE
Gm4513	1438	7.22511	1.42272	174.936	1.29635e-11	5.68379e-10	0_vs_12	DuxOE	0_vs_12_DuxOE
Pald1	4535	-0.873963	7.65213	174.821	1.3044e-11	5.69335e-10	0_vs_12	DuxOE	0_vs_12_DuxOE
Pkd2	10169	1.63241	4.18054	174.82	1.30445e-11	5.69335e-10	0_vs_12	DuxOE	0_vs_12_DuxOE
Champ1	4040	1.19786	5.47677	174.679	1.31437e-11	5.72362e-10	0_vs_12	DuxOE	0_vs_12_DuxOE
Fus	11695	0.855871	8.7221	174.542	1.32407e-11	5.75279e-10	0_vs_12	DuxOE	0_vs_12_DuxOE
Traf6	7883	1.67565	4.04613	174.204	1.3483e-11	5.84485e-10	0_vs_12	DuxOE	0_vs_12_DuxOE
Pank3	7376	-1.03549	6.45344	174.005	1.36284e-11	5.8946e-10	0_vs_12	DuxOE	0_vs_12_DuxOE
Slc2a1	3506	1.04478	9.27715	173.963	1.36593e-11	5.89467e-10	0_vs_12	DuxOE	0_vs_12_DuxOE
Rab11fip4	7451	-1.01907	6.02422	173.832	1.37559e-11	5.92307e-10	0_vs_12	DuxOE	0_vs_12_DuxOE
Rxra	6303	1.80305	4.66368	172.984	1.44008e-11	6.17624e-10	0_vs_12	DuxOE	0_vs_12_DuxOE
H2-Q6	2085	-2.96225	2.63527	172.953	1.44248e-11	6.17624e-10	0_vs_12	DuxOE	0_vs_12_DuxOE
AC140325.4	1446	7.23818	1.43074	172.933	1.44404e-11	6.17624e-10	0_vs_12	DuxOE	0_vs_12_DuxOE
Gm48762	574	9.71524	1.56092	186.665	1.46174e-11	6.23806e-10	0_vs_12	DuxOE	0_vs_12_DuxOE
Tpgs1	1402	1.65761	4.03505	172.614	1.46919e-11	6.25593e-10	0_vs_12	DuxOE	0_vs_12_DuxOE
Txnip	3123	-0.870041	10.0893	172.404	1.48603e-11	6.31367e-10	0_vs_12	DuxOE	0_vs_12_DuxOE
Mbd5	19632	1.72675	4.0512	171.966	1.52183e-11	6.45147e-10	0_vs_12	DuxOE	0_vs_12_DuxOE
Hsp90b1	4032	-0.855486	9.90866	171.386	1.57072e-11	6.62947e-10	0_vs_12	DuxOE	0_vs_12_DuxOE
Hpn	4101	-1.46223	4.55824	171.241	1.5832e-11	6.66607e-10	0_vs_12	DuxOE	0_vs_12_DuxOE
Slc12a4	4279	-0.996891	6.19272	171.204	1.58633e-11	6.66607e-10	0_vs_12	DuxOE	0_vs_12_DuxOE
Gm7898	331	9.55181	1.39967	184.314	1.63867e-11	6.856e-10	0_vs_12	DuxOE	0_vs_12_DuxOE
Slc25a36	9594	-0.95938	8.76188	170.479	1.65058e-11	6.89082e-10	0_vs_12	DuxOE	0_vs_12_DuxOE
Jag2	6965	-1.14002	5.85132	170.244	1.67199e-11	6.96505e-10	0_vs_12	DuxOE	0_vs_12_DuxOE
Tns3	11799	1.05806	6.75785	169.487	1.74308e-11	7.24547e-10	0_vs_12	DuxOE	0_vs_12_DuxOE
Gm12800	1455	4.66046	1.62166	169.299	1.76127e-11	7.30527e-10	0_vs_12	DuxOE	0_vs_12_DuxOE
Chka	12024	-0.891733	6.94724	168.939	1.79656e-11	7.43145e-10	0_vs_12	DuxOE	0_vs_12_DuxOE
Aggf1	3697	1.02643	5.87532	168.911	1.79943e-11	7.43145e-10	0_vs_12	DuxOE	0_vs_12_DuxOE
Tut1	3608	1.40335	4.50934	168.676	1.82295e-11	7.51243e-10	0_vs_12	DuxOE	0_vs_12_DuxOE
Rmi1	6568	1.54027	4.34588	168.417	1.84924e-11	7.60446e-10	0_vs_12	DuxOE	0_vs_12_DuxOE
Gm5117	2553	7.17236	1.37227	168.314	1.85983e-11	7.63166e-10	0_vs_12	DuxOE	0_vs_12_DuxOE
Ccdc71	3267	1.45645	4.54704	167.547	1.94081e-11	7.93454e-10	0_vs_12	DuxOE	0_vs_12_DuxOE
Jund	1668	-1.17399	5.56617	167.537	1.9419e-11	7.93454e-10	0_vs_12	DuxOE	0_vs_12_DuxOE
mt-Tn	71	4.34218	1.76586	167.112	1.98851e-11	8.092e-10	0_vs_12	DuxOE	0_vs_12_DuxOE
Mdm4	14798	-0.949683	9.2969	167.109	1.98887e-11	8.092e-10	0_vs_12	DuxOE	0_vs_12_DuxOE
Vmn2r12	4607	9.49972	1.34877	180.097	2.01834e-11	8.19455e-10	0_vs_12	DuxOE	0_vs_12_DuxOE
Rbbp6	12915	0.967049	6.42194	166.674	2.03781e-11	8.25613e-10	0_vs_12	DuxOE	0_vs_12_DuxOE
Ubox5	5585	1.98449	3.69607	166.515	2.05592e-11	8.31198e-10	0_vs_12	DuxOE	0_vs_12_DuxOE
AC133095.2	1446	5.337	1.63201	166.457	2.06272e-11	8.32193e-10	0_vs_12	DuxOE	0_vs_12_DuxOE
Mlf2	4106	-0.866933	8.81293	166.228	2.08926e-11	8.39375e-10	0_vs_12	DuxOE	0_vs_12_DuxOE
Zfp51	2574	2.32063	3.11245	165.875	2.13113e-11	8.54409e-10	0_vs_12	DuxOE	0_vs_12_DuxOE
Nr1h2	3354	1.04058	6.06733	165.823	2.13737e-11	8.55125e-10	0_vs_12	DuxOE	0_vs_12_DuxOE
Cdc42bpg	6099	-0.894421	7.02289	164.378	2.31889e-11	9.23901e-10	0_vs_12	DuxOE	0_vs_12_DuxOE
Cstf3	5879	0.920474	6.55095	164.208	2.34136e-11	9.30919e-10	0_vs_12	DuxOE	0_vs_12_DuxOE
Gm2139	1075	9.58411	1.43399	176.923	2.36803e-11	9.39579e-10	0_vs_12	DuxOE	0_vs_12_DuxOE
Zscan26	4366	1.58004	4.19056	163.97	2.37324e-11	9.39706e-10	0_vs_12	DuxOE	0_vs_12_DuxOE
Dcdc5	9014	9.45557	1.30412	176.687	2.39652e-11	9.46133e-10	0_vs_12	DuxOE	0_vs_12_DuxOE
Klhl6	2609	9.49174	1.33561	176.664	2.39933e-11	9.46133e-10	0_vs_12	DuxOE	0_vs_12_DuxOE
Ccdc88b	5032	-1.88152	3.5044	163.125	2.49012e-11	9.79924e-10	0_vs_12	DuxOE	0_vs_12_DuxOE
Prkaca	2488	-0.974104	6.73797	162.999	2.50806e-11	9.84966e-10	0_vs_12	DuxOE	0_vs_12_DuxOE
Ptprs	14990	-0.86702	7.47391	162.926	2.51849e-11	9.87043e-10	0_vs_12	DuxOE	0_vs_12_DuxOE
Gjb3	1966	1.11874	5.51284	162.774	2.54048e-11	9.93632e-10	0_vs_12	DuxOE	0_vs_12_DuxOE
Gm38271	1603	7.14394	1.34324	162.478	2.58386e-11	1.00854e-09	0_vs_12	DuxOE	0_vs_12_DuxOE
1700012J15Rik	471	7.1176	1.31998	162.382	2.59815e-11	1.01207e-09	0_vs_12	DuxOE	0_vs_12_DuxOE
Rbak	4143	2.72808	2.55513	162.337	2.60482e-11	1.01261e-09	0_vs_12	DuxOE	0_vs_12_DuxOE
Lrrc8d	12573	1.60009	4.42628	161.449	2.74111e-11	1.06344e-09	0_vs_12	DuxOE	0_vs_12_DuxOE
Sympk	10534	-0.909994	7.99788	161.239	2.77438e-11	1.07371e-09	0_vs_12	DuxOE	0_vs_12_DuxOE
Gm9121	1071	6.03128	1.61561	161.196	2.78126e-11	1.07371e-09	0_vs_12	DuxOE	0_vs_12_DuxOE
Fam222b	3490	2.00596	3.41114	161.177	2.78435e-11	1.07371e-09	0_vs_12	DuxOE	0_vs_12_DuxOE
Gm47738	1861	9.44222	1.28931	173.399	2.83629e-11	1.09154e-09	0_vs_12	DuxOE	0_vs_12_DuxOE
Umps	3484	0.88428	6.76058	160.086	2.9657e-11	1.13907e-09	0_vs_12	DuxOE	0_vs_12_DuxOE
Usp22	4886	-0.86114	7.49287	159.884	3.00056e-11	1.15016e-09	0_vs_12	DuxOE	0_vs_12_DuxOE
Ddr2	9264	5.05734	2.154	159.794	3.01634e-11	1.15299e-09	0_vs_12	DuxOE	0_vs_12_DuxOE
Nodal	2095	1.43329	4.62547	159.773	3.01996e-11	1.15299e-09	0_vs_12	DuxOE	0_vs_12_DuxOE
Ptpn13	12102	-1.11254	5.51068	159.709	3.0313e-11	1.1535e-09	0_vs_12	DuxOE	0_vs_12_DuxOE
Pnma2	5976	1.48709	4.19959	159.697	3.03331e-11	1.1535e-09	0_vs_12	DuxOE	0_vs_12_DuxOE
Gm6999	4423	7.10341	1.31044	159.553	3.05891e-11	1.16094e-09	0_vs_12	DuxOE	0_vs_12_DuxOE
Mdk	1324	-0.938091	6.63318	159.461	3.07535e-11	1.16487e-09	0_vs_12	DuxOE	0_vs_12_DuxOE
1810026B05Rik	8022	-1.27291	4.82969	159.12	3.13696e-11	1.18587e-09	0_vs_12	DuxOE	0_vs_12_DuxOE
Zfp518a	6840	1.11853	5.24329	158.931	3.17178e-11	1.19668e-09	0_vs_12	DuxOE	0_vs_12_DuxOE
Rcn3	1717	-1.04203	6.44914	158.76	3.20354e-11	1.20629e-09	0_vs_12	DuxOE	0_vs_12_DuxOE
Mgat2	2614	1.93334	4.09845	158.178	3.31456e-11	1.24565e-09	0_vs_12	DuxOE	0_vs_12_DuxOE
Krt17	1551	1.39711	4.52884	158.129	3.32418e-11	1.24683e-09	0_vs_12	DuxOE	0_vs_12_DuxOE
Klf13	7531	1.3965	4.50537	157.28	3.49431e-11	1.30808e-09	0_vs_12	DuxOE	0_vs_12_DuxOE
Dmtn	9804	1.09116	5.5676	157.11	3.52942e-11	1.31866e-09	0_vs_12	DuxOE	0_vs_12_DuxOE
Tuba1b	1875	0.817252	9.84688	156.81	3.59241e-11	1.33958e-09	0_vs_12	DuxOE	0_vs_12_DuxOE
Sult4a1	2512	-0.907989	6.47805	156.753	3.60459e-11	1.34152e-09	0_vs_12	DuxOE	0_vs_12_DuxOE
Gas6	2548	-1.13364	5.38615	156.556	3.64672e-11	1.35458e-09	0_vs_12	DuxOE	0_vs_12_DuxOE
Cpt1c	5605	-1.09609	5.66409	156.241	3.71554e-11	1.37747e-09	0_vs_12	DuxOE	0_vs_12_DuxOE
Mtmr12	7041	1.17236	5.02283	155.974	3.77477e-11	1.39674e-09	0_vs_12	DuxOE	0_vs_12_DuxOE
Hdac6	5817	-0.833738	7.79146	155.728	3.83044e-11	1.41421e-09	0_vs_12	DuxOE	0_vs_12_DuxOE
Zbtb38	11733	1.97898	3.66695	155.7	3.83671e-11	1.41421e-09	0_vs_12	DuxOE	0_vs_12_DuxOE
Atp1b2	4085	-1.13457	5.33078	155.095	3.97757e-11	1.46332e-09	0_vs_12	DuxOE	0_vs_12_DuxOE
Gm44693	460	9.71741	1.56611	166.844	4.00349e-11	1.47004e-09	0_vs_12	DuxOE	0_vs_12_DuxOE
Gm21762	830	5.40497	1.39424	154.917	4.01993e-11	1.47326e-09	0_vs_12	DuxOE	0_vs_12_DuxOE
Manf	3524	-0.924403	7.22498	154.786	4.05162e-11	1.48068e-09	0_vs_12	DuxOE	0_vs_12_DuxOE
Rinl	3624	1.678	4.30633	154.769	4.05561e-11	1.48068e-09	0_vs_12	DuxOE	0_vs_12_DuxOE
Nup188	6241	-0.821815	8.05032	154.635	4.08825e-11	1.48877e-09	0_vs_12	DuxOE	0_vs_12_DuxOE
Guca1a	873	9.36578	1.21723	166.43	4.09327e-11	1.48877e-09	0_vs_12	DuxOE	0_vs_12_DuxOE
Gaa	4783	-0.886526	6.80173	154.488	4.12425e-11	1.4972e-09	0_vs_12	DuxOE	0_vs_12_DuxOE
Cyfip2	7103	-1.08783	5.29613	153.691	4.32636e-11	1.56761e-09	0_vs_12	DuxOE	0_vs_12_DuxOE
Btnl7-ps	1763	-1.42741	4.41319	153.588	4.35329e-11	1.5744e-09	0_vs_12	DuxOE	0_vs_12_DuxOE
Twsg1	5153	-0.874029	6.73739	153.302	4.42881e-11	1.5987e-09	0_vs_12	DuxOE	0_vs_12_DuxOE
2310022A10Rik	4780	-0.967633	6.06782	153.04	4.49946e-11	1.62116e-09	0_vs_12	DuxOE	0_vs_12_DuxOE
Arrdc3	6266	1.39041	4.38872	152.962	4.5206e-11	1.62572e-09	0_vs_12	DuxOE	0_vs_12_DuxOE
Zfp955b	5788	2.14367	3.32625	152.886	4.5414e-11	1.63015e-09	0_vs_12	DuxOE	0_vs_12_DuxOE
Cttnbp2nl	8138	1.63821	3.81191	152.358	4.68883e-11	1.67993e-09	0_vs_12	DuxOE	0_vs_12_DuxOE
Gm47283	4501	-0.869827	7.96825	151.906	4.81922e-11	1.72249e-09	0_vs_12	DuxOE	0_vs_12_DuxOE
Cenpb	4886	1.67682	4.44798	151.885	4.82555e-11	1.72249e-09	0_vs_12	DuxOE	0_vs_12_DuxOE
Smcr8	8078	1.34406	4.42111	151.773	4.85847e-11	1.72929e-09	0_vs_12	DuxOE	0_vs_12_DuxOE
Rsrp1	3349	-0.786661	8.63141	151.759	4.86261e-11	1.72929e-09	0_vs_12	DuxOE	0_vs_12_DuxOE
Fundc1	2353	1.32755	4.66828	151.372	4.97836e-11	1.76718e-09	0_vs_12	DuxOE	0_vs_12_DuxOE
Pld3	2924	-0.906309	6.4813	151.262	5.01198e-11	1.77583e-09	0_vs_12	DuxOE	0_vs_12_DuxOE
Rrm2	2771	-0.811502	8.54292	150.943	5.11042e-11	1.80738e-09	0_vs_12	DuxOE	0_vs_12_DuxOE
Chac1	1637	2.82597	3.09676	150.473	5.25961e-11	1.85672e-09	0_vs_12	DuxOE	0_vs_12_DuxOE
Gm9124	1092	9.42303	1.26703	161.07	5.47935e-11	1.93074e-09	0_vs_12	DuxOE	0_vs_12_DuxOE
H2-D1	2579	-1.35892	4.94333	149.776	5.48945e-11	1.93076e-09	0_vs_12	DuxOE	0_vs_12_DuxOE
Dennd4c	8482	0.913451	6.20028	149.711	5.51145e-11	1.93495e-09	0_vs_12	DuxOE	0_vs_12_DuxOE
Dpm1	7489	-1.22447	5.11574	149.369	5.62896e-11	1.9726e-09	0_vs_12	DuxOE	0_vs_12_DuxOE
Gm11564	691	6.35777	1.42075	149.279	5.66016e-11	1.97952e-09	0_vs_12	DuxOE	0_vs_12_DuxOE
Gm10662	2495	9.32407	1.17615	160.454	5.66931e-11	1.97952e-09	0_vs_12	DuxOE	0_vs_12_DuxOE
Zfp385a	2515	-1.1005	5.44853	149.187	5.69234e-11	1.98052e-09	0_vs_12	DuxOE	0_vs_12_DuxOE
Sdf2l1	1108	-1.03309	6.23507	149.186	5.69282e-11	1.98052e-09	0_vs_12	DuxOE	0_vs_12_DuxOE
Ankrd10	7492	-0.846412	7.26	148.831	5.81911e-11	2.0208e-09	0_vs_12	DuxOE	0_vs_12_DuxOE
Bbs10	3049	2.71573	2.43283	148.741	5.85183e-11	2.02849e-09	0_vs_12	DuxOE	0_vs_12_DuxOE
AF067063	885	9.31638	1.17445	159.691	5.91455e-11	2.04654e-09	0_vs_12	DuxOE	0_vs_12_DuxOE
D1Pas1	3212	1.90522	3.74489	147.799	6.20388e-11	2.14279e-09	0_vs_12	DuxOE	0_vs_12_DuxOE
AC125149.5	366	9.5623	1.39686	158.802	6.21511e-11	2.14282e-09	0_vs_12	DuxOE	0_vs_12_DuxOE
Zfp865	9850	1.84341	3.50337	147.538	6.30586e-11	2.17021e-09	0_vs_12	DuxOE	0_vs_12_DuxOE
Tap1	5476	-1.40295	4.24707	147.504	6.31913e-11	2.17089e-09	0_vs_12	DuxOE	0_vs_12_DuxOE
Trim8	3709	1.29055	4.75683	147.151	6.45984e-11	2.21526e-09	0_vs_12	DuxOE	0_vs_12_DuxOE
Cwc25	5053	1.50871	4.05638	147.021	6.51264e-11	2.22939e-09	0_vs_12	DuxOE	0_vs_12_DuxOE
Mpp2	4807	-1.44343	4.16182	146.891	6.56579e-11	2.24358e-09	0_vs_12	DuxOE	0_vs_12_DuxOE
Pml	5571	1.15029	6.27301	146.839	6.58703e-11	2.24684e-09	0_vs_12	DuxOE	0_vs_12_DuxOE
Mxd4	8483	-1.59025	3.84942	146.784	6.61002e-11	2.24794e-09	0_vs_12	DuxOE	0_vs_12_DuxOE
3010003L21Rik	1747	-2.52438	2.90874	146.775	6.61364e-11	2.24794e-09	0_vs_12	DuxOE	0_vs_12_DuxOE
Pnrc2	2213	-1.05114	5.44916	146.384	6.77769e-11	2.29823e-09	0_vs_12	DuxOE	0_vs_12_DuxOE
Tasor2	12454	1.12134	5.1439	146.366	6.78555e-11	2.29823e-09	0_vs_12	DuxOE	0_vs_12_DuxOE
Rpl31-ps7	379	9.27795	1.13315	157.038	6.86323e-11	2.32045e-09	0_vs_12	DuxOE	0_vs_12_DuxOE
Gm13360	799	9.28823	1.14206	156.917	6.91028e-11	2.33225e-09	0_vs_12	DuxOE	0_vs_12_DuxOE
Ckap4	3089	1.02242	6.55308	145.884	6.99408e-11	2.35639e-09	0_vs_12	DuxOE	0_vs_12_DuxOE
Fgf7	3248	5.6006	1.20875	145.612	7.11538e-11	2.39212e-09	0_vs_12	DuxOE	0_vs_12_DuxOE
Krcc1	1913	2.34562	2.85643	145.59	7.12503e-11	2.39212e-09	0_vs_12	DuxOE	0_vs_12_DuxOE
Ceacam1	5806	1.58113	3.89371	145.492	7.16941e-11	2.40282e-09	0_vs_12	DuxOE	0_vs_12_DuxOE
Zfp850	6163	1.55306	4.16397	145.453	7.18702e-11	2.40452e-09	0_vs_12	DuxOE	0_vs_12_DuxOE
N4bp3	2728	1.32167	4.65639	144.484	7.64163e-11	2.55217e-09	0_vs_12	DuxOE	0_vs_12_DuxOE
F730035P03Rik	917	9.27076	1.12488	154.249	8.04405e-11	2.68191e-09	0_vs_12	DuxOE	0_vs_12_DuxOE
Tnks1bp1	6425	1.00153	5.61009	143.606	8.08123e-11	2.68964e-09	0_vs_12	DuxOE	0_vs_12_DuxOE
Zfp213	2686	3.21055	1.97607	143.476	8.14856e-11	2.70735e-09	0_vs_12	DuxOE	0_vs_12_DuxOE
Tra2a	6945	-0.836707	8.13793	143.362	8.20803e-11	2.7224e-09	0_vs_12	DuxOE	0_vs_12_DuxOE
Rps6ka1	4258	-0.831997	7.71369	143.124	8.33388e-11	2.75937e-09	0_vs_12	DuxOE	0_vs_12_DuxOE
Cmtm6	3440	-0.828329	7.54421	142.951	8.42692e-11	2.78538e-09	0_vs_12	DuxOE	0_vs_12_DuxOE
Cd163	5461	5.81589	1.40844	142.717	8.55445e-11	2.82009e-09	0_vs_12	DuxOE	0_vs_12_DuxOE
Tet1	15457	0.758987	8.66582	142.704	8.5613e-11	2.82009e-09	0_vs_12	DuxOE	0_vs_12_DuxOE
Spred2	4619	1.13584	5.04691	142.507	8.67058e-11	2.8512e-09	0_vs_12	DuxOE	0_vs_12_DuxOE
Hk1	8532	-0.817126	7.19502	142.438	8.70911e-11	2.85627e-09	0_vs_12	DuxOE	0_vs_12_DuxOE
Acads	2269	-0.976429	5.99264	142.426	8.71576e-11	2.85627e-09	0_vs_12	DuxOE	0_vs_12_DuxOE
Pxdn	9648	-1.09375	5.03884	142.172	8.8595e-11	2.89635e-09	0_vs_12	DuxOE	0_vs_12_DuxOE
Smyd3	9184	-0.89217	6.19035	142.157	8.86821e-11	2.89635e-09	0_vs_12	DuxOE	0_vs_12_DuxOE
Pdlim3	5147	2.48948	2.63311	142.079	8.9125e-11	2.90587e-09	0_vs_12	DuxOE	0_vs_12_DuxOE
Cab39	7077	0.795141	7.58993	141.814	9.06652e-11	2.95107e-09	0_vs_12	DuxOE	0_vs_12_DuxOE
Gm43263	560	7.05203	1.25166	141.779	9.08681e-11	2.95267e-09	0_vs_12	DuxOE	0_vs_12_DuxOE
Isoc1	3377	-0.884283	6.25487	141.508	9.2473e-11	2.996e-09	0_vs_12	DuxOE	0_vs_12_DuxOE
Zfp958	2364	1.72147	3.51272	141.497	9.25394e-11	2.996e-09	0_vs_12	DuxOE	0_vs_12_DuxOE
Cpb2	1629	9.26929	1.13127	151.794	9.27079e-11	2.996e-09	0_vs_12	DuxOE	0_vs_12_DuxOE
Upf1	4618	-0.86694	6.86255	141.449	9.28254e-11	2.996e-09	0_vs_12	DuxOE	0_vs_12_DuxOE
Lgals3	1858	1.37414	4.33275	141.255	9.39991e-11	3.02879e-09	0_vs_12	DuxOE	0_vs_12_DuxOE
Crip2	2099	-1.18114	5.6231	140.902	9.61799e-11	3.09387e-09	0_vs_12	DuxOE	0_vs_12_DuxOE
Fam43a	3075	1.40714	4.28392	140.636	9.78579e-11	3.14258e-09	0_vs_12	DuxOE	0_vs_12_DuxOE
Micall2	4144	-1.92045	3.28185	140.529	9.85381e-11	3.15914e-09	0_vs_12	DuxOE	0_vs_12_DuxOE
Nectin4	3746	-1.55391	4.10366	140.23	1.00476e-10	3.21589e-09	0_vs_12	DuxOE	0_vs_12_DuxOE
Olfr815	2881	9.19968	1.06132	150.228	1.01598e-10	3.24642e-09	0_vs_12	DuxOE	0_vs_12_DuxOE
Pdia6	3745	-0.759299	9.35199	140.008	1.01943e-10	3.25201e-09	0_vs_12	DuxOE	0_vs_12_DuxOE
Kcnk5	3404	1.08934	5.45555	139.978	1.02144e-10	3.25303e-09	0_vs_12	DuxOE	0_vs_12_DuxOE
Trmt10c	3002	1.24033	4.53744	139.753	1.03652e-10	3.29558e-09	0_vs_12	DuxOE	0_vs_12_DuxOE
Eif5	6820	0.808133	7.46186	139.604	1.0467e-10	3.32246e-09	0_vs_12	DuxOE	0_vs_12_DuxOE
Gatad2b	11443	-0.846539	6.50416	139.568	1.04916e-10	3.32475e-09	0_vs_12	DuxOE	0_vs_12_DuxOE
Gen1	7763	1.82131	3.52685	139.469	1.05603e-10	3.34102e-09	0_vs_12	DuxOE	0_vs_12_DuxOE
AU015228	1320	5.35422	1.35484	139.331	1.06561e-10	3.36579e-09	0_vs_12	DuxOE	0_vs_12_DuxOE
Tmem170b	7477	-1.30261	4.61582	139.219	1.07348e-10	3.38507e-09	0_vs_12	DuxOE	0_vs_12_DuxOE
Efna3	2434	-1.10819	5.1097	138.87	1.09831e-10	3.4577e-09	0_vs_12	DuxOE	0_vs_12_DuxOE
Vmac	2464	-1.0792	5.16127	138.844	1.10023e-10	3.45808e-09	0_vs_12	DuxOE	0_vs_12_DuxOE
Tmem185b	2824	2.72439	2.29602	138.332	1.13797e-10	3.56503e-09	0_vs_12	DuxOE	0_vs_12_DuxOE
AU020206	3189	-0.875561	6.26782	138.306	1.13987e-10	3.56517e-09	0_vs_12	DuxOE	0_vs_12_DuxOE
Prex1	10266	-1.08646	5.30319	138.272	1.14248e-10	3.56752e-09	0_vs_12	DuxOE	0_vs_12_DuxOE
Glis1	3645	3.39161	1.84914	138.105	1.15515e-10	3.60121e-09	0_vs_12	DuxOE	0_vs_12_DuxOE
Mras	5134	1.05031	5.29504	138.042	1.15994e-10	3.60998e-09	0_vs_12	DuxOE	0_vs_12_DuxOE
Wbp2	3177	-0.854624	6.35144	138.019	1.16172e-10	3.60998e-09	0_vs_12	DuxOE	0_vs_12_DuxOE
Olfr787	4958	9.39378	1.25429	147.731	1.17785e-10	3.65418e-09	0_vs_12	DuxOE	0_vs_12_DuxOE
Gm13694	2493	6.86428	1.08016	137.536	1.19943e-10	3.71515e-09	0_vs_12	DuxOE	0_vs_12_DuxOE
Enc1	4737	0.989331	6.29683	137.321	1.21675e-10	3.76271e-09	0_vs_12	DuxOE	0_vs_12_DuxOE
Elovl6	6431	0.839181	7.00066	136.878	1.25309e-10	3.86886e-09	0_vs_12	DuxOE	0_vs_12_DuxOE
Morc2a	6422	0.953531	5.82072	136.511	1.28413e-10	3.95834e-09	0_vs_12	DuxOE	0_vs_12_DuxOE
Ubxn7	12655	-0.863746	7.2439	136.379	1.29548e-10	3.98691e-09	0_vs_12	DuxOE	0_vs_12_DuxOE
Ube2w	4930	1.30419	4.34418	136.043	1.32496e-10	4.07112e-09	0_vs_12	DuxOE	0_vs_12_DuxOE
Pop5	2296	-0.935521	5.73609	135.921	1.33584e-10	4.09799e-09	0_vs_12	DuxOE	0_vs_12_DuxOE
Jam2	6045	0.825492	7.1953	135.858	1.34143e-10	4.1086e-09	0_vs_12	DuxOE	0_vs_12_DuxOE
Aacs	3854	-0.906225	5.99712	135.641	1.36108e-10	4.16148e-09	0_vs_12	DuxOE	0_vs_12_DuxOE
Adssl1	2090	-1.23191	4.64474	135.62	1.36303e-10	4.16148e-09	0_vs_12	DuxOE	0_vs_12_DuxOE
Eda2r	5891	-0.979362	6.4437	135.434	1.38015e-10	4.20705e-09	0_vs_12	DuxOE	0_vs_12_DuxOE
3110056K07Rik	3153	-1.71565	3.59691	135.346	1.38837e-10	4.22509e-09	0_vs_12	DuxOE	0_vs_12_DuxOE
Zfp12	5821	2.252	2.82865	135.323	1.39047e-10	4.22509e-09	0_vs_12	DuxOE	0_vs_12_DuxOE
Zfp605	3497	2.85343	2.14079	135.24	1.39832e-10	4.24225e-09	0_vs_12	DuxOE	0_vs_12_DuxOE
Nxf1	4427	0.818425	6.63699	135.1	1.41155e-10	4.27563e-09	0_vs_12	DuxOE	0_vs_12_DuxOE
H2az2	1633	-0.835719	7.40551	135.045	1.41681e-10	4.2848e-09	0_vs_12	DuxOE	0_vs_12_DuxOE
Agrn	9285	-0.783941	8.17662	134.272	1.49276e-10	4.50738e-09	0_vs_12	DuxOE	0_vs_12_DuxOE
Gm9621	1003	9.15725	1.02369	143.713	1.50119e-10	4.52572e-09	0_vs_12	DuxOE	0_vs_12_DuxOE
Snhg16	3353	-1.06065	5.24806	134.158	1.50425e-10	4.52784e-09	0_vs_12	DuxOE	0_vs_12_DuxOE
Gm12798	666	6.85695	1.07861	134.088	1.51144e-10	4.54235e-09	0_vs_12	DuxOE	0_vs_12_DuxOE
Ube4a	8639	1.01946	5.24896	133.878	1.53311e-10	4.6003e-09	0_vs_12	DuxOE	0_vs_12_DuxOE
Gm12495	447	4.56836	1.36342	133.828	1.53837e-10	4.60888e-09	0_vs_12	DuxOE	0_vs_12_DuxOE
Cul1	4040	0.932599	5.78261	133.738	1.54777e-10	4.62982e-09	0_vs_12	DuxOE	0_vs_12_DuxOE
Orai1	2295	1.59406	3.87958	133.61	1.56134e-10	4.66314e-09	0_vs_12	DuxOE	0_vs_12_DuxOE
Ranbp2	11728	0.791625	7.48108	133.469	1.57634e-10	4.70062e-09	0_vs_12	DuxOE	0_vs_12_DuxOE
Flot2	2740	-0.930964	5.77479	133.164	1.60948e-10	4.79199e-09	0_vs_12	DuxOE	0_vs_12_DuxOE
Zfp599	3574	2.97186	2.04989	133.134	1.61276e-10	4.79434e-09	0_vs_12	DuxOE	0_vs_12_DuxOE
Gm9113	1018	6.87907	1.09025	133.059	1.62102e-10	4.80684e-09	0_vs_12	DuxOE	0_vs_12_DuxOE
AI427809	2369	2.52663	2.4288	133.051	1.62197e-10	4.80684e-09	0_vs_12	DuxOE	0_vs_12_DuxOE
Amer1	8496	1.24577	4.57521	132.613	1.67125e-10	4.9346e-09	0_vs_12	DuxOE	0_vs_12_DuxOE
Atxn2	15689	-0.833128	6.58665	132.599	1.67279e-10	4.9346e-09	0_vs_12	DuxOE	0_vs_12_DuxOE
Gm6468	1443	9.11237	0.977265	141.865	1.68178e-10	4.94932e-09	0_vs_12	DuxOE	0_vs_12_DuxOE
Zfyve21	1919	-0.894667	6.28611	132.511	1.68293e-10	4.94932e-09	0_vs_12	DuxOE	0_vs_12_DuxOE
mt-Tc	66	3.78785	1.58849	132.366	1.69969e-10	4.99094e-09	0_vs_12	DuxOE	0_vs_12_DuxOE
C130026I21Rik	3827	6.80573	1.0251	132.233	1.71531e-10	5.02914e-09	0_vs_12	DuxOE	0_vs_12_DuxOE
Tmem51	1875	2.43147	2.4919	131.592	1.79259e-10	5.2477e-09	0_vs_12	DuxOE	0_vs_12_DuxOE
Gm43391	1887	9.21071	1.07772	140.698	1.80815e-10	5.28518e-09	0_vs_12	DuxOE	0_vs_12_DuxOE
Emp1	5935	1.53618	4.28275	130.813	1.89181e-10	5.52134e-09	0_vs_12	DuxOE	0_vs_12_DuxOE
Dll1	4219	-1.49178	4.06896	130.512	1.9317e-10	5.62919e-09	0_vs_12	DuxOE	0_vs_12_DuxOE
Ybx2	1885	-0.996706	5.27322	130.246	1.96763e-10	5.71835e-09	0_vs_12	DuxOE	0_vs_12_DuxOE
Rn7sk	331	-2.85137	2.04643	130.242	1.96825e-10	5.71835e-09	0_vs_12	DuxOE	0_vs_12_DuxOE
Zkscan3	7974	1.29243	4.26581	130.084	1.99005e-10	5.77294e-09	0_vs_12	DuxOE	0_vs_12_DuxOE
Slc9a3r1	1925	0.978698	6.5503	130.013	1.99985e-10	5.78701e-09	0_vs_12	DuxOE	0_vs_12_DuxOE
Kazn	10721	-0.902329	5.78094	130.005	2.00092e-10	5.78701e-09	0_vs_12	DuxOE	0_vs_12_DuxOE
Tmem102	1933	3.06099	2.1212	129.967	2.00624e-10	5.79365e-09	0_vs_12	DuxOE	0_vs_12_DuxOE
Dgcr8	7696	1.06223	5.04446	129.944	2.00954e-10	5.79448e-09	0_vs_12	DuxOE	0_vs_12_DuxOE
Aar2	3615	1.34604	4.20707	129.889	2.01722e-10	5.8079e-09	0_vs_12	DuxOE	0_vs_12_DuxOE
5430402O13Rik	1007	9.08175	0.948051	138.923	2.02071e-10	5.80925e-09	0_vs_12	DuxOE	0_vs_12_DuxOE
Fgf17	1689	1.42374	4.03133	129.795	2.0305e-10	5.82864e-09	0_vs_12	DuxOE	0_vs_12_DuxOE
Gm42928	3339	-2.59213	2.95008	129.503	2.07226e-10	5.93965e-09	0_vs_12	DuxOE	0_vs_12_DuxOE
Slc30a3	2834	-2.09809	2.79806	129.368	2.09187e-10	5.98692e-09	0_vs_12	DuxOE	0_vs_12_DuxOE
Higd2a	648	-0.86476	6.17491	129.306	2.10102e-10	5.98725e-09	0_vs_12	DuxOE	0_vs_12_DuxOE
Fn1	11685	-0.762079	9.93937	129.304	2.10128e-10	5.98725e-09	0_vs_12	DuxOE	0_vs_12_DuxOE
Mcm9	9113	1.10541	4.86951	129.304	2.10133e-10	5.98725e-09	0_vs_12	DuxOE	0_vs_12_DuxOE
Gm44561	264	5.49345	1.11379	129.256	2.1084e-10	5.99847e-09	0_vs_12	DuxOE	0_vs_12_DuxOE
Iqcf1	738	9.10634	0.976054	138.175	2.11837e-10	6.01792e-09	0_vs_12	DuxOE	0_vs_12_DuxOE
Dzip3	9081	1.27714	4.54619	129.098	2.1318e-10	6.04713e-09	0_vs_12	DuxOE	0_vs_12_DuxOE
Gm13110	3414	1.45466	3.93544	128.785	2.17925e-10	6.1726e-09	0_vs_12	DuxOE	0_vs_12_DuxOE
1810055G02Rik	2351	1.63154	3.55052	128.717	2.18956e-10	6.18815e-09	0_vs_12	DuxOE	0_vs_12_DuxOE
Zfp292	9986	0.908613	6.23107	128.707	2.19118e-10	6.18815e-09	0_vs_12	DuxOE	0_vs_12_DuxOE
Olfr376	3342	6.74366	0.967193	128.628	2.20333e-10	6.20821e-09	0_vs_12	DuxOE	0_vs_12_DuxOE
Ankrd17	35542	0.77053	7.4699	128.619	2.20475e-10	6.20821e-09	0_vs_12	DuxOE	0_vs_12_DuxOE
Arl8a	2299	-0.859191	6.19709	128.588	2.2095e-10	6.21247e-09	0_vs_12	DuxOE	0_vs_12_DuxOE
Slc25a42	5996	-1.08373	4.91904	128.496	2.22386e-10	6.24372e-09	0_vs_12	DuxOE	0_vs_12_DuxOE
Zfp473	10037	1.57035	3.82558	128.318	2.25192e-10	6.31326e-09	0_vs_12	DuxOE	0_vs_12_DuxOE
Kctd13	2487	-1.05763	4.98931	128.049	2.29508e-10	6.42489e-09	0_vs_12	DuxOE	0_vs_12_DuxOE
Atpsckmt	5248	2.24892	2.71701	127.99	2.30457e-10	6.44207e-09	0_vs_12	DuxOE	0_vs_12_DuxOE
Gm10354	1215	9.07649	0.94701	136.751	2.31904e-10	6.4731e-09	0_vs_12	DuxOE	0_vs_12_DuxOE
Thrap3	9234	0.738769	8.01968	127.846	2.32814e-10	6.48905e-09	0_vs_12	DuxOE	0_vs_12_DuxOE
Rdh11	3455	0.935953	5.7383	127.791	2.33722e-10	6.50169e-09	0_vs_12	DuxOE	0_vs_12_DuxOE
Aspm	11590	0.867747	7.04589	127.778	2.33944e-10	6.50169e-09	0_vs_12	DuxOE	0_vs_12_DuxOE
Pakap	12136	0.880075	5.96669	127.724	2.34838e-10	6.5171e-09	0_vs_12	DuxOE	0_vs_12_DuxOE
Zfp35	3040	1.68614	3.41867	127.409	2.40125e-10	6.64773e-09	0_vs_12	DuxOE	0_vs_12_DuxOE
Tefm	1570	2.05421	2.8506	127.403	2.40238e-10	6.64773e-09	0_vs_12	DuxOE	0_vs_12_DuxOE
Sv2a	4636	-1.18456	4.53983	127.322	2.41614e-10	6.67618e-09	0_vs_12	DuxOE	0_vs_12_DuxOE
Zfp42-ps1	490	1.33169	4.26267	127.22	2.43368e-10	6.71499e-09	0_vs_12	DuxOE	0_vs_12_DuxOE
Dnajb14	15741	1.61994	3.65051	126.913	2.48734e-10	6.85322e-09	0_vs_12	DuxOE	0_vs_12_DuxOE
F2rl1	2741	1.00228	5.22005	126.788	2.50968e-10	6.89921e-09	0_vs_12	DuxOE	0_vs_12_DuxOE
Tdpoz9	2349	6.7503	0.976604	126.779	2.51122e-10	6.89921e-09	0_vs_12	DuxOE	0_vs_12_DuxOE
Dsg2	8268	0.940223	5.85016	126.33	2.5929e-10	7.11344e-09	0_vs_12	DuxOE	0_vs_12_DuxOE
Snhg12	2402	-0.972852	6.18856	126.296	2.59917e-10	7.1162e-09	0_vs_12	DuxOE	0_vs_12_DuxOE
4930453N24Rik	5948	1.31706	4.45247	126.285	2.60132e-10	7.1162e-09	0_vs_12	DuxOE	0_vs_12_DuxOE
Cox7a2l	1478	-0.731134	7.86322	126.078	2.64003e-10	7.21183e-09	0_vs_12	DuxOE	0_vs_12_DuxOE
Lig4	5202	1.65649	3.49444	125.992	2.65623e-10	7.24578e-09	0_vs_12	DuxOE	0_vs_12_DuxOE
Tacr3	3762	6.79077	1.00731	125.967	2.66105e-10	7.24864e-09	0_vs_12	DuxOE	0_vs_12_DuxOE
Scarb1	8500	-0.863207	6.32577	125.911	2.67185e-10	7.26631e-09	0_vs_12	DuxOE	0_vs_12_DuxOE
Fcsk	6255	-0.956743	5.96153	125.894	2.67511e-10	7.26631e-09	0_vs_12	DuxOE	0_vs_12_DuxOE
BC003965	3109	1.606	4.15708	125.772	2.69846e-10	7.31937e-09	0_vs_12	DuxOE	0_vs_12_DuxOE
Gm5834	1026	6.76136	0.978366	125.543	2.74313e-10	7.43006e-09	0_vs_12	DuxOE	0_vs_12_DuxOE
Trak1	12568	-0.763075	6.94403	125.522	2.74737e-10	7.43107e-09	0_vs_12	DuxOE	0_vs_12_DuxOE
Slc20a1	5580	-0.781293	8.31717	125.422	2.76719e-10	7.47413e-09	0_vs_12	DuxOE	0_vs_12_DuxOE
Epha4	8054	0.842276	6.16065	125.231	2.8055e-10	7.56696e-09	0_vs_12	DuxOE	0_vs_12_DuxOE
Igfbp3	3130	1.48394	3.84981	124.696	2.91576e-10	7.85334e-09	0_vs_12	DuxOE	0_vs_12_DuxOE
Msantd4	4647	1.13571	4.79136	124.242	3.01295e-10	8.10373e-09	0_vs_12	DuxOE	0_vs_12_DuxOE
Klhl21	3986	-1.10456	4.81699	123.892	3.09038e-10	8.28938e-09	0_vs_12	DuxOE	0_vs_12_DuxOE
Wsb1	3987	0.849977	6.08816	123.882	3.0928e-10	8.28938e-09	0_vs_12	DuxOE	0_vs_12_DuxOE
Slc38a1	17236	0.873282	6.17577	123.872	3.09492e-10	8.28938e-09	0_vs_12	DuxOE	0_vs_12_DuxOE
Eif3f	2891	-0.832681	8.2278	123.774	3.11711e-10	8.33718e-09	0_vs_12	DuxOE	0_vs_12_DuxOE
Cdc25a	8023	-0.838462	6.83602	123.745	3.12355e-10	8.34278e-09	0_vs_12	DuxOE	0_vs_12_DuxOE
Ric8a	7065	1.13475	5.03228	123.348	3.21535e-10	8.57605e-09	0_vs_12	DuxOE	0_vs_12_DuxOE
Magi3	8520	1.61508	3.63376	122.914	3.31885e-10	8.83983e-09	0_vs_12	DuxOE	0_vs_12_DuxOE
Zfp59	3437	2.18354	2.68257	122.679	3.37635e-10	8.98054e-09	0_vs_12	DuxOE	0_vs_12_DuxOE
Padi3	3447	-1.92831	2.91173	122.606	3.39434e-10	9.0159e-09	0_vs_12	DuxOE	0_vs_12_DuxOE
E2f3	5429	1.38711	4.34075	122.512	3.41781e-10	9.06569e-09	0_vs_12	DuxOE	0_vs_12_DuxOE
Ppp1r3c	2725	3.19694	2.11191	122.397	3.44684e-10	9.13008e-09	0_vs_12	DuxOE	0_vs_12_DuxOE
Duxbl1	4781	3.99056	1.44334	122.336	3.46231e-10	9.15842e-09	0_vs_12	DuxOE	0_vs_12_DuxOE
Gm17067	3673	1.77273	3.54881	122.208	3.49503e-10	9.23227e-09	0_vs_12	DuxOE	0_vs_12_DuxOE
Pcsk1n	2193	-1.14657	5.61705	121.626	3.64807e-10	9.62329e-09	0_vs_12	DuxOE	0_vs_12_DuxOE
Dbf4	8728	0.752731	7.029	121.499	3.68244e-10	9.70063e-09	0_vs_12	DuxOE	0_vs_12_DuxOE
Zfp41	8595	1.2716	4.20833	121.43	3.70128e-10	9.73689e-09	0_vs_12	DuxOE	0_vs_12_DuxOE
Kbtbd8	5093	1.20536	4.53695	121.366	3.71867e-10	9.7574e-09	0_vs_12	DuxOE	0_vs_12_DuxOE
Cemip2	8520	0.826746	6.19541	121.364	3.71924e-10	9.7574e-09	0_vs_12	DuxOE	0_vs_12_DuxOE
Olfr881	4237	6.8137	1.04079	120.952	3.83436e-10	1.00457e-08	0_vs_12	DuxOE	0_vs_12_DuxOE
Tbc1d25	2794	1.69669	3.47921	120.484	3.97011e-10	1.03831e-08	0_vs_12	DuxOE	0_vs_12_DuxOE
Zdhhc24	2916	-1.02122	5.01723	120.471	3.97396e-10	1.03831e-08	0_vs_12	DuxOE	0_vs_12_DuxOE
Spdye4b	2538	8.96136	0.835116	128.333	4.03024e-10	1.05158e-08	0_vs_12	DuxOE	0_vs_12_DuxOE
Tfap2c	3679	-0.83847	6.02165	120.236	4.04386e-10	1.05274e-08	0_vs_12	DuxOE	0_vs_12_DuxOE
Thap6	4119	2.02143	2.83879	120.231	4.04562e-10	1.05274e-08	0_vs_12	DuxOE	0_vs_12_DuxOE
Ece1	5300	-0.844119	5.92877	119.913	4.14266e-10	1.07508e-08	0_vs_12	DuxOE	0_vs_12_DuxOE
Fdft1	4116	-0.736079	7.95276	119.736	4.19773e-10	1.0879e-08	0_vs_12	DuxOE	0_vs_12_DuxOE
Casp2	7057	-1.02488	4.94008	119.482	4.27851e-10	1.10734e-08	0_vs_12	DuxOE	0_vs_12_DuxOE
Sec14l5	5740	-1.88698	2.96955	119.433	4.29403e-10	1.10986e-08	0_vs_12	DuxOE	0_vs_12_DuxOE
Ptpru	7113	-1.3409	4.11006	119.345	4.32253e-10	1.11572e-08	0_vs_12	DuxOE	0_vs_12_DuxOE
Zfp146	3270	1.2071	4.53762	119.264	4.34873e-10	1.12098e-08	0_vs_12	DuxOE	0_vs_12_DuxOE
Shf	2305	2.43389	2.42703	119.15	4.38613e-10	1.1291e-08	0_vs_12	DuxOE	0_vs_12_DuxOE
Gm47184	498	6.88783	1.09165	119.054	4.418e-10	1.13579e-08	0_vs_12	DuxOE	0_vs_12_DuxOE
Hsd17b11	3265	0.974877	5.14748	118.806	4.501e-10	1.15558e-08	0_vs_12	DuxOE	0_vs_12_DuxOE
Pskh1	3255	1.45225	3.88382	118.763	4.51572e-10	1.15629e-08	0_vs_12	DuxOE	0_vs_12_DuxOE
Gnb2	3402	-0.739239	7.4756	118.763	4.51582e-10	1.15629e-08	0_vs_12	DuxOE	0_vs_12_DuxOE
Lama5	11388	-0.773069	8.79292	118.599	4.57185e-10	1.16908e-08	0_vs_12	DuxOE	0_vs_12_DuxOE
Stxbp1	4997	-0.97849	5.15404	118.46	4.61991e-10	1.17766e-08	0_vs_12	DuxOE	0_vs_12_DuxOE
AC140325.2	1224	6.65289	0.877943	118.453	4.6226e-10	1.17766e-08	0_vs_12	DuxOE	0_vs_12_DuxOE
Zfp770	6793	1.35145	4.05778	118.449	4.62381e-10	1.17766e-08	0_vs_12	DuxOE	0_vs_12_DuxOE
Robo1	16511	0.862808	6.27704	118.261	4.69022e-10	1.19299e-08	0_vs_12	DuxOE	0_vs_12_DuxOE
Tle3	11653	-0.747221	7.5435	118.213	4.70716e-10	1.19572e-08	0_vs_12	DuxOE	0_vs_12_DuxOE
Tspan7	7067	-0.888887	5.64397	118.083	4.75364e-10	1.20446e-08	0_vs_12	DuxOE	0_vs_12_DuxOE
Crk	4730	0.812026	6.59905	118.082	4.75412e-10	1.20446e-08	0_vs_12	DuxOE	0_vs_12_DuxOE
Alpl	4033	-0.768406	6.59008	117.95	4.80156e-10	1.21488e-08	0_vs_12	DuxOE	0_vs_12_DuxOE
Usf3	13050	1.32139	4.109	117.724	4.88452e-10	1.23389e-08	0_vs_12	DuxOE	0_vs_12_DuxOE
Bri3	1648	-0.88696	5.81059	117.711	4.88956e-10	1.23389e-08	0_vs_12	DuxOE	0_vs_12_DuxOE
Tuba3a	1509	-1.03404	5.24555	117.56	4.94594e-10	1.24648e-08	0_vs_12	DuxOE	0_vs_12_DuxOE
Ncoa5	4383	1.42379	4.20649	117.529	4.95745e-10	1.24774e-08	0_vs_12	DuxOE	0_vs_12_DuxOE
Setd1b	12068	1.87935	3.27954	117.492	4.97137e-10	1.24961e-08	0_vs_12	DuxOE	0_vs_12_DuxOE
Pdk2	3163	-1.37673	3.87782	117.344	5.02773e-10	1.26212e-08	0_vs_12	DuxOE	0_vs_12_DuxOE
Jade1	8492	0.732891	7.57972	117.253	5.0629e-10	1.26929e-08	0_vs_12	DuxOE	0_vs_12_DuxOE
Dnm1	5249	-0.925488	5.38639	117.179	5.09142e-10	1.27478e-08	0_vs_12	DuxOE	0_vs_12_DuxOE
Pfkm	3340	-0.84552	5.86001	117.09	5.12613e-10	1.2818e-08	0_vs_12	DuxOE	0_vs_12_DuxOE
Zfas1	1901	-0.800212	6.59243	116.948	5.18183e-10	1.29404e-08	0_vs_12	DuxOE	0_vs_12_DuxOE
Plekha1	8527	-0.768009	6.62555	116.664	5.29526e-10	1.32065e-08	0_vs_12	DuxOE	0_vs_12_DuxOE
Noc3l	3977	0.802658	6.17996	116.52	5.35402e-10	1.33358e-08	0_vs_12	DuxOE	0_vs_12_DuxOE
Gm32932	1758	9.05934	0.935808	124.128	5.37533e-10	1.33715e-08	0_vs_12	DuxOE	0_vs_12_DuxOE
Arhgap5	10887	0.867441	6.17984	116.306	5.44257e-10	1.35212e-08	0_vs_12	DuxOE	0_vs_12_DuxOE
Gm6502	1533	5.36274	1.63731	116.244	5.46842e-10	1.35679e-08	0_vs_12	DuxOE	0_vs_12_DuxOE
Gm38342	2980	2.87622	2.42435	115.963	5.58786e-10	1.38285e-08	0_vs_12	DuxOE	0_vs_12_DuxOE
Gm47995	903	6.63149	0.857239	115.768	5.67239e-10	1.40196e-08	0_vs_12	DuxOE	0_vs_12_DuxOE
Heatr3	4497	0.879477	5.74909	115.709	5.69811e-10	1.40651e-08	0_vs_12	DuxOE	0_vs_12_DuxOE
Sbno1	19933	-0.721366	8.03447	115.495	5.79261e-10	1.428e-08	0_vs_12	DuxOE	0_vs_12_DuxOE
Neu1	3733	-0.903376	5.60344	115.38	5.84434e-10	1.43891e-08	0_vs_12	DuxOE	0_vs_12_DuxOE
Gm47690	2946	-3.63991	1.34971	115.297	5.88184e-10	1.44629e-08	0_vs_12	DuxOE	0_vs_12_DuxOE
Zmat3	11435	-0.715687	7.29492	115.122	5.96214e-10	1.46415e-08	0_vs_12	DuxOE	0_vs_12_DuxOE
Sdhd	1231	-0.715981	7.24542	115.04	5.99988e-10	1.47058e-08	0_vs_12	DuxOE	0_vs_12_DuxOE
Fem1a	6801	2.03571	3.38403	115.032	6.0036e-10	1.47058e-08	0_vs_12	DuxOE	0_vs_12_DuxOE
Haspin	2810	1.51812	3.56508	114.964	6.03547e-10	1.4765e-08	0_vs_12	DuxOE	0_vs_12_DuxOE
Zfp251	4387	2.3485	2.48832	114.895	6.06786e-10	1.48253e-08	0_vs_12	DuxOE	0_vs_12_DuxOE
Ube2c	2600	-0.724242	7.46925	114.694	6.16297e-10	1.50095e-08	0_vs_12	DuxOE	0_vs_12_DuxOE
Trpm7	11315	0.786758	6.52752	114.675	6.1722e-10	1.50095e-08	0_vs_12	DuxOE	0_vs_12_DuxOE
Gm5590	2594	4.53254	1.32584	114.671	6.17399e-10	1.50095e-08	0_vs_12	DuxOE	0_vs_12_DuxOE
Olfr374	8846	8.94284	0.823091	122.147	6.1745e-10	1.50095e-08	0_vs_12	DuxOE	0_vs_12_DuxOE
Mcm10	7692	0.769156	6.79621	114.496	6.25855e-10	1.51946e-08	0_vs_12	DuxOE	0_vs_12_DuxOE
Utp3	1629	0.938409	5.38334	114.365	6.3227e-10	1.5331e-08	0_vs_12	DuxOE	0_vs_12_DuxOE
Acaa1b	1962	-1.38004	3.93795	114.269	6.37014e-10	1.54127e-08	0_vs_12	DuxOE	0_vs_12_DuxOE
Siva1	2420	-0.731898	7.36607	114.264	6.37247e-10	1.54127e-08	0_vs_12	DuxOE	0_vs_12_DuxOE
Trim3	4569	-1.04281	4.88267	114.127	6.4408e-10	1.55584e-08	0_vs_12	DuxOE	0_vs_12_DuxOE
Gm12617	381	4.97604	0.996516	114.036	6.48648e-10	1.56491e-08	0_vs_12	DuxOE	0_vs_12_DuxOE
Mcat	2462	1.24224	4.48774	113.979	6.51533e-10	1.56989e-08	0_vs_12	DuxOE	0_vs_12_DuxOE
Slc35e3	3526	1.39582	3.90176	113.955	6.52762e-10	1.57088e-08	0_vs_12	DuxOE	0_vs_12_DuxOE
Snx8	3238	-0.958728	5.1308	113.818	6.59821e-10	1.58588e-08	0_vs_12	DuxOE	0_vs_12_DuxOE
Marveld1	4304	1.77409	3.08514	113.566	6.72913e-10	1.61533e-08	0_vs_12	DuxOE	0_vs_12_DuxOE
Trmt6	5384	0.846128	5.76698	113.46	6.78531e-10	1.62678e-08	0_vs_12	DuxOE	0_vs_12_DuxOE
Ccp110	8256	-0.791164	7.52788	113.407	6.8136e-10	1.63153e-08	0_vs_12	DuxOE	0_vs_12_DuxOE
Ints5	3274	1.28603	4.28177	113.391	6.82211e-10	1.63153e-08	0_vs_12	DuxOE	0_vs_12_DuxOE
Pygm	3218	-1.34895	3.92045	113.171	6.94093e-10	1.65788e-08	0_vs_12	DuxOE	0_vs_12_DuxOE
Tet2	16870	0.769604	6.63349	113.113	6.97242e-10	1.66333e-08	0_vs_12	DuxOE	0_vs_12_DuxOE
Nanog	2242	0.692996	8.31651	113.014	7.02709e-10	1.6743e-08	0_vs_12	DuxOE	0_vs_12_DuxOE
Apaf1	9028	-0.892827	5.88181	112.96	7.05647e-10	1.67921e-08	0_vs_12	DuxOE	0_vs_12_DuxOE
Ak4	4646	0.868945	6.00052	112.923	7.07751e-10	1.68214e-08	0_vs_12	DuxOE	0_vs_12_DuxOE
Lpin1	9930	-0.888196	5.93209	112.846	7.12027e-10	1.69021e-08	0_vs_12	DuxOE	0_vs_12_DuxOE
Coa7	3851	1.59191	3.5294	112.823	7.13321e-10	1.69119e-08	0_vs_12	DuxOE	0_vs_12_DuxOE
Dap	1925	-1.41502	3.77691	112.762	7.16759e-10	1.69724e-08	0_vs_12	DuxOE	0_vs_12_DuxOE
Nfyc	2942	0.915788	5.31425	112.725	7.18863e-10	1.70013e-08	0_vs_12	DuxOE	0_vs_12_DuxOE
9830144P21Rik	4889	-1.09033	4.6514	112.673	7.21792e-10	1.70376e-08	0_vs_12	DuxOE	0_vs_12_DuxOE
Trim2	19751	1.25777	4.30695	112.666	7.22171e-10	1.70376e-08	0_vs_12	DuxOE	0_vs_12_DuxOE
Pabpc1	6540	-0.700628	11.4864	112.564	7.28021e-10	1.71545e-08	0_vs_12	DuxOE	0_vs_12_DuxOE
Gm12790	951	8.90837	0.790554	119.672	7.36278e-10	1.73278e-08	0_vs_12	DuxOE	0_vs_12_DuxOE
Gm12114	656	8.88392	0.759196	119.45	7.48116e-10	1.75849e-08	0_vs_12	DuxOE	0_vs_12_DuxOE
Ncapd2	6267	-0.704327	8.81519	112.174	7.50799e-10	1.76263e-08	0_vs_12	DuxOE	0_vs_12_DuxOE
Zmiz1	12523	1.2618	4.49327	112.027	7.59562e-10	1.78103e-08	0_vs_12	DuxOE	0_vs_12_DuxOE
Setx	11380	0.714783	7.3691	111.963	7.63444e-10	1.78795e-08	0_vs_12	DuxOE	0_vs_12_DuxOE
Dars2	5195	0.900954	6.04625	111.912	7.66534e-10	1.793e-08	0_vs_12	DuxOE	0_vs_12_DuxOE
Tollip	5059	-0.893383	5.74822	111.885	7.68123e-10	1.79453e-08	0_vs_12	DuxOE	0_vs_12_DuxOE
Zfp87	2865	2.44214	2.20757	111.702	7.79374e-10	1.8186e-08	0_vs_12	DuxOE	0_vs_12_DuxOE
Zfp111	10160	2.13222	2.53332	111.523	7.90569e-10	1.84249e-08	0_vs_12	DuxOE	0_vs_12_DuxOE
Tmem63b	5098	-0.799392	6.41596	111.329	8.02823e-10	1.86878e-08	0_vs_12	DuxOE	0_vs_12_DuxOE
Traf4	3292	-0.781138	6.84979	111.253	8.07718e-10	1.8779e-08	0_vs_12	DuxOE	0_vs_12_DuxOE
Senp8	3965	2.05011	2.86796	111.223	8.09647e-10	1.8801e-08	0_vs_12	DuxOE	0_vs_12_DuxOE
Ei24	4868	-0.816385	7.13155	111.157	8.13928e-10	1.88776e-08	0_vs_12	DuxOE	0_vs_12_DuxOE
Lncenc1	3301	0.800167	7.41639	110.998	8.24253e-10	1.9094e-08	0_vs_12	DuxOE	0_vs_12_DuxOE
Pea15a	3861	-0.784921	6.74476	110.924	8.29168e-10	1.91848e-08	0_vs_12	DuxOE	0_vs_12_DuxOE
Arl14ep	5313	0.795574	6.07654	110.836	8.34979e-10	1.9296e-08	0_vs_12	DuxOE	0_vs_12_DuxOE
Derl3	1993	-1.62591	4.03135	110.81	8.36766e-10	1.9314e-08	0_vs_12	DuxOE	0_vs_12_DuxOE
Gm5165	2322	2.44245	2.34219	110.767	8.39661e-10	1.93576e-08	0_vs_12	DuxOE	0_vs_12_DuxOE
Thoc2l	11099	1.35747	3.92211	110.311	8.70843e-10	2.00504e-08	0_vs_12	DuxOE	0_vs_12_DuxOE
Plxna1	9054	-0.736733	7.12675	110.297	8.718e-10	2.00504e-08	0_vs_12	DuxOE	0_vs_12_DuxOE
Nek10	11849	3.15788	1.58338	110.219	8.7731e-10	2.01529e-08	0_vs_12	DuxOE	0_vs_12_DuxOE
Taf7	3302	0.806787	6.45103	110.181	8.79951e-10	2.01895e-08	0_vs_12	DuxOE	0_vs_12_DuxOE
Zfp62	6060	1.70783	3.12389	109.98	8.9428e-10	2.04937e-08	0_vs_12	DuxOE	0_vs_12_DuxOE
Gm5939	2874	5.23631	0.867548	109.625	9.20262e-10	2.1064e-08	0_vs_12	DuxOE	0_vs_12_DuxOE
Tor1b	5327	1.08151	4.6098	109.549	9.25893e-10	2.11677e-08	0_vs_12	DuxOE	0_vs_12_DuxOE
Nop53	3847	-0.766011	8.06216	109.509	9.28893e-10	2.11936e-08	0_vs_12	DuxOE	0_vs_12_DuxOE
Tlnrd1	4433	1.57079	4.25258	109.504	9.29234e-10	2.11936e-08	0_vs_12	DuxOE	0_vs_12_DuxOE
Unc119	2448	-0.999732	4.91426	109.382	9.38461e-10	2.13786e-08	0_vs_12	DuxOE	0_vs_12_DuxOE
Exo5	2008	1.88335	2.8669	109.344	9.41332e-10	2.14187e-08	0_vs_12	DuxOE	0_vs_12_DuxOE
Nomo1	5936	-0.722511	8.1023	109.315	9.43569e-10	2.14441e-08	0_vs_12	DuxOE	0_vs_12_DuxOE
Oaz2	2990	-0.769844	6.4091	109.19	9.53104e-10	2.16352e-08	0_vs_12	DuxOE	0_vs_12_DuxOE
Fth1	3469	-0.69102	8.80595	109.048	9.64181e-10	2.18608e-08	0_vs_12	DuxOE	0_vs_12_DuxOE
Zswim3	2708	1.54062	3.58568	108.787	9.84758e-10	2.2301e-08	0_vs_12	DuxOE	0_vs_12_DuxOE
Gm6346	1443	5.35251	0.969712	108.707	9.91212e-10	2.24208e-08	0_vs_12	DuxOE	0_vs_12_DuxOE
Hspa13	6834	1.39226	3.86349	108.594	1.00037e-09	2.26013e-08	0_vs_12	DuxOE	0_vs_12_DuxOE
Hpdl	1804	2.38028	2.37631	108.512	1.00701e-09	2.27147e-08	0_vs_12	DuxOE	0_vs_12_DuxOE
Cystm1	4261	-0.881535	5.54797	108.406	1.01573e-09	2.28676e-08	0_vs_12	DuxOE	0_vs_12_DuxOE
Gm5542	1089	4.95782	0.986277	108.391	1.01695e-09	2.28683e-08	0_vs_12	DuxOE	0_vs_12_DuxOE
Nol12	4321	1.28877	4.03555	108.316	1.02326e-09	2.29832e-08	0_vs_12	DuxOE	0_vs_12_DuxOE
Sox11	8311	-0.764458	6.62906	108.216	1.03159e-09	2.31432e-08	0_vs_12	DuxOE	0_vs_12_DuxOE
Uhmk1	8101	-0.765252	6.73799	108.192	1.03361e-09	2.31615e-08	0_vs_12	DuxOE	0_vs_12_DuxOE
Ap2a1	4300	-0.808947	7.48332	107.827	1.06489e-09	2.38347e-08	0_vs_12	DuxOE	0_vs_12_DuxOE
Jmjd1c	17822	0.710789	7.18879	107.582	1.08645e-09	2.42888e-08	0_vs_12	DuxOE	0_vs_12_DuxOE
AA684185	630	8.87108	0.756909	114.324	1.08887e-09	2.43147e-08	0_vs_12	DuxOE	0_vs_12_DuxOE
Wdr55	1836	1.06858	5.20045	107.431	1.09998e-09	2.45344e-08	0_vs_12	DuxOE	0_vs_12_DuxOE
Fastkd2	5873	0.95882	5.2769	107.342	1.10806e-09	2.46859e-08	0_vs_12	DuxOE	0_vs_12_DuxOE
Snhg15	2652	-1.01525	4.79334	107.298	1.11203e-09	2.47456e-08	0_vs_12	DuxOE	0_vs_12_DuxOE
Fem1b	6785	0.67462	7.77087	107.083	1.13186e-09	2.51375e-08	0_vs_12	DuxOE	0_vs_12_DuxOE
Mtg2	5949	1.71552	3.25423	107.079	1.13226e-09	2.51375e-08	0_vs_12	DuxOE	0_vs_12_DuxOE
Gpx3	1813	-1.03634	4.80763	106.899	1.14914e-09	2.54823e-08	0_vs_12	DuxOE	0_vs_12_DuxOE
Nasp	7518	0.650382	9.14361	106.885	1.15045e-09	2.54823e-08	0_vs_12	DuxOE	0_vs_12_DuxOE
AC133103.1	1473	6.50472	0.746782	106.796	1.15897e-09	2.56415e-08	0_vs_12	DuxOE	0_vs_12_DuxOE
6530403H02Rik	4009	8.98171	0.864251	113.447	1.16277e-09	2.56959e-08	0_vs_12	DuxOE	0_vs_12_DuxOE
Srf	2893	-0.850695	5.81992	106.606	1.17728e-09	2.59514e-08	0_vs_12	DuxOE	0_vs_12_DuxOE
Add3	6380	0.87611	5.60485	106.594	1.17838e-09	2.59514e-08	0_vs_12	DuxOE	0_vs_12_DuxOE
Tgm1	3162	-0.741558	6.653	106.487	1.1889e-09	2.6134e-08	0_vs_12	DuxOE	0_vs_12_DuxOE
Bag5	2508	1.83207	2.97921	106.482	1.18939e-09	2.6134e-08	0_vs_12	DuxOE	0_vs_12_DuxOE
Trak2	7088	0.9023	5.72994	106.437	1.19379e-09	2.62007e-08	0_vs_12	DuxOE	0_vs_12_DuxOE
Nid2	5174	-0.776876	8.90466	106.35	1.20246e-09	2.63607e-08	0_vs_12	DuxOE	0_vs_12_DuxOE
Oxnad1	5959	1.04442	4.73141	106.279	1.20954e-09	2.64857e-08	0_vs_12	DuxOE	0_vs_12_DuxOE
Ubl3	8098	-0.824814	6.04016	106.207	1.21676e-09	2.65965e-08	0_vs_12	DuxOE	0_vs_12_DuxOE
Zdhhc5	5047	0.960752	5.24623	106.201	1.21737e-09	2.65965e-08	0_vs_12	DuxOE	0_vs_12_DuxOE
G3bp2	8659	0.681117	8.65168	106.079	1.22968e-09	2.6835e-08	0_vs_12	DuxOE	0_vs_12_DuxOE
Mocs3	1973	2.62534	2.08095	105.98	1.23982e-09	2.70255e-08	0_vs_12	DuxOE	0_vs_12_DuxOE
Plk5	2678	-1.51927	3.41046	105.966	1.24129e-09	2.70269e-08	0_vs_12	DuxOE	0_vs_12_DuxOE
Ppp1r13l	3604	-1.2424	4.54139	105.882	1.24991e-09	2.71671e-08	0_vs_12	DuxOE	0_vs_12_DuxOE
Mvd	1859	-0.801501	5.96009	105.876	1.25056e-09	2.71671e-08	0_vs_12	DuxOE	0_vs_12_DuxOE
Mogs	2892	1.11595	5.29626	105.858	1.25241e-09	2.71766e-08	0_vs_12	DuxOE	0_vs_12_DuxOE
Tenm4	21021	1.3301	4.22121	105.842	1.25417e-09	2.71841e-08	0_vs_12	DuxOE	0_vs_12_DuxOE
Slc25a30	4571	-0.720479	6.7434	105.803	1.2582e-09	2.72407e-08	0_vs_12	DuxOE	0_vs_12_DuxOE
Pdcd4	3135	-0.821739	5.78839	105.775	1.26114e-09	2.72736e-08	0_vs_12	DuxOE	0_vs_12_DuxOE
Nfrkb	11277	-0.814365	5.99767	105.689	1.27021e-09	2.74311e-08	0_vs_12	DuxOE	0_vs_12_DuxOE
Faf2	8135	0.852279	5.66169	105.678	1.27128e-09	2.74311e-08	0_vs_12	DuxOE	0_vs_12_DuxOE
Enox1	7962	1.3629	3.853	105.577	1.28202e-09	2.76317e-08	0_vs_12	DuxOE	0_vs_12_DuxOE
Mllt1	3918	-0.850922	5.65946	105.55	1.28491e-09	2.7634e-08	0_vs_12	DuxOE	0_vs_12_DuxOE
Ggta1	4709	1.11999	4.83626	105.549	1.285e-09	2.7634e-08	0_vs_12	DuxOE	0_vs_12_DuxOE
Fam234a	4016	-0.917492	5.3106	105.387	1.30253e-09	2.79796e-08	0_vs_12	DuxOE	0_vs_12_DuxOE
Gm50332	1055	8.83483	0.722822	111.881	1.30879e-09	2.80828e-08	0_vs_12	DuxOE	0_vs_12_DuxOE
Elk4	6407	-0.874832	5.66656	105.239	1.31864e-09	2.82584e-08	0_vs_12	DuxOE	0_vs_12_DuxOE
Sgk1	4903	0.704543	7.98877	105.228	1.31992e-09	2.82584e-08	0_vs_12	DuxOE	0_vs_12_DuxOE
Sf3a3	2785	0.757316	6.52717	105.154	1.32808e-09	2.84015e-08	0_vs_12	DuxOE	0_vs_12_DuxOE
Poli	4036	1.11606	4.67257	105.13	1.33079e-09	2.84277e-08	0_vs_12	DuxOE	0_vs_12_DuxOE
Ccdc84	4156	-1.31725	3.93949	105.1	1.33411e-09	2.8467e-08	0_vs_12	DuxOE	0_vs_12_DuxOE
Noct	10658	1.12133	5.17361	105.085	1.33577e-09	2.84708e-08	0_vs_12	DuxOE	0_vs_12_DuxOE
Bid	3550	1.06064	5.13013	104.966	1.3491e-09	2.87229e-08	0_vs_12	DuxOE	0_vs_12_DuxOE
Mir17hg	3536	2.29386	2.42107	104.876	1.35926e-09	2.89073e-08	0_vs_12	DuxOE	0_vs_12_DuxOE
Cotl1	1596	-0.863655	6.48297	104.8	1.36795e-09	2.90598e-08	0_vs_12	DuxOE	0_vs_12_DuxOE
1700007K13Rik	965	-1.46527	4.03178	104.785	1.36969e-09	2.90647e-08	0_vs_12	DuxOE	0_vs_12_DuxOE
Hk2	5969	0.813338	8.56599	104.767	1.3718e-09	2.90774e-08	0_vs_12	DuxOE	0_vs_12_DuxOE
Abhd8	4079	-0.945246	5.12813	104.745	1.37432e-09	2.90987e-08	0_vs_12	DuxOE	0_vs_12_DuxOE
Acss2	10163	-0.962327	4.91865	104.65	1.38534e-09	2.92996e-08	0_vs_12	DuxOE	0_vs_12_DuxOE
Scd1	4892	-0.757913	8.28252	104.597	1.39153e-09	2.93981e-08	0_vs_12	DuxOE	0_vs_12_DuxOE
Kirrel2	3939	1.25601	4.18233	104.519	1.40065e-09	2.95437e-08	0_vs_12	DuxOE	0_vs_12_DuxOE
Gm29170	3666	-1.43653	3.91086	104.511	1.40149e-09	2.95437e-08	0_vs_12	DuxOE	0_vs_12_DuxOE
Mapk8ip3	14558	-0.876349	6.24241	104.466	1.40687e-09	2.95693e-08	0_vs_12	DuxOE	0_vs_12_DuxOE
Fgf8	1350	-3.06252	1.58421	104.465	1.40697e-09	2.95693e-08	0_vs_12	DuxOE	0_vs_12_DuxOE
Sqle	5546	-0.707923	7.45648	104.462	1.40733e-09	2.95693e-08	0_vs_12	DuxOE	0_vs_12_DuxOE
Tagln2	2082	-0.67014	8.15807	104.22	1.43622e-09	3.01434e-08	0_vs_12	DuxOE	0_vs_12_DuxOE
F2r	3336	0.904624	5.50538	104.206	1.43791e-09	3.01458e-08	0_vs_12	DuxOE	0_vs_12_DuxOE
Imp4	8553	0.838781	5.70831	104.105	1.45026e-09	3.03427e-08	0_vs_12	DuxOE	0_vs_12_DuxOE
Qsox2	4644	1.03464	4.649	104.103	1.45046e-09	3.03427e-08	0_vs_12	DuxOE	0_vs_12_DuxOE
Mul1	4000	1.80915	3.08998	103.93	1.47171e-09	3.07538e-08	0_vs_12	DuxOE	0_vs_12_DuxOE
Gm46995	1378	8.75115	0.640753	110.298	1.47726e-09	3.08362e-08	0_vs_12	DuxOE	0_vs_12_DuxOE
Zfp990	3498	1.03424	5.67665	103.784	1.49004e-09	3.10692e-08	0_vs_12	DuxOE	0_vs_12_DuxOE
1700017B05Rik	5235	1.7608	3.40066	103.751	1.4942e-09	3.11222e-08	0_vs_12	DuxOE	0_vs_12_DuxOE
Mex3c	3738	0.952371	5.19165	103.738	1.49587e-09	3.11233e-08	0_vs_12	DuxOE	0_vs_12_DuxOE
Zfp72	4157	3.04149	1.66547	103.567	1.51761e-09	3.15413e-08	0_vs_12	DuxOE	0_vs_12_DuxOE
Rab3a	2226	-1.59866	3.25907	103.501	1.52607e-09	3.16828e-08	0_vs_12	DuxOE	0_vs_12_DuxOE
Gjb5	1721	1.11297	4.6762	103.397	1.53956e-09	3.19284e-08	0_vs_12	DuxOE	0_vs_12_DuxOE
Clu	3437	-0.785588	6.08044	103.35	1.54576e-09	3.20223e-08	0_vs_12	DuxOE	0_vs_12_DuxOE
Aldh2	5126	-0.753227	8.6242	103.33	1.54838e-09	3.20422e-08	0_vs_12	DuxOE	0_vs_12_DuxOE
Gltp	1762	-0.901677	5.65834	103.269	1.55638e-09	3.21731e-08	0_vs_12	DuxOE	0_vs_12_DuxOE
Gm19368	4424	6.48887	0.734776	103.245	1.55951e-09	3.22031e-08	0_vs_12	DuxOE	0_vs_12_DuxOE
Gm7627	999	8.75864	0.641995	109.573	1.56221e-09	3.22241e-08	0_vs_12	DuxOE	0_vs_12_DuxOE
Slc38a7	4144	0.990368	4.95308	103.175	1.56882e-09	3.22976e-08	0_vs_12	DuxOE	0_vs_12_DuxOE
Ssbp4	3164	-0.754806	7.12846	103.164	1.5703e-09	3.22976e-08	0_vs_12	DuxOE	0_vs_12_DuxOE
Mt3	1066	-1.16096	4.38245	103.16	1.57082e-09	3.22976e-08	0_vs_12	DuxOE	0_vs_12_DuxOE
Snw1	6586	0.796547	6.03101	103.057	1.58457e-09	3.25456e-08	0_vs_12	DuxOE	0_vs_12_DuxOE
Ftsj3	4358	0.674008	7.56156	102.959	1.59795e-09	3.27854e-08	0_vs_12	DuxOE	0_vs_12_DuxOE
Gm6125	3472	3.48043	1.31201	102.898	1.60625e-09	3.28826e-08	0_vs_12	DuxOE	0_vs_12_DuxOE
Zfp184	3513	1.59657	3.35743	102.891	1.60712e-09	3.28826e-08	0_vs_12	DuxOE	0_vs_12_DuxOE
Xpo4	10731	0.759053	7.20114	102.879	1.60874e-09	3.28826e-08	0_vs_12	DuxOE	0_vs_12_DuxOE
H2-Q4	2596	-1.35376	3.82852	102.874	1.60954e-09	3.28826e-08	0_vs_12	DuxOE	0_vs_12_DuxOE
Klhl11	2393	-0.850413	5.45859	102.852	1.6125e-09	3.28992e-08	0_vs_12	DuxOE	0_vs_12_DuxOE
Gm50455	2911	-1.92557	2.77573	102.843	1.61378e-09	3.28992e-08	0_vs_12	DuxOE	0_vs_12_DuxOE
Wipi1	4410	-0.994194	4.80713	102.502	1.66137e-09	3.38334e-08	0_vs_12	DuxOE	0_vs_12_DuxOE
AW209491	3031	1.73932	3.2145	102.31	1.6888e-09	3.43246e-08	0_vs_12	DuxOE	0_vs_12_DuxOE
Ddx3x	5277	0.664995	8.84211	102.308	1.68906e-09	3.43246e-08	0_vs_12	DuxOE	0_vs_12_DuxOE
Cmtr2	4115	1.77083	3.08051	102.193	1.70581e-09	3.46284e-08	0_vs_12	DuxOE	0_vs_12_DuxOE
Tecpr1	12772	-0.963235	5.06233	102.137	1.71389e-09	3.47555e-08	0_vs_12	DuxOE	0_vs_12_DuxOE
Zscan22	3501	3.10806	1.59864	102.084	1.72174e-09	3.48763e-08	0_vs_12	DuxOE	0_vs_12_DuxOE
Gm43360	2887	-3.50548	1.23175	102.072	1.72347e-09	3.48763e-08	0_vs_12	DuxOE	0_vs_12_DuxOE
Aldh4a1	4907	-0.950861	5.14999	102.026	1.73038e-09	3.49616e-08	0_vs_12	DuxOE	0_vs_12_DuxOE
Unc5b	6258	-0.887231	5.21135	102.019	1.73133e-09	3.49616e-08	0_vs_12	DuxOE	0_vs_12_DuxOE
Gm13335	558	8.73114	0.617187	108.232	1.73403e-09	3.49793e-08	0_vs_12	DuxOE	0_vs_12_DuxOE
Maco1	6744	0.816482	5.81995	101.813	1.76217e-09	3.55097e-08	0_vs_12	DuxOE	0_vs_12_DuxOE
Gm16429	1848	6.46587	0.702116	101.8	1.76411e-09	3.55114e-08	0_vs_12	DuxOE	0_vs_12_DuxOE
Gldc	6091	-0.712918	7.71157	101.482	1.81303e-09	3.64506e-08	0_vs_12	DuxOE	0_vs_12_DuxOE
Psap	2744	-0.658423	8.51541	101.472	1.81456e-09	3.64506e-08	0_vs_12	DuxOE	0_vs_12_DuxOE
Adcy2	4211	3.5059	1.3291	101.207	1.85657e-09	3.72556e-08	0_vs_12	DuxOE	0_vs_12_DuxOE
Ccdc127	9559	1.03025	5.05245	101.088	1.87564e-09	3.75989e-08	0_vs_12	DuxOE	0_vs_12_DuxOE
Dcun1d4	5807	0.92232	5.07882	100.929	1.90168e-09	3.80812e-08	0_vs_12	DuxOE	0_vs_12_DuxOE
Tuba1c	2287	0.70452	8.45681	100.812	1.92094e-09	3.83619e-08	0_vs_12	DuxOE	0_vs_12_DuxOE
Ldlrap1	7010	-0.823779	5.70322	100.81	1.92123e-09	3.83619e-08	0_vs_12	DuxOE	0_vs_12_DuxOE
Spopfm3	1593	6.43939	0.67832	100.808	1.92169e-09	3.83619e-08	0_vs_12	DuxOE	0_vs_12_DuxOE
Pemt	2104	1.92969	2.66757	100.79	1.92467e-09	3.83815e-08	0_vs_12	DuxOE	0_vs_12_DuxOE
Rbl2	7558	-1.20713	4.05095	100.761	1.92945e-09	3.8437e-08	0_vs_12	DuxOE	0_vs_12_DuxOE
Cox6b2	1108	-0.742391	6.47778	100.678	1.94334e-09	3.86734e-08	0_vs_12	DuxOE	0_vs_12_DuxOE
Rplp2	2072	-0.690363	9.99279	100.572	1.96136e-09	3.89916e-08	0_vs_12	DuxOE	0_vs_12_DuxOE
mt-Co1	1545	-0.673691	12.5255	100.452	1.98185e-09	3.93583e-08	0_vs_12	DuxOE	0_vs_12_DuxOE
Rasl11b	2161	-1.54391	3.45159	100.242	2.01824e-09	4.00396e-08	0_vs_12	DuxOE	0_vs_12_DuxOE
Elk3	4550	1.81103	2.80695	100.179	2.02939e-09	4.02191e-08	0_vs_12	DuxOE	0_vs_12_DuxOE
Amd1	3544	0.729424	6.66283	100.16	2.03268e-09	4.02424e-08	0_vs_12	DuxOE	0_vs_12_DuxOE
Vezf1	4601	-0.90109	5.11776	100.149	2.03475e-09	4.02424e-08	0_vs_12	DuxOE	0_vs_12_DuxOE
Tcf4	27382	0.921815	5.08123	99.9659	2.06739e-09	4.08458e-08	0_vs_12	DuxOE	0_vs_12_DuxOE
Ube2h	4780	-0.829384	6.07795	99.8538	2.08769e-09	4.12044e-08	0_vs_12	DuxOE	0_vs_12_DuxOE
B3gntl1	3518	1.33853	3.74765	99.4579	2.16116e-09	4.26109e-08	0_vs_12	DuxOE	0_vs_12_DuxOE
2610021A01Rik	4857	0.849347	5.40548	99.2223	2.20623e-09	4.34548e-08	0_vs_12	DuxOE	0_vs_12_DuxOE
Gbx2	2177	2.21064	2.26494	99.1619	2.21796e-09	4.35903e-08	0_vs_12	DuxOE	0_vs_12_DuxOE
Hmgxb4	5227	0.851647	5.36852	99.1558	2.21914e-09	4.35903e-08	0_vs_12	DuxOE	0_vs_12_DuxOE
Nrp2	11842	0.914722	5.19011	99.1518	2.21992e-09	4.35903e-08	0_vs_12	DuxOE	0_vs_12_DuxOE
Zfp646	9723	0.861233	5.29966	99.1174	2.22663e-09	4.36774e-08	0_vs_12	DuxOE	0_vs_12_DuxOE
Apex1	1422	0.805236	5.88865	98.9995	2.2498e-09	4.4087e-08	0_vs_12	DuxOE	0_vs_12_DuxOE
Kifc1	3414	-0.731033	7.15133	98.9346	2.26266e-09	4.42722e-08	0_vs_12	DuxOE	0_vs_12_DuxOE
Gm10130	2275	1.57564	3.38351	98.9286	2.26387e-09	4.42722e-08	0_vs_12	DuxOE	0_vs_12_DuxOE
Foxp4	4926	0.837809	5.99018	98.8171	2.28617e-09	4.46629e-08	0_vs_12	DuxOE	0_vs_12_DuxOE
Zfp318	13804	0.946797	4.91954	98.7454	2.30064e-09	4.48999e-08	0_vs_12	DuxOE	0_vs_12_DuxOE
Rb1	6015	-1.0285	4.6643	98.7084	2.30815e-09	4.50008e-08	0_vs_12	DuxOE	0_vs_12_DuxOE
Eef2	3324	-0.622497	12.5052	98.688	2.3123e-09	4.5036e-08	0_vs_12	DuxOE	0_vs_12_DuxOE
Cbarp	4996	2.02151	2.62954	98.6116	2.32792e-09	4.52943e-08	0_vs_12	DuxOE	0_vs_12_DuxOE
Palm3	3612	-0.805671	5.977	98.4245	2.36666e-09	4.60013e-08	0_vs_12	DuxOE	0_vs_12_DuxOE
Zpr1	3583	0.795198	5.98718	98.3501	2.38225e-09	4.62576e-08	0_vs_12	DuxOE	0_vs_12_DuxOE
Azin2	4024	-0.930322	5.01561	98.1248	2.43017e-09	4.71405e-08	0_vs_12	DuxOE	0_vs_12_DuxOE
Zfp819	2466	3.05787	1.49805	98.0946	2.43669e-09	4.72192e-08	0_vs_12	DuxOE	0_vs_12_DuxOE
Myc	2717	1.98879	3.34965	98.045	2.4474e-09	4.73695e-08	0_vs_12	DuxOE	0_vs_12_DuxOE
Kifc5b	3700	-0.832105	5.97199	98.0359	2.44938e-09	4.73695e-08	0_vs_12	DuxOE	0_vs_12_DuxOE
Ube2g2	2431	-0.952982	4.96356	97.7159	2.5199e-09	4.86843e-08	0_vs_12	DuxOE	0_vs_12_DuxOE
AC132444.1	1205	8.75035	0.630532	103.428	2.54329e-09	4.90867e-08	0_vs_12	DuxOE	0_vs_12_DuxOE
Gm10552	1056	6.40098	0.652679	97.5623	2.55452e-09	4.92541e-08	0_vs_12	DuxOE	0_vs_12_DuxOE
Icam5	2947	-1.71016	3.2037	97.4589	2.57814e-09	4.96597e-08	0_vs_12	DuxOE	0_vs_12_DuxOE
Csnk1e	6590	-0.749826	6.56818	97.408	2.58984e-09	4.9835e-08	0_vs_12	DuxOE	0_vs_12_DuxOE
Olfr1425	2178	6.65239	0.894662	97.3282	2.60832e-09	5.01404e-08	0_vs_12	DuxOE	0_vs_12_DuxOE
Tbc1d8	5239	-1.00467	4.73879	97.2437	2.62804e-09	5.04556e-08	0_vs_12	DuxOE	0_vs_12_DuxOE
Spns2	4083	-1.88594	2.72524	97.2354	2.62998e-09	5.04556e-08	0_vs_12	DuxOE	0_vs_12_DuxOE
Eif1	2098	-0.733021	8.52808	97.1722	2.64485e-09	5.06903e-08	0_vs_12	DuxOE	0_vs_12_DuxOE
Gm29216	492	-0.815965	9.78974	97.1543	2.64909e-09	5.07209e-08	0_vs_12	DuxOE	0_vs_12_DuxOE
Pomk	3613	1.7312	2.85675	97.0497	2.67393e-09	5.11456e-08	0_vs_12	DuxOE	0_vs_12_DuxOE
Per3	9608	-0.907521	5.1412	96.8763	2.71571e-09	5.1893e-08	0_vs_12	DuxOE	0_vs_12_DuxOE
Tdpoz1	2353	8.7062	0.602845	102.505	2.74214e-09	5.23459e-08	0_vs_12	DuxOE	0_vs_12_DuxOE
Hadh	4977	-0.683946	7.04216	96.7215	2.75359e-09	5.24661e-08	0_vs_12	DuxOE	0_vs_12_DuxOE
Ddx6	8035	0.653493	7.64873	96.7203	2.7539e-09	5.24661e-08	0_vs_12	DuxOE	0_vs_12_DuxOE
Gtf3c6	2799	1.34525	3.62704	96.6926	2.76072e-09	5.25439e-08	0_vs_12	DuxOE	0_vs_12_DuxOE
Ubiad1	2992	1.59605	3.14413	96.6591	2.76903e-09	5.265e-08	0_vs_12	DuxOE	0_vs_12_DuxOE
Ddx52	3332	0.908521	5.06838	96.6242	2.7777e-09	5.27625e-08	0_vs_12	DuxOE	0_vs_12_DuxOE
Gm12702	612	8.64305	0.539767	102.287	2.7915e-09	5.29722e-08	0_vs_12	DuxOE	0_vs_12_DuxOE
Gzf1	4472	0.907154	5.0065	96.506	2.8073e-09	5.32195e-08	0_vs_12	DuxOE	0_vs_12_DuxOE
Bicral	6851	0.830069	5.68209	96.4925	2.81072e-09	5.32318e-08	0_vs_12	DuxOE	0_vs_12_DuxOE
S1pr2	7971	1.15625	4.39634	96.4445	2.82285e-09	5.34088e-08	0_vs_12	DuxOE	0_vs_12_DuxOE
Maml1	5528	1.69288	3.37817	96.3205	2.85448e-09	5.39541e-08	0_vs_12	DuxOE	0_vs_12_DuxOE
Tmem50b	2446	-0.914103	5.21	96.2675	2.8681e-09	5.41582e-08	0_vs_12	DuxOE	0_vs_12_DuxOE
Fbxo28	5318	0.831295	5.39611	96.0856	2.91544e-09	5.49981e-08	0_vs_12	DuxOE	0_vs_12_DuxOE
Gm21033	2608	8.6419	0.539589	101.739	2.92031e-09	5.50106e-08	0_vs_12	DuxOE	0_vs_12_DuxOE
Nr5a2	5899	0.853729	5.28313	96.0438	2.92644e-09	5.50434e-08	0_vs_12	DuxOE	0_vs_12_DuxOE
Ctsd	2351	-0.648579	7.92106	95.9534	2.95037e-09	5.54077e-08	0_vs_12	DuxOE	0_vs_12_DuxOE
Ercc6l2	15199	0.877301	5.54175	95.9489	2.95158e-09	5.54077e-08	0_vs_12	DuxOE	0_vs_12_DuxOE
Tnpo1	11212	0.673538	8.47714	95.8391	2.98096e-09	5.59046e-08	0_vs_12	DuxOE	0_vs_12_DuxOE
Csrp1	1956	-0.676192	6.95953	95.8124	2.98815e-09	5.59848e-08	0_vs_12	DuxOE	0_vs_12_DuxOE
Irf2bp1	2734	1.27012	4.26728	95.5542	3.05871e-09	5.72509e-08	0_vs_12	DuxOE	0_vs_12_DuxOE
Gpsm1	5383	-1.15104	4.13829	95.4951	3.0751e-09	5.75016e-08	0_vs_12	DuxOE	0_vs_12_DuxOE
Sh3bp5l	6352	0.938644	4.89821	95.4436	3.08948e-09	5.77143e-08	0_vs_12	DuxOE	0_vs_12_DuxOE
Rassf7	2154	-0.858229	5.49186	95.4037	3.10066e-09	5.78669e-08	0_vs_12	DuxOE	0_vs_12_DuxOE
Plekhb2	7987	-0.808097	5.7944	95.3698	3.11019e-09	5.79667e-08	0_vs_12	DuxOE	0_vs_12_DuxOE
Mvp	7627	-0.867575	5.59547	95.3633	3.11204e-09	5.79667e-08	0_vs_12	DuxOE	0_vs_12_DuxOE
Firre	8247	0.745819	6.78504	95.306	3.12825e-09	5.82121e-08	0_vs_12	DuxOE	0_vs_12_DuxOE
Arl4a	7701	1.27701	3.75101	95.2886	3.13317e-09	5.82472e-08	0_vs_12	DuxOE	0_vs_12_DuxOE
Tmem69	2069	1.35632	3.63394	95.2389	3.14734e-09	5.84541e-08	0_vs_12	DuxOE	0_vs_12_DuxOE
H19	2460	-0.952125	4.81905	95.1238	3.18039e-09	5.89539e-08	0_vs_12	DuxOE	0_vs_12_DuxOE
Ctc1	6797	-0.65341	7.31975	95.0487	3.20217e-09	5.93004e-08	0_vs_12	DuxOE	0_vs_12_DuxOE
Sf3b3	10919	0.646951	8.58949	94.99	3.21928e-09	5.95598e-08	0_vs_12	DuxOE	0_vs_12_DuxOE
Gm47509	1284	8.81936	0.691619	100.301	3.29008e-09	6.08106e-08	0_vs_12	DuxOE	0_vs_12_DuxOE
Creb1	13742	0.795074	5.63576	94.7406	3.29322e-09	6.08106e-08	0_vs_12	DuxOE	0_vs_12_DuxOE
Spsb1	4396	-1.13446	4.13922	94.6336	3.32549e-09	6.13476e-08	0_vs_12	DuxOE	0_vs_12_DuxOE
Ctdsp1	3334	1.35712	3.82905	94.5718	3.34429e-09	6.1635e-08	0_vs_12	DuxOE	0_vs_12_DuxOE
Rbm10	3714	0.870874	6.02785	94.4203	3.39087e-09	6.24337e-08	0_vs_12	DuxOE	0_vs_12_DuxOE
Nefh	3994	1.64981	3.38524	94.332	3.41836e-09	6.28795e-08	0_vs_12	DuxOE	0_vs_12_DuxOE
Ckap2	3215	-0.672916	6.82622	94.1845	3.46482e-09	6.36731e-08	0_vs_12	DuxOE	0_vs_12_DuxOE
Gnai2	3779	-0.673012	7.81352	94.0984	3.49224e-09	6.41156e-08	0_vs_12	DuxOE	0_vs_12_DuxOE
Dusp9	2722	-0.655319	8.25842	94.0868	3.49597e-09	6.41171e-08	0_vs_12	DuxOE	0_vs_12_DuxOE
Gm7719	975	8.61324	0.513147	99.565	3.49899e-09	6.41171e-08	0_vs_12	DuxOE	0_vs_12_DuxOE
Trmt5	2139	1.15127	4.30544	94.0444	3.50956e-09	6.42494e-08	0_vs_12	DuxOE	0_vs_12_DuxOE
Slc35f6	8495	1.51423	3.43966	93.9569	3.53785e-09	6.47056e-08	0_vs_12	DuxOE	0_vs_12_DuxOE
Zmynd8	11031	-0.673299	7.20307	93.9211	3.54948e-09	6.48247e-08	0_vs_12	DuxOE	0_vs_12_DuxOE
Stox1	3680	4.59376	0.930484	93.9161	3.55111e-09	6.48247e-08	0_vs_12	DuxOE	0_vs_12_DuxOE
Ncl	10188	0.588782	11.2822	93.8274	3.58016e-09	6.52866e-08	0_vs_12	DuxOE	0_vs_12_DuxOE
Camkv	3763	-1.06291	4.44873	93.8168	3.58363e-09	6.52866e-08	0_vs_12	DuxOE	0_vs_12_DuxOE
Platr31	1466	4.34991	1.16633	93.8078	3.58662e-09	6.52866e-08	0_vs_12	DuxOE	0_vs_12_DuxOE
Nsl1	5303	-0.756324	5.88097	93.6071	3.65343e-09	6.63998e-08	0_vs_12	DuxOE	0_vs_12_DuxOE
Eif2ak1	5670	0.860923	5.23626	93.6033	3.65469e-09	6.63998e-08	0_vs_12	DuxOE	0_vs_12_DuxOE
Sh2d3c	5233	-1.29992	3.69638	93.5615	3.66878e-09	6.65929e-08	0_vs_12	DuxOE	0_vs_12_DuxOE
H2bc21	2620	-1.48339	3.83334	93.3753	3.73227e-09	6.76814e-08	0_vs_12	DuxOE	0_vs_12_DuxOE
Adgrb2	6487	-1.32401	3.74002	93.3551	3.73923e-09	6.77435e-08	0_vs_12	DuxOE	0_vs_12_DuxOE
Xbp1	3248	0.937298	5.15287	93.3341	3.74647e-09	6.78108e-08	0_vs_12	DuxOE	0_vs_12_DuxOE
Esco2	6648	-0.776995	7.90395	93.2462	3.77699e-09	6.82988e-08	0_vs_12	DuxOE	0_vs_12_DuxOE
Zfp345	2734	1.83172	2.85008	93.1886	3.79715e-09	6.85987e-08	0_vs_12	DuxOE	0_vs_12_DuxOE
Phospho2	4335	1.6015	3.2426	93.0031	3.86282e-09	6.97196e-08	0_vs_12	DuxOE	0_vs_12_DuxOE
Zfp84	4113	2.25307	2.07871	92.9747	3.873e-09	6.98376e-08	0_vs_12	DuxOE	0_vs_12_DuxOE
Kcnc3	5995	-1.05754	4.58309	92.9469	3.88299e-09	6.9952e-08	0_vs_12	DuxOE	0_vs_12_DuxOE
Atxn2l	4782	-0.646633	8.41761	92.9041	3.89839e-09	7.01637e-08	0_vs_12	DuxOE	0_vs_12_DuxOE
Crtc2	4094	-0.899315	4.95342	92.7604	3.95066e-09	7.10379e-08	0_vs_12	DuxOE	0_vs_12_DuxOE
Srl	5325	1.07401	4.57748	92.7376	3.95903e-09	7.11217e-08	0_vs_12	DuxOE	0_vs_12_DuxOE
Arhgap21	9271	0.907475	5.18821	92.726	3.96327e-09	7.11314e-08	0_vs_12	DuxOE	0_vs_12_DuxOE
Lpar2	6317	-1.11824	4.13425	92.6577	3.98849e-09	7.15172e-08	0_vs_12	DuxOE	0_vs_12_DuxOE
Gtf3c1	12018	-0.654978	7.32721	92.5475	4.02951e-09	7.21853e-08	0_vs_12	DuxOE	0_vs_12_DuxOE
Fam160a2	11834	-0.723819	6.34741	92.4871	4.05217e-09	7.25237e-08	0_vs_12	DuxOE	0_vs_12_DuxOE
Gm21411	1460	1.42733	3.56037	92.2916	4.12654e-09	7.37859e-08	0_vs_12	DuxOE	0_vs_12_DuxOE
Plekhf1	5263	1.52627	3.28168	92.1176	4.194e-09	7.49223e-08	0_vs_12	DuxOE	0_vs_12_DuxOE
Sept3	8319	-1.14181	4.29731	92.1038	4.19943e-09	7.49497e-08	0_vs_12	DuxOE	0_vs_12_DuxOE
Gm50192	246	8.57218	0.472998	97.3708	4.21387e-09	7.5136e-08	0_vs_12	DuxOE	0_vs_12_DuxOE
AC133095.1	1446	8.57461	0.473356	97.3602	4.2177e-09	7.5136e-08	0_vs_12	DuxOE	0_vs_12_DuxOE
Slco4a1	4799	-0.934402	4.76506	91.9452	4.26204e-09	7.58557e-08	0_vs_12	DuxOE	0_vs_12_DuxOE
Fstl1	4914	-0.737292	5.92375	91.8377	4.30507e-09	7.65505e-08	0_vs_12	DuxOE	0_vs_12_DuxOE
Gm50190	246	8.57582	0.473536	97.0618	4.32689e-09	7.68673e-08	0_vs_12	DuxOE	0_vs_12_DuxOE
Rc3h2	19624	-0.968827	5.89985	91.7702	4.33234e-09	7.6893e-08	0_vs_12	DuxOE	0_vs_12_DuxOE
Jagn1	3412	1.32814	3.73398	91.753	4.33929e-09	7.69453e-08	0_vs_12	DuxOE	0_vs_12_DuxOE
Alg2	3450	1.73389	3.11332	91.6585	4.37787e-09	7.75577e-08	0_vs_12	DuxOE	0_vs_12_DuxOE
Atp12a	4016	-1.61799	2.93624	91.5489	4.42307e-09	7.82863e-08	0_vs_12	DuxOE	0_vs_12_DuxOE
Sil1	3436	-0.921434	4.8779	91.4916	4.44688e-09	7.86353e-08	0_vs_12	DuxOE	0_vs_12_DuxOE
Ogdh	5456	-0.704655	6.76889	91.3491	4.50674e-09	7.96205e-08	0_vs_12	DuxOE	0_vs_12_DuxOE
Mkks	3227	2.3088	2.10066	91.3072	4.52454e-09	7.98614e-08	0_vs_12	DuxOE	0_vs_12_DuxOE
Fbln2	6370	-2.00283	2.45134	91.2826	4.53498e-09	7.99722e-08	0_vs_12	DuxOE	0_vs_12_DuxOE
Tex13b	2800	-0.882279	5.17967	91.2571	4.54586e-09	8.00905e-08	0_vs_12	DuxOE	0_vs_12_DuxOE
Gm50107	1692	-1.66784	3.35922	91.0113	4.65223e-09	8.1828e-08	0_vs_12	DuxOE	0_vs_12_DuxOE
Slc25a23	5294	-0.895503	5.0522	91.0095	4.653e-09	8.1828e-08	0_vs_12	DuxOE	0_vs_12_DuxOE
P4ha1	4114	-0.650969	7.32218	90.989	4.662e-09	8.19113e-08	0_vs_12	DuxOE	0_vs_12_DuxOE
Fdps	4208	-1.48521	3.21204	90.9744	4.66843e-09	8.19427e-08	0_vs_12	DuxOE	0_vs_12_DuxOE
Gm15762	333	8.56028	0.459656	96.1695	4.67232e-09	8.19427e-08	0_vs_12	DuxOE	0_vs_12_DuxOE
Tmem8b	5603	-1.38853	3.45969	90.916	4.69421e-09	8.22514e-08	0_vs_12	DuxOE	0_vs_12_DuxOE
Mapk13	3150	-0.999798	4.61832	90.7621	4.76286e-09	8.33782e-08	0_vs_12	DuxOE	0_vs_12_DuxOE
Cacng6	1977	-1.17987	4.08065	90.7269	4.7787e-09	8.35793e-08	0_vs_12	DuxOE	0_vs_12_DuxOE
Pip4k2c	5456	-0.691632	6.36844	90.7072	4.78761e-09	8.36589e-08	0_vs_12	DuxOE	0_vs_12_DuxOE
Neurl1a	7284	-0.769921	5.65262	90.6012	4.83581e-09	8.44244e-08	0_vs_12	DuxOE	0_vs_12_DuxOE
Gm21731	886	5.57285	0.677675	90.3351	4.95916e-09	8.64993e-08	0_vs_12	DuxOE	0_vs_12_DuxOE
Usp48	9686	-0.621016	8.84428	90.2875	4.98156e-09	8.68112e-08	0_vs_12	DuxOE	0_vs_12_DuxOE
Pik3r2	4176	1.25983	4.25952	90.2718	4.98901e-09	8.68622e-08	0_vs_12	DuxOE	0_vs_12_DuxOE
Zfp39	3890	2.51124	1.91966	90.2067	5.01989e-09	8.73206e-08	0_vs_12	DuxOE	0_vs_12_DuxOE
Gm3089	1395	8.54333	0.445463	95.3049	5.03626e-09	8.75262e-08	0_vs_12	DuxOE	0_vs_12_DuxOE
Zfp715	5119	1.33778	3.58922	90.1119	5.06528e-09	8.79509e-08	0_vs_12	DuxOE	0_vs_12_DuxOE
Tmem115	2194	1.64566	2.91477	90.0468	5.09669e-09	8.84162e-08	0_vs_12	DuxOE	0_vs_12_DuxOE
Mbd2	3214	-0.841381	5.49422	90.0342	5.10282e-09	8.84427e-08	0_vs_12	DuxOE	0_vs_12_DuxOE
Pim2	2795	-0.972319	5.32037	89.9951	5.1218e-09	8.86917e-08	0_vs_12	DuxOE	0_vs_12_DuxOE
Rundc1	3223	1.6356	3.02259	89.9785	5.1299e-09	8.8752e-08	0_vs_12	DuxOE	0_vs_12_DuxOE
Gm37494	16543	1.42038	3.57331	89.9285	5.15433e-09	8.90549e-08	0_vs_12	DuxOE	0_vs_12_DuxOE
Gm6509	1582	6.26713	0.526403	89.9237	5.15669e-09	8.90549e-08	0_vs_12	DuxOE	0_vs_12_DuxOE
N4bp2	14946	0.771258	5.69751	89.8939	5.17132e-09	8.92274e-08	0_vs_12	DuxOE	0_vs_12_DuxOE
Epn2	5228	-0.715717	6.24741	89.8235	5.20611e-09	8.9747e-08	0_vs_12	DuxOE	0_vs_12_DuxOE
Gm13962	611	8.54085	0.445104	94.8912	5.22133e-09	8.99287e-08	0_vs_12	DuxOE	0_vs_12_DuxOE
Pdcd6ip	6903	-0.687219	7.00065	89.7661	5.23466e-09	9.00775e-08	0_vs_12	DuxOE	0_vs_12_DuxOE
EU599041	2740	1.17815	3.93445	89.5388	5.34939e-09	9.19692e-08	0_vs_12	DuxOE	0_vs_12_DuxOE
Grpel1	3528	0.710076	6.37468	89.4498	5.39503e-09	9.26709e-08	0_vs_12	DuxOE	0_vs_12_DuxOE
Fancf	1691	2.35231	1.95281	89.4094	5.41592e-09	9.29429e-08	0_vs_12	DuxOE	0_vs_12_DuxOE
Gm7982	1590	8.54705	0.446002	94.4635	5.42054e-09	9.29429e-08	0_vs_12	DuxOE	0_vs_12_DuxOE
Gsk3a	2900	-0.698473	6.5269	89.3412	5.45132e-09	9.33872e-08	0_vs_12	DuxOE	0_vs_12_DuxOE
Rgs12	8487	-1.06852	4.33768	89.2186	5.51566e-09	9.44051e-08	0_vs_12	DuxOE	0_vs_12_DuxOE
Tle5	3334	-0.617931	8.79113	89.2093	5.52056e-09	9.44051e-08	0_vs_12	DuxOE	0_vs_12_DuxOE
Cenpa	5860	-0.625444	7.8186	89.1821	5.53498e-09	9.45673e-08	0_vs_12	DuxOE	0_vs_12_DuxOE
Fam222a	3141	2.24727	2.04307	89.1118	5.57235e-09	9.51213e-08	0_vs_12	DuxOE	0_vs_12_DuxOE
Dhcr7	5817	-0.640007	7.26594	89.0825	5.58804e-09	9.53044e-08	0_vs_12	DuxOE	0_vs_12_DuxOE
Thada	11486	0.812905	5.93775	89.0379	5.612e-09	9.56281e-08	0_vs_12	DuxOE	0_vs_12_DuxOE
Ddx18	2483	0.611897	8.10478	89.019	5.62216e-09	9.57162e-08	0_vs_12	DuxOE	0_vs_12_DuxOE
Tax1bp1	9991	0.656126	6.73799	88.9641	5.6519e-09	9.61373e-08	0_vs_12	DuxOE	0_vs_12_DuxOE
Cd74	1679	-1.43147	3.29858	88.9141	5.67906e-09	9.65138e-08	0_vs_12	DuxOE	0_vs_12_DuxOE
Gm10925	678	0.861005	9.90216	88.8334	5.72323e-09	9.71786e-08	0_vs_12	DuxOE	0_vs_12_DuxOE
Klhl9	4174	1.38775	3.54249	88.6973	5.79863e-09	9.83717e-08	0_vs_12	DuxOE	0_vs_12_DuxOE
Cand1	8357	0.642947	8.11066	88.6786	5.80909e-09	9.8435e-08	0_vs_12	DuxOE	0_vs_12_DuxOE
4930404I05Rik	2746	-2.18695	2.06002	88.672	5.81276e-09	9.8435e-08	0_vs_12	DuxOE	0_vs_12_DuxOE
Ubtd1	1687	-1.05149	4.78218	88.6631	5.81773e-09	9.8435e-08	0_vs_12	DuxOE	0_vs_12_DuxOE
Cstb	603	-0.686283	6.31925	88.6129	5.84594e-09	9.88251e-08	0_vs_12	DuxOE	0_vs_12_DuxOE
Plcb1	11115	3.26775	1.31046	88.5519	5.88035e-09	9.93195e-08	0_vs_12	DuxOE	0_vs_12_DuxOE
3222401L13Rik	6292	3.03676	1.40824	88.453	5.93671e-09	1.00052e-07	0_vs_12	DuxOE	0_vs_12_DuxOE
6030443J06Rik	7595	2.38251	1.85053	88.4489	5.93903e-09	1.00052e-07	0_vs_12	DuxOE	0_vs_12_DuxOE
Gas5	3760	-0.751784	9.14384	88.4483	5.93936e-09	1.00052e-07	0_vs_12	DuxOE	0_vs_12_DuxOE
Dse	4980	0.837252	5.60258	88.3818	5.97764e-09	1.00609e-07	0_vs_12	DuxOE	0_vs_12_DuxOE
Marf1	10153	-0.677585	6.95221	88.3664	5.9865e-09	1.00619e-07	0_vs_12	DuxOE	0_vs_12_DuxOE
Cdkn1c	2039	-1.07808	4.78503	88.3625	5.98875e-09	1.00619e-07	0_vs_12	DuxOE	0_vs_12_DuxOE
Trmt11	5308	1.10641	4.0927	88.1854	6.09206e-09	1.02266e-07	0_vs_12	DuxOE	0_vs_12_DuxOE
Islr2	5921	1.08489	4.4309	88.1559	6.10945e-09	1.02398e-07	0_vs_12	DuxOE	0_vs_12_DuxOE
Wtap	6248	0.716597	6.41605	88.154	6.11062e-09	1.02398e-07	0_vs_12	DuxOE	0_vs_12_DuxOE
Syngr3	2071	-1.15713	3.96742	88.0263	6.18656e-09	1.0358e-07	0_vs_12	DuxOE	0_vs_12_DuxOE
Gm5543	1091	8.58189	0.474432	92.8673	6.24148e-09	1.04409e-07	0_vs_12	DuxOE	0_vs_12_DuxOE
Triml2	3693	0.718414	5.99694	87.9203	6.25042e-09	1.04467e-07	0_vs_12	DuxOE	0_vs_12_DuxOE
B4galt6	5808	0.787454	5.71912	87.8702	6.28081e-09	1.04884e-07	0_vs_12	DuxOE	0_vs_12_DuxOE
Clec10a	2899	4.94249	0.603892	87.8516	6.29216e-09	1.04982e-07	0_vs_12	DuxOE	0_vs_12_DuxOE
Snai3	1628	1.5149	3.25391	87.8279	6.30665e-09	1.05133e-07	0_vs_12	DuxOE	0_vs_12_DuxOE
2410006H16Rik	462	-0.640229	6.90696	87.7274	6.36842e-09	1.0607e-07	0_vs_12	DuxOE	0_vs_12_DuxOE
Dnajc9	2377	-0.733204	5.95032	87.6644	6.40753e-09	1.06629e-07	0_vs_12	DuxOE	0_vs_12_DuxOE
Ciita	9535	5.57811	0.67856	87.5682	6.4677e-09	1.07537e-07	0_vs_12	DuxOE	0_vs_12_DuxOE
Serpinh1	2443	-0.681424	6.56913	87.5044	6.50796e-09	1.08113e-07	0_vs_12	DuxOE	0_vs_12_DuxOE
Ate1	5579	0.767158	5.79704	87.4889	6.51775e-09	1.08182e-07	0_vs_12	DuxOE	0_vs_12_DuxOE
Blzf1	5336	1.00651	4.42003	87.4759	6.52605e-09	1.08227e-07	0_vs_12	DuxOE	0_vs_12_DuxOE
Kmt5c	4001	-0.639418	7.27042	87.4319	6.55405e-09	1.08597e-07	0_vs_12	DuxOE	0_vs_12_DuxOE
Pdk4	3511	-1.14009	4.02502	87.393	6.57889e-09	1.08915e-07	0_vs_12	DuxOE	0_vs_12_DuxOE
1810062O18Rik	1816	-1.84847	2.54609	87.3417	6.61186e-09	1.09366e-07	0_vs_12	DuxOE	0_vs_12_DuxOE
Lnpep	14144	-0.792899	6.69692	87.2748	6.6551e-09	1.09987e-07	0_vs_12	DuxOE	0_vs_12_DuxOE
Gm15455	2557	3.48609	1.10621	87.1042	6.76684e-09	1.11737e-07	0_vs_12	DuxOE	0_vs_12_DuxOE
Saysd1	2511	1.62219	3.10311	87.0516	6.80169e-09	1.1212e-07	0_vs_12	DuxOE	0_vs_12_DuxOE
Stk11	4580	-0.694953	6.95711	87.016	6.82537e-09	1.12414e-07	0_vs_12	DuxOE	0_vs_12_DuxOE
Ahctf1	15116	0.605827	7.97857	86.8973	6.90505e-09	1.13629e-07	0_vs_12	DuxOE	0_vs_12_DuxOE
Fbln1	4368	-0.794171	6.02462	86.8414	6.94291e-09	1.14154e-07	0_vs_12	DuxOE	0_vs_12_DuxOE
Espn	8272	-0.986248	4.59404	86.7811	6.98405e-09	1.14732e-07	0_vs_12	DuxOE	0_vs_12_DuxOE
Gmppb	2785	1.84396	2.65712	86.7501	7.00527e-09	1.14982e-07	0_vs_12	DuxOE	0_vs_12_DuxOE
Trappc9	7937	-0.906388	5.11603	86.7163	7.02852e-09	1.15265e-07	0_vs_12	DuxOE	0_vs_12_DuxOE
Nsmce3	5946	1.07116	4.25579	86.5495	7.14442e-09	1.17066e-07	0_vs_12	DuxOE	0_vs_12_DuxOE
Plxnb2	7720	-0.617196	7.49758	86.5224	7.1635e-09	1.17279e-07	0_vs_12	DuxOE	0_vs_12_DuxOE
Ccdc51	1526	1.61402	2.91468	86.3687	7.27245e-09	1.18961e-07	0_vs_12	DuxOE	0_vs_12_DuxOE
Pld6	1757	-1.2252	4.03976	86.2266	7.37487e-09	1.20534e-07	0_vs_12	DuxOE	0_vs_12_DuxOE
Gm9758	1284	8.50632	0.416307	90.92	7.43365e-09	1.21391e-07	0_vs_12	DuxOE	0_vs_12_DuxOE
Eif6	2702	0.671352	7.16547	86.1202	7.45256e-09	1.21475e-07	0_vs_12	DuxOE	0_vs_12_DuxOE
Acsf2	3432	-0.883547	5.10018	86.1187	7.45369e-09	1.21475e-07	0_vs_12	DuxOE	0_vs_12_DuxOE
Zfp799	6382	1.41461	3.86243	86.1131	7.45777e-09	1.21475e-07	0_vs_12	DuxOE	0_vs_12_DuxOE
Ier3ip1	1901	-0.874209	5.01991	85.9788	7.55724e-09	1.22991e-07	0_vs_12	DuxOE	0_vs_12_DuxOE
Whamm	3176	-0.937657	4.65624	85.8945	7.62035e-09	1.23913e-07	0_vs_12	DuxOE	0_vs_12_DuxOE
Dusp27	4049	2.29859	2.23609	85.7639	7.71933e-09	1.25416e-07	0_vs_12	DuxOE	0_vs_12_DuxOE
Mturn	5695	-1.13225	4.17484	85.7473	7.73204e-09	1.25516e-07	0_vs_12	DuxOE	0_vs_12_DuxOE
Bend3	6819	1.43903	3.72593	85.7374	7.73965e-09	1.25534e-07	0_vs_12	DuxOE	0_vs_12_DuxOE
Pim1	3362	-0.729115	7.16679	85.5428	7.89015e-09	1.27867e-07	0_vs_12	DuxOE	0_vs_12_DuxOE
Tnpo2	6285	-0.606004	7.85199	85.51	7.91589e-09	1.28176e-07	0_vs_12	DuxOE	0_vs_12_DuxOE
Ripk1	8344	2.36039	1.96368	85.4787	7.9405e-09	1.28466e-07	0_vs_12	DuxOE	0_vs_12_DuxOE
Lrrc14	5647	2.75556	1.89245	85.2316	8.13764e-09	1.3149e-07	0_vs_12	DuxOE	0_vs_12_DuxOE
Mblac2	3957	2.25111	2.08126	85.2274	8.1411e-09	1.3149e-07	0_vs_12	DuxOE	0_vs_12_DuxOE
Gm7647	1389	8.50506	0.416127	89.8498	8.19408e-09	1.32234e-07	0_vs_12	DuxOE	0_vs_12_DuxOE
Sox4	4795	1.24632	3.68313	85.1497	8.20422e-09	1.32287e-07	0_vs_12	DuxOE	0_vs_12_DuxOE
Ethe1	1484	-0.992507	4.45935	85.065	8.27363e-09	1.33294e-07	0_vs_12	DuxOE	0_vs_12_DuxOE
Cd200r1	3348	8.46981	0.374382	89.6861	8.31779e-09	1.33893e-07	0_vs_12	DuxOE	0_vs_12_DuxOE
Wnk2	8481	-1.14296	4.01286	84.9627	8.35838e-09	1.34434e-07	0_vs_12	DuxOE	0_vs_12_DuxOE
Igsf3	8479	0.815378	5.8056	84.8799	8.42768e-09	1.35435e-07	0_vs_12	DuxOE	0_vs_12_DuxOE
Gm21083	1141	8.45177	0.359331	89.5176	8.44727e-09	1.35637e-07	0_vs_12	DuxOE	0_vs_12_DuxOE
Arvcf	6715	-0.674891	6.50391	84.7847	8.50811e-09	1.36499e-07	0_vs_12	DuxOE	0_vs_12_DuxOE
Scpep1	2097	-0.602566	7.81429	84.6283	8.64201e-09	1.38532e-07	0_vs_12	DuxOE	0_vs_12_DuxOE
H3c15	1020	-2.54043	1.58507	84.499	8.7545e-09	1.40022e-07	0_vs_12	DuxOE	0_vs_12_DuxOE
Slc25a18	1911	2.81833	1.47328	84.499	8.75454e-09	1.40022e-07	0_vs_12	DuxOE	0_vs_12_DuxOE
Rnd3	4432	1.45449	3.61981	84.4776	8.77326e-09	1.40168e-07	0_vs_12	DuxOE	0_vs_12_DuxOE
Frrs1	7260	0.795863	5.92547	84.4501	8.79747e-09	1.40438e-07	0_vs_12	DuxOE	0_vs_12_DuxOE
Lars2	11089	-0.626895	8.35528	84.3603	8.87696e-09	1.41479e-07	0_vs_12	DuxOE	0_vs_12_DuxOE
BB557941	1097	4.04235	1.21838	84.3598	8.87746e-09	1.41479e-07	0_vs_12	DuxOE	0_vs_12_DuxOE
Med1	8753	0.777347	5.45098	84.3451	8.89055e-09	1.41571e-07	0_vs_12	DuxOE	0_vs_12_DuxOE
AC125178.2	1215	8.43483	0.344306	88.7499	9.06591e-09	1.44186e-07	0_vs_12	DuxOE	0_vs_12_DuxOE
Zfp60	8390	1.38308	3.32762	84.1387	9.07658e-09	1.44186e-07	0_vs_12	DuxOE	0_vs_12_DuxOE
Tmem184b	4702	-0.701184	6.2668	84.1379	9.07733e-09	1.44186e-07	0_vs_12	DuxOE	0_vs_12_DuxOE
Arid1a	11476	0.663919	6.88998	84.0987	9.11311e-09	1.44635e-07	0_vs_12	DuxOE	0_vs_12_DuxOE
Esf1	4471	0.817192	5.78028	84.081	9.12937e-09	1.44773e-07	0_vs_12	DuxOE	0_vs_12_DuxOE
Pmaip1	2732	-0.627853	6.88569	83.9663	9.23522e-09	1.46331e-07	0_vs_12	DuxOE	0_vs_12_DuxOE
Bex6	1020	6.20476	0.472492	83.9372	9.26235e-09	1.4664e-07	0_vs_12	DuxOE	0_vs_12_DuxOE
Gm2a	4127	-0.736963	6.12752	83.839	9.35438e-09	1.47853e-07	0_vs_12	DuxOE	0_vs_12_DuxOE
Gm28806	528	6.23245	0.488033	83.8278	9.3649e-09	1.47898e-07	0_vs_12	DuxOE	0_vs_12_DuxOE
Mkrn3	2547	1.42241	3.22963	83.8179	9.37421e-09	1.47923e-07	0_vs_12	DuxOE	0_vs_12_DuxOE
Mia2	11239	0.779726	5.39125	83.7466	9.44182e-09	1.48868e-07	0_vs_12	DuxOE	0_vs_12_DuxOE
Zfp773	6598	-1.27898	3.89587	83.7092	9.47754e-09	1.49308e-07	0_vs_12	DuxOE	0_vs_12_DuxOE
Edc4	5497	-0.624601	7.10826	83.6886	9.49726e-09	1.49496e-07	0_vs_12	DuxOE	0_vs_12_DuxOE
Card19	1477	-1.06926	4.25882	83.6254	9.55796e-09	1.50328e-07	0_vs_12	DuxOE	0_vs_12_DuxOE
Cacul1	6772	0.722776	5.77935	83.5557	9.6255e-09	1.51267e-07	0_vs_12	DuxOE	0_vs_12_DuxOE
Xaf1	4689	0.812938	5.21894	83.5416	9.63924e-09	1.51359e-07	0_vs_12	DuxOE	0_vs_12_DuxOE
Phc3	17485	-0.774626	5.65006	83.5248	9.65558e-09	1.51492e-07	0_vs_12	DuxOE	0_vs_12_DuxOE
Slc4a11	4998	-0.933862	4.63234	83.4868	9.69273e-09	1.5195e-07	0_vs_12	DuxOE	0_vs_12_DuxOE
Acot1	3919	-0.859949	5.15561	83.2738	9.90386e-09	1.55007e-07	0_vs_12	DuxOE	0_vs_12_DuxOE
Auh	9580	-0.888399	4.94981	83.2363	9.94158e-09	1.55471e-07	0_vs_12	DuxOE	0_vs_12_DuxOE
Atp1a2	7038	-0.927544	4.9457	83.0521	1.0129e-08	1.58273e-07	0_vs_12	DuxOE	0_vs_12_DuxOE
Wipf2	7819	-0.758672	5.6386	83.0272	1.01547e-08	1.58545e-07	0_vs_12	DuxOE	0_vs_12_DuxOE
B020004J07Rik	1976	6.15033	0.41709	82.9071	1.02793e-08	1.60361e-07	0_vs_12	DuxOE	0_vs_12_DuxOE
Nrip1	11457	1.53558	3.00254	82.8582	1.03306e-08	1.6103e-07	0_vs_12	DuxOE	0_vs_12_DuxOE
Tuba4a	3701	0.700471	7.35788	82.7326	1.04634e-08	1.62968e-07	0_vs_12	DuxOE	0_vs_12_DuxOE
Fnbp4	6583	-0.611469	7.4976	82.6332	1.057e-08	1.64361e-07	0_vs_12	DuxOE	0_vs_12_DuxOE
Fzd10	3250	1.7428	2.77223	82.6331	1.057e-08	1.64361e-07	0_vs_12	DuxOE	0_vs_12_DuxOE
Stag1	11781	0.658283	6.37426	82.4493	1.07701e-08	1.67338e-07	0_vs_12	DuxOE	0_vs_12_DuxOE
Rc3h1	11423	-0.697392	6.38836	82.3899	1.08357e-08	1.6822e-07	0_vs_12	DuxOE	0_vs_12_DuxOE
Utp4	3451	0.606716	7.19408	82.3291	1.09032e-08	1.69131e-07	0_vs_12	DuxOE	0_vs_12_DuxOE
0610005C13Rik	3583	3.49665	1.31398	82.245	1.09973e-08	1.70454e-07	0_vs_12	DuxOE	0_vs_12_DuxOE
Stx5a	5808	1.06251	4.33418	82.2175	1.10283e-08	1.70797e-07	0_vs_12	DuxOE	0_vs_12_DuxOE
Ifrd1	5858	0.855521	5.46513	82.2051	1.10423e-08	1.70875e-07	0_vs_12	DuxOE	0_vs_12_DuxOE
Gm37980	1910	8.40302	0.314146	86.5838	1.10972e-08	1.71587e-07	0_vs_12	DuxOE	0_vs_12_DuxOE
Cep170b	8002	-0.689551	6.38749	82.0797	1.1185e-08	1.72806e-07	0_vs_12	DuxOE	0_vs_12_DuxOE
Slc27a2	3754	1.80637	2.62575	82.0092	1.12661e-08	1.73918e-07	0_vs_12	DuxOE	0_vs_12_DuxOE
Slc25a12	7342	0.653911	6.47213	81.9652	1.13172e-08	1.74566e-07	0_vs_12	DuxOE	0_vs_12_DuxOE
Olfr329	4075	5.46848	0.579649	81.8893	1.14056e-08	1.7579e-07	0_vs_12	DuxOE	0_vs_12_DuxOE
Atp6v1e1	4110	0.666967	6.43588	81.7981	1.1513e-08	1.77226e-07	0_vs_12	DuxOE	0_vs_12_DuxOE
Nkapd1	5321	1.20871	3.96433	81.7944	1.15173e-08	1.77226e-07	0_vs_12	DuxOE	0_vs_12_DuxOE
Mau2	9131	0.827675	5.12335	81.7632	1.15544e-08	1.77654e-07	0_vs_12	DuxOE	0_vs_12_DuxOE
Slx4ip	5905	1.37766	3.28735	81.7054	1.16232e-08	1.7857e-07	0_vs_12	DuxOE	0_vs_12_DuxOE
Sephs1	5925	0.747548	5.80166	81.6541	1.16847e-08	1.79371e-07	0_vs_12	DuxOE	0_vs_12_DuxOE
Pin1	3843	0.746936	5.72794	81.568	1.17887e-08	1.80823e-07	0_vs_12	DuxOE	0_vs_12_DuxOE
Pcyt1a	7412	1.17685	3.97203	81.5422	1.18201e-08	1.8116e-07	0_vs_12	DuxOE	0_vs_12_DuxOE
Bmp4	2248	1.19137	4.4826	81.3667	1.20359e-08	1.84321e-07	0_vs_12	DuxOE	0_vs_12_DuxOE
Zfp748	5662	1.60882	2.83014	81.3186	1.20958e-08	1.8509e-07	0_vs_12	DuxOE	0_vs_12_DuxOE
Nudt5	6484	0.68636	6.06239	81.2513	1.21802e-08	1.86233e-07	0_vs_12	DuxOE	0_vs_12_DuxOE
Zfp790	3658	2.10522	2.03831	81.2316	1.22051e-08	1.86465e-07	0_vs_12	DuxOE	0_vs_12_DuxOE
Pnpla2	3020	-0.897255	4.97702	81.1088	1.23609e-08	1.88696e-07	0_vs_12	DuxOE	0_vs_12_DuxOE
Sgsm2	6884	-0.831708	5.24724	81.0676	1.24138e-08	1.89352e-07	0_vs_12	DuxOE	0_vs_12_DuxOE
Bbs12	2436	2.2219	1.8817	81.0251	1.24685e-08	1.90036e-07	0_vs_12	DuxOE	0_vs_12_DuxOE
Naga	2577	-0.889871	4.98203	80.9905	1.25134e-08	1.90568e-07	0_vs_12	DuxOE	0_vs_12_DuxOE
Ankfy1	11332	0.660974	6.55264	80.9786	1.25287e-08	1.90651e-07	0_vs_12	DuxOE	0_vs_12_DuxOE
Nphs1	6620	0.877755	5.09701	80.8714	1.26687e-08	1.92628e-07	0_vs_12	DuxOE	0_vs_12_DuxOE
Gm48399	413	8.36642	0.282789	85.1636	1.26991e-08	1.92937e-07	0_vs_12	DuxOE	0_vs_12_DuxOE
Npdc1	3906	-0.864887	4.9191	80.7341	1.28505e-08	1.95084e-07	0_vs_12	DuxOE	0_vs_12_DuxOE
Mrpl12	1532	0.653733	6.31774	80.5682	1.3074e-08	1.9832e-07	0_vs_12	DuxOE	0_vs_12_DuxOE
Asxl2	15941	0.816215	5.35171	80.4308	1.32623e-08	2.01018e-07	0_vs_12	DuxOE	0_vs_12_DuxOE
Pmm1	2866	-0.578212	8.08746	80.4018	1.33024e-08	2.01467e-07	0_vs_12	DuxOE	0_vs_12_DuxOE
Bod1l	11995	0.706279	6.06166	80.2794	1.34733e-08	2.03868e-07	0_vs_12	DuxOE	0_vs_12_DuxOE
Abtb2	6032	-1.1616	3.92281	80.2731	1.34822e-08	2.03868e-07	0_vs_12	DuxOE	0_vs_12_DuxOE
Plcg1	7857	-0.706892	6.51658	80.2435	1.35239e-08	2.04338e-07	0_vs_12	DuxOE	0_vs_12_DuxOE
Phldb2	7577	1.5823	2.81237	80.2281	1.35457e-08	2.04506e-07	0_vs_12	DuxOE	0_vs_12_DuxOE
Gm8947	1679	8.47626	0.375284	84.4315	1.36229e-08	2.0551e-07	0_vs_12	DuxOE	0_vs_12_DuxOE
Srrm1	7299	-0.590413	8.3483	80.1421	1.36678e-08	2.06025e-07	0_vs_12	DuxOE	0_vs_12_DuxOE
Fastkd3	5210	1.06628	4.11795	80.0146	1.38513e-08	2.08464e-07	0_vs_12	DuxOE	0_vs_12_DuxOE
BC061212	1897	4.84159	0.51381	79.9012	1.40165e-08	2.10712e-07	0_vs_12	DuxOE	0_vs_12_DuxOE
Arid5b	10060	0.811402	5.10021	79.8971	1.40226e-08	2.10712e-07	0_vs_12	DuxOE	0_vs_12_DuxOE
Mettl8	5594	1.49702	3.13535	79.8399	1.41069e-08	2.11705e-07	0_vs_12	DuxOE	0_vs_12_DuxOE
Grin1	9700	2.05747	2.14367	79.8373	1.41107e-08	2.11705e-07	0_vs_12	DuxOE	0_vs_12_DuxOE
Zfp507	8231	1.13633	4.38075	79.7741	1.42045e-08	2.12946e-07	0_vs_12	DuxOE	0_vs_12_DuxOE
Pi4ka	11254	-0.703417	6.76308	79.7299	1.42705e-08	2.13769e-07	0_vs_12	DuxOE	0_vs_12_DuxOE
Sfpq	4743	0.581918	8.37118	79.6043	1.44599e-08	2.16437e-07	0_vs_12	DuxOE	0_vs_12_DuxOE
Smarcd2	3589	-0.629528	6.5819	79.4099	1.47584e-08	2.20733e-07	0_vs_12	DuxOE	0_vs_12_DuxOE
Aldh9a1	3383	-0.625022	7.08474	79.2949	1.49383e-08	2.23249e-07	0_vs_12	DuxOE	0_vs_12_DuxOE
Stx1b	4802	-1.22493	3.64649	79.2471	1.50137e-08	2.24201e-07	0_vs_12	DuxOE	0_vs_12_DuxOE
Smox	3894	-1.09637	4.16502	79.109	1.5234e-08	2.27314e-07	0_vs_12	DuxOE	0_vs_12_DuxOE
Ypel2	4847	-0.825613	5.12019	79.0884	1.52671e-08	2.27632e-07	0_vs_12	DuxOE	0_vs_12_DuxOE
Tbl1x	7052	0.69044	5.8928	79.0722	1.52934e-08	2.27846e-07	0_vs_12	DuxOE	0_vs_12_DuxOE
Exoc8	4598	2.174	2.04374	78.9805	1.54423e-08	2.29886e-07	0_vs_12	DuxOE	0_vs_12_DuxOE
Usp1	3733	0.615906	6.84182	78.9482	1.5495e-08	2.30493e-07	0_vs_12	DuxOE	0_vs_12_DuxOE
Ypel3	1848	-0.802873	5.06504	78.726	1.58639e-08	2.35797e-07	0_vs_12	DuxOE	0_vs_12_DuxOE
Eva1a	2805	2.39636	1.85601	78.675	1.59497e-08	2.3689e-07	0_vs_12	DuxOE	0_vs_12_DuxOE
Mymx	1027	0.887611	5.21089	78.596	1.6084e-08	2.38699e-07	0_vs_12	DuxOE	0_vs_12_DuxOE
Cdk19os	1124	-3.1037	1.30449	78.5672	1.61332e-08	2.39245e-07	0_vs_12	DuxOE	0_vs_12_DuxOE
Adh7	3787	4.22901	0.836685	78.4958	1.6256e-08	2.40734e-07	0_vs_12	DuxOE	0_vs_12_DuxOE
Trabd2b	6617	6.07166	0.34419	78.4942	1.62587e-08	2.40734e-07	0_vs_12	DuxOE	0_vs_12_DuxOE
Eml2	3529	-0.785302	5.15835	78.4424	1.63485e-08	2.41878e-07	0_vs_12	DuxOE	0_vs_12_DuxOE
Prepl	5583	0.821753	5.24965	78.4206	1.63864e-08	2.42252e-07	0_vs_12	DuxOE	0_vs_12_DuxOE
Pdzd2	18419	1.35424	3.37801	78.3967	1.64281e-08	2.42588e-07	0_vs_12	DuxOE	0_vs_12_DuxOE
Xrn1	18585	0.712694	6.20451	78.3874	1.64443e-08	2.42588e-07	0_vs_12	DuxOE	0_vs_12_DuxOE
Rpl13a	2114	-0.598402	7.04523	78.3859	1.6447e-08	2.42588e-07	0_vs_12	DuxOE	0_vs_12_DuxOE
Echdc3	2685	2.30411	2.04444	78.3345	1.65371e-08	2.43729e-07	0_vs_12	DuxOE	0_vs_12_DuxOE
Gm4567	1581	8.33579	0.251657	82.3867	1.66195e-08	2.44755e-07	0_vs_12	DuxOE	0_vs_12_DuxOE
Gm16185	3207	-0.967155	5.81323	78.2729	1.6646e-08	2.44957e-07	0_vs_12	DuxOE	0_vs_12_DuxOE
Gm45551	928	8.51367	0.429339	82.3103	1.67447e-08	2.46222e-07	0_vs_12	DuxOE	0_vs_12_DuxOE
Stra8	1803	-0.661454	6.14919	78.1668	1.68351e-08	2.47283e-07	0_vs_12	DuxOE	0_vs_12_DuxOE
Fscn1	3012	-0.796832	7.55534	78.1626	1.68427e-08	2.47283e-07	0_vs_12	DuxOE	0_vs_12_DuxOE
Nr0b1	1808	0.766208	5.89706	78.115	1.69284e-08	2.48251e-07	0_vs_12	DuxOE	0_vs_12_DuxOE
Igfbp2	1847	-0.675814	10.1581	78.1116	1.69344e-08	2.48251e-07	0_vs_12	DuxOE	0_vs_12_DuxOE
Cd164	4449	-0.578106	7.84258	78.1001	1.69552e-08	2.48366e-07	0_vs_12	DuxOE	0_vs_12_DuxOE
Pdik1l	5810	1.59331	2.95444	78.0725	1.70053e-08	2.4891e-07	0_vs_12	DuxOE	0_vs_12_DuxOE
Tug1	9734	0.69332	5.97261	78.0524	1.70417e-08	2.49253e-07	0_vs_12	DuxOE	0_vs_12_DuxOE
Heca	6247	-0.769311	5.27554	78.0357	1.70721e-08	2.49507e-07	0_vs_12	DuxOE	0_vs_12_DuxOE
Kansl2	3784	-0.620932	6.83567	77.9889	1.71577e-08	2.50567e-07	0_vs_12	DuxOE	0_vs_12_DuxOE
Arxes1	1580	1.37276	3.26687	77.9744	1.71843e-08	2.50765e-07	0_vs_12	DuxOE	0_vs_12_DuxOE
Tnrc6c	12843	0.714134	5.63117	77.958	1.72144e-08	2.50978e-07	0_vs_12	DuxOE	0_vs_12_DuxOE
Lamb3	6612	-1.02996	4.20768	77.9522	1.7225e-08	2.50978e-07	0_vs_12	DuxOE	0_vs_12_DuxOE
Zbtb1	12190	1.14127	3.79077	77.8864	1.73466e-08	2.52521e-07	0_vs_12	DuxOE	0_vs_12_DuxOE
Sap30l	1151	-0.760959	5.40943	77.8807	1.73572e-08	2.52521e-07	0_vs_12	DuxOE	0_vs_12_DuxOE
Ccdc60	4703	1.52225	3.14995	77.8353	1.74417e-08	2.53558e-07	0_vs_12	DuxOE	0_vs_12_DuxOE
Alg8	2784	1.56591	2.88989	77.775	1.75545e-08	2.55005e-07	0_vs_12	DuxOE	0_vs_12_DuxOE
Cox8a	619	-0.577752	8.57365	77.7441	1.76126e-08	2.55655e-07	0_vs_12	DuxOE	0_vs_12_DuxOE
Hic2	6354	0.795802	5.45856	77.6445	1.78015e-08	2.58202e-07	0_vs_12	DuxOE	0_vs_12_DuxOE
Gm11232	1680	6.28699	0.529442	77.6223	1.78439e-08	2.58622e-07	0_vs_12	DuxOE	0_vs_12_DuxOE
Pak4	3535	-0.673123	6.81777	77.5251	1.80308e-08	2.61134e-07	0_vs_12	DuxOE	0_vs_12_DuxOE
Tead2	4788	-0.646532	6.6883	77.5157	1.80491e-08	2.61202e-07	0_vs_12	DuxOE	0_vs_12_DuxOE
Phlda3	1559	-0.673808	7.02739	77.4795	1.81193e-08	2.62021e-07	0_vs_12	DuxOE	0_vs_12_DuxOE
Abca2	8346	-0.798587	5.40066	77.3895	1.82952e-08	2.64365e-07	0_vs_12	DuxOE	0_vs_12_DuxOE
Gm4081	1838	6.06681	0.343977	77.3147	1.84429e-08	2.66299e-07	0_vs_12	DuxOE	0_vs_12_DuxOE
Stard10	2419	-1.07652	4.06859	77.3046	1.84629e-08	2.66388e-07	0_vs_12	DuxOE	0_vs_12_DuxOE
Gm13696	2493	8.29744	0.218905	81.2955	1.85104e-08	2.66873e-07	0_vs_12	DuxOE	0_vs_12_DuxOE
Phf3	14190	0.611897	6.76139	77.2564	1.85589e-08	2.6737e-07	0_vs_12	DuxOE	0_vs_12_DuxOE
Gtse1	2742	-0.631346	7.16076	77.1992	1.86735e-08	2.6882e-07	0_vs_12	DuxOE	0_vs_12_DuxOE
Gm43225	1439	6.15524	0.429762	77.1404	1.87922e-08	2.70326e-07	0_vs_12	DuxOE	0_vs_12_DuxOE
mt-Tl2	71	5.31478	2.08253	77.1097	1.88544e-08	2.71019e-07	0_vs_12	DuxOE	0_vs_12_DuxOE
Gm34059	5711	3.24714	1.00602	77.095	1.88843e-08	2.71213e-07	0_vs_12	DuxOE	0_vs_12_DuxOE
Zfp638	15810	0.750617	6.61591	77.0891	1.88962e-08	2.71213e-07	0_vs_12	DuxOE	0_vs_12_DuxOE
Map1lc3b	7517	-0.59978	7.02914	77.0201	1.90373e-08	2.73034e-07	0_vs_12	DuxOE	0_vs_12_DuxOE
Mib1	10937	-0.651625	7.11155	76.7915	1.9513e-08	2.79497e-07	0_vs_12	DuxOE	0_vs_12_DuxOE
Itpr1	18319	-0.593018	6.99187	76.7896	1.9517e-08	2.79497e-07	0_vs_12	DuxOE	0_vs_12_DuxOE
Rab1a	3799	-0.568341	8.17933	76.6949	1.9718e-08	2.82164e-07	0_vs_12	DuxOE	0_vs_12_DuxOE
Bmp7	4019	-1.13173	3.81091	76.6208	1.98768e-08	2.84225e-07	0_vs_12	DuxOE	0_vs_12_DuxOE
Stom	2827	-0.825928	5.25922	76.598	1.99259e-08	2.84601e-07	0_vs_12	DuxOE	0_vs_12_DuxOE
Slc16a3	5318	0.75998	6.87227	76.5944	1.99337e-08	2.84601e-07	0_vs_12	DuxOE	0_vs_12_DuxOE
Cuta	3740	-0.722958	5.62073	76.588	1.99476e-08	2.84601e-07	0_vs_12	DuxOE	0_vs_12_DuxOE
Lonrf3	3812	1.28242	3.51418	76.5687	1.99893e-08	2.84985e-07	0_vs_12	DuxOE	0_vs_12_DuxOE
Tlk2	8070	0.647212	6.26018	76.5014	2.01356e-08	2.86858e-07	0_vs_12	DuxOE	0_vs_12_DuxOE
Epb41l4a	9071	0.809113	5.56017	76.3033	2.05733e-08	2.92876e-07	0_vs_12	DuxOE	0_vs_12_DuxOE
Cyb5r3	4298	-0.584051	8.61973	76.2724	2.06424e-08	2.93591e-07	0_vs_12	DuxOE	0_vs_12_DuxOE
Naif1	4650	2.2203	1.78576	76.2672	2.06541e-08	2.93591e-07	0_vs_12	DuxOE	0_vs_12_DuxOE
Map1lc3a	1181	-0.749231	5.90145	76.1551	2.09075e-08	2.96973e-07	0_vs_12	DuxOE	0_vs_12_DuxOE
Necap1	3651	-0.673874	6.12814	76.015	2.1229e-08	3.01317e-07	0_vs_12	DuxOE	0_vs_12_DuxOE
Slc22a17	4517	-0.779368	5.35031	75.9903	2.12862e-08	3.01882e-07	0_vs_12	DuxOE	0_vs_12_DuxOE
Gm43980	1612	-0.938871	4.96025	75.9842	2.13003e-08	3.01882e-07	0_vs_12	DuxOE	0_vs_12_DuxOE
Gm13695	2493	8.30166	0.21945	79.8494	2.1391e-08	3.02836e-07	0_vs_12	DuxOE	0_vs_12_DuxOE
Irf3	3442	0.960313	4.36468	75.9367	2.14109e-08	3.02836e-07	0_vs_12	DuxOE	0_vs_12_DuxOE
Ldb3	6105	-1.40894	3.16276	75.935	2.14149e-08	3.02836e-07	0_vs_12	DuxOE	0_vs_12_DuxOE
Recql	7688	0.895231	4.85446	75.9154	2.14608e-08	3.03262e-07	0_vs_12	DuxOE	0_vs_12_DuxOE
1700019L13Rik	4947	3.93859	0.782901	75.9058	2.14833e-08	3.03357e-07	0_vs_12	DuxOE	0_vs_12_DuxOE
Nabp1	8498	0.744005	5.66643	75.8824	2.15381e-08	3.03907e-07	0_vs_12	DuxOE	0_vs_12_DuxOE
Casc3	4303	-0.664625	6.17352	75.8388	2.1641e-08	3.05134e-07	0_vs_12	DuxOE	0_vs_12_DuxOE
Hdac11	3849	-0.955979	4.32994	75.8163	2.16942e-08	3.05661e-07	0_vs_12	DuxOE	0_vs_12_DuxOE
Nf2	6825	0.663036	6.84732	75.7431	2.18683e-08	3.07887e-07	0_vs_12	DuxOE	0_vs_12_DuxOE
Fxr2	3766	-0.618949	8.45724	75.6875	2.20016e-08	3.09537e-07	0_vs_12	DuxOE	0_vs_12_DuxOE
Gemin7	1782	1.17655	3.78797	75.6594	2.20692e-08	3.10074e-07	0_vs_12	DuxOE	0_vs_12_DuxOE
Pnma5	3123	-1.03307	4.049	75.6583	2.20721e-08	3.10074e-07	0_vs_12	DuxOE	0_vs_12_DuxOE
Platr25	6180	1.50349	3.12939	75.5505	2.23341e-08	3.13526e-07	0_vs_12	DuxOE	0_vs_12_DuxOE
Cisd3	833	-0.617583	6.59256	75.4215	2.26519e-08	3.17756e-07	0_vs_12	DuxOE	0_vs_12_DuxOE
Hsd17b4	3404	-0.599462	6.93044	75.4045	2.26941e-08	3.17977e-07	0_vs_12	DuxOE	0_vs_12_DuxOE
Ergic1	8888	-0.635952	6.66344	75.4018	2.27008e-08	3.17977e-07	0_vs_12	DuxOE	0_vs_12_DuxOE
C77080	5770	-0.599947	6.97308	75.3337	2.28712e-08	3.2013e-07	0_vs_12	DuxOE	0_vs_12_DuxOE
Zcchc3	3073	1.11968	4.03096	75.2389	2.31105e-08	3.23244e-07	0_vs_12	DuxOE	0_vs_12_DuxOE
Khdc4	6720	-0.626964	6.95987	75.1964	2.32187e-08	3.2449e-07	0_vs_12	DuxOE	0_vs_12_DuxOE
Gpbp1l1	4158	0.614026	6.69338	75.1907	2.32333e-08	3.2449e-07	0_vs_12	DuxOE	0_vs_12_DuxOE
Zfp706	4981	-0.577626	7.24246	75.1423	2.33572e-08	3.25982e-07	0_vs_12	DuxOE	0_vs_12_DuxOE
Arsa	3680	-0.944812	4.39917	75.0754	2.35299e-08	3.27932e-07	0_vs_12	DuxOE	0_vs_12_DuxOE
Fam129a	7380	0.607066	6.73968	75.0749	2.35311e-08	3.27932e-07	0_vs_12	DuxOE	0_vs_12_DuxOE
Dennd4a	16643	-0.822035	4.97779	75.0192	2.36759e-08	3.29711e-07	0_vs_12	DuxOE	0_vs_12_DuxOE
Col9a2	3095	-0.822452	4.94998	75.0049	2.37131e-08	3.2999e-07	0_vs_12	DuxOE	0_vs_12_DuxOE
Ppip5k2	14381	0.629116	6.54814	74.9561	2.38409e-08	3.31528e-07	0_vs_12	DuxOE	0_vs_12_DuxOE
Gm2099	3341	4.9167	0.58944	74.9078	2.39683e-08	3.33058e-07	0_vs_12	DuxOE	0_vs_12_DuxOE
Psmd6	2800	0.616625	6.96516	74.8904	2.40143e-08	3.33456e-07	0_vs_12	DuxOE	0_vs_12_DuxOE
Zbtb34	6604	-0.673436	5.95896	74.8541	2.41107e-08	3.34553e-07	0_vs_12	DuxOE	0_vs_12_DuxOE
C1d	3995	0.797004	5.03398	74.8107	2.42264e-08	3.35881e-07	0_vs_12	DuxOE	0_vs_12_DuxOE
Fam162a	850	-0.597867	7.03204	74.7999	2.42553e-08	3.35881e-07	0_vs_12	DuxOE	0_vs_12_DuxOE
Hspa8	4301	-0.52723	11.046	74.7986	2.42589e-08	3.35881e-07	0_vs_12	DuxOE	0_vs_12_DuxOE
Mgme1	3348	0.862677	4.88432	74.7146	2.44848e-08	3.38765e-07	0_vs_12	DuxOE	0_vs_12_DuxOE
Ldhb	1570	-0.616129	8.20819	74.674	2.45949e-08	3.40044e-07	0_vs_12	DuxOE	0_vs_12_DuxOE
Wbp1l	4463	1.106	4.56565	74.6632	2.46243e-08	3.40205e-07	0_vs_12	DuxOE	0_vs_12_DuxOE
Epha8	4713	-2.49017	1.65892	74.6195	2.47436e-08	3.41607e-07	0_vs_12	DuxOE	0_vs_12_DuxOE
Cstf2t	4233	0.790331	5.22456	74.6099	2.47698e-08	3.41724e-07	0_vs_12	DuxOE	0_vs_12_DuxOE
Gm47510	734	4.85575	0.904362	74.5789	2.4855e-08	3.42653e-07	0_vs_12	DuxOE	0_vs_12_DuxOE
Lamb1	9917	-0.590823	8.22756	74.5231	2.5009e-08	3.44529e-07	0_vs_12	DuxOE	0_vs_12_DuxOE
Tcf7	3019	-0.747115	5.6944	74.5007	2.50712e-08	3.45138e-07	0_vs_12	DuxOE	0_vs_12_DuxOE
Cox6a1	702	-0.579632	8.86985	74.4843	2.51167e-08	3.45517e-07	0_vs_12	DuxOE	0_vs_12_DuxOE
Mrpl28	1380	-0.616403	6.90733	74.4483	2.52169e-08	3.46449e-07	0_vs_12	DuxOE	0_vs_12_DuxOE
Galnt1	5519	0.735914	5.667	74.447	2.52206e-08	3.46449e-07	0_vs_12	DuxOE	0_vs_12_DuxOE
Ino80d	17713	-0.664865	6.71419	74.42	2.52962e-08	3.46664e-07	0_vs_12	DuxOE	0_vs_12_DuxOE
Gm21847	1804	8.27151	0.201432	78.1989	2.52964e-08	3.46664e-07	0_vs_12	DuxOE	0_vs_12_DuxOE
Trip11	10150	0.979654	4.2712	74.4185	2.53005e-08	3.46664e-07	0_vs_12	DuxOE	0_vs_12_DuxOE
C1ql4	1474	-2.06328	1.91415	74.4156	2.53084e-08	3.46664e-07	0_vs_12	DuxOE	0_vs_12_DuxOE
Taok2	9316	0.695953	5.94915	74.3656	2.54492e-08	3.48243e-07	0_vs_12	DuxOE	0_vs_12_DuxOE
Ccdc83	3250	5.16709	0.3137	74.3613	2.54613e-08	3.48243e-07	0_vs_12	DuxOE	0_vs_12_DuxOE
Alkbh5	5987	-0.726307	7.2511	74.3554	2.54781e-08	3.48243e-07	0_vs_12	DuxOE	0_vs_12_DuxOE
Wdr89	3192	1.41225	3.24899	74.3167	2.55876e-08	3.49491e-07	0_vs_12	DuxOE	0_vs_12_DuxOE
Tcn2	2178	-0.885866	4.71343	74.2333	2.58255e-08	3.52465e-07	0_vs_12	DuxOE	0_vs_12_DuxOE
Gm48388	213	8.30491	0.233828	77.9909	2.5842e-08	3.52465e-07	0_vs_12	DuxOE	0_vs_12_DuxOE
Smarcad1	13322	0.635393	6.27292	74.1575	2.60441e-08	3.54968e-07	0_vs_12	DuxOE	0_vs_12_DuxOE
Snx27	6886	-0.598096	6.91353	74.0395	2.6388e-08	3.59401e-07	0_vs_12	DuxOE	0_vs_12_DuxOE
Map3k2	13950	-0.800622	5.45089	74.0325	2.64085e-08	3.59426e-07	0_vs_12	DuxOE	0_vs_12_DuxOE
Pdk1	7779	0.579838	7.42093	73.8512	2.69473e-08	3.66499e-07	0_vs_12	DuxOE	0_vs_12_DuxOE
Fam118a	4959	-0.835373	4.82236	73.8416	2.69763e-08	3.66633e-07	0_vs_12	DuxOE	0_vs_12_DuxOE
Elp5	2294	0.743048	5.38807	73.8309	2.70085e-08	3.66811e-07	0_vs_12	DuxOE	0_vs_12_DuxOE
Gpr160	4227	1.5728	2.72667	73.8222	2.70346e-08	3.66906e-07	0_vs_12	DuxOE	0_vs_12_DuxOE
Gm16286	3075	0.697244	6.15389	73.7576	2.72301e-08	3.69299e-07	0_vs_12	DuxOE	0_vs_12_DuxOE
Cds1	3939	-1.07035	4.16085	73.7237	2.73335e-08	3.7044e-07	0_vs_12	DuxOE	0_vs_12_DuxOE
Sh3bp4	5112	0.623063	7.09515	73.6754	2.74815e-08	3.72182e-07	0_vs_12	DuxOE	0_vs_12_DuxOE
CAAA01098150.1	121	8.2206	0.151491	77.3623	2.7571e-08	3.73131e-07	0_vs_12	DuxOE	0_vs_12_DuxOE
Mllt6	7451	0.596737	6.77559	73.6397	2.75911e-08	3.73141e-07	0_vs_12	DuxOE	0_vs_12_DuxOE
Ddx56	2533	0.780054	5.57374	73.5336	2.79205e-08	3.77329e-07	0_vs_12	DuxOE	0_vs_12_DuxOE
Wdr73	3721	0.75877	5.23583	73.4361	2.8227e-08	3.81204e-07	0_vs_12	DuxOE	0_vs_12_DuxOE
Fam199x	8299	-0.931968	4.93241	73.4024	2.83337e-08	3.82124e-07	0_vs_12	DuxOE	0_vs_12_DuxOE
Gng3	1643	-0.784345	5.05973	73.402	2.83349e-08	3.82124e-07	0_vs_12	DuxOE	0_vs_12_DuxOE
Ankrd26	7253	0.807249	4.88383	73.3544	2.84864e-08	3.83896e-07	0_vs_12	DuxOE	0_vs_12_DuxOE
Tyms	6089	0.704926	5.53363	73.3216	2.85914e-08	3.85041e-07	0_vs_12	DuxOE	0_vs_12_DuxOE
Gm6351	1596	6.00926	0.283579	73.2694	2.87592e-08	3.86572e-07	0_vs_12	DuxOE	0_vs_12_DuxOE
Adamtsl4	4198	-1.36181	3.17254	73.2679	2.87643e-08	3.86572e-07	0_vs_12	DuxOE	0_vs_12_DuxOE
Spib	2868	-3.08079	1.21437	73.2667	2.87682e-08	3.86572e-07	0_vs_12	DuxOE	0_vs_12_DuxOE
Esrrb	6047	0.549293	8.83339	73.2613	2.87856e-08	3.86572e-07	0_vs_12	DuxOE	0_vs_12_DuxOE
Gm4779	2364	-0.920971	4.49843	73.0547	2.94613e-08	3.9537e-07	0_vs_12	DuxOE	0_vs_12_DuxOE
Mdm2	5083	-0.607389	7.22615	72.9937	2.96641e-08	3.97814e-07	0_vs_12	DuxOE	0_vs_12_DuxOE
A530032D15Rik	1603	4.15419	0.540737	72.8273	3.02256e-08	4.05062e-07	0_vs_12	DuxOE	0_vs_12_DuxOE
Gpank1	1879	1.162	3.93394	72.8146	3.02689e-08	4.05358e-07	0_vs_12	DuxOE	0_vs_12_DuxOE
Tmem59	2056	-0.641606	6.30658	72.7791	3.03903e-08	4.067e-07	0_vs_12	DuxOE	0_vs_12_DuxOE
Gbf1	10855	-0.736176	6.2203	72.7671	3.04316e-08	4.06969e-07	0_vs_12	DuxOE	0_vs_12_DuxOE
Gng12	4727	-0.776774	5.1511	72.6535	3.08243e-08	4.11934e-07	0_vs_12	DuxOE	0_vs_12_DuxOE
Dvl1	4996	-0.664808	6.02482	72.6414	3.08663e-08	4.12209e-07	0_vs_12	DuxOE	0_vs_12_DuxOE
Gm6909	989	8.20074	0.134138	76.2166	3.10593e-08	4.14498e-07	0_vs_12	DuxOE	0_vs_12_DuxOE
Nup210	10474	-0.63964	6.33491	72.5686	3.11215e-08	4.1504e-07	0_vs_12	DuxOE	0_vs_12_DuxOE
Gm6348	1443	8.26812	0.186681	76.1151	3.13907e-08	4.1834e-07	0_vs_12	DuxOE	0_vs_12_DuxOE
Cdt1	3140	-0.706841	7.5355	72.4831	3.1424e-08	4.18492e-07	0_vs_12	DuxOE	0_vs_12_DuxOE
Gm12619	385	8.20665	0.134868	76.0552	3.15884e-08	4.2039e-07	0_vs_12	DuxOE	0_vs_12_DuxOE
Aqp3	1829	-0.655735	5.95881	72.385	3.17746e-08	4.22576e-07	0_vs_12	DuxOE	0_vs_12_DuxOE
Gm5435	1150	3.65144	0.858344	72.3555	3.18813e-08	4.23702e-07	0_vs_12	DuxOE	0_vs_12_DuxOE
Suv39h1	5270	-0.733515	5.40105	72.3374	3.19468e-08	4.24278e-07	0_vs_12	DuxOE	0_vs_12_DuxOE
Adipor1	5025	-0.55059	7.84883	72.3256	3.19894e-08	4.24551e-07	0_vs_12	DuxOE	0_vs_12_DuxOE
Jdp2	2148	1.15383	3.87146	72.254	3.22504e-08	4.27718e-07	0_vs_12	DuxOE	0_vs_12_DuxOE
Sppl2b	4705	1.51134	3.07471	72.2205	3.23731e-08	4.29049e-07	0_vs_12	DuxOE	0_vs_12_DuxOE
Bcas2	4390	-0.562759	7.49322	72.1218	3.27378e-08	4.33584e-07	0_vs_12	DuxOE	0_vs_12_DuxOE
Atp6v0b	2051	-0.605161	6.52975	72.1067	3.27942e-08	4.34032e-07	0_vs_12	DuxOE	0_vs_12_DuxOE
Gm36594	1450	5.94865	0.234801	72.0951	3.28375e-08	4.34305e-07	0_vs_12	DuxOE	0_vs_12_DuxOE
Arid2	10737	0.700463	5.54336	72.0346	3.30641e-08	4.37002e-07	0_vs_12	DuxOE	0_vs_12_DuxOE
Iqcc	3188	1.4507	3.06534	72.0268	3.30932e-08	4.37085e-07	0_vs_12	DuxOE	0_vs_12_DuxOE
Dnaaf3	2224	-1.07448	3.82115	71.9397	3.3423e-08	4.41138e-07	0_vs_12	DuxOE	0_vs_12_DuxOE
Tmem181b-ps	4187	-0.711209	5.54933	71.9043	3.3558e-08	4.42615e-07	0_vs_12	DuxOE	0_vs_12_DuxOE
Iars	5272	0.541335	8.38547	71.8517	3.37594e-08	4.44965e-07	0_vs_12	DuxOE	0_vs_12_DuxOE
Sbsn	3625	-1.2596	3.43893	71.8457	3.37825e-08	4.44965e-07	0_vs_12	DuxOE	0_vs_12_DuxOE
Aldh1l1	4516	-0.893383	4.44611	71.8064	3.39342e-08	4.46657e-07	0_vs_12	DuxOE	0_vs_12_DuxOE
Adamts7	6282	-0.861013	4.57841	71.7438	3.41774e-08	4.49098e-07	0_vs_12	DuxOE	0_vs_12_DuxOE
Rif1	10504	0.658406	7.86643	71.7437	3.41778e-08	4.49098e-07	0_vs_12	DuxOE	0_vs_12_DuxOE
Uqcrc1	4135	-0.635516	8.29333	71.7406	3.41898e-08	4.49098e-07	0_vs_12	DuxOE	0_vs_12_DuxOE
Cd3eap	2492	1.19196	3.60842	71.7148	3.42908e-08	4.50117e-07	0_vs_12	DuxOE	0_vs_12_DuxOE
Mterf1a	3144	1.86937	2.23327	71.7014	3.43432e-08	4.50497e-07	0_vs_12	DuxOE	0_vs_12_DuxOE
Fam53c	4517	-0.678868	5.79518	71.6802	3.44264e-08	4.51279e-07	0_vs_12	DuxOE	0_vs_12_DuxOE
Espl1	8749	-0.585297	8.02917	71.6617	3.44991e-08	4.51762e-07	0_vs_12	DuxOE	0_vs_12_DuxOE
Gm8182	769	8.28854	0.203616	75.2148	3.45102e-08	4.51762e-07	0_vs_12	DuxOE	0_vs_12_DuxOE
R3hdm1	31486	-0.597064	7.38116	71.6448	3.45657e-08	4.5218e-07	0_vs_12	DuxOE	0_vs_12_DuxOE
Dennd5a	8677	-0.65154	5.97814	71.5934	3.47692e-08	4.54532e-07	0_vs_12	DuxOE	0_vs_12_DuxOE
Olfr1276	5052	6.04147	0.327712	71.5506	3.494e-08	4.56454e-07	0_vs_12	DuxOE	0_vs_12_DuxOE
Xrcc5	2549	0.55161	7.74122	71.5228	3.5051e-08	4.57593e-07	0_vs_12	DuxOE	0_vs_12_DuxOE
4933440M02Rik	4742	5.9742	0.251903	71.5031	3.51301e-08	4.58315e-07	0_vs_12	DuxOE	0_vs_12_DuxOE
Fbxo16	3970	1.74827	2.46205	71.4908	3.51795e-08	4.58648e-07	0_vs_12	DuxOE	0_vs_12_DuxOE
Celf5	6709	-0.694813	5.61011	71.4338	3.54098e-08	4.61337e-07	0_vs_12	DuxOE	0_vs_12_DuxOE
Rars2	2771	0.71675	5.38499	71.4035	3.55328e-08	4.62489e-07	0_vs_12	DuxOE	0_vs_12_DuxOE
Rad50	5375	0.657974	6.30636	71.4002	3.55464e-08	4.62489e-07	0_vs_12	DuxOE	0_vs_12_DuxOE
Agpat2	2130	0.855885	4.67601	71.3839	3.56127e-08	4.63038e-07	0_vs_12	DuxOE	0_vs_12_DuxOE
Mecom	12427	5.17652	0.314966	71.3732	3.56566e-08	4.63294e-07	0_vs_12	DuxOE	0_vs_12_DuxOE
Mapkapk3	5542	-0.632314	6.15667	71.3376	3.58023e-08	4.64873e-07	0_vs_12	DuxOE	0_vs_12_DuxOE
Large2	5837	-0.851305	4.65531	71.3271	3.58455e-08	4.65119e-07	0_vs_12	DuxOE	0_vs_12_DuxOE
Gm2381	4073	1.33884	3.54987	71.3115	3.59094e-08	4.65635e-07	0_vs_12	DuxOE	0_vs_12_DuxOE
Mycn	3295	0.786005	5.30201	71.258	3.61306e-08	4.68186e-07	0_vs_12	DuxOE	0_vs_12_DuxOE
Rraga	1618	0.824615	5.45982	71.1897	3.64148e-08	4.71551e-07	0_vs_12	DuxOE	0_vs_12_DuxOE
Msmo1	6144	-0.736847	7.50135	71.1432	3.66096e-08	4.73483e-07	0_vs_12	DuxOE	0_vs_12_DuxOE
Fxyd6	4107	-0.55804	7.51602	71.1423	3.66133e-08	4.73483e-07	0_vs_12	DuxOE	0_vs_12_DuxOE
Slc48a1	2751	-0.785496	5.00181	71.079	3.68804e-08	4.76616e-07	0_vs_12	DuxOE	0_vs_12_DuxOE
Cic	10294	-0.62843	7.04569	71.0454	3.70232e-08	4.77953e-07	0_vs_12	DuxOE	0_vs_12_DuxOE
Thap12	4125	0.911164	4.92853	71.0389	3.70508e-08	4.77953e-07	0_vs_12	DuxOE	0_vs_12_DuxOE
Rnps1	5131	-0.573384	7.04943	71.0371	3.70585e-08	4.77953e-07	0_vs_12	DuxOE	0_vs_12_DuxOE
Crlf1	1644	-1.54551	2.71836	70.9851	3.72811e-08	4.80501e-07	0_vs_12	DuxOE	0_vs_12_DuxOE
Cdk2	6219	-0.595571	6.7953	70.9596	3.73907e-08	4.8159e-07	0_vs_12	DuxOE	0_vs_12_DuxOE
Fsd1	2493	-0.802591	4.97111	70.9043	3.76294e-08	4.84339e-07	0_vs_12	DuxOE	0_vs_12_DuxOE
Fam131a	2899	-1.76139	2.29649	70.8745	3.77587e-08	4.85679e-07	0_vs_12	DuxOE	0_vs_12_DuxOE
Frmd4a	23468	1.3555	3.49627	70.8424	3.78987e-08	4.87153e-07	0_vs_12	DuxOE	0_vs_12_DuxOE
Zfp961	4334	0.774403	5.41958	70.8364	3.79248e-08	4.87163e-07	0_vs_12	DuxOE	0_vs_12_DuxOE
Eln	8098	-2.06843	1.84076	70.7222	3.84272e-08	4.93286e-07	0_vs_12	DuxOE	0_vs_12_DuxOE
Xrcc3	2750	-0.746666	5.32657	70.6491	3.8753e-08	4.97136e-07	0_vs_12	DuxOE	0_vs_12_DuxOE
Zic3	4639	0.763282	6.45103	70.5382	3.92526e-08	5.03209e-07	0_vs_12	DuxOE	0_vs_12_DuxOE
Inip	5995	-0.727634	5.54767	70.4203	3.97919e-08	5.09782e-07	0_vs_12	DuxOE	0_vs_12_DuxOE
9930104L06Rik	5592	-0.836935	4.65301	70.376	3.99966e-08	5.12063e-07	0_vs_12	DuxOE	0_vs_12_DuxOE
Slc9a5	5240	-0.861789	4.58942	70.3453	4.0139e-08	5.13349e-07	0_vs_12	DuxOE	0_vs_12_DuxOE
Smtnl2	3815	-0.6547	6.28006	70.3428	4.01505e-08	5.13349e-07	0_vs_12	DuxOE	0_vs_12_DuxOE
Mfap1b	3362	0.833083	4.83877	70.3064	4.032e-08	5.15174e-07	0_vs_12	DuxOE	0_vs_12_DuxOE
Zbtb44	9341	-0.613933	6.97897	70.288	4.04061e-08	5.15565e-07	0_vs_12	DuxOE	0_vs_12_DuxOE
Krtap4-13	815	8.1602	0.0987975	73.7293	4.04301e-08	5.15565e-07	0_vs_12	DuxOE	0_vs_12_DuxOE
Ccng1	3512	-0.584298	7.70788	70.2758	4.04634e-08	5.15565e-07	0_vs_12	DuxOE	0_vs_12_DuxOE
Man2b2	3528	-1.0208	4.05272	70.2722	4.04804e-08	5.15565e-07	0_vs_12	DuxOE	0_vs_12_DuxOE
Trub2	6316	0.902593	4.46692	70.2712	4.04849e-08	5.15565e-07	0_vs_12	DuxOE	0_vs_12_DuxOE
Zcchc24	4557	1.14885	3.8339	70.1504	4.10564e-08	5.22236e-07	0_vs_12	DuxOE	0_vs_12_DuxOE
Gm4526	920	8.14561	0.0815319	73.5848	4.10631e-08	5.22236e-07	0_vs_12	DuxOE	0_vs_12_DuxOE
Tmem104	4610	1.99137	2.13899	70.1085	4.12567e-08	5.2403e-07	0_vs_12	DuxOE	0_vs_12_DuxOE
Gm49187	1380	3.98066	0.618038	70.1081	4.12588e-08	5.2403e-07	0_vs_12	DuxOE	0_vs_12_DuxOE
Dlgap3	4521	0.74428	6.01283	70.0689	4.14473e-08	5.25752e-07	0_vs_12	DuxOE	0_vs_12_DuxOE
Rab14	13589	-0.591198	6.79187	70.0651	4.14653e-08	5.25752e-07	0_vs_12	DuxOE	0_vs_12_DuxOE
Epcam	2195	-0.553189	8.05767	70.0586	4.14968e-08	5.25752e-07	0_vs_12	DuxOE	0_vs_12_DuxOE
Gm45493	3948	-2.21441	1.91971	70.0571	4.15038e-08	5.25752e-07	0_vs_12	DuxOE	0_vs_12_DuxOE
Atox1	541	-0.564749	7.18364	70.04	4.15866e-08	5.26105e-07	0_vs_12	DuxOE	0_vs_12_DuxOE
Cep41	4979	1.34223	3.18409	70.0368	4.16019e-08	5.26105e-07	0_vs_12	DuxOE	0_vs_12_DuxOE
Plpp1	1750	1.04681	3.98231	70.0343	4.16139e-08	5.26105e-07	0_vs_12	DuxOE	0_vs_12_DuxOE
Capn10	4346	0.720194	5.49154	69.9844	4.18562e-08	5.2882e-07	0_vs_12	DuxOE	0_vs_12_DuxOE
Zfp384	6421	0.855393	4.65747	69.9761	4.18967e-08	5.28984e-07	0_vs_12	DuxOE	0_vs_12_DuxOE
Klc1	6355	-0.586586	7.06947	69.9673	4.19398e-08	5.29062e-07	0_vs_12	DuxOE	0_vs_12_DuxOE
Dvl2	6298	-0.594481	6.77513	69.9635	4.1958e-08	5.29062e-07	0_vs_12	DuxOE	0_vs_12_DuxOE
Satb2	6788	1.83595	2.18332	69.9336	4.21047e-08	5.3056e-07	0_vs_12	DuxOE	0_vs_12_DuxOE
Ptov1	4213	-0.635507	6.89598	69.928	4.21321e-08	5.3056e-07	0_vs_12	DuxOE	0_vs_12_DuxOE
Extl2	3447	1.55137	2.67626	69.921	4.21661e-08	5.30641e-07	0_vs_12	DuxOE	0_vs_12_DuxOE
Tbc1d13	4719	0.640598	6.85159	69.804	4.27447e-08	5.3757e-07	0_vs_12	DuxOE	0_vs_12_DuxOE
Cpsf1	5637	-0.602068	7.45103	69.7751	4.28894e-08	5.39036e-07	0_vs_12	DuxOE	0_vs_12_DuxOE
Pars2	3094	1.46324	3.0545	69.7486	4.30217e-08	5.40346e-07	0_vs_12	DuxOE	0_vs_12_DuxOE
Nufip1	3974	-0.563576	7.0613	69.667	4.34337e-08	5.45164e-07	0_vs_12	DuxOE	0_vs_12_DuxOE
Zfp322a	6263	0.723625	5.37034	69.622	4.36622e-08	5.47674e-07	0_vs_12	DuxOE	0_vs_12_DuxOE
Actg1	2658	-0.546498	10.016	69.6114	4.37163e-08	5.47995e-07	0_vs_12	DuxOE	0_vs_12_DuxOE
Zfp330	5686	0.634012	6.03255	69.5916	4.38174e-08	5.48904e-07	0_vs_12	DuxOE	0_vs_12_DuxOE
Cdk4	3249	0.599944	8.00013	69.5653	4.39526e-08	5.50238e-07	0_vs_12	DuxOE	0_vs_12_DuxOE
Ccdc86	5774	1.44172	3.18899	69.4542	4.45274e-08	5.56872e-07	0_vs_12	DuxOE	0_vs_12_DuxOE
Arrdc4	4039	-0.569143	7.10909	69.4517	4.45405e-08	5.56872e-07	0_vs_12	DuxOE	0_vs_12_DuxOE
Nynrin	7518	0.777916	5.37336	69.4245	4.46821e-08	5.5828e-07	0_vs_12	DuxOE	0_vs_12_DuxOE
Gm6902	1581	8.34683	0.253109	72.5687	4.58347e-08	5.72308e-07	0_vs_12	DuxOE	0_vs_12_DuxOE
Hexa	1996	-0.676639	5.8009	69.1572	4.61049e-08	5.75308e-07	0_vs_12	DuxOE	0_vs_12_DuxOE
Pum2	7260	0.55975	7.25741	69.139	4.62034e-08	5.76162e-07	0_vs_12	DuxOE	0_vs_12_DuxOE
Uck1	2751	-0.794553	5.21804	69.1216	4.62982e-08	5.76941e-07	0_vs_12	DuxOE	0_vs_12_DuxOE
Trmt13	6134	-0.901458	5.0161	69.1164	4.63259e-08	5.76941e-07	0_vs_12	DuxOE	0_vs_12_DuxOE
Zfp768	2522	3.48401	0.723968	69.0869	4.64868e-08	5.7857e-07	0_vs_12	DuxOE	0_vs_12_DuxOE
Tmem175	5928	1.47699	2.9061	69.0641	4.66118e-08	5.7975e-07	0_vs_12	DuxOE	0_vs_12_DuxOE
Mmp17	6619	-0.689451	5.62121	68.9902	4.70185e-08	5.84405e-07	0_vs_12	DuxOE	0_vs_12_DuxOE
Fam133b	7398	-0.802695	5.02005	68.9851	4.7047e-08	5.84405e-07	0_vs_12	DuxOE	0_vs_12_DuxOE
Gm21034	2608	8.15019	0.0820809	72.293	4.72329e-08	5.86335e-07	0_vs_12	DuxOE	0_vs_12_DuxOE
Atrn	13208	0.913556	4.41329	68.8351	4.7885e-08	5.94046e-07	0_vs_12	DuxOE	0_vs_12_DuxOE
Gpd1l	5077	-0.679317	5.75184	68.8053	4.80535e-08	5.95752e-07	0_vs_12	DuxOE	0_vs_12_DuxOE
Zfp988	2800	1.4582	3.7582	68.7899	4.81408e-08	5.9645e-07	0_vs_12	DuxOE	0_vs_12_DuxOE
Kank2	5235	-0.616226	6.54495	68.7513	4.83607e-08	5.98787e-07	0_vs_12	DuxOE	0_vs_12_DuxOE
Phf20	9988	0.576547	6.81652	68.744	4.84023e-08	5.98916e-07	0_vs_12	DuxOE	0_vs_12_DuxOE
Echdc2	2287	-0.650283	5.84856	68.7202	4.85384e-08	6.00213e-07	0_vs_12	DuxOE	0_vs_12_DuxOE
Uba52	1498	-0.668964	5.85231	68.6723	4.88133e-08	6.03224e-07	0_vs_12	DuxOE	0_vs_12_DuxOE
Zfp692	1963	-0.701759	5.51823	68.5619	4.9454e-08	6.10748e-07	0_vs_12	DuxOE	0_vs_12_DuxOE
Gm4011	2555	8.19335	0.133225	71.8534	4.95596e-08	6.1166e-07	0_vs_12	DuxOE	0_vs_12_DuxOE
Snd1	9757	-0.562444	8.0981	68.5148	4.97303e-08	6.13373e-07	0_vs_12	DuxOE	0_vs_12_DuxOE
Mthfd2	3487	0.601502	6.84673	68.4464	5.01344e-08	6.17959e-07	0_vs_12	DuxOE	0_vs_12_DuxOE
C1qtnf9	1903	2.74427	1.35839	68.4153	5.03196e-08	6.19845e-07	0_vs_12	DuxOE	0_vs_12_DuxOE
Man1a2	7969	0.667503	5.89672	68.4038	5.03882e-08	6.20291e-07	0_vs_12	DuxOE	0_vs_12_DuxOE
Reck	4779	-1.17696	3.48599	68.378	5.05419e-08	6.21785e-07	0_vs_12	DuxOE	0_vs_12_DuxOE
Smad7	4521	0.831602	5.76822	68.3699	5.05905e-08	6.21985e-07	0_vs_12	DuxOE	0_vs_12_DuxOE
Sgsm3	4477	-0.737991	5.55826	68.3191	5.08964e-08	6.25346e-07	0_vs_12	DuxOE	0_vs_12_DuxOE
Gm47580	2031	-3.18912	0.852021	68.3085	5.09603e-08	6.2573e-07	0_vs_12	DuxOE	0_vs_12_DuxOE
2022-03-05	2408	-0.588258	6.71215	68.2664	5.12153e-08	6.28459e-07	0_vs_12	DuxOE	0_vs_12_DuxOE
Id3	1791	1.45806	3.31621	68.2337	5.14145e-08	6.30357e-07	0_vs_12	DuxOE	0_vs_12_DuxOE
Igsf9b	16686	-0.577453	6.70746	68.2302	5.14356e-08	6.30357e-07	0_vs_12	DuxOE	0_vs_12_DuxOE
Tkt	7355	-0.561998	9.44369	68.1883	5.16919e-08	6.33094e-07	0_vs_12	DuxOE	0_vs_12_DuxOE
Tbcc	1164	1.53574	2.6767	68.129	5.20573e-08	6.37163e-07	0_vs_12	DuxOE	0_vs_12_DuxOE
6030458C11Rik	6007	0.717361	5.57873	68.0824	5.23463e-08	6.40292e-07	0_vs_12	DuxOE	0_vs_12_DuxOE
Zfp839	3749	1.36489	3.294	68.0622	5.24724e-08	6.41426e-07	0_vs_12	DuxOE	0_vs_12_DuxOE
Gm1070	2874	1.9484	1.96304	68.0497	5.25501e-08	6.41967e-07	0_vs_12	DuxOE	0_vs_12_DuxOE
Slc39a10	6095	0.620677	6.51974	68.0264	5.26958e-08	6.43338e-07	0_vs_12	DuxOE	0_vs_12_DuxOE
Mfsd4a	7187	-0.830473	4.79374	67.9928	5.29068e-08	6.45503e-07	0_vs_12	DuxOE	0_vs_12_DuxOE
Pitpnm1	7030	-0.91505	4.49636	67.9268	5.33244e-08	6.50185e-07	0_vs_12	DuxOE	0_vs_12_DuxOE
Hibadh	10179	-0.606824	6.53559	67.8758	5.36491e-08	6.53729e-07	0_vs_12	DuxOE	0_vs_12_DuxOE
Arf5	1907	-0.597283	6.97011	67.8612	5.37425e-08	6.54452e-07	0_vs_12	DuxOE	0_vs_12_DuxOE
Dclre1a	6384	1.1603	3.8187	67.7905	5.41977e-08	6.59578e-07	0_vs_12	DuxOE	0_vs_12_DuxOE
Gm9176	1120	5.04221	0.202257	67.7842	5.42381e-08	6.5965e-07	0_vs_12	DuxOE	0_vs_12_DuxOE
Sult6b1	2125	0.961358	4.47048	67.764	5.43689e-08	6.60823e-07	0_vs_12	DuxOE	0_vs_12_DuxOE
Zfp617	3024	1.77318	2.49154	67.7232	5.46345e-08	6.63631e-07	0_vs_12	DuxOE	0_vs_12_DuxOE
Egln3	2662	0.910426	5.4539	67.5898	5.55117e-08	6.7386e-07	0_vs_12	DuxOE	0_vs_12_DuxOE
Ube2s	5141	-0.551166	8.4239	67.5716	5.56324e-08	6.74899e-07	0_vs_12	DuxOE	0_vs_12_DuxOE
Bclaf1	15301	0.568306	7.94201	67.5431	5.58224e-08	6.76776e-07	0_vs_12	DuxOE	0_vs_12_DuxOE
Dusp1	3311	0.970268	4.87764	67.5317	5.58987e-08	6.77274e-07	0_vs_12	DuxOE	0_vs_12_DuxOE
Gm47985	1707	5.95754	0.236403	67.5186	5.59864e-08	6.77909e-07	0_vs_12	DuxOE	0_vs_12_DuxOE
Top2b	14613	-0.63621	6.09179	67.5102	5.60426e-08	6.78161e-07	0_vs_12	DuxOE	0_vs_12_DuxOE
Arfgap1	5367	0.929079	4.23476	67.4014	5.67774e-08	6.86418e-07	0_vs_12	DuxOE	0_vs_12_DuxOE
Zswim6	5550	0.89388	4.58936	67.3986	5.67964e-08	6.86418e-07	0_vs_12	DuxOE	0_vs_12_DuxOE
H2-M5	2691	0.806816	4.89723	67.3474	5.71463e-08	6.90212e-07	0_vs_12	DuxOE	0_vs_12_DuxOE
Prmt7	6125	-0.552042	7.0964	67.3419	5.71834e-08	6.90226e-07	0_vs_12	DuxOE	0_vs_12_DuxOE
Scn1b	1859	-1.21724	3.35925	67.3352	5.72298e-08	6.90353e-07	0_vs_12	DuxOE	0_vs_12_DuxOE
Gm15583	3510	2.07866	2.07168	67.311	5.73958e-08	6.91921e-07	0_vs_12	DuxOE	0_vs_12_DuxOE
Gm6489	696	5.96125	0.236436	67.2716	5.7668e-08	6.94766e-07	0_vs_12	DuxOE	0_vs_12_DuxOE
Lamp2	9552	-0.830891	6.12642	67.2511	5.78099e-08	6.96007e-07	0_vs_12	DuxOE	0_vs_12_DuxOE
Fam120b	8345	1.13008	3.63492	67.2458	5.78468e-08	6.96007e-07	0_vs_12	DuxOE	0_vs_12_DuxOE
Pcbp3	2933	-0.875802	4.42171	67.241	5.78797e-08	6.96007e-07	0_vs_12	DuxOE	0_vs_12_DuxOE
Cs	5779	-0.532421	8.37168	67.1527	5.84967e-08	7.02985e-07	0_vs_12	DuxOE	0_vs_12_DuxOE
Igfbp4	4416	-0.929981	4.50717	67.1293	5.86613e-08	7.04381e-07	0_vs_12	DuxOE	0_vs_12_DuxOE
Cdc42ep3	2309	1.76243	2.65831	67.1258	5.86862e-08	7.04381e-07	0_vs_12	DuxOE	0_vs_12_DuxOE
Srcin1	10980	-0.829216	4.97232	67.1109	5.87912e-08	7.05201e-07	0_vs_12	DuxOE	0_vs_12_DuxOE
Cracr2a	7824	1.93949	2.07657	67.0527	5.9204e-08	7.09709e-07	0_vs_12	DuxOE	0_vs_12_DuxOE
Prpf4	5671	0.646097	5.8624	67.0254	5.93988e-08	7.11599e-07	0_vs_12	DuxOE	0_vs_12_DuxOE
Ddx49	2928	0.67792	5.53991	66.9595	5.98722e-08	7.16799e-07	0_vs_12	DuxOE	0_vs_12_DuxOE
Smg7	6341	-0.538443	7.70388	66.9546	5.99075e-08	7.16799e-07	0_vs_12	DuxOE	0_vs_12_DuxOE
4931428L18Rik	3751	8.17315	0.115662	70.1313	5.99705e-08	7.1707e-07	0_vs_12	DuxOE	0_vs_12_DuxOE
Scd2	5464	-0.769763	10.1452	66.9411	6.00048e-08	7.1707e-07	0_vs_12	DuxOE	0_vs_12_DuxOE
Zfp771	2009	1.31581	3.2033	66.9346	6.00517e-08	7.17184e-07	0_vs_12	DuxOE	0_vs_12_DuxOE
Slc25a28	3749	-0.626787	6.00251	66.8242	6.08557e-08	7.26335e-07	0_vs_12	DuxOE	0_vs_12_DuxOE
Dus4l	1984	1.23556	3.32171	66.8034	6.10091e-08	7.2752e-07	0_vs_12	DuxOE	0_vs_12_DuxOE
Gm5789	865	5.37335	0.51178	66.7979	6.10493e-08	7.2752e-07	0_vs_12	DuxOE	0_vs_12_DuxOE
Fbxo21	5545	-0.68394	6.13021	66.7953	6.10687e-08	7.2752e-07	0_vs_12	DuxOE	0_vs_12_DuxOE
Snx17	3091	0.699372	5.49775	66.7556	6.13614e-08	7.30548e-07	0_vs_12	DuxOE	0_vs_12_DuxOE
Zfp64	5918	0.666347	5.70169	66.7506	6.13989e-08	7.30548e-07	0_vs_12	DuxOE	0_vs_12_DuxOE
Cyp2s1	4938	0.758564	5.07097	66.6757	6.19566e-08	7.36727e-07	0_vs_12	DuxOE	0_vs_12_DuxOE
Ina	3240	1.60328	2.63639	66.6499	6.21501e-08	7.38571e-07	0_vs_12	DuxOE	0_vs_12_DuxOE
Ybx1	2531	-0.520402	11.3182	66.6326	6.228e-08	7.39229e-07	0_vs_12	DuxOE	0_vs_12_DuxOE
Gm44736	667	5.85388	0.151705	66.6323	6.22824e-08	7.39229e-07	0_vs_12	DuxOE	0_vs_12_DuxOE
Nsrp1	3628	0.923741	4.21381	66.582	6.26624e-08	7.42938e-07	0_vs_12	DuxOE	0_vs_12_DuxOE
Tfe3	9261	-0.574671	6.68979	66.5807	6.26724e-08	7.42938e-07	0_vs_12	DuxOE	0_vs_12_DuxOE
Zfp738	15129	1.18497	3.48233	66.549	6.29128e-08	7.45328e-07	0_vs_12	DuxOE	0_vs_12_DuxOE
Zfp239	4364	1.44606	2.77823	66.4401	6.37479e-08	7.54756e-07	0_vs_12	DuxOE	0_vs_12_DuxOE
Dpysl2	4520	-0.876947	4.40168	66.3985	6.40694e-08	7.58008e-07	0_vs_12	DuxOE	0_vs_12_DuxOE
Trim52	3518	-0.639836	6.11763	66.3944	6.41015e-08	7.58008e-07	0_vs_12	DuxOE	0_vs_12_DuxOE
Zfp110	4116	0.768377	5.1113	66.35	6.44477e-08	7.61633e-07	0_vs_12	DuxOE	0_vs_12_DuxOE
Zfp653	4938	1.73221	2.35403	66.342	6.45104e-08	7.61905e-07	0_vs_12	DuxOE	0_vs_12_DuxOE
Dennd3	5709	-0.869474	4.45299	66.3215	6.46704e-08	7.63084e-07	0_vs_12	DuxOE	0_vs_12_DuxOE
Gm22486	137	-3.28704	0.829441	66.3175	6.4702e-08	7.63084e-07	0_vs_12	DuxOE	0_vs_12_DuxOE
Fbxl18	12927	-0.619933	6.01911	66.314	6.47295e-08	7.63084e-07	0_vs_12	DuxOE	0_vs_12_DuxOE
Eri1	8868	0.652014	5.75754	66.3061	6.47913e-08	7.63178e-07	0_vs_12	DuxOE	0_vs_12_DuxOE
Cabin1	12151	-0.571443	6.87516	66.3004	6.48365e-08	7.63178e-07	0_vs_12	DuxOE	0_vs_12_DuxOE
Btg2	2743	-0.666496	6.16966	66.2978	6.48566e-08	7.63178e-07	0_vs_12	DuxOE	0_vs_12_DuxOE
Fam83h	5212	1.71861	2.2811	66.2699	6.50766e-08	7.65129e-07	0_vs_12	DuxOE	0_vs_12_DuxOE
Zdhhc17	7048	1.17374	3.60011	66.2667	6.51021e-08	7.65129e-07	0_vs_12	DuxOE	0_vs_12_DuxOE
Rnd2	1990	-0.724585	5.15127	66.251	6.52263e-08	7.65734e-07	0_vs_12	DuxOE	0_vs_12_DuxOE
Ppp4r1	5449	0.71502	5.34377	66.2501	6.52334e-08	7.65734e-07	0_vs_12	DuxOE	0_vs_12_DuxOE
Tpo	3915	2.95823	1.04399	66.224	6.54404e-08	7.67166e-07	0_vs_12	DuxOE	0_vs_12_DuxOE
Eif1a	4168	0.568742	7.09574	66.223	6.54483e-08	7.67166e-07	0_vs_12	DuxOE	0_vs_12_DuxOE
Gm13078	2106	3.98627	0.639942	66.2196	6.54752e-08	7.67166e-07	0_vs_12	DuxOE	0_vs_12_DuxOE
Kif1b	17809	-0.584041	6.51097	66.1872	6.57334e-08	7.69723e-07	0_vs_12	DuxOE	0_vs_12_DuxOE
Stk4	5860	0.605069	6.25511	66.1651	6.591e-08	7.7132e-07	0_vs_12	DuxOE	0_vs_12_DuxOE
Nifk	1965	0.612461	6.28661	66.0778	6.66133e-08	7.79076e-07	0_vs_12	DuxOE	0_vs_12_DuxOE
Rap1gap2	7164	-0.916764	4.27271	65.9941	6.72953e-08	7.86573e-07	0_vs_12	DuxOE	0_vs_12_DuxOE
Ctnnbip1	2792	-0.761166	4.99775	65.927	6.78481e-08	7.9225e-07	0_vs_12	DuxOE	0_vs_12_DuxOE
Atat1	4586	-0.960608	4.26001	65.9251	6.78636e-08	7.9225e-07	0_vs_12	DuxOE	0_vs_12_DuxOE
Zfp13	2652	1.24249	3.47978	65.9059	6.80228e-08	7.93627e-07	0_vs_12	DuxOE	0_vs_12_DuxOE
Fads1	4812	-0.621884	6.03344	65.8993	6.80778e-08	7.93786e-07	0_vs_12	DuxOE	0_vs_12_DuxOE
Gm5698	726	4.89235	0.564143	65.8198	6.8741e-08	8.0088e-07	0_vs_12	DuxOE	0_vs_12_DuxOE
Pcbp4	4268	-0.645855	6.2634	65.8163	6.87696e-08	8.0088e-07	0_vs_12	DuxOE	0_vs_12_DuxOE
Serpinb1c	1633	5.88101	0.169765	65.7945	6.89535e-08	8.02535e-07	0_vs_12	DuxOE	0_vs_12_DuxOE
Nif3l1	7763	0.765522	5.01934	65.7765	6.91048e-08	8.03511e-07	0_vs_12	DuxOE	0_vs_12_DuxOE
Ribc1	1547	1.23279	3.35123	65.7718	6.91442e-08	8.03511e-07	0_vs_12	DuxOE	0_vs_12_DuxOE
Acly	5279	-0.505463	9.42876	65.7696	6.91629e-08	8.03511e-07	0_vs_12	DuxOE	0_vs_12_DuxOE
Homez	5907	2.02286	1.97394	65.7542	6.92929e-08	8.04536e-07	0_vs_12	DuxOE	0_vs_12_DuxOE
Zmat2	2592	0.599255	6.26789	65.6953	6.97932e-08	8.09855e-07	0_vs_12	DuxOE	0_vs_12_DuxOE
2310011J03Rik	1649	1.45718	3.15797	65.6318	7.03376e-08	8.15186e-07	0_vs_12	DuxOE	0_vs_12_DuxOE
Pknox1	6933	0.828986	4.67284	65.4768	7.16848e-08	8.30299e-07	0_vs_12	DuxOE	0_vs_12_DuxOE
Sdc1	3809	-0.602576	6.41921	65.4533	7.18907e-08	8.32182e-07	0_vs_12	DuxOE	0_vs_12_DuxOE
Zfand2a	3407	1.08431	3.65149	65.4314	7.20845e-08	8.33668e-07	0_vs_12	DuxOE	0_vs_12_DuxOE
Rars	3228	0.536134	7.55471	65.429	7.21059e-08	8.33668e-07	0_vs_12	DuxOE	0_vs_12_DuxOE
Msi1	5800	-0.742728	4.97995	65.4146	7.22326e-08	8.3463e-07	0_vs_12	DuxOE	0_vs_12_DuxOE
0610009B22Rik	998	1.00356	3.89453	65.3548	7.2765e-08	8.4027e-07	0_vs_12	DuxOE	0_vs_12_DuxOE
Rasa4	7485	-0.832098	4.84588	65.3499	7.28083e-08	8.4027e-07	0_vs_12	DuxOE	0_vs_12_DuxOE
Fastkd5	3015	2.12877	2.11511	65.3094	7.31715e-08	8.43955e-07	0_vs_12	DuxOE	0_vs_12_DuxOE
Cd81	2879	-0.542847	8.24925	65.3009	7.32473e-08	8.44323e-07	0_vs_12	DuxOE	0_vs_12_DuxOE
Bcl2l11	8029	-0.742314	5.42188	65.2753	7.34784e-08	8.46479e-07	0_vs_12	DuxOE	0_vs_12_DuxOE
Gm5890	1336	5.86124	0.152617	65.2589	7.3626e-08	8.4767e-07	0_vs_12	DuxOE	0_vs_12_DuxOE
Col18a1	7021	-0.552845	8.84239	65.239	7.38065e-08	8.49239e-07	0_vs_12	DuxOE	0_vs_12_DuxOE
Prkcsh	4275	-0.530159	7.57943	65.1897	7.42553e-08	8.53891e-07	0_vs_12	DuxOE	0_vs_12_DuxOE
Zfp763	3557	2.04903	1.97423	65.1425	7.4687e-08	8.58341e-07	0_vs_12	DuxOE	0_vs_12_DuxOE
Zfp719	4706	3.68092	0.565726	65.1273	7.48267e-08	8.59433e-07	0_vs_12	DuxOE	0_vs_12_DuxOE
Dpf1	5376	-0.930402	4.16859	65.0833	7.52329e-08	8.63582e-07	0_vs_12	DuxOE	0_vs_12_DuxOE
Stambpl1	5557	1.81857	2.24778	65.0244	7.57807e-08	8.6935e-07	0_vs_12	DuxOE	0_vs_12_DuxOE
Trib1	6248	1.86922	1.99615	65.0043	7.59689e-08	8.70989e-07	0_vs_12	DuxOE	0_vs_12_DuxOE
Morf4l2	3135	0.520047	9.02123	64.9953	7.60526e-08	8.71428e-07	0_vs_12	DuxOE	0_vs_12_DuxOE
Ddx5	5775	0.51244	9.24104	64.9132	7.68262e-08	8.79768e-07	0_vs_12	DuxOE	0_vs_12_DuxOE
Toe1	2979	1.46039	2.72396	64.8916	7.70312e-08	8.81589e-07	0_vs_12	DuxOE	0_vs_12_DuxOE
Oxsm	4125	1.46244	2.72263	64.8717	7.72208e-08	8.83152e-07	0_vs_12	DuxOE	0_vs_12_DuxOE
Duox2	6771	3.51683	0.757812	64.8676	7.72597e-08	8.83152e-07	0_vs_12	DuxOE	0_vs_12_DuxOE
Tbc1d1	7405	-0.601508	6.75568	64.8582	7.73491e-08	8.83648e-07	0_vs_12	DuxOE	0_vs_12_DuxOE
Ddx39	5155	0.561286	8.02896	64.8352	7.75692e-08	8.85635e-07	0_vs_12	DuxOE	0_vs_12_DuxOE
1700052K11Rik	3708	3.21664	0.876061	64.8218	7.76978e-08	8.86577e-07	0_vs_12	DuxOE	0_vs_12_DuxOE
Dele1	7381	-0.660797	5.69887	64.8045	7.78641e-08	8.87947e-07	0_vs_12	DuxOE	0_vs_12_DuxOE
D11Wsu47e	2382	0.931763	4.3322	64.7698	7.81977e-08	8.91222e-07	0_vs_12	DuxOE	0_vs_12_DuxOE
Fam90a1a	1887	8.04596	-0.0110354	67.7672	7.83928e-08	8.92915e-07	0_vs_12	DuxOE	0_vs_12_DuxOE
Sfi1	7559	0.702161	5.99809	64.7248	7.86341e-08	8.95133e-07	0_vs_12	DuxOE	0_vs_12_DuxOE
Tmem198	2504	-1.04519	3.75935	64.7163	7.87164e-08	8.95256e-07	0_vs_12	DuxOE	0_vs_12_DuxOE
Vipas39	3933	0.826931	4.68446	64.7141	7.87381e-08	8.95256e-07	0_vs_12	DuxOE	0_vs_12_DuxOE
Rnf169	7640	0.906643	4.4406	64.6388	7.94746e-08	9.03094e-07	0_vs_12	DuxOE	0_vs_12_DuxOE
Impdh2	3077	-0.567185	8.64369	64.6274	7.95866e-08	9.03534e-07	0_vs_12	DuxOE	0_vs_12_DuxOE
Col5a1	8559	-0.755858	5.00469	64.6253	7.96074e-08	9.03534e-07	0_vs_12	DuxOE	0_vs_12_DuxOE
Tnfrsf22	4217	1.20421	3.38037	64.599	7.98668e-08	9.05944e-07	0_vs_12	DuxOE	0_vs_12_DuxOE
Enpp5	4858	-0.84519	4.52284	64.5815	8.00404e-08	9.07376e-07	0_vs_12	DuxOE	0_vs_12_DuxOE
BC080696	1218	5.13454	0.282557	64.5752	8.01032e-08	9.07552e-07	0_vs_12	DuxOE	0_vs_12_DuxOE
Pym1	1326	0.771604	5.11352	64.459	8.12643e-08	9.19622e-07	0_vs_12	DuxOE	0_vs_12_DuxOE
1700003I16Rik	1058	8.02189	-0.0306596	67.4435	8.1368e-08	9.19864e-07	0_vs_12	DuxOE	0_vs_12_DuxOE
Mir124a-1hg	4804	1.32505	3.26195	64.4474	8.13815e-08	9.19864e-07	0_vs_12	DuxOE	0_vs_12_DuxOE
Zbtb45	4210	1.19217	3.53472	64.4215	8.16434e-08	9.22282e-07	0_vs_12	DuxOE	0_vs_12_DuxOE
AI987944	4009	1.68573	2.42489	64.3872	8.19913e-08	9.25668e-07	0_vs_12	DuxOE	0_vs_12_DuxOE
Drg1	3460	0.556883	6.7285	64.3784	8.20807e-08	9.26132e-07	0_vs_12	DuxOE	0_vs_12_DuxOE
Gm26457	78	-2.72151	1.11394	64.303	8.28533e-08	9.34302e-07	0_vs_12	DuxOE	0_vs_12_DuxOE
App	12996	-0.902123	4.61777	64.2863	8.30255e-08	9.35616e-07	0_vs_12	DuxOE	0_vs_12_DuxOE
Ncan	7195	-1.46451	3.22257	64.2822	8.30673e-08	9.35616e-07	0_vs_12	DuxOE	0_vs_12_DuxOE
H2-Ab1	2568	-1.59287	2.61711	64.1466	8.44806e-08	9.50977e-07	0_vs_12	DuxOE	0_vs_12_DuxOE
Gm47096	2086	8.36896	0.269669	67.0587	8.50677e-08	9.57024e-07	0_vs_12	DuxOE	0_vs_12_DuxOE
Gm12715	1128	-0.542438	7.00753	64.0606	8.53892e-08	9.60078e-07	0_vs_12	DuxOE	0_vs_12_DuxOE
Hid1	4595	-1.24301	3.17082	64.0134	8.58939e-08	9.65188e-07	0_vs_12	DuxOE	0_vs_12_DuxOE
Ryr1	21838	-0.678689	5.46334	63.9472	8.66059e-08	9.7262e-07	0_vs_12	DuxOE	0_vs_12_DuxOE
Calm1	4706	0.514514	8.46547	63.9101	8.70068e-08	9.76551e-07	0_vs_12	DuxOE	0_vs_12_DuxOE
Ammecr1l	5592	1.34594	2.96592	63.8887	8.72396e-08	9.78592e-07	0_vs_12	DuxOE	0_vs_12_DuxOE
Zbtb32	2357	-0.666545	5.49521	63.8404	8.77677e-08	9.83941e-07	0_vs_12	DuxOE	0_vs_12_DuxOE
Mindy1	6458	0.668264	6.00577	63.8105	8.8096e-08	9.87045e-07	0_vs_12	DuxOE	0_vs_12_DuxOE
Atr	23629	0.638777	6.23033	63.7689	8.85558e-08	9.91095e-07	0_vs_12	DuxOE	0_vs_12_DuxOE
Gm26397	134	-1.62884	2.46259	63.7684	8.85607e-08	9.91095e-07	0_vs_12	DuxOE	0_vs_12_DuxOE
Lemd1	5526	1.76085	2.20061	63.7205	8.90927e-08	9.96469e-07	0_vs_12	DuxOE	0_vs_12_DuxOE
Smarcb1	7930	0.72531	5.66944	63.679	8.95573e-08	1.00108e-06	0_vs_12	DuxOE	0_vs_12_DuxOE
Ccdc141	11717	1.18958	3.33117	63.6018	9.04268e-08	1.01021e-06	0_vs_12	DuxOE	0_vs_12_DuxOE
Gucd1	8206	1.29952	3.1074	63.5948	9.05058e-08	1.01051e-06	0_vs_12	DuxOE	0_vs_12_DuxOE
Snord49b	72	-2.70546	1.03078	63.571	9.07762e-08	1.01294e-06	0_vs_12	DuxOE	0_vs_12_DuxOE
Wdr3	5218	0.587025	6.6211	63.4865	9.1743e-08	1.02313e-06	0_vs_12	DuxOE	0_vs_12_DuxOE
Snhg20	2795	-0.58359	7.03098	63.4765	9.18584e-08	1.02382e-06	0_vs_12	DuxOE	0_vs_12_DuxOE
Usp12	4639	0.681037	5.48305	63.4423	9.2254e-08	1.02764e-06	0_vs_12	DuxOE	0_vs_12_DuxOE
H2aw	2146	-2.7435	1.05947	63.3545	9.32766e-08	1.03843e-06	0_vs_12	DuxOE	0_vs_12_DuxOE
Blvrb	2782	-0.679483	5.59147	63.334	9.35173e-08	1.0405e-06	0_vs_12	DuxOE	0_vs_12_DuxOE
Hgh1	2200	1.35651	3.07722	63.3029	9.38834e-08	1.04397e-06	0_vs_12	DuxOE	0_vs_12_DuxOE
Fgfr4	3542	-1.27291	3.10686	63.2835	9.41121e-08	1.04591e-06	0_vs_12	DuxOE	0_vs_12_DuxOE
Tmppe	2921	-0.818138	4.67827	63.2476	9.45389e-08	1.05004e-06	0_vs_12	DuxOE	0_vs_12_DuxOE
Gm47014	2371	7.9941	-0.0509157	66.1137	9.49637e-08	1.05415e-06	0_vs_12	DuxOE	0_vs_12_DuxOE
Atp1a1	4568	-0.525646	9.51146	63.1416	9.58089e-08	1.06292e-06	0_vs_12	DuxOE	0_vs_12_DuxOE
Abhd4	3279	-0.62239	6.12607	63.1074	9.62226e-08	1.06689e-06	0_vs_12	DuxOE	0_vs_12_DuxOE
Rbm15b	6511	0.811274	4.91538	63.0696	9.66817e-08	1.07136e-06	0_vs_12	DuxOE	0_vs_12_DuxOE
Ublcp1	2542	0.813167	4.69528	62.9617	9.8007e-08	1.08542e-06	0_vs_12	DuxOE	0_vs_12_DuxOE
Ythdc2	8878	0.907211	4.30936	62.9222	9.84967e-08	1.09022e-06	0_vs_12	DuxOE	0_vs_12_DuxOE
9330104G04Rik	3510	1.81749	2.34738	62.8316	9.96308e-08	1.10203e-06	0_vs_12	DuxOE	0_vs_12_DuxOE
Scp2	3478	-0.57012	6.4823	62.8269	9.96902e-08	1.10203e-06	0_vs_12	DuxOE	0_vs_12_DuxOE
Ptbp3	7480	0.589931	6.27366	62.8233	9.97357e-08	1.10203e-06	0_vs_12	DuxOE	0_vs_12_DuxOE
Nsd1	17483	0.518736	7.57635	62.7584	1.00558e-07	1.11048e-06	0_vs_12	DuxOE	0_vs_12_DuxOE
Cercam	3383	-1.0184	3.81966	62.6752	1.01624e-07	1.1216e-06	0_vs_12	DuxOE	0_vs_12_DuxOE
Snhg1	2969	-0.559027	6.76426	62.6595	1.01826e-07	1.12318e-06	0_vs_12	DuxOE	0_vs_12_DuxOE
Map7d1	3652	-0.75675	5.90769	62.6015	1.02577e-07	1.13026e-06	0_vs_12	DuxOE	0_vs_12_DuxOE
Limd2	3707	-0.862732	4.32686	62.6008	1.02585e-07	1.13026e-06	0_vs_12	DuxOE	0_vs_12_DuxOE
Foxo3	7571	-0.558891	6.75015	62.5926	1.02692e-07	1.13079e-06	0_vs_12	DuxOE	0_vs_12_DuxOE
Matn3	3014	-1.15694	3.41915	62.5801	1.02855e-07	1.13193e-06	0_vs_12	DuxOE	0_vs_12_DuxOE
Zscan12	5003	1.06049	3.71915	62.5426	1.03345e-07	1.13668e-06	0_vs_12	DuxOE	0_vs_12_DuxOE
Ccdc88c	11386	0.600472	6.03786	62.5323	1.03481e-07	1.13736e-06	0_vs_12	DuxOE	0_vs_12_DuxOE
Fam83b	3879	2.81676	0.997997	62.5289	1.03526e-07	1.13736e-06	0_vs_12	DuxOE	0_vs_12_DuxOE
Kif21b	12184	-0.566721	6.75788	62.5198	1.03646e-07	1.13803e-06	0_vs_12	DuxOE	0_vs_12_DuxOE
Cep128	14093	0.863338	4.49208	62.4948	1.03974e-07	1.14098e-06	0_vs_12	DuxOE	0_vs_12_DuxOE
Psmc3	2607	0.546257	7.28897	62.4152	1.05032e-07	1.15193e-06	0_vs_12	DuxOE	0_vs_12_DuxOE
Rdh13	6595	-0.67822	5.42051	62.4089	1.05115e-07	1.15219e-06	0_vs_12	DuxOE	0_vs_12_DuxOE
Sh2d5	3740	-1.22834	3.31803	62.4016	1.05213e-07	1.15261e-06	0_vs_12	DuxOE	0_vs_12_DuxOE
Wdr70	3738	-0.577417	6.27502	62.374	1.05583e-07	1.156e-06	0_vs_12	DuxOE	0_vs_12_DuxOE
Tspan15	8183	-0.858031	4.41178	62.3533	1.05861e-07	1.15837e-06	0_vs_12	DuxOE	0_vs_12_DuxOE
Eid2	1392	1.07026	3.88024	62.344	1.05987e-07	1.15909e-06	0_vs_12	DuxOE	0_vs_12_DuxOE
Dusp5	2473	1.35964	2.88447	62.2575	1.0716e-07	1.17126e-06	0_vs_12	DuxOE	0_vs_12_DuxOE
Gm6176	1581	7.97929	-0.0699701	65.0618	1.07496e-07	1.17384e-06	0_vs_12	DuxOE	0_vs_12_DuxOE
Tom1l1	7749	0.830929	4.72525	62.2312	1.07519e-07	1.17384e-06	0_vs_12	DuxOE	0_vs_12_DuxOE
D830024N08Rik	2899	-1.94071	1.86685	62.2111	1.07795e-07	1.17619e-06	0_vs_12	DuxOE	0_vs_12_DuxOE
Reep5	3151	-0.699394	5.17712	62.1392	1.08787e-07	1.18634e-06	0_vs_12	DuxOE	0_vs_12_DuxOE
Tab1	3360	1.17209	3.39129	62.1288	1.08932e-07	1.18725e-06	0_vs_12	DuxOE	0_vs_12_DuxOE
Prkaa2	7969	-0.691585	5.23127	62.0603	1.09888e-07	1.19699e-06	0_vs_12	DuxOE	0_vs_12_DuxOE
Mrpl17	7605	0.663064	5.82739	62.0532	1.09987e-07	1.19739e-06	0_vs_12	DuxOE	0_vs_12_DuxOE
Zmym2	7860	0.610084	6.70045	62.0343	1.10254e-07	1.19961e-06	0_vs_12	DuxOE	0_vs_12_DuxOE
mt-Ts2	59	3.64762	0.874164	61.9078	1.1205e-07	1.21847e-06	0_vs_12	DuxOE	0_vs_12_DuxOE
Erlin2	5829	0.646148	5.65169	61.8812	1.12432e-07	1.22192e-06	0_vs_12	DuxOE	0_vs_12_DuxOE
Cd276	3658	1.05919	4.10348	61.8623	1.12704e-07	1.22415e-06	0_vs_12	DuxOE	0_vs_12_DuxOE
Topors	3856	0.717609	5.65304	61.8581	1.12764e-07	1.22415e-06	0_vs_12	DuxOE	0_vs_12_DuxOE
Xpnpep3	7595	0.77202	4.78801	61.7935	1.137e-07	1.23362e-06	0_vs_12	DuxOE	0_vs_12_DuxOE
Bcl3	2475	0.998037	4.47125	61.7699	1.14044e-07	1.23665e-06	0_vs_12	DuxOE	0_vs_12_DuxOE
Hmgcl	2434	-0.788995	5.06279	61.7564	1.14243e-07	1.2381e-06	0_vs_12	DuxOE	0_vs_12_DuxOE
Gm7978	1897	7.95409	-0.0904075	64.5331	1.14474e-07	1.23991e-06	0_vs_12	DuxOE	0_vs_12_DuxOE
Sparc	3788	-0.488857	9.52714	61.7073	1.14963e-07	1.2445e-06	0_vs_12	DuxOE	0_vs_12_DuxOE
Entr1	3587	-0.745846	5.14683	61.5848	1.16784e-07	1.26351e-06	0_vs_12	DuxOE	0_vs_12_DuxOE
Lonp2	5346	0.591732	6.20855	61.5636	1.17103e-07	1.26624e-06	0_vs_12	DuxOE	0_vs_12_DuxOE
Thoc5	2861	0.638082	6.12838	61.5389	1.17475e-07	1.26955e-06	0_vs_12	DuxOE	0_vs_12_DuxOE
Plagl2	5735	1.29583	3.10126	61.4815	1.18345e-07	1.27824e-06	0_vs_12	DuxOE	0_vs_12_DuxOE
Notch4	8061	1.12769	3.66496	61.4008	1.19579e-07	1.29053e-06	0_vs_12	DuxOE	0_vs_12_DuxOE
Abca7	6752	-0.723859	5.35778	61.3983	1.19618e-07	1.29053e-06	0_vs_12	DuxOE	0_vs_12_DuxOE
Hr	6919	-0.975437	3.96287	61.3742	1.1999e-07	1.29381e-06	0_vs_12	DuxOE	0_vs_12_DuxOE
Stac2	3139	-0.882767	4.67713	61.3288	1.20693e-07	1.30066e-06	0_vs_12	DuxOE	0_vs_12_DuxOE
Gprin2	10516	-0.986743	3.93706	61.3033	1.21091e-07	1.30422e-06	0_vs_12	DuxOE	0_vs_12_DuxOE
Ssh1	8892	1.01521	3.90299	61.2872	1.21342e-07	1.3062e-06	0_vs_12	DuxOE	0_vs_12_DuxOE
Ap1b1	4957	-0.626273	6.07155	61.2623	1.21732e-07	1.30928e-06	0_vs_12	DuxOE	0_vs_12_DuxOE
Gtf2f1	1717	0.554073	6.81398	61.2602	1.21765e-07	1.30928e-06	0_vs_12	DuxOE	0_vs_12_DuxOE
Ndrg4	4893	-0.732352	4.97688	61.1931	1.22823e-07	1.31991e-06	0_vs_12	DuxOE	0_vs_12_DuxOE
Ino80	6803	0.617918	5.8488	61.1353	1.23743e-07	1.32906e-06	0_vs_12	DuxOE	0_vs_12_DuxOE
Slc8b1	3463	-0.692332	5.4206	61.106	1.24211e-07	1.33335e-06	0_vs_12	DuxOE	0_vs_12_DuxOE
Itm2c	2491	-0.568638	6.54571	61.0752	1.24707e-07	1.33722e-06	0_vs_12	DuxOE	0_vs_12_DuxOE
Prr14l	10402	0.679149	5.31686	61.0749	1.24711e-07	1.33722e-06	0_vs_12	DuxOE	0_vs_12_DuxOE
Dgke	8387	-0.665283	5.7901	61.061	1.24937e-07	1.33889e-06	0_vs_12	DuxOE	0_vs_12_DuxOE
Spred1	6784	0.669908	5.45571	61.045	1.25195e-07	1.34091e-06	0_vs_12	DuxOE	0_vs_12_DuxOE
Zfhx2	18166	1.80205	2.34839	61.0168	1.25652e-07	1.34505e-06	0_vs_12	DuxOE	0_vs_12_DuxOE
Flt4	8232	1.27479	3.19224	60.8811	1.27878e-07	1.36811e-06	0_vs_12	DuxOE	0_vs_12_DuxOE
Xpot	6033	0.529946	7.46905	60.8082	1.29091e-07	1.37981e-06	0_vs_12	DuxOE	0_vs_12_DuxOE
Coro2a	6459	-1.4038	2.73258	60.8068	1.29115e-07	1.37981e-06	0_vs_12	DuxOE	0_vs_12_DuxOE
Akt1s1	3072	0.824483	4.67236	60.7749	1.2965e-07	1.38476e-06	0_vs_12	DuxOE	0_vs_12_DuxOE
Iffo1	5691	-1.00455	3.89277	60.7667	1.29788e-07	1.38546e-06	0_vs_12	DuxOE	0_vs_12_DuxOE
Shisa2	3672	1.53161	2.67858	60.7461	1.30136e-07	1.38841e-06	0_vs_12	DuxOE	0_vs_12_DuxOE
Gopc	10958	0.805489	4.5516	60.702	1.30881e-07	1.39493e-06	0_vs_12	DuxOE	0_vs_12_DuxOE
Slc30a1	5244	0.70569	5.05574	60.701	1.30898e-07	1.39493e-06	0_vs_12	DuxOE	0_vs_12_DuxOE
2900079G21Rik	6718	7.93192	-0.110763	63.4129	1.30965e-07	1.39493e-06	0_vs_12	DuxOE	0_vs_12_DuxOE
Samd8	7639	-0.593364	6.24663	60.6901	1.31084e-07	1.39542e-06	0_vs_12	DuxOE	0_vs_12_DuxOE
Thsd1	4422	1.53322	2.56947	60.6777	1.31296e-07	1.3969e-06	0_vs_12	DuxOE	0_vs_12_DuxOE
Arap2	12451	0.996531	4.07699	60.5613	1.33296e-07	1.41661e-06	0_vs_12	DuxOE	0_vs_12_DuxOE
Grb7	3365	0.663647	5.47816	60.4881	1.34572e-07	1.42938e-06	0_vs_12	DuxOE	0_vs_12_DuxOE
Flrt3	4865	2.23758	1.66686	60.4821	1.34677e-07	1.42971e-06	0_vs_12	DuxOE	0_vs_12_DuxOE
Nup35	3366	0.822299	4.53537	60.4555	1.35144e-07	1.43387e-06	0_vs_12	DuxOE	0_vs_12_DuxOE
Pum3	8626	0.541431	7.20931	60.4154	1.35852e-07	1.44059e-06	0_vs_12	DuxOE	0_vs_12_DuxOE
2700081O15Rik	7032	1.25181	3.50602	60.4025	1.3608e-07	1.44221e-06	0_vs_12	DuxOE	0_vs_12_DuxOE
Serpinb6c	1391	0.695358	5.11798	60.3693	1.36671e-07	1.44767e-06	0_vs_12	DuxOE	0_vs_12_DuxOE
Snhg11	8527	-0.622276	6.45241	60.3485	1.37041e-07	1.44999e-06	0_vs_12	DuxOE	0_vs_12_DuxOE
Timm29	3170	-0.693028	5.13914	60.3302	1.37369e-07	1.45266e-06	0_vs_12	DuxOE	0_vs_12_DuxOE
Galnt7	5253	0.992983	3.88402	60.1787	1.40113e-07	1.48086e-06	0_vs_12	DuxOE	0_vs_12_DuxOE
Clcn5	11452	0.613588	6.20631	60.171	1.40254e-07	1.48154e-06	0_vs_12	DuxOE	0_vs_12_DuxOE
Irf8	7055	-1.14428	3.40732	60.1511	1.4062e-07	1.48459e-06	0_vs_12	DuxOE	0_vs_12_DuxOE
Ltv1	2317	0.56168	6.36477	60.1466	1.40701e-07	1.48463e-06	0_vs_12	DuxOE	0_vs_12_DuxOE
Hagh	1908	-0.681137	5.44436	60.1264	1.41074e-07	1.48775e-06	0_vs_12	DuxOE	0_vs_12_DuxOE
Gid8	2464	0.67066	5.55885	60.0865	1.41813e-07	1.49471e-06	0_vs_12	DuxOE	0_vs_12_DuxOE
Prtn3	1732	-2.00018	2.05879	60.0635	1.4224e-07	1.4984e-06	0_vs_12	DuxOE	0_vs_12_DuxOE
Slc39a9	10155	0.796225	4.76409	60.0122	1.43198e-07	1.50766e-06	0_vs_12	DuxOE	0_vs_12_DuxOE
Gprasp2	4540	-0.755422	5.08711	59.9897	1.43621e-07	1.51121e-06	0_vs_12	DuxOE	0_vs_12_DuxOE
Abca1	10363	1.14544	5.16793	59.9857	1.43695e-07	1.51121e-06	0_vs_12	DuxOE	0_vs_12_DuxOE
D230025D16Rik	4704	0.664718	5.56469	59.9817	1.43771e-07	1.51121e-06	0_vs_12	DuxOE	0_vs_12_DuxOE
Usp9x	15051	0.498402	9.4163	59.9581	1.44215e-07	1.51387e-06	0_vs_12	DuxOE	0_vs_12_DuxOE
Psrc1	3364	-0.507912	7.53364	59.957	1.44237e-07	1.51387e-06	0_vs_12	DuxOE	0_vs_12_DuxOE
Relt	3280	-1.02679	3.83947	59.9557	1.44261e-07	1.51387e-06	0_vs_12	DuxOE	0_vs_12_DuxOE
Plvap	1987	-1.40281	2.87146	59.9447	1.44469e-07	1.51458e-06	0_vs_12	DuxOE	0_vs_12_DuxOE
Zyg11a	2597	-0.910304	4.1881	59.9438	1.44486e-07	1.51458e-06	0_vs_12	DuxOE	0_vs_12_DuxOE
Map3k1	7447	0.75841	4.86484	59.8645	1.45997e-07	1.52959e-06	0_vs_12	DuxOE	0_vs_12_DuxOE
2610206C17Rik	1917	3.61684	0.513286	59.8359	1.46545e-07	1.53449e-06	0_vs_12	DuxOE	0_vs_12_DuxOE
Lrif1	9192	1.63648	2.8291	59.8312	1.46635e-07	1.53459e-06	0_vs_12	DuxOE	0_vs_12_DuxOE
Parp1	5293	-0.520727	9.99214	59.8165	1.4692e-07	1.53674e-06	0_vs_12	DuxOE	0_vs_12_DuxOE
Lbhd1	3281	1.60475	2.37678	59.8116	1.47014e-07	1.53688e-06	0_vs_12	DuxOE	0_vs_12_DuxOE
Aqr	11805	0.504748	8.27057	59.7738	1.47745e-07	1.54369e-06	0_vs_12	DuxOE	0_vs_12_DuxOE
Dazap2	2900	-0.621567	5.66876	59.7585	1.48042e-07	1.54595e-06	0_vs_12	DuxOE	0_vs_12_DuxOE
Eif4g3	11063	0.736999	5.46346	59.7192	1.48809e-07	1.55311e-06	0_vs_12	DuxOE	0_vs_12_DuxOE
Qsox1	8291	-0.727203	5.14806	59.7135	1.48921e-07	1.55344e-06	0_vs_12	DuxOE	0_vs_12_DuxOE
Rbm33	12502	-0.525141	7.4067	59.6825	1.49529e-07	1.55893e-06	0_vs_12	DuxOE	0_vs_12_DuxOE
1110038B12Rik	1811	-0.672596	6.50914	59.6725	1.49725e-07	1.56013e-06	0_vs_12	DuxOE	0_vs_12_DuxOE
Abhd14b	2671	-1.35828	3.18597	59.6533	1.50103e-07	1.56322e-06	0_vs_12	DuxOE	0_vs_12_DuxOE
Ttll6	3857	-1.02424	3.94845	59.6077	1.51006e-07	1.57178e-06	0_vs_12	DuxOE	0_vs_12_DuxOE
Zfp532	8970	0.741073	5.02942	59.5859	1.51441e-07	1.57545e-06	0_vs_12	DuxOE	0_vs_12_DuxOE
Dipk1a	2892	1.41309	2.95982	59.5715	1.51729e-07	1.57758e-06	0_vs_12	DuxOE	0_vs_12_DuxOE
Gm26184	131	7.96582	-0.0714434	62.1741	1.52313e-07	1.5828e-06	0_vs_12	DuxOE	0_vs_12_DuxOE
Serinc2	2319	-1.01007	3.75453	59.5096	1.52969e-07	1.58876e-06	0_vs_12	DuxOE	0_vs_12_DuxOE
Scand1	803	-0.698821	5.03578	59.4944	1.53277e-07	1.5911e-06	0_vs_12	DuxOE	0_vs_12_DuxOE
Hnrnpm	7956	0.568629	8.44181	59.381	1.55587e-07	1.61421e-06	0_vs_12	DuxOE	0_vs_12_DuxOE
Arl3	2490	-0.724955	4.98484	59.3349	1.56537e-07	1.62319e-06	0_vs_12	DuxOE	0_vs_12_DuxOE
Gm12620	1986	4.9132	0.082362	59.3132	1.56985e-07	1.62695e-06	0_vs_12	DuxOE	0_vs_12_DuxOE
Med7	2871	0.99838	4.07992	59.2682	1.57922e-07	1.6349e-06	0_vs_12	DuxOE	0_vs_12_DuxOE
Epb41	16386	-0.542045	6.60493	59.2563	1.58171e-07	1.63659e-06	0_vs_12	DuxOE	0_vs_12_DuxOE
Gm23136	99	-2.29213	1.3799	59.1774	1.59829e-07	1.65286e-06	0_vs_12	DuxOE	0_vs_12_DuxOE
Txndc9	9102	0.672777	5.29298	59.0554	1.62433e-07	1.67888e-06	0_vs_12	DuxOE	0_vs_12_DuxOE
Prss35	3444	1.65278	2.43516	59.0479	1.62595e-07	1.67965e-06	0_vs_12	DuxOE	0_vs_12_DuxOE
Tmem81	2018	-0.957084	3.92879	59.042	1.62723e-07	1.68007e-06	0_vs_12	DuxOE	0_vs_12_DuxOE
Zmym5	7102	0.776363	4.83542	58.9903	1.63841e-07	1.69071e-06	0_vs_12	DuxOE	0_vs_12_DuxOE
Fa2h	3008	-2.22213	1.37133	58.9803	1.64058e-07	1.69203e-06	0_vs_12	DuxOE	0_vs_12_DuxOE
Gal3st2	3063	7.88297	-0.152734	61.5029	1.65458e-07	1.70556e-06	0_vs_12	DuxOE	0_vs_12_DuxOE
Gm42732	1197	-1.69494	2.31456	58.8811	1.66233e-07	1.7123e-06	0_vs_12	DuxOE	0_vs_12_DuxOE
Gm29488	2402	-5.71453	-0.0671453	58.8785	1.6629e-07	1.7123e-06	0_vs_12	DuxOE	0_vs_12_DuxOE
Eri2	7170	1.0437	3.82338	58.8725	1.66423e-07	1.71275e-06	0_vs_12	DuxOE	0_vs_12_DuxOE
Msmb	589	7.88118	-0.152918	61.4209	1.6715e-07	1.7193e-06	0_vs_12	DuxOE	0_vs_12_DuxOE
Gm47218	1319	-1.56195	2.4181	58.8234	1.67513e-07	1.72129e-06	0_vs_12	DuxOE	0_vs_12_DuxOE
Gtf3a	2548	-0.815524	4.61257	58.823	1.67522e-07	1.72129e-06	0_vs_12	DuxOE	0_vs_12_DuxOE
Rps2	1830	-0.489362	11.9619	58.8053	1.67916e-07	1.72442e-06	0_vs_12	DuxOE	0_vs_12_DuxOE
Kif11	7461	0.512128	7.17074	58.7602	1.68927e-07	1.73388e-06	0_vs_12	DuxOE	0_vs_12_DuxOE
Nkrf	3882	1.01347	3.70021	58.7548	1.69048e-07	1.73419e-06	0_vs_12	DuxOE	0_vs_12_DuxOE
Akap11	11015	0.546051	7.49787	58.6828	1.70675e-07	1.74994e-06	0_vs_12	DuxOE	0_vs_12_DuxOE
Alkbh1	6574	-0.601284	5.93446	58.6586	1.71227e-07	1.75466e-06	0_vs_12	DuxOE	0_vs_12_DuxOE
Sp4	5770	-0.888653	4.16677	58.6492	1.71442e-07	1.75593e-06	0_vs_12	DuxOE	0_vs_12_DuxOE
Bmpr1a	6351	0.646384	5.80924	58.6173	1.72172e-07	1.76247e-06	0_vs_12	DuxOE	0_vs_12_DuxOE
Snrpa	2964	-0.498873	7.92542	58.604	1.72478e-07	1.76466e-06	0_vs_12	DuxOE	0_vs_12_DuxOE
Mcm8	3718	0.633191	5.84394	58.5924	1.72745e-07	1.76645e-06	0_vs_12	DuxOE	0_vs_12_DuxOE
Dhx35	5170	-0.639404	5.76521	58.5832	1.72956e-07	1.76766e-06	0_vs_12	DuxOE	0_vs_12_DuxOE
Gm21781	4838	-0.698859	5.55087	58.5247	1.74312e-07	1.78058e-06	0_vs_12	DuxOE	0_vs_12_DuxOE
Ano9	4410	-0.57629	6.39164	58.5165	1.74502e-07	1.78158e-06	0_vs_12	DuxOE	0_vs_12_DuxOE
Gm13057	2093	7.88653	-0.152364	61.0254	1.75571e-07	1.79153e-06	0_vs_12	DuxOE	0_vs_12_DuxOE
Anxa11	4135	-0.687918	5.63535	58.4487	1.7609e-07	1.79587e-06	0_vs_12	DuxOE	0_vs_12_DuxOE
Tmem64	4670	0.679436	5.75294	58.4098	1.77006e-07	1.80426e-06	0_vs_12	DuxOE	0_vs_12_DuxOE
Hemk1	3646	1.25827	3.14706	58.3981	1.77283e-07	1.80612e-06	0_vs_12	DuxOE	0_vs_12_DuxOE
Obox4-ps29	1134	7.96414	-0.0716275	60.9305	1.77661e-07	1.80902e-06	0_vs_12	DuxOE	0_vs_12_DuxOE
Ercc5	5864	-0.614449	5.76495	58.3771	1.7778e-07	1.80927e-06	0_vs_12	DuxOE	0_vs_12_DuxOE
Dynlt1b	771	-0.698657	6.88405	58.2987	1.79655e-07	1.82586e-06	0_vs_12	DuxOE	0_vs_12_DuxOE
Exo1	8422	0.577984	6.13267	58.2964	1.7971e-07	1.82586e-06	0_vs_12	DuxOE	0_vs_12_DuxOE
Tmem240	5514	-2.01601	1.65785	58.2934	1.79784e-07	1.82586e-06	0_vs_12	DuxOE	0_vs_12_DuxOE
Slc10a7	9442	0.878737	4.20476	58.2931	1.79791e-07	1.82586e-06	0_vs_12	DuxOE	0_vs_12_DuxOE
Gm11544	382	7.93885	-0.110024	60.8045	1.80477e-07	1.83186e-06	0_vs_12	DuxOE	0_vs_12_DuxOE
Ddhd2	7142	-0.736342	4.99323	58.2508	1.80811e-07	1.83428e-06	0_vs_12	DuxOE	0_vs_12_DuxOE
Dym	9195	-0.653656	5.31806	58.2354	1.81184e-07	1.83698e-06	0_vs_12	DuxOE	0_vs_12_DuxOE
Pgrmc2	3242	-0.608859	6.05629	58.2297	1.81323e-07	1.83698e-06	0_vs_12	DuxOE	0_vs_12_DuxOE
Lsm4	1038	-0.539361	7.60415	58.228	1.81364e-07	1.83698e-06	0_vs_12	DuxOE	0_vs_12_DuxOE
Eif4g2	10166	0.476584	9.67757	58.1756	1.82643e-07	1.84896e-06	0_vs_12	DuxOE	0_vs_12_DuxOE
Ska2	3272	1.19012	3.68672	58.1639	1.8293e-07	1.85089e-06	0_vs_12	DuxOE	0_vs_12_DuxOE
Tsku	3050	1.98115	1.86343	58.1355	1.83626e-07	1.85695e-06	0_vs_12	DuxOE	0_vs_12_DuxOE
0610012G03Rik	1445	-0.695045	5.24184	58.0591	1.85519e-07	1.87511e-06	0_vs_12	DuxOE	0_vs_12_DuxOE
Zmpste24	7145	0.740609	4.77999	58.0218	1.86449e-07	1.88352e-06	0_vs_12	DuxOE	0_vs_12_DuxOE
Gm9800	336	-0.505406	7.73409	57.938	1.88561e-07	1.90385e-06	0_vs_12	DuxOE	0_vs_12_DuxOE
Ppp6r1	4887	0.561433	6.58108	57.9186	1.89054e-07	1.90783e-06	0_vs_12	DuxOE	0_vs_12_DuxOE
Ep400	13971	-0.50681	7.54716	57.8881	1.89832e-07	1.91398e-06	0_vs_12	DuxOE	0_vs_12_DuxOE
Ncoa4	9365	0.54539	6.50308	57.8852	1.89906e-07	1.91398e-06	0_vs_12	DuxOE	0_vs_12_DuxOE
Mrps24	1466	-0.555789	6.59964	57.883	1.89963e-07	1.91398e-06	0_vs_12	DuxOE	0_vs_12_DuxOE
Sytl1	2518	-1.62288	2.29325	57.8747	1.90174e-07	1.91511e-06	0_vs_12	DuxOE	0_vs_12_DuxOE
Wdr12	11955	0.538099	6.85076	57.8422	1.91006e-07	1.92248e-06	0_vs_12	DuxOE	0_vs_12_DuxOE
Gnmt	1206	-1.44412	2.52624	57.8336	1.91228e-07	1.9237e-06	0_vs_12	DuxOE	0_vs_12_DuxOE
Tcf19	1782	-0.769024	4.66443	57.8094	1.91854e-07	1.92898e-06	0_vs_12	DuxOE	0_vs_12_DuxOE
Fam122a	855	2.61617	1.3542	57.803	1.92017e-07	1.92961e-06	0_vs_12	DuxOE	0_vs_12_DuxOE
Zfp141	4868	0.710863	5.21787	57.7506	1.93379e-07	1.94228e-06	0_vs_12	DuxOE	0_vs_12_DuxOE
Ssh2	18519	0.832674	4.38763	57.7362	1.93755e-07	1.94505e-06	0_vs_12	DuxOE	0_vs_12_DuxOE
Pclaf	4813	-0.546634	6.49429	57.7054	1.9456e-07	1.95211e-06	0_vs_12	DuxOE	0_vs_12_DuxOE
Ncbp1	3386	0.517292	7.03051	57.6832	1.95145e-07	1.95695e-06	0_vs_12	DuxOE	0_vs_12_DuxOE
Llgl2	4844	-0.525704	7.81841	57.6467	1.96107e-07	1.96557e-06	0_vs_12	DuxOE	0_vs_12_DuxOE
Col4a3bp	8236	0.693802	5.33737	57.6265	1.96643e-07	1.96992e-06	0_vs_12	DuxOE	0_vs_12_DuxOE
Cyp46a1	3287	-1.72367	2.43737	57.6157	1.9693e-07	1.97177e-06	0_vs_12	DuxOE	0_vs_12_DuxOE
Rprd1a	6468	-0.55229	6.50683	57.5736	1.98051e-07	1.98196e-06	0_vs_12	DuxOE	0_vs_12_DuxOE
Arc	3057	-0.924766	4.21129	57.5185	1.99532e-07	1.99574e-06	0_vs_12	DuxOE	0_vs_12_DuxOE
Cad	8183	-0.581702	8.66189	57.5007	2.00014e-07	1.99925e-06	0_vs_12	DuxOE	0_vs_12_DuxOE
Socs2	9531	0.655669	5.4511	57.4978	2.00092e-07	1.99925e-06	0_vs_12	DuxOE	0_vs_12_DuxOE
Ak3	3120	0.795085	4.46693	57.4015	2.02717e-07	2.02443e-06	0_vs_12	DuxOE	0_vs_12_DuxOE
Cited2	2457	0.857465	4.55857	57.3676	2.0365e-07	2.03169e-06	0_vs_12	DuxOE	0_vs_12_DuxOE
Usp35	5288	-0.841112	4.29938	57.3674	2.03656e-07	2.03169e-06	0_vs_12	DuxOE	0_vs_12_DuxOE
Micos10	2766	-0.512926	7.11856	57.3412	2.0438e-07	2.03786e-06	0_vs_12	DuxOE	0_vs_12_DuxOE
Timm21	3722	0.916578	4.28615	57.3076	2.05312e-07	2.04609e-06	0_vs_12	DuxOE	0_vs_12_DuxOE
Bst2	903	-0.581217	5.96749	57.2817	2.06032e-07	2.0522e-06	0_vs_12	DuxOE	0_vs_12_DuxOE
Slc1a5	4173	0.50198	7.92103	57.2772	2.06159e-07	2.05239e-06	0_vs_12	DuxOE	0_vs_12_DuxOE
B4galt5	4308	0.665119	5.20178	57.2478	2.06982e-07	2.05953e-06	0_vs_12	DuxOE	0_vs_12_DuxOE
Mdm1	4116	-0.618823	5.55324	57.2422	2.0714e-07	2.06003e-06	0_vs_12	DuxOE	0_vs_12_DuxOE
Zfp280b	5224	0.530429	6.63046	57.211	2.0802e-07	2.06771e-06	0_vs_12	DuxOE	0_vs_12_DuxOE
Sirt1	5331	0.645727	5.5651	57.1639	2.09355e-07	2.07991e-06	0_vs_12	DuxOE	0_vs_12_DuxOE
Zfp846	13778	1.51188	2.55037	57.1499	2.09751e-07	2.08276e-06	0_vs_12	DuxOE	0_vs_12_DuxOE
Cdk2ap2	1636	-0.667322	5.45451	57.1179	2.10665e-07	2.09076e-06	0_vs_12	DuxOE	0_vs_12_DuxOE
Cnst	8859	-0.737995	5.12303	57.0612	2.12295e-07	2.10585e-06	0_vs_12	DuxOE	0_vs_12_DuxOE
3110082I17Rik	2885	0.675267	5.14262	57.0358	2.13031e-07	2.11205e-06	0_vs_12	DuxOE	0_vs_12_DuxOE
Eef2kmt	2678	0.878538	4.10192	57.0042	2.13948e-07	2.12005e-06	0_vs_12	DuxOE	0_vs_12_DuxOE
Sptan1	13431	0.504376	8.19981	56.9722	2.14884e-07	2.12823e-06	0_vs_12	DuxOE	0_vs_12_DuxOE
Serinc5	6679	-0.70947	4.88727	56.9509	2.15507e-07	2.1333e-06	0_vs_12	DuxOE	0_vs_12_DuxOE
Raver2	6342	-0.694618	5.26066	56.9312	2.16087e-07	2.13614e-06	0_vs_12	DuxOE	0_vs_12_DuxOE
Gm4419	2787	2.30785	1.26579	56.9306	2.16104e-07	2.13614e-06	0_vs_12	DuxOE	0_vs_12_DuxOE
A430033K04Rik	4097	1.74255	1.96738	56.9298	2.16127e-07	2.13614e-06	0_vs_12	DuxOE	0_vs_12_DuxOE
Npepps	7206	-0.493781	7.8167	56.9076	2.16783e-07	2.14152e-06	0_vs_12	DuxOE	0_vs_12_DuxOE
Stard4	5586	-0.603103	6.43402	56.8981	2.17063e-07	2.14317e-06	0_vs_12	DuxOE	0_vs_12_DuxOE
Dcaf15	2372	-0.617737	5.88434	56.8502	2.18485e-07	2.15592e-06	0_vs_12	DuxOE	0_vs_12_DuxOE
Sulf1	11294	0.833152	4.34289	56.8471	2.18578e-07	2.15592e-06	0_vs_12	DuxOE	0_vs_12_DuxOE
Gm7972	3237	-0.793824	4.97159	56.8322	2.19023e-07	2.15919e-06	0_vs_12	DuxOE	0_vs_12_DuxOE
Pdzd4	3970	0.757604	4.98861	56.7856	2.20418e-07	2.17184e-06	0_vs_12	DuxOE	0_vs_12_DuxOE
Ttc30a1	3721	2.71345	0.988087	56.7567	2.21289e-07	2.1793e-06	0_vs_12	DuxOE	0_vs_12_DuxOE
Trf	3320	-0.862155	4.43293	56.7004	2.23e-07	2.19502e-06	0_vs_12	DuxOE	0_vs_12_DuxOE
Ranbp6	4575	0.896455	4.12994	56.6627	2.24149e-07	2.2052e-06	0_vs_12	DuxOE	0_vs_12_DuxOE
Atxn10	1937	-0.510226	7.65402	56.6281	2.25213e-07	2.21453e-06	0_vs_12	DuxOE	0_vs_12_DuxOE
Mir8109	117	7.98939	-0.0688642	59.0295	2.25861e-07	2.21977e-06	0_vs_12	DuxOE	0_vs_12_DuxOE
Gstm1	1473	-0.686329	5.11173	56.5991	2.26109e-07	2.22108e-06	0_vs_12	DuxOE	0_vs_12_DuxOE
Ube4b	7618	-0.516544	7.39348	56.5653	2.27158e-07	2.23024e-06	0_vs_12	DuxOE	0_vs_12_DuxOE
Gm38394	10156	-0.558284	7.75521	56.5605	2.27308e-07	2.23057e-06	0_vs_12	DuxOE	0_vs_12_DuxOE
Nme4	1582	-0.66118	5.29887	56.5534	2.27528e-07	2.23159e-06	0_vs_12	DuxOE	0_vs_12_DuxOE
Adar	8118	0.702655	5.0967	56.5358	2.28077e-07	2.23583e-06	0_vs_12	DuxOE	0_vs_12_DuxOE
Polr3f	7710	0.803781	4.44327	56.5093	2.28907e-07	2.24282e-06	0_vs_12	DuxOE	0_vs_12_DuxOE
Snx3	1413	-0.56614	7.32329	56.4648	2.30306e-07	2.25538e-06	0_vs_12	DuxOE	0_vs_12_DuxOE
Ndrg2	3397	-0.594227	5.83858	56.4443	2.30954e-07	2.26057e-06	0_vs_12	DuxOE	0_vs_12_DuxOE
B3gnt7	4137	0.988775	4.44367	56.4326	2.31326e-07	2.26306e-06	0_vs_12	DuxOE	0_vs_12_DuxOE
Gm8041	616	7.89188	-0.151809	58.8216	2.31952e-07	2.26803e-06	0_vs_12	DuxOE	0_vs_12_DuxOE
Mbp	8469	-1.36134	2.84083	56.3978	2.32433e-07	2.27157e-06	0_vs_12	DuxOE	0_vs_12_DuxOE
Ppp1r1b	2928	-1.54835	2.29621	56.3701	2.33316e-07	2.27904e-06	0_vs_12	DuxOE	0_vs_12_DuxOE
Epc1	4475	1.1799	3.14113	56.309	2.35281e-07	2.29691e-06	0_vs_12	DuxOE	0_vs_12_DuxOE
Bag4	7032	-0.622331	5.74054	56.3058	2.35385e-07	2.29691e-06	0_vs_12	DuxOE	0_vs_12_DuxOE
Mrm2	1443	1.26471	3.05441	56.2538	2.37072e-07	2.31221e-06	0_vs_12	DuxOE	0_vs_12_DuxOE
Exosc10	3594	0.537893	6.55662	56.2333	2.37742e-07	2.31756e-06	0_vs_12	DuxOE	0_vs_12_DuxOE
Kmt2e	10444	0.886154	4.31465	56.1584	2.40203e-07	2.34036e-06	0_vs_12	DuxOE	0_vs_12_DuxOE
Slu7	4050	0.670035	5.17994	56.1104	2.41796e-07	2.35469e-06	0_vs_12	DuxOE	0_vs_12_DuxOE
Ddb1	6409	-0.475727	10.0311	56.0982	2.42202e-07	2.35745e-06	0_vs_12	DuxOE	0_vs_12_DuxOE
Atp6v0d1	1793	-0.524871	6.61387	56.0651	2.43309e-07	2.36634e-06	0_vs_12	DuxOE	0_vs_12_DuxOE
Tdpoz5	1023	7.83966	-0.195213	58.4478	2.43362e-07	2.36634e-06	0_vs_12	DuxOE	0_vs_12_DuxOE
Nudt1	1473	0.887608	4.27068	56.0564	2.43602e-07	2.36748e-06	0_vs_12	DuxOE	0_vs_12_DuxOE
Yeats2	11585	-0.548107	6.50292	55.9898	2.4585e-07	2.38811e-06	0_vs_12	DuxOE	0_vs_12_DuxOE
Smg6	8453	-0.590453	5.97653	55.9546	2.47046e-07	2.39731e-06	0_vs_12	DuxOE	0_vs_12_DuxOE
Rab3d	4196	-1.04981	3.83763	55.9491	2.47233e-07	2.39791e-06	0_vs_12	DuxOE	0_vs_12_DuxOE
Rrp7a	5411	0.708129	5.64491	55.8639	2.50158e-07	2.42506e-06	0_vs_12	DuxOE	0_vs_12_DuxOE
Gm42047	5647	-0.745856	5.07247	55.8301	2.5133e-07	2.43518e-06	0_vs_12	DuxOE	0_vs_12_DuxOE
Idi1	3505	-0.631872	5.98605	55.7725	2.53339e-07	2.45342e-06	0_vs_12	DuxOE	0_vs_12_DuxOE
1700037H04Rik	2286	-0.498648	7.34462	55.7673	2.53522e-07	2.45343e-06	0_vs_12	DuxOE	0_vs_12_DuxOE
Odr4	4100	0.785946	4.62547	55.7652	2.53596e-07	2.45343e-06	0_vs_12	DuxOE	0_vs_12_DuxOE
Gripap1	5502	0.723778	4.80194	55.7597	2.53788e-07	2.45405e-06	0_vs_12	DuxOE	0_vs_12_DuxOE
Slc16a1	4426	0.501992	7.28862	55.7556	2.53932e-07	2.45421e-06	0_vs_12	DuxOE	0_vs_12_DuxOE
Cep78	3103	0.628878	5.42252	55.7454	2.54293e-07	2.45646e-06	0_vs_12	DuxOE	0_vs_12_DuxOE
Speer4cos	1083	5.7634	0.0795859	55.716	2.55327e-07	2.46521e-06	0_vs_12	DuxOE	0_vs_12_DuxOE
Tmem38a	2142	-0.838236	4.31384	55.6219	2.58678e-07	2.49472e-06	0_vs_12	DuxOE	0_vs_12_DuxOE
Flii	5039	-0.564837	6.25614	55.6193	2.58773e-07	2.49472e-06	0_vs_12	DuxOE	0_vs_12_DuxOE
Tiparp	4358	0.67374	5.25181	55.5493	2.61294e-07	2.51776e-06	0_vs_12	DuxOE	0_vs_12_DuxOE
Psmc2	5031	0.54029	6.69145	55.4913	2.6341e-07	2.53687e-06	0_vs_12	DuxOE	0_vs_12_DuxOE
Dhrs7b	3325	0.705815	4.91405	55.43	2.65661e-07	2.55675e-06	0_vs_12	DuxOE	0_vs_12_DuxOE
Zfp941	4715	1.20942	3.14968	55.4278	2.65741e-07	2.55675e-06	0_vs_12	DuxOE	0_vs_12_DuxOE
Gm4982	1098	7.89367	-0.151624	57.7414	2.66652e-07	2.56424e-06	0_vs_12	DuxOE	0_vs_12_DuxOE
Cgnl1	7844	-0.696395	5.02326	55.3264	2.69517e-07	2.59049e-06	0_vs_12	DuxOE	0_vs_12_DuxOE
Pigt	3856	-0.56278	6.5305	55.3053	2.70309e-07	2.59681e-06	0_vs_12	DuxOE	0_vs_12_DuxOE
Fabp3	823	-0.489357	7.58637	55.2554	2.72192e-07	2.61358e-06	0_vs_12	DuxOE	0_vs_12_DuxOE
Csrnp1	3473	1.02598	3.85746	55.2069	2.74036e-07	2.6299e-06	0_vs_12	DuxOE	0_vs_12_DuxOE
Slc7a1	11530	0.557444	6.38533	55.2009	2.74269e-07	2.6299e-06	0_vs_12	DuxOE	0_vs_12_DuxOE
Nek6	10714	-0.687003	4.97529	55.2	2.74301e-07	2.6299e-06	0_vs_12	DuxOE	0_vs_12_DuxOE
Slc25a39	2756	-0.57135	8.02246	55.1538	2.76076e-07	2.64559e-06	0_vs_12	DuxOE	0_vs_12_DuxOE
Rab10os	6144	-0.717826	5.40308	55.1005	2.78135e-07	2.66399e-06	0_vs_12	DuxOE	0_vs_12_DuxOE
Ttc32	2107	1.29493	3.05288	55.0842	2.78769e-07	2.66873e-06	0_vs_12	DuxOE	0_vs_12_DuxOE
Sidt2	5146	-0.649899	5.58417	55.0072	2.81783e-07	2.69625e-06	0_vs_12	DuxOE	0_vs_12_DuxOE
1110002L01Rik	4131	1.17926	3.13343	54.9348	2.8465e-07	2.72232e-06	0_vs_12	DuxOE	0_vs_12_DuxOE
4930572O03Rik	1169	7.78551	-0.239944	57.2242	2.85261e-07	2.72681e-06	0_vs_12	DuxOE	0_vs_12_DuxOE
Ptbp2	9175	0.777561	4.65241	54.8921	2.86357e-07	2.73592e-06	0_vs_12	DuxOE	0_vs_12_DuxOE
Zfp654	6261	0.807017	4.62786	54.8756	2.8702e-07	2.74089e-06	0_vs_12	DuxOE	0_vs_12_DuxOE
Utp15	5847	0.597072	6.05095	54.8463	2.88197e-07	2.75076e-06	0_vs_12	DuxOE	0_vs_12_DuxOE
Usp38	5736	0.790947	4.45149	54.8313	2.88804e-07	2.75519e-06	0_vs_12	DuxOE	0_vs_12_DuxOE
Gm12408	2444	7.80255	-0.218427	57.064	2.91311e-07	2.77772e-06	0_vs_12	DuxOE	0_vs_12_DuxOE
Ndufa4l2	1095	-0.808845	5.19484	54.7555	2.91891e-07	2.78187e-06	0_vs_12	DuxOE	0_vs_12_DuxOE
Pdia3	3139	-0.487941	9.37392	54.7314	2.92877e-07	2.78989e-06	0_vs_12	DuxOE	0_vs_12_DuxOE
Zfp65	4195	1.87568	1.72359	54.6672	2.95526e-07	2.81373e-06	0_vs_12	DuxOE	0_vs_12_DuxOE
Apc	16116	0.54429	6.34525	54.6334	2.96936e-07	2.82574e-06	0_vs_12	DuxOE	0_vs_12_DuxOE
Fam131c	1433	-0.857879	4.14865	54.6248	2.97293e-07	2.82774e-06	0_vs_12	DuxOE	0_vs_12_DuxOE
Dyrk2	6251	0.936857	4.07218	54.6095	2.97934e-07	2.83244e-06	0_vs_12	DuxOE	0_vs_12_DuxOE
Socs5	6416	1.61986	2.15321	54.5933	2.98609e-07	2.83745e-06	0_vs_12	DuxOE	0_vs_12_DuxOE
Vars	5608	-0.615277	8.23289	54.5539	3.00269e-07	2.8494e-06	0_vs_12	DuxOE	0_vs_12_DuxOE
Frat1	2614	3.39978	0.643795	54.5536	3.00282e-07	2.8494e-06	0_vs_12	DuxOE	0_vs_12_DuxOE
Pimreg	2529	-0.589634	5.8339	54.5504	3.00418e-07	2.8494e-06	0_vs_12	DuxOE	0_vs_12_DuxOE
Foxj2	5346	-0.994188	3.97169	54.5494	3.0046e-07	2.8494e-06	0_vs_12	DuxOE	0_vs_12_DuxOE
Lpar1	4289	1.04902	3.52021	54.518	3.01791e-07	2.86061e-06	0_vs_12	DuxOE	0_vs_12_DuxOE
Saraf	2929	-0.578709	5.98676	54.4504	3.04675e-07	2.88652e-06	0_vs_12	DuxOE	0_vs_12_DuxOE
Rnpep	6977	-0.613385	6.13388	54.4351	3.05332e-07	2.89132e-06	0_vs_12	DuxOE	0_vs_12_DuxOE
Lonp1	4374	-0.514489	7.91062	54.3781	3.07794e-07	2.9132e-06	0_vs_12	DuxOE	0_vs_12_DuxOE
Ulk1	6488	-0.519557	7.21221	54.3675	3.08255e-07	2.91612e-06	0_vs_12	DuxOE	0_vs_12_DuxOE
Nup37	3328	0.600503	5.79182	54.3365	3.09603e-07	2.92743e-06	0_vs_12	DuxOE	0_vs_12_DuxOE
Zfp772	2777	1.84716	1.7299	54.2603	3.12949e-07	2.95761e-06	0_vs_12	DuxOE	0_vs_12_DuxOE
Wdr82	6341	0.521758	7.05856	54.2516	3.13336e-07	2.95981e-06	0_vs_12	DuxOE	0_vs_12_DuxOE
Wfs1	3787	-0.738097	4.69147	54.239	3.13892e-07	2.96361e-06	0_vs_12	DuxOE	0_vs_12_DuxOE
Gm46996	408	4.30071	0.38792	54.2149	3.14962e-07	2.97086e-06	0_vs_12	DuxOE	0_vs_12_DuxOE
Ccnl1	5997	-0.62044	5.86043	54.2148	3.14969e-07	2.97086e-06	0_vs_12	DuxOE	0_vs_12_DuxOE
Zbtb6	5080	1.2506	3.13644	54.1982	3.15709e-07	2.97638e-06	0_vs_12	DuxOE	0_vs_12_DuxOE
[truncated: 91,266 more rows]

## Sheet: DuxOE 0-72h up-reglated DEG
DuxOE 0h-72h gene expression change
DuxOE 12-72h up-regulated genes											Two-sided fisher’s exact test, multiple test by FDR method
gene	length	logFC	logCPM	F	PValue	FDR	comp	study	tagComp
Zscan4f	1959	7.08311	6.22381	2967.56	5.49414e-24	2.90852e-20	0_vs_12	DuxOE	0_vs_12_DuxOE
Gm5662	1840	6.77231	6.29309	2893.45	7.14103e-24	2.90852e-20	0_vs_12	DuxOE	0_vs_12_DuxOE
Gm4782	2046	6.51017	6.41827	2855.02	8.20231e-24	2.90852e-20	0_vs_12	DuxOE	0_vs_12_DuxOE
Zscan4c	2276	7.25888	5.98706	2777.76	1.08992e-23	2.90852e-20	0_vs_12	DuxOE	0_vs_12_DuxOE
Gm5039	1856	7.75943	5.9062	2750.59	1.20679e-23	2.90852e-20	0_vs_12	DuxOE	0_vs_12_DuxOE
Gm8300	1873	7.0788	6.07036	2749.52	1.21163e-23	2.90852e-20	0_vs_12	DuxOE	0_vs_12_DuxOE
Zscan4d	2272	7.60344	5.8219	2658.96	1.71418e-23	3.65768e-20	0_vs_12	DuxOE	0_vs_12_DuxOE
Zscan4a	2279	7.56432	5.64144	2353.16	6.07295e-23	1.16625e-19	0_vs_12	DuxOE	0_vs_12_DuxOE
Zscan4-ps2	2277	7.00237	5.78206	2208.68	1.16973e-22	2.04214e-19	0_vs_12	DuxOE	0_vs_12_DuxOE
Gm8038	2044	6.53168	5.94028	2096.12	2.00902e-22	3.2151e-19	0_vs_12	DuxOE	0_vs_12_DuxOE
Zscan4e	1793	6.92732	5.40084	2031.46	2.77726e-22	4.10265e-19	0_vs_12	DuxOE	0_vs_12_DuxOE
Usp17le	1987	7.02272	5.3761	2009.74	3.10356e-22	4.25719e-19	0_vs_12	DuxOE	0_vs_12_DuxOE
Gm2016	1766	6.81031	5.80671	1874.89	6.3598e-22	8.14225e-19	0_vs_12	DuxOE	0_vs_12_DuxOE
Fbxo15	3360	3.26915	7.41236	1844.55	7.52684e-22	8.63723e-19	0_vs_12	DuxOE	0_vs_12_DuxOE
Gm29361	2000	4.519	5.88407	1841.74	7.64596e-22	8.63723e-19	0_vs_12	DuxOE	0_vs_12_DuxOE
Gm8332	435	7.63693	5.17783	1713.26	1.61266e-21	1.72053e-18	0_vs_12	DuxOE	0_vs_12_DuxOE
Arhgef26	10116	6.30231	4.9967	1649.31	2.38748e-21	2.41312e-18	0_vs_12	DuxOE	0_vs_12_DuxOE
Cwc22	6822	2.90516	7.4178	1547.39	4.60742e-21	4.42405e-18	0_vs_12	DuxOE	0_vs_12_DuxOE
Gm4027	1850	7.16342	4.91149	1418.99	1.12419e-20	1.02805e-17	0_vs_12	DuxOE	0_vs_12_DuxOE
Zscan4b	1802	7.16217	4.59703	1408.74	1.21125e-20	1.05731e-17	0_vs_12	DuxOE	0_vs_12_DuxOE
Eif4a3l1	1573	6.5961	5.94329	1390.58	1.38428e-20	1.15582e-17	0_vs_12	DuxOE	0_vs_12_DuxOE
Gm26788	4782	5.54156	5.03115	1370.02	1.6135e-20	1.29107e-17	0_vs_12	DuxOE	0_vs_12_DuxOE
Gm50180	253	6.90993	5.06856	1358.88	1.75488e-20	1.34803e-17	0_vs_12	DuxOE	0_vs_12_DuxOE
Gm5301	2074	6.52925	4.76092	1336.49	2.08186e-20	1.48074e-17	0_vs_12	DuxOE	0_vs_12_DuxOE
Usp17lc	2453	9.0268	5.47579	1257.43	3.89605e-20	2.67213e-17	0_vs_12	DuxOE	0_vs_12_DuxOE
Sp110	6781	7.21577	4.39363	1238.94	4.53635e-20	3.004e-17	0_vs_12	DuxOE	0_vs_12_DuxOE
AC168977.1	1910	6.00931	4.70877	1224.75	5.10585e-20	3.26843e-17	0_vs_12	DuxOE	0_vs_12_DuxOE
Eif4a3l2	1362	5.83042	4.76159	1214.78	5.55297e-20	3.43997e-17	0_vs_12	DuxOE	0_vs_12_DuxOE
A530040E14Rik	2323	7.30812	4.33852	1170.24	8.14756e-20	4.79702e-17	0_vs_12	DuxOE	0_vs_12_DuxOE
Zscan4-ps3	2277	7.14359	4.69221	1168.91	8.24315e-20	4.79702e-17	0_vs_12	DuxOE	0_vs_12_DuxOE
Gm4340	1303	7.62434	4.64917	1150.96	9.66203e-20	5.41537e-17	0_vs_12	DuxOE	0_vs_12_DuxOE
Gm18765	660	6.87265	4.31284	1148.57	9.86972e-20	5.41537e-17	0_vs_12	DuxOE	0_vs_12_DuxOE
Gm27167	511	7.04205	4.58829	1115.8	1.3281e-19	7.08467e-17	0_vs_12	DuxOE	0_vs_12_DuxOE
Gm5989	2077	5.66016	4.55449	1098.9	1.55304e-19	8.0607e-17	0_vs_12	DuxOE	0_vs_12_DuxOE
L1td1	3174	2.91759	7.64252	1090.62	1.67823e-19	8.48123e-17	0_vs_12	DuxOE	0_vs_12_DuxOE
Gm21761	1374	6.66743	4.51406	1082.44	1.81284e-19	8.92662e-17	0_vs_12	DuxOE	0_vs_12_DuxOE
Smim40-ps	246	7.43501	4.60774	1079.1	1.87104e-19	8.98286e-17	0_vs_12	DuxOE	0_vs_12_DuxOE
Gm21293	1427	7.23383	4.26437	1054.9	2.36064e-19	1.1057e-16	0_vs_12	DuxOE	0_vs_12_DuxOE
mt-Cytb	1144	2.46554	10.5614	1048.41	2.51451e-19	1.14973e-16	0_vs_12	DuxOE	0_vs_12_DuxOE
Gm13119	2094	8.53427	4.05276	1039.28	2.75022e-19	1.22826e-16	0_vs_12	DuxOE	0_vs_12_DuxOE
Zfp352	2276	9.92621	4.0591	1032.54	2.93973e-19	1.28306e-16	0_vs_12	DuxOE	0_vs_12_DuxOE
Gm48931	229	6.98103	4.29776	1003.29	3.94474e-19	1.66958e-16	0_vs_12	DuxOE	0_vs_12_DuxOE
mt-Nd2	1038	2.95269	9.57723	1001.95	3.99921e-19	1.66958e-16	0_vs_12	DuxOE	0_vs_12_DuxOE
Usp17lb	1561	6.23645	4.47475	977.262	5.16189e-19	2.10913e-16	0_vs_12	DuxOE	0_vs_12_DuxOE
Rpgrip1	12152	3.59349	5.00544	964.402	5.9107e-19	2.36477e-16	0_vs_12	DuxOE	0_vs_12_DuxOE
Lefty2	2611	2.87303	6.90221	955.303	6.51219e-19	2.52467e-16	0_vs_12	DuxOE	0_vs_12_DuxOE
AA792892	2043	12.3444	4.12879	1109.41	6.57329e-19	2.52467e-16	0_vs_12	DuxOE	0_vs_12_DuxOE
Pramef25	1684	7.11069	4.14286	948.413	7.01228e-19	2.64047e-16	0_vs_12	DuxOE	0_vs_12_DuxOE
Tdpoz8	2142	7.52351	4.20156	944.22	7.33716e-19	2.70368e-16	0_vs_12	DuxOE	0_vs_12_DuxOE
BB287469	1851	8.0328	4.49178	942.666	7.46172e-19	2.70368e-16	0_vs_12	DuxOE	0_vs_12_DuxOE
Tmem92	2187	6.3667	4.03248	927.808	8.77689e-19	3.12132e-16	0_vs_12	DuxOE	0_vs_12_DuxOE
B020031M17Rik	925	7.73507	3.94791	921.77	9.38223e-19	3.22406e-16	0_vs_12	DuxOE	0_vs_12_DuxOE
Spry2	2087	2.63535	6.41297	921.584	9.40156e-19	3.22406e-16	0_vs_12	DuxOE	0_vs_12_DuxOE
Gm12183	1848	5.15869	4.22943	895.594	1.25912e-18	4.24214e-16	0_vs_12	DuxOE	0_vs_12_DuxOE
Prr18	3656	5.93658	4.11214	891.671	1.31683e-18	4.36005e-16	0_vs_12	DuxOE	0_vs_12_DuxOE
Gm4971	1108	5.9733	4.07577	883.612	1.44469e-18	4.70236e-16	0_vs_12	DuxOE	0_vs_12_DuxOE
Zfp809	2960	2.94959	5.25642	871.106	1.67088e-18	5.34792e-16	0_vs_12	DuxOE	0_vs_12_DuxOE
Usp17ld	1987	7.33113	3.80089	866.608	1.7615e-18	5.54554e-16	0_vs_12	DuxOE	0_vs_12_DuxOE
Traf1	8819	4.56786	4.56772	816.941	3.21499e-18	9.64697e-16	0_vs_12	DuxOE	0_vs_12_DuxOE
Gm48578	472	8.83263	3.82127	802.125	3.87377e-18	1.14449e-15	0_vs_12	DuxOE	0_vs_12_DuxOE
Ddit4l	2916	3.38619	5.47723	792.536	4.37838e-18	1.27398e-15	0_vs_12	DuxOE	0_vs_12_DuxOE
Calhm3	1044	6.74841	3.79016	791.02	4.46451e-18	1.27965e-15	0_vs_12	DuxOE	0_vs_12_DuxOE
Lmx1a	3396	6.0703	3.83765	775.486	5.46305e-18	1.54283e-15	0_vs_12	DuxOE	0_vs_12_DuxOE
Gm16332	2967	9.45592	3.5965	747.814	7.90518e-18	2.20016e-15	0_vs_12	DuxOE	0_vs_12_DuxOE
Chit1	1815	4.65529	4.43373	736.943	9.17373e-18	2.51675e-15	0_vs_12	DuxOE	0_vs_12_DuxOE
Gm5837	1369	4.88744	4.07781	730.83	9.98382e-18	2.70041e-15	0_vs_12	DuxOE	0_vs_12_DuxOE
Gm21319	1863	7.65386	3.56943	720.216	1.15832e-17	3.08951e-15	0_vs_12	DuxOE	0_vs_12_DuxOE
Tmem132c	5850	4.3806	4.74709	715.864	1.23185e-17	3.2406e-15	0_vs_12	DuxOE	0_vs_12_DuxOE
0610040J01Rik	2403	5.35092	4.16239	714.332	1.25895e-17	3.26713e-15	0_vs_12	DuxOE	0_vs_12_DuxOE
Tcstv1	1398	8.51911	3.50994	712.697	1.28857e-17	3.29942e-15	0_vs_12	DuxOE	0_vs_12_DuxOE
P4ha2	6239	2.05516	6.85381	711.511	1.31054e-17	3.31153e-15	0_vs_12	DuxOE	0_vs_12_DuxOE
Abcb5	4378	7.60534	3.52088	693.456	1.70108e-17	4.24254e-15	0_vs_12	DuxOE	0_vs_12_DuxOE
Gm6803	435	8.59738	3.58739	692.287	1.73046e-17	4.26049e-15	0_vs_12	DuxOE	0_vs_12_DuxOE
Usp17la	2656	6.89208	4.07767	685.153	1.92216e-17	4.67255e-15	0_vs_12	DuxOE	0_vs_12_DuxOE
Trim75	3486	7.72902	3.94037	666.167	2.55565e-17	6.05911e-15	0_vs_12	DuxOE	0_vs_12_DuxOE
Gm28940	1682	9.29106	3.43435	663.638	2.65604e-17	6.22031e-15	0_vs_12	DuxOE	0_vs_12_DuxOE
Colgalt2	4245	7.42662	3.89319	659.888	2.81301e-17	6.50855e-15	0_vs_12	DuxOE	0_vs_12_DuxOE
Gm2035	435	6.12134	3.4568	652.592	3.14829e-17	7.19759e-15	0_vs_12	DuxOE	0_vs_12_DuxOE
Ercc4	6730	2.64407	5.72194	646.273	3.4742e-17	7.84924e-15	0_vs_12	DuxOE	0_vs_12_DuxOE
Dppa2	2447	2.38293	5.44608	644.703	3.56085e-17	7.95147e-15	0_vs_12	DuxOE	0_vs_12_DuxOE
Gm4840	1810	6.46738	3.79246	641.936	3.7193e-17	8.20733e-15	0_vs_12	DuxOE	0_vs_12_DuxOE
Scamp1	4582	1.96153	6.30356	641.23	3.76091e-17	8.20733e-15	0_vs_12	DuxOE	0_vs_12_DuxOE
Bola1	1082	2.88268	5.83109	639.917	3.83976e-17	8.28526e-15	0_vs_12	DuxOE	0_vs_12_DuxOE
Tdpoz3	1098	11.6663	3.45903	727.503	3.98778e-17	8.50903e-15	0_vs_12	DuxOE	0_vs_12_DuxOE
Glrx2	8772	2.06072	5.95898	619.756	5.30812e-17	1.08444e-14	0_vs_12	DuxOE	0_vs_12_DuxOE
Fgf1	5463	4.47771	3.75825	617.59	5.49935e-17	1.11168e-14	0_vs_12	DuxOE	0_vs_12_DuxOE
Gm13228	634	5.16836	3.56989	609.813	6.25085e-17	1.25043e-14	0_vs_12	DuxOE	0_vs_12_DuxOE
Spz1	1537	8.39399	3.38961	600.095	7.35236e-17	1.45562e-14	0_vs_12	DuxOE	0_vs_12_DuxOE
Zfp516	8275	1.86242	6.95577	597.413	7.69259e-17	1.50743e-14	0_vs_12	DuxOE	0_vs_12_DuxOE
Nelfa	3947	1.91197	7.3425	591.093	8.56465e-17	1.66137e-14	0_vs_12	DuxOE	0_vs_12_DuxOE
AC164084.1	837	8.38927	3.38388	587.611	9.091e-17	1.74583e-14	0_vs_12	DuxOE	0_vs_12_DuxOE
Tcstv3	779	7.7983	3.70906	584.068	9.66319e-17	1.83734e-14	0_vs_12	DuxOE	0_vs_12_DuxOE
Gm2022	435	5.75189	3.43563	572.269	1.18722e-16	2.23523e-14	0_vs_12	DuxOE	0_vs_12_DuxOE
Kifc3	5298	2.70647	5.1003	568.395	1.2714e-16	2.37048e-14	0_vs_12	DuxOE	0_vs_12_DuxOE
Gm12794	1452	7.03465	3.26149	564.431	1.36432e-16	2.51927e-14	0_vs_12	DuxOE	0_vs_12_DuxOE
Spesp1	3042	4.26694	4.48777	558.367	1.52123e-16	2.78226e-14	0_vs_12	DuxOE	0_vs_12_DuxOE
Neto2	6129	3.51624	4.19047	549.546	1.78593e-16	3.23556e-14	0_vs_12	DuxOE	0_vs_12_DuxOE
Gm41409	1072	6.70578	3.1906	547.046	1.86982e-16	3.35588e-14	0_vs_12	DuxOE	0_vs_12_DuxOE
Lrrn4	3715	3.71421	4.21602	543.903	1.9815e-16	3.5234e-14	0_vs_12	DuxOE	0_vs_12_DuxOE
Epm2a	3287	4.23442	4.16645	541.226	2.08241e-16	3.66886e-14	0_vs_12	DuxOE	0_vs_12_DuxOE
Ccser1	9635	5.17114	3.89382	539.078	2.16745e-16	3.78398e-14	0_vs_12	DuxOE	0_vs_12_DuxOE
Gm21304	1291	7.32283	3.24021	538.102	2.20734e-16	3.79396e-14	0_vs_12	DuxOE	0_vs_12_DuxOE
Gm21939	2773	5.3538	3.47779	537.972	2.21268e-16	3.79396e-14	0_vs_12	DuxOE	0_vs_12_DuxOE
Lefty1	1758	3.27146	4.85342	537.254	2.24264e-16	3.81131e-14	0_vs_12	DuxOE	0_vs_12_DuxOE
mt-Nd4l	297	2.29718	7.37046	534.405	2.3659e-16	3.9855e-14	0_vs_12	DuxOE	0_vs_12_DuxOE
Gm21818	894	7.14551	3.06831	526.06	2.77165e-16	4.62841e-14	0_vs_12	DuxOE	0_vs_12_DuxOE
Klf9	4815	1.97112	6.57617	524.537	2.85364e-16	4.72425e-14	0_vs_12	DuxOE	0_vs_12_DuxOE
Gm20767	1427	6.9552	3.43124	519.918	3.119e-16	5.07604e-14	0_vs_12	DuxOE	0_vs_12_DuxOE
Gm50193	246	6.14426	3.34314	512.238	3.62206e-16	5.84522e-14	0_vs_12	DuxOE	0_vs_12_DuxOE
Gm21542	993	6.61874	3.10167	510.659	3.73615e-16	5.97909e-14	0_vs_12	DuxOE	0_vs_12_DuxOE
Gm5788	435	7.90437	2.90759	505.846	4.10883e-16	6.46771e-14	0_vs_12	DuxOE	0_vs_12_DuxOE
Ighv1-60	405	7.92432	2.93113	497.743	4.83183e-16	7.54393e-14	0_vs_12	DuxOE	0_vs_12_DuxOE
Cacna1s	6550	5.15266	3.67288	488.977	5.7745e-16	8.87148e-14	0_vs_12	DuxOE	0_vs_12_DuxOE
Fam124a	4406	4.34541	3.49528	477.044	7.39703e-16	1.11852e-13	0_vs_12	DuxOE	0_vs_12_DuxOE
Prex2	16609	2.59986	4.3447	447.301	1.40851e-15	2.03376e-13	0_vs_12	DuxOE	0_vs_12_DuxOE
Sp140	3328	6.76023	2.999	443.442	1.53585e-15	2.20109e-13	0_vs_12	DuxOE	0_vs_12_DuxOE
BC147527	1595	7.94076	2.94114	440.619	1.637e-15	2.32866e-13	0_vs_12	DuxOE	0_vs_12_DuxOE
Gm38258	675	7.85869	2.86307	438.298	1.72564e-15	2.4367e-13	0_vs_12	DuxOE	0_vs_12_DuxOE
Gm16478	5084	11.0632	2.86807	480.371	2.16665e-15	3.0371e-13	0_vs_12	DuxOE	0_vs_12_DuxOE
Son	14907	1.36956	7.77532	422.339	2.49812e-15	3.47637e-13	0_vs_12	DuxOE	0_vs_12_DuxOE
Spry4	4755	3.48441	4.60441	419.287	2.6853e-15	3.70996e-13	0_vs_12	DuxOE	0_vs_12_DuxOE
Zfp518b	6882	2.12506	5.31224	406.402	3.66396e-15	5.02591e-13	0_vs_12	DuxOE	0_vs_12_DuxOE
Gm20234	717	8.47804	2.63547	404.515	3.83755e-15	5.22669e-13	0_vs_12	DuxOE	0_vs_12_DuxOE
Gm2056	435	5.93549	2.83254	399.861	4.30546e-15	5.82268e-13	0_vs_12	DuxOE	0_vs_12_DuxOE
Zfp42	1881	1.33731	8.96704	399.096	4.38823e-15	5.89312e-13	0_vs_12	DuxOE	0_vs_12_DuxOE
Gm6494	2298	6.66168	2.60062	396.313	4.70432e-15	6.27373e-13	0_vs_12	DuxOE	0_vs_12_DuxOE
Gm21037	2608	7.0488	2.59571	395.207	4.83672e-15	6.40582e-13	0_vs_12	DuxOE	0_vs_12_DuxOE
Atf2	8187	1.48807	6.53318	391.601	5.29783e-15	6.96846e-13	0_vs_12	DuxOE	0_vs_12_DuxOE
Tdgf1	2622	1.44104	9.07903	390.784	5.4088e-15	7.06602e-13	0_vs_12	DuxOE	0_vs_12_DuxOE
Rlf	9492	1.54832	6.04039	390.459	5.45364e-15	7.07646e-13	0_vs_12	DuxOE	0_vs_12_DuxOE
Phf11a	1354	10.9271	2.72907	434.632	5.62827e-15	7.25405e-13	0_vs_12	DuxOE	0_vs_12_DuxOE
Gm48629	598	10.8562	2.6641	433.475	5.77293e-15	7.39089e-13	0_vs_12	DuxOE	0_vs_12_DuxOE
D13Ertd608e	724	6.78945	2.72107	381.823	6.80908e-15	8.60273e-13	0_vs_12	DuxOE	0_vs_12_DuxOE
Gm2075	435	7.70699	2.71918	379.49	7.23573e-15	9.08203e-13	0_vs_12	DuxOE	0_vs_12_DuxOE
Gm11784	474	7.65572	2.66361	378.767	7.37378e-15	9.1952e-13	0_vs_12	DuxOE	0_vs_12_DuxOE
Gm38642	2884	7.05407	2.59794	373.267	8.52412e-15	1.05611e-12	0_vs_12	DuxOE	0_vs_12_DuxOE
Slc1a4	3926	2.18141	4.61845	372.273	8.75222e-15	1.07122e-12	0_vs_12	DuxOE	0_vs_12_DuxOE
Gm48492	2705	5.79327	2.69452	372.25	8.75764e-15	1.07122e-12	0_vs_12	DuxOE	0_vs_12_DuxOE
Apol7b	2437	6.15166	2.64708	365.86	1.03955e-14	1.26351e-12	0_vs_12	DuxOE	0_vs_12_DuxOE
Slc16a6	4883	2.88236	4.08403	363.365	1.11238e-14	1.33513e-12	0_vs_12	DuxOE	0_vs_12_DuxOE
Limch1	11703	3.52901	3.78503	357.471	1.30764e-14	1.55975e-12	0_vs_12	DuxOE	0_vs_12_DuxOE
Zdbf2	12659	1.36046	6.63851	355.952	1.36385e-14	1.60425e-12	0_vs_12	DuxOE	0_vs_12_DuxOE
mt-Nd4	1378	1.77593	9.97245	355.658	1.37504e-14	1.60425e-12	0_vs_12	DuxOE	0_vs_12_DuxOE
Nlrp12	7545	3.22894	3.80359	355.441	1.38335e-14	1.60425e-12	0_vs_12	DuxOE	0_vs_12_DuxOE
Rimklb	5622	1.43957	6.24708	355.354	1.38672e-14	1.60425e-12	0_vs_12	DuxOE	0_vs_12_DuxOE
Dnajc11	10678	1.53697	6.0685	354.579	1.41697e-14	1.62943e-12	0_vs_12	DuxOE	0_vs_12_DuxOE
Ctr9	8000	1.32645	7.08669	354.179	1.43285e-14	1.63789e-12	0_vs_12	DuxOE	0_vs_12_DuxOE
Gm40910	663	10.8085	2.61987	393.434	1.44971e-14	1.64735e-12	0_vs_12	DuxOE	0_vs_12_DuxOE
Gm12724	665	10.7466	2.55811	393.036	1.46368e-14	1.65345e-12	0_vs_12	DuxOE	0_vs_12_DuxOE
Gm7957	2602	7.4445	2.45651	352.529	1.50049e-14	1.68511e-12	0_vs_12	DuxOE	0_vs_12_DuxOE
Tsen2	6715	1.71868	5.44497	348.876	1.66304e-14	1.85681e-12	0_vs_12	DuxOE	0_vs_12_DuxOE
Gm14742	381	10.688	2.49993	385.911	1.74071e-14	1.92118e-12	0_vs_12	DuxOE	0_vs_12_DuxOE
Gm33248	758	8.2342	2.39718	346.926	1.75768e-14	1.92882e-12	0_vs_12	DuxOE	0_vs_12_DuxOE
Ctf2	1875	6.62623	2.56287	346.109	1.79903e-14	1.96298e-12	0_vs_12	DuxOE	0_vs_12_DuxOE
Mgll	5077	2.9808	3.60129	345.747	1.81772e-14	1.97217e-12	0_vs_12	DuxOE	0_vs_12_DuxOE
Gm9519	1337	7.54363	2.55928	344.475	1.88504e-14	2.01112e-12	0_vs_12	DuxOE	0_vs_12_DuxOE
Ric3	8561	2.31187	4.64746	340.609	2.10698e-14	2.22322e-12	0_vs_12	DuxOE	0_vs_12_DuxOE
Csrnp3	12336	2.32813	4.16213	340.4	2.1198e-14	2.22451e-12	0_vs_12	DuxOE	0_vs_12_DuxOE
Dcc	13171	8.29572	2.45295	339.987	2.14527e-14	2.23901e-12	0_vs_12	DuxOE	0_vs_12_DuxOE
Gm20765	1291	7.31862	2.33624	339.593	2.16996e-14	2.24042e-12	0_vs_12	DuxOE	0_vs_12_DuxOE
Dyrk3	3178	1.55064	6.23331	333.706	2.57799e-14	2.63339e-12	0_vs_12	DuxOE	0_vs_12_DuxOE
Gm21936	435	7.50274	2.51614	332.729	2.65352e-14	2.68501e-12	0_vs_12	DuxOE	0_vs_12_DuxOE
Spopfm1	1241	7.02643	2.57287	332.514	2.67047e-14	2.68501e-12	0_vs_12	DuxOE	0_vs_12_DuxOE
Gm16026	4005	6.76157	2.69317	331.756	2.73116e-14	2.72332e-12	0_vs_12	DuxOE	0_vs_12_DuxOE
Dact2	3379	2.06191	4.70294	331.685	2.73694e-14	2.72332e-12	0_vs_12	DuxOE	0_vs_12_DuxOE
Gm7942	1571	10.6244	2.43823	366.938	2.80452e-14	2.77619e-12	0_vs_12	DuxOE	0_vs_12_DuxOE
Arg2	1428	4.54742	2.78152	327.099	3.13882e-14	3.0754e-12	0_vs_12	DuxOE	0_vs_12_DuxOE
Ush2a	17322	5.5256	2.44014	320.99	3.77803e-14	3.64589e-12	0_vs_12	DuxOE	0_vs_12_DuxOE
AC140365.1	1500	10.5536	2.36547	355.237	3.80827e-14	3.65671e-12	0_vs_12	DuxOE	0_vs_12_DuxOE
Gm11543	370	10.6278	2.4354	354.271	3.90737e-14	3.72888e-12	0_vs_12	DuxOE	0_vs_12_DuxOE
Zfp568	7354	1.34872	6.53046	318.953	4.02185e-14	3.80471e-12	0_vs_12	DuxOE	0_vs_12_DuxOE
Arsk	5894	2.76252	3.73574	318.784	4.04284e-14	3.80582e-12	0_vs_12	DuxOE	0_vs_12_DuxOE
Inhbb	4255	1.74384	5.90642	316.716	4.30976e-14	4.0373e-12	0_vs_12	DuxOE	0_vs_12_DuxOE
AC139347.1	786	4.8006	2.62113	316.264	4.37055e-14	4.05469e-12	0_vs_12	DuxOE	0_vs_12_DuxOE
Tbc1d23	9802	1.4477	5.80181	315.935	4.41538e-14	4.07659e-12	0_vs_12	DuxOE	0_vs_12_DuxOE
mt-Nd3	348	3.95688	4.72172	314.307	4.64512e-14	4.26818e-12	0_vs_12	DuxOE	0_vs_12_DuxOE
AF067061	1404	6.93766	2.48531	310.37	5.25661e-14	4.80704e-12	0_vs_12	DuxOE	0_vs_12_DuxOE
Pdgfrl	3126	2.89543	3.46927	309.516	5.40058e-14	4.89211e-12	0_vs_12	DuxOE	0_vs_12_DuxOE
Ercc6l	5302	1.82309	4.73513	307.76	5.71042e-14	5.1485e-12	0_vs_12	DuxOE	0_vs_12_DuxOE
Gm45659	564	8.03971	2.20888	304.782	6.28108e-14	5.59023e-12	0_vs_12	DuxOE	0_vs_12_DuxOE
Trh	1384	1.3594	6.65025	304.75	6.2877e-14	5.59023e-12	0_vs_12	DuxOE	0_vs_12_DuxOE
Vmn1r88	9118	8.33829	2.50635	303.443	6.55791e-14	5.77698e-12	0_vs_12	DuxOE	0_vs_12_DuxOE
AA623943	354	7.14729	2.16956	302.378	6.78765e-14	5.95205e-12	0_vs_12	DuxOE	0_vs_12_DuxOE
Gm18983	2729	6.73027	2.28387	301.151	7.06325e-14	6.16557e-12	0_vs_12	DuxOE	0_vs_12_DuxOE
Nat8f2	3301	5.43691	2.66577	300.206	7.28405e-14	6.32954e-12	0_vs_12	DuxOE	0_vs_12_DuxOE
Tbc1d12	4209	2.06755	4.47843	299.918	7.35273e-14	6.36045e-12	0_vs_12	DuxOE	0_vs_12_DuxOE
Tdpoz4	1113	7.16676	2.18709	297.388	7.98803e-14	6.84831e-12	0_vs_12	DuxOE	0_vs_12_DuxOE
2810004N23Rik	6324	1.25612	6.50454	296.419	8.24731e-14	7.03917e-12	0_vs_12	DuxOE	0_vs_12_DuxOE
Gm35974	2343	7.98002	2.15059	294.498	8.78846e-14	7.44424e-12	0_vs_12	DuxOE	0_vs_12_DuxOE
Gm17895	874	10.3952	2.21314	323.392	9.21658e-14	7.76295e-12	0_vs_12	DuxOE	0_vs_12_DuxOE
Zscan4-ps1	2015	4.97988	2.35795	286.1	1.16579e-13	9.77632e-12	0_vs_12	DuxOE	0_vs_12_DuxOE
Ppp1r10	5623	2.63087	3.792	285.595	1.18606e-13	9.86024e-12	0_vs_12	DuxOE	0_vs_12_DuxOE
Gm46430	5899	1.68342	4.82048	283.876	1.25799e-13	1.03684e-11	0_vs_12	DuxOE	0_vs_12_DuxOE
Gm33680	7020	8.16687	2.33816	283.38	1.27963e-13	1.04878e-11	0_vs_12	DuxOE	0_vs_12_DuxOE
AC133103.5	366	6.60731	2.16573	283.295	1.28339e-13	1.04878e-11	0_vs_12	DuxOE	0_vs_12_DuxOE
Kdm4dl	1187	6.55315	2.11667	282.379	1.32457e-13	1.07784e-11	0_vs_12	DuxOE	0_vs_12_DuxOE
AC123873.1	1482	7.93254	2.10393	282.195	1.33301e-13	1.08013e-11	0_vs_12	DuxOE	0_vs_12_DuxOE
Arhgap35	9147	1.635	5.25169	279.639	1.45659e-13	1.17531e-11	0_vs_12	DuxOE	0_vs_12_DuxOE
Ubtfl1	4432	10.3089	2.12909	307.162	1.4934e-13	1.19997e-11	0_vs_12	DuxOE	0_vs_12_DuxOE
mt-Nd5	1824	1.17555	9.91294	278.711	1.50454e-13	1.20388e-11	0_vs_12	DuxOE	0_vs_12_DuxOE
Stc2	5175	2.52128	3.96573	277.708	1.55833e-13	1.24175e-11	0_vs_12	DuxOE	0_vs_12_DuxOE
Gm9043	314	6.78837	2.33985	277.104	1.59171e-13	1.2631e-11	0_vs_12	DuxOE	0_vs_12_DuxOE
Inpp4b	13066	6.55323	2.11388	275.297	1.69636e-13	1.34061e-11	0_vs_12	DuxOE	0_vs_12_DuxOE
Gm13964	734	7.87766	2.0528	272.572	1.86873e-13	1.46478e-11	0_vs_12	DuxOE	0_vs_12_DuxOE
Sh3kbp1	10100	2.6646	3.70865	272.29	1.88765e-13	1.46763e-11	0_vs_12	DuxOE	0_vs_12_DuxOE
Gm12136	1209	7.22798	2.24807	271.152	1.96616e-13	1.51033e-11	0_vs_12	DuxOE	0_vs_12_DuxOE
Arl15	3515	1.36995	5.70433	270.717	1.99705e-13	1.52711e-11	0_vs_12	DuxOE	0_vs_12_DuxOE
Gm48187	491	10.3307	2.15322	297.653	2.00392e-13	1.52711e-11	0_vs_12	DuxOE	0_vs_12_DuxOE
Mlh3	7554	1.53024	5.06118	267.413	2.25019e-13	1.70801e-11	0_vs_12	DuxOE	0_vs_12_DuxOE
Fam169a	6082	1.4044	5.85759	265.122	2.44626e-13	1.84071e-11	0_vs_12	DuxOE	0_vs_12_DuxOE
Cep57l1	5851	1.82315	4.7391	265.046	2.45302e-13	1.84071e-11	0_vs_12	DuxOE	0_vs_12_DuxOE
Arl4d	1382	1.35356	5.64385	264.376	2.51406e-13	1.8786e-11	0_vs_12	DuxOE	0_vs_12_DuxOE
Twnk	4013	1.84125	4.47286	262.429	2.70097e-13	2.01044e-11	0_vs_12	DuxOE	0_vs_12_DuxOE
Adnp2	5012	1.45329	5.52755	261.328	2.8134e-13	2.08604e-11	0_vs_12	DuxOE	0_vs_12_DuxOE
Gm2027	1629	7.00464	2.02914	260.316	2.92126e-13	2.15769e-11	0_vs_12	DuxOE	0_vs_12_DuxOE
Slc26a1	4050	6.17422	2.12709	259.198	3.04574e-13	2.22397e-11	0_vs_12	DuxOE	0_vs_12_DuxOE
mt-Nd6	519	1.1182	7.44979	257.953	3.19119e-13	2.31259e-11	0_vs_12	DuxOE	0_vs_12_DuxOE
Zcchc17	4560	1.43197	5.50765	257.498	3.24627e-13	2.34366e-11	0_vs_12	DuxOE	0_vs_12_DuxOE
Ppig	8122	1.24379	7.23946	256.935	3.31579e-13	2.38488e-11	0_vs_12	DuxOE	0_vs_12_DuxOE
Mthfr	7315	2.02146	4.07924	255.26	3.53255e-13	2.53131e-11	0_vs_12	DuxOE	0_vs_12_DuxOE
Fiz1	3785	1.74858	4.99729	254.879	3.58406e-13	2.55814e-11	0_vs_12	DuxOE	0_vs_12_DuxOE
Fam136a	2702	1.415	5.49707	254.151	3.6847e-13	2.61111e-11	0_vs_12	DuxOE	0_vs_12_DuxOE
Gm44996	2980	5.24543	2.1704	253.71	3.74715e-13	2.6456e-11	0_vs_12	DuxOE	0_vs_12_DuxOE
Slc7a3	3784	1.17413	6.34244	252.942	3.85861e-13	2.71431e-11	0_vs_12	DuxOE	0_vs_12_DuxOE
Gm43049	936	7.73651	1.91476	252.554	3.91642e-13	2.73494e-11	0_vs_12	DuxOE	0_vs_12_DuxOE
Kat6b	16826	1.04978	7.63172	252.397	3.93998e-13	2.74143e-11	0_vs_12	DuxOE	0_vs_12_DuxOE
Gm5576	1236	6.38262	1.95095	250.269	4.27629e-13	2.94344e-11	0_vs_12	DuxOE	0_vs_12_DuxOE
Map1b	15846	1.3594	5.50226	248.266	4.62158e-13	3.14726e-11	0_vs_12	DuxOE	0_vs_12_DuxOE
Gm28438	345	3.74943	5.31993	246.262	4.9978e-13	3.36764e-11	0_vs_12	DuxOE	0_vs_12_DuxOE
Stk32c	2302	2.50001	3.4141	246.132	5.0235e-13	3.37312e-11	0_vs_12	DuxOE	0_vs_12_DuxOE
Brca2	13643	1.18523	6.20124	245.1	5.23137e-13	3.50046e-11	0_vs_12	DuxOE	0_vs_12_DuxOE
BC080695	2141	6.97078	2.00206	242.112	5.88857e-13	3.89945e-11	0_vs_12	DuxOE	0_vs_12_DuxOE
Zfp560	5096	3.07018	3.34941	241.515	6.03055e-13	3.97975e-11	0_vs_12	DuxOE	0_vs_12_DuxOE
Knop1	5880	1.08858	6.76741	240.349	6.3185e-13	4.13449e-11	0_vs_12	DuxOE	0_vs_12_DuxOE
Tsc22d1	8994	0.989176	8.66123	238.688	6.75511e-13	4.38261e-11	0_vs_12	DuxOE	0_vs_12_DuxOE
Zc3h4	9147	1.5726	4.98419	236.287	7.44567e-13	4.81437e-11	0_vs_12	DuxOE	0_vs_12_DuxOE
Gm21960	452	3.77902	2.53938	235.355	7.73442e-13	4.96762e-11	0_vs_12	DuxOE	0_vs_12_DuxOE
Tigar	3658	1.54675	4.9288	235.158	7.79702e-13	4.99113e-11	0_vs_12	DuxOE	0_vs_12_DuxOE
Dbnl	2346	1.74859	4.6313	234.906	7.87773e-13	5.02604e-11	0_vs_12	DuxOE	0_vs_12_DuxOE
Ankrd49	5239	2.08143	4.11425	234.714	7.94025e-13	5.04916e-11	0_vs_12	DuxOE	0_vs_12_DuxOE
Cntnap3	6386	4.13643	2.32689	233.809	8.2406e-13	5.22286e-11	0_vs_12	DuxOE	0_vs_12_DuxOE
mt-Nd1	957	1.29275	9.67775	233.654	8.29358e-13	5.23914e-11	0_vs_12	DuxOE	0_vs_12_DuxOE
Ecd	5661	1.18851	6.01204	233.105	8.48306e-13	5.34127e-11	0_vs_12	DuxOE	0_vs_12_DuxOE
Psmc4	2163	1.10563	7.08817	232.042	8.86409e-13	5.56294e-11	0_vs_12	DuxOE	0_vs_12_DuxOE
Fignl1	4839	1.16241	6.55228	231.678	8.9989e-13	5.61087e-11	0_vs_12	DuxOE	0_vs_12_DuxOE
Slc7a7	3315	1.38086	5.48714	230.467	9.46389e-13	5.86273e-11	0_vs_12	DuxOE	0_vs_12_DuxOE
Gm36718	246	6.91232	1.9414	230.043	9.63279e-13	5.94817e-11	0_vs_12	DuxOE	0_vs_12_DuxOE
Arhgap32	17179	1.22014	5.75785	229.881	9.69825e-13	5.9694e-11	0_vs_12	DuxOE	0_vs_12_DuxOE
Slfn2	1664	9.97943	1.81017	248.945	1.05402e-12	6.44631e-11	0_vs_12	DuxOE	0_vs_12_DuxOE
Resf1	9629	1.35518	5.25023	226.826	1.10273e-12	6.70152e-11	0_vs_12	DuxOE	0_vs_12_DuxOE
AU019990	2228	9.97838	1.80986	246.869	1.13873e-12	6.89848e-11	0_vs_12	DuxOE	0_vs_12_DuxOE
Gpatch4	2447	2.30466	3.48711	225.453	1.16886e-12	7.05874e-11	0_vs_12	DuxOE	0_vs_12_DuxOE
Terc	423	3.64053	2.51112	224.656	1.20923e-12	7.27967e-11	0_vs_12	DuxOE	0_vs_12_DuxOE
Gm33466	1689	6.98424	2.01052	223.795	1.25456e-12	7.52895e-11	0_vs_12	DuxOE	0_vs_12_DuxOE
Zfp553	3976	2.02642	4.21063	222.388	1.33271e-12	7.97302e-11	0_vs_12	DuxOE	0_vs_12_DuxOE
Twistnb	5154	1.38385	5.07634	217.133	1.67538e-12	9.83914e-11	0_vs_12	DuxOE	0_vs_12_DuxOE
Gm3147	1848	6.26563	1.8351	215.259	1.82009e-12	1.0624e-10	0_vs_12	DuxOE	0_vs_12_DuxOE
Dbr1	2488	1.44078	5.05774	214.729	1.8635e-12	1.08117e-10	0_vs_12	DuxOE	0_vs_12_DuxOE
Gm29695	5271	2.25961	3.63452	212.748	2.0359e-12	1.16709e-10	0_vs_12	DuxOE	0_vs_12_DuxOE
Pglyrp1	1837	2.05207	3.67164	211.64	2.13987e-12	1.21941e-10	0_vs_12	DuxOE	0_vs_12_DuxOE
Adamts19	14040	2.54873	3.30456	211.194	2.18343e-12	1.24055e-10	0_vs_12	DuxOE	0_vs_12_DuxOE
Gm6264	1474	5.54805	1.83107	210.589	2.24399e-12	1.2712e-10	0_vs_12	DuxOE	0_vs_12_DuxOE
Gm1995	2602	5.25694	1.99634	209.549	2.35245e-12	1.32483e-10	0_vs_12	DuxOE	0_vs_12_DuxOE
Vmn1r227	6883	9.87034	1.69988	227.54	2.41128e-12	1.34935e-10	0_vs_12	DuxOE	0_vs_12_DuxOE
Alg11	4960	1.86755	3.99678	208.954	2.41708e-12	1.34935e-10	0_vs_12	DuxOE	0_vs_12_DuxOE
Dcbld1	7282	1.29125	5.35345	207.406	2.59441e-12	1.43582e-10	0_vs_12	DuxOE	0_vs_12_DuxOE
Prpf31	5439	1.07914	6.23304	206.962	2.6479e-12	1.46121e-10	0_vs_12	DuxOE	0_vs_12_DuxOE
Cnpy2	1740	1.28038	5.31332	206.446	2.71162e-12	1.49209e-10	0_vs_12	DuxOE	0_vs_12_DuxOE
Gm16239	2635	7.4255	1.61428	205.233	2.86805e-12	1.57366e-10	0_vs_12	DuxOE	0_vs_12_DuxOE
Dst	41619	0.964918	9.26573	204.974	2.90275e-12	1.58816e-10	0_vs_12	DuxOE	0_vs_12_DuxOE
Gm8607	431	6.08519	1.6689	204.695	2.94053e-12	1.60426e-10	0_vs_12	DuxOE	0_vs_12_DuxOE
Antxr1	9537	3.09424	2.93893	204.545	2.9611e-12	1.61091e-10	0_vs_12	DuxOE	0_vs_12_DuxOE
Zswim5	5582	2.65655	3.00128	203.691	3.08139e-12	1.67161e-10	0_vs_12	DuxOE	0_vs_12_DuxOE
Srsf5	3988	0.914824	8.45858	203.484	3.11125e-12	1.68306e-10	0_vs_12	DuxOE	0_vs_12_DuxOE
Chrm3	6253	9.80785	1.63997	219.796	3.31144e-12	1.78131e-10	0_vs_12	DuxOE	0_vs_12_DuxOE
Sphk2	4159	2.399	3.27705	201.605	3.39795e-12	1.82274e-10	0_vs_12	DuxOE	0_vs_12_DuxOE
6030407O03Rik	2442	4.35639	2.00031	200.497	3.58062e-12	1.91538e-10	0_vs_12	DuxOE	0_vs_12_DuxOE
Zbtb7a	6808	1.79036	4.40495	200.204	3.63058e-12	1.93671e-10	0_vs_12	DuxOE	0_vs_12_DuxOE
9130227L01Rik	2345	7.48038	1.67263	198.684	3.90302e-12	2.05916e-10	0_vs_12	DuxOE	0_vs_12_DuxOE
Zfp296	2037	1.89615	4.0974	197.969	4.03881e-12	2.12497e-10	0_vs_12	DuxOE	0_vs_12_DuxOE
Cog8	4637	1.73904	4.15942	195.765	4.49081e-12	2.33451e-10	0_vs_12	DuxOE	0_vs_12_DuxOE
Gdf3	2423	1.55908	4.64598	195.622	4.52217e-12	2.33451e-10	0_vs_12	DuxOE	0_vs_12_DuxOE
Gm38153	472	9.7262	1.56386	212.032	4.5995e-12	2.36807e-10	0_vs_12	DuxOE	0_vs_12_DuxOE
Prkch	7530	3.73161	2.22106	194.523	4.77006e-12	2.44931e-10	0_vs_12	DuxOE	0_vs_12_DuxOE
Ttc30b	2737	7.39603	1.58427	194.117	4.86529e-12	2.49155e-10	0_vs_12	DuxOE	0_vs_12_DuxOE
Gcnt2	7051	1.44497	4.65038	192.82	5.18386e-12	2.64061e-10	0_vs_12	DuxOE	0_vs_12_DuxOE
Card11	4866	4.81026	1.76231	192.099	5.37103e-12	2.71037e-10	0_vs_12	DuxOE	0_vs_12_DuxOE
Slc10a6	2124	4.31319	2.25138	190.7	5.75513e-12	2.88568e-10	0_vs_12	DuxOE	0_vs_12_DuxOE
Mfap3	5801	1.32823	5.41804	190.031	5.94949e-12	2.9523e-10	0_vs_12	DuxOE	0_vs_12_DuxOE
Etaa1	4185	1.4031	4.73131	189.926	5.98059e-12	2.96008e-10	0_vs_12	DuxOE	0_vs_12_DuxOE
Gtf2b	4589	1.33948	4.89881	189.357	6.15254e-12	3.03736e-10	0_vs_12	DuxOE	0_vs_12_DuxOE
Mtif2	3868	1.31463	5.00765	189.075	6.23965e-12	3.07247e-10	0_vs_12	DuxOE	0_vs_12_DuxOE
Zfp955a	3544	2.03993	3.58202	188.818	6.32031e-12	3.10423e-10	0_vs_12	DuxOE	0_vs_12_DuxOE
4930579F01Rik	2379	9.68859	1.52559	204.118	6.50424e-12	3.18641e-10	0_vs_12	DuxOE	0_vs_12_DuxOE
Il6ra	8642	2.89499	3.12742	187.848	6.63535e-12	3.24237e-10	0_vs_12	DuxOE	0_vs_12_DuxOE
Manba	6971	0.980819	6.57003	186.504	7.10033e-12	3.41344e-10	0_vs_12	DuxOE	0_vs_12_DuxOE
Gm16094	427	9.65702	1.49793	202.142	7.10565e-12	3.41344e-10	0_vs_12	DuxOE	0_vs_12_DuxOE
Zbed4	5764	1.66635	4.14923	186.47	7.11263e-12	3.41344e-10	0_vs_12	DuxOE	0_vs_12_DuxOE
4921507P07Rik	2378	4.3429	1.99598	186.356	7.15376e-12	3.41743e-10	0_vs_12	DuxOE	0_vs_12_DuxOE
Gm11546	354	7.30737	1.5038	186.206	7.20834e-12	3.43496e-10	0_vs_12	DuxOE	0_vs_12_DuxOE
Poglut1	4658	1.03385	6.16329	186.023	7.27552e-12	3.45839e-10	0_vs_12	DuxOE	0_vs_12_DuxOE
Gm5541	1113	6.64095	1.68251	185.86	7.33574e-12	3.47841e-10	0_vs_12	DuxOE	0_vs_12_DuxOE
Trib3	2125	1.68123	4.5536	185.094	7.62699e-12	3.6076e-10	0_vs_12	DuxOE	0_vs_12_DuxOE
Dusp6	3132	2.02754	4.23315	184.385	7.90769e-12	3.72204e-10	0_vs_12	DuxOE	0_vs_12_DuxOE
Gm10424	1848	6.4222	1.47234	182.961	8.50679e-12	3.9748e-10	0_vs_12	DuxOE	0_vs_12_DuxOE
Gm7682	1582	9.6218	1.46397	197.261	8.87096e-12	4.11223e-10	0_vs_12	DuxOE	0_vs_12_DuxOE
B4galnt4	3852	1.05957	5.95358	182.114	8.88657e-12	4.11223e-10	0_vs_12	DuxOE	0_vs_12_DuxOE
Fblim1	4457	1.0236	6.35779	181.958	8.95862e-12	4.13561e-10	0_vs_12	DuxOE	0_vs_12_DuxOE
Mis12	3003	1.42945	4.65819	181.166	9.33361e-12	4.2881e-10	0_vs_12	DuxOE	0_vs_12_DuxOE
Fam32a	4409	1.24689	5.24361	180.578	9.62328e-12	4.40013e-10	0_vs_12	DuxOE	0_vs_12_DuxOE
Gm42662	1431	9.76911	1.59834	194.811	9.93469e-12	4.52247e-10	0_vs_12	DuxOE	0_vs_12_DuxOE
Dock9	13398	1.14752	5.48822	179.961	9.93794e-12	4.52247e-10	0_vs_12	DuxOE	0_vs_12_DuxOE
Mir6352	116	9.6123	1.45648	194.577	1.00432e-11	4.55956e-10	0_vs_12	DuxOE	0_vs_12_DuxOE
Kctd12	6057	1.45325	4.87356	179.402	1.02328e-11	4.6347e-10	0_vs_12	DuxOE	0_vs_12_DuxOE
Clp1	2672	1.16525	5.51167	177.208	1.14863e-11	5.16588e-10	0_vs_12	DuxOE	0_vs_12_DuxOE
Sall1	5265	1.09586	6.14159	176.954	1.1642e-11	5.21148e-10	0_vs_12	DuxOE	0_vs_12_DuxOE
Dhtkd1	6333	1.01276	6.5693	176.89	1.16813e-11	5.21692e-10	0_vs_12	DuxOE	0_vs_12_DuxOE
Ankrd22	3052	9.605	1.44439	190.797	1.19941e-11	5.30726e-10	0_vs_12	DuxOE	0_vs_12_DuxOE
Rnf168	4462	1.36782	4.62211	176.09	1.21886e-11	5.3809e-10	0_vs_12	DuxOE	0_vs_12_DuxOE
Gm4513	1438	7.22511	1.42272	174.936	1.29635e-11	5.68379e-10	0_vs_12	DuxOE	0_vs_12_DuxOE
Pkd2	10169	1.63241	4.18054	174.82	1.30445e-11	5.69335e-10	0_vs_12	DuxOE	0_vs_12_DuxOE
Champ1	4040	1.19786	5.47677	174.679	1.31437e-11	5.72362e-10	0_vs_12	DuxOE	0_vs_12_DuxOE
Fus	11695	0.855871	8.7221	174.542	1.32407e-11	5.75279e-10	0_vs_12	DuxOE	0_vs_12_DuxOE
Traf6	7883	1.67565	4.04613	174.204	1.3483e-11	5.84485e-10	0_vs_12	DuxOE	0_vs_12_DuxOE
Slc2a1	3506	1.04478	9.27715	173.963	1.36593e-11	5.89467e-10	0_vs_12	DuxOE	0_vs_12_DuxOE
Rxra	6303	1.80305	4.66368	172.984	1.44008e-11	6.17624e-10	0_vs_12	DuxOE	0_vs_12_DuxOE
AC140325.4	1446	7.23818	1.43074	172.933	1.44404e-11	6.17624e-10	0_vs_12	DuxOE	0_vs_12_DuxOE
Gm48762	574	9.71524	1.56092	186.665	1.46174e-11	6.23806e-10	0_vs_12	DuxOE	0_vs_12_DuxOE
Tpgs1	1402	1.65761	4.03505	172.614	1.46919e-11	6.25593e-10	0_vs_12	DuxOE	0_vs_12_DuxOE
Mbd5	19632	1.72675	4.0512	171.966	1.52183e-11	6.45147e-10	0_vs_12	DuxOE	0_vs_12_DuxOE
Gm7898	331	9.55181	1.39967	184.314	1.63867e-11	6.856e-10	0_vs_12	DuxOE	0_vs_12_DuxOE
Tns3	11799	1.05806	6.75785	169.487	1.74308e-11	7.24547e-10	0_vs_12	DuxOE	0_vs_12_DuxOE
Gm12800	1455	4.66046	1.62166	169.299	1.76127e-11	7.30527e-10	0_vs_12	DuxOE	0_vs_12_DuxOE
Aggf1	3697	1.02643	5.87532	168.911	1.79943e-11	7.43145e-10	0_vs_12	DuxOE	0_vs_12_DuxOE
Tut1	3608	1.40335	4.50934	168.676	1.82295e-11	7.51243e-10	0_vs_12	DuxOE	0_vs_12_DuxOE
Rmi1	6568	1.54027	4.34588	168.417	1.84924e-11	7.60446e-10	0_vs_12	DuxOE	0_vs_12_DuxOE
Gm5117	2553	7.17236	1.37227	168.314	1.85983e-11	7.63166e-10	0_vs_12	DuxOE	0_vs_12_DuxOE
Ccdc71	3267	1.45645	4.54704	167.547	1.94081e-11	7.93454e-10	0_vs_12	DuxOE	0_vs_12_DuxOE
mt-Tn	71	4.34218	1.76586	167.112	1.98851e-11	8.092e-10	0_vs_12	DuxOE	0_vs_12_DuxOE
Vmn2r12	4607	9.49972	1.34877	180.097	2.01834e-11	8.19455e-10	0_vs_12	DuxOE	0_vs_12_DuxOE
Rbbp6	12915	0.967049	6.42194	166.674	2.03781e-11	8.25613e-10	0_vs_12	DuxOE	0_vs_12_DuxOE
Ubox5	5585	1.98449	3.69607	166.515	2.05592e-11	8.31198e-10	0_vs_12	DuxOE	0_vs_12_DuxOE
AC133095.2	1446	5.337	1.63201	166.457	2.06272e-11	8.32193e-10	0_vs_12	DuxOE	0_vs_12_DuxOE
Zfp51	2574	2.32063	3.11245	165.875	2.13113e-11	8.54409e-10	0_vs_12	DuxOE	0_vs_12_DuxOE
Nr1h2	3354	1.04058	6.06733	165.823	2.13737e-11	8.55125e-10	0_vs_12	DuxOE	0_vs_12_DuxOE
Cstf3	5879	0.920474	6.55095	164.208	2.34136e-11	9.30919e-10	0_vs_12	DuxOE	0_vs_12_DuxOE
Gm2139	1075	9.58411	1.43399	176.923	2.36803e-11	9.39579e-10	0_vs_12	DuxOE	0_vs_12_DuxOE
Zscan26	4366	1.58004	4.19056	163.97	2.37324e-11	9.39706e-10	0_vs_12	DuxOE	0_vs_12_DuxOE
Dcdc5	9014	9.45557	1.30412	176.687	2.39652e-11	9.46133e-10	0_vs_12	DuxOE	0_vs_12_DuxOE
Klhl6	2609	9.49174	1.33561	176.664	2.39933e-11	9.46133e-10	0_vs_12	DuxOE	0_vs_12_DuxOE
Gjb3	1966	1.11874	5.51284	162.774	2.54048e-11	9.93632e-10	0_vs_12	DuxOE	0_vs_12_DuxOE
Gm38271	1603	7.14394	1.34324	162.478	2.58386e-11	1.00854e-09	0_vs_12	DuxOE	0_vs_12_DuxOE
1700012J15Rik	471	7.1176	1.31998	162.382	2.59815e-11	1.01207e-09	0_vs_12	DuxOE	0_vs_12_DuxOE
Rbak	4143	2.72808	2.55513	162.337	2.60482e-11	1.01261e-09	0_vs_12	DuxOE	0_vs_12_DuxOE
Lrrc8d	12573	1.60009	4.42628	161.449	2.74111e-11	1.06344e-09	0_vs_12	DuxOE	0_vs_12_DuxOE
Gm9121	1071	6.03128	1.61561	161.196	2.78126e-11	1.07371e-09	0_vs_12	DuxOE	0_vs_12_DuxOE
Fam222b	3490	2.00596	3.41114	161.177	2.78435e-11	1.07371e-09	0_vs_12	DuxOE	0_vs_12_DuxOE
Gm47738	1861	9.44222	1.28931	173.399	2.83629e-11	1.09154e-09	0_vs_12	DuxOE	0_vs_12_DuxOE
Umps	3484	0.88428	6.76058	160.086	2.9657e-11	1.13907e-09	0_vs_12	DuxOE	0_vs_12_DuxOE
Ddr2	9264	5.05734	2.154	159.794	3.01634e-11	1.15299e-09	0_vs_12	DuxOE	0_vs_12_DuxOE
Nodal	2095	1.43329	4.62547	159.773	3.01996e-11	1.15299e-09	0_vs_12	DuxOE	0_vs_12_DuxOE
Pnma2	5976	1.48709	4.19959	159.697	3.03331e-11	1.1535e-09	0_vs_12	DuxOE	0_vs_12_DuxOE
Gm6999	4423	7.10341	1.31044	159.553	3.05891e-11	1.16094e-09	0_vs_12	DuxOE	0_vs_12_DuxOE
Zfp518a	6840	1.11853	5.24329	158.931	3.17178e-11	1.19668e-09	0_vs_12	DuxOE	0_vs_12_DuxOE
Mgat2	2614	1.93334	4.09845	158.178	3.31456e-11	1.24565e-09	0_vs_12	DuxOE	0_vs_12_DuxOE
Krt17	1551	1.39711	4.52884	158.129	3.32418e-11	1.24683e-09	0_vs_12	DuxOE	0_vs_12_DuxOE
Klf13	7531	1.3965	4.50537	157.28	3.49431e-11	1.30808e-09	0_vs_12	DuxOE	0_vs_12_DuxOE
Dmtn	9804	1.09116	5.5676	157.11	3.52942e-11	1.31866e-09	0_vs_12	DuxOE	0_vs_12_DuxOE
Tuba1b	1875	0.817252	9.84688	156.81	3.59241e-11	1.33958e-09	0_vs_12	DuxOE	0_vs_12_DuxOE
Mtmr12	7041	1.17236	5.02283	155.974	3.77477e-11	1.39674e-09	0_vs_12	DuxOE	0_vs_12_DuxOE
Zbtb38	11733	1.97898	3.66695	155.7	3.83671e-11	1.41421e-09	0_vs_12	DuxOE	0_vs_12_DuxOE
Gm44693	460	9.71741	1.56611	166.844	4.00349e-11	1.47004e-09	0_vs_12	DuxOE	0_vs_12_DuxOE
Gm21762	830	5.40497	1.39424	154.917	4.01993e-11	1.47326e-09	0_vs_12	DuxOE	0_vs_12_DuxOE
Rinl	3624	1.678	4.30633	154.769	4.05561e-11	1.48068e-09	0_vs_12	DuxOE	0_vs_12_DuxOE
Guca1a	873	9.36578	1.21723	166.43	4.09327e-11	1.48877e-09	0_vs_12	DuxOE	0_vs_12_DuxOE
Arrdc3	6266	1.39041	4.38872	152.962	4.5206e-11	1.62572e-09	0_vs_12	DuxOE	0_vs_12_DuxOE
Zfp955b	5788	2.14367	3.32625	152.886	4.5414e-11	1.63015e-09	0_vs_12	DuxOE	0_vs_12_DuxOE
Cttnbp2nl	8138	1.63821	3.81191	152.358	4.68883e-11	1.67993e-09	0_vs_12	DuxOE	0_vs_12_DuxOE
Cenpb	4886	1.67682	4.44798	151.885	4.82555e-11	1.72249e-09	0_vs_12	DuxOE	0_vs_12_DuxOE
Smcr8	8078	1.34406	4.42111	151.773	4.85847e-11	1.72929e-09	0_vs_12	DuxOE	0_vs_12_DuxOE
Fundc1	2353	1.32755	4.66828	151.372	4.97836e-11	1.76718e-09	0_vs_12	DuxOE	0_vs_12_DuxOE
Chac1	1637	2.82597	3.09676	150.473	5.25961e-11	1.85672e-09	0_vs_12	DuxOE	0_vs_12_DuxOE
Gm9124	1092	9.42303	1.26703	161.07	5.47935e-11	1.93074e-09	0_vs_12	DuxOE	0_vs_12_DuxOE
Dennd4c	8482	0.913451	6.20028	149.711	5.51145e-11	1.93495e-09	0_vs_12	DuxOE	0_vs_12_DuxOE
Gm11564	691	6.35777	1.42075	149.279	5.66016e-11	1.97952e-09	0_vs_12	DuxOE	0_vs_12_DuxOE
Gm10662	2495	9.32407	1.17615	160.454	5.66931e-11	1.97952e-09	0_vs_12	DuxOE	0_vs_12_DuxOE
Bbs10	3049	2.71573	2.43283	148.741	5.85183e-11	2.02849e-09	0_vs_12	DuxOE	0_vs_12_DuxOE
AF067063	885	9.31638	1.17445	159.691	5.91455e-11	2.04654e-09	0_vs_12	DuxOE	0_vs_12_DuxOE
D1Pas1	3212	1.90522	3.74489	147.799	6.20388e-11	2.14279e-09	0_vs_12	DuxOE	0_vs_12_DuxOE
AC125149.5	366	9.5623	1.39686	158.802	6.21511e-11	2.14282e-09	0_vs_12	DuxOE	0_vs_12_DuxOE
Zfp865	9850	1.84341	3.50337	147.538	6.30586e-11	2.17021e-09	0_vs_12	DuxOE	0_vs_12_DuxOE
Trim8	3709	1.29055	4.75683	147.151	6.45984e-11	2.21526e-09	0_vs_12	DuxOE	0_vs_12_DuxOE
Cwc25	5053	1.50871	4.05638	147.021	6.51264e-11	2.22939e-09	0_vs_12	DuxOE	0_vs_12_DuxOE
Pml	5571	1.15029	6.27301	146.839	6.58703e-11	2.24684e-09	0_vs_12	DuxOE	0_vs_12_DuxOE
Tasor2	12454	1.12134	5.1439	146.366	6.78555e-11	2.29823e-09	0_vs_12	DuxOE	0_vs_12_DuxOE
Rpl31-ps7	379	9.27795	1.13315	157.038	6.86323e-11	2.32045e-09	0_vs_12	DuxOE	0_vs_12_DuxOE
Gm13360	799	9.28823	1.14206	156.917	6.91028e-11	2.33225e-09	0_vs_12	DuxOE	0_vs_12_DuxOE
Ckap4	3089	1.02242	6.55308	145.884	6.99408e-11	2.35639e-09	0_vs_12	DuxOE	0_vs_12_DuxOE
Fgf7	3248	5.6006	1.20875	145.612	7.11538e-11	2.39212e-09	0_vs_12	DuxOE	0_vs_12_DuxOE
Krcc1	1913	2.34562	2.85643	145.59	7.12503e-11	2.39212e-09	0_vs_12	DuxOE	0_vs_12_DuxOE
Ceacam1	5806	1.58113	3.89371	145.492	7.16941e-11	2.40282e-09	0_vs_12	DuxOE	0_vs_12_DuxOE
Zfp850	6163	1.55306	4.16397	145.453	7.18702e-11	2.40452e-09	0_vs_12	DuxOE	0_vs_12_DuxOE
N4bp3	2728	1.32167	4.65639	144.484	7.64163e-11	2.55217e-09	0_vs_12	DuxOE	0_vs_12_DuxOE
F730035P03Rik	917	9.27076	1.12488	154.249	8.04405e-11	2.68191e-09	0_vs_12	DuxOE	0_vs_12_DuxOE
Tnks1bp1	6425	1.00153	5.61009	143.606	8.08123e-11	2.68964e-09	0_vs_12	DuxOE	0_vs_12_DuxOE
Zfp213	2686	3.21055	1.97607	143.476	8.14856e-11	2.70735e-09	0_vs_12	DuxOE	0_vs_12_DuxOE
Cd163	5461	5.81589	1.40844	142.717	8.55445e-11	2.82009e-09	0_vs_12	DuxOE	0_vs_12_DuxOE
Tet1	15457	0.758987	8.66582	142.704	8.5613e-11	2.82009e-09	0_vs_12	DuxOE	0_vs_12_DuxOE
Spred2	4619	1.13584	5.04691	142.507	8.67058e-11	2.8512e-09	0_vs_12	DuxOE	0_vs_12_DuxOE
Pdlim3	5147	2.48948	2.63311	142.079	8.9125e-11	2.90587e-09	0_vs_12	DuxOE	0_vs_12_DuxOE
Cab39	7077	0.795141	7.58993	141.814	9.06652e-11	2.95107e-09	0_vs_12	DuxOE	0_vs_12_DuxOE
Gm43263	560	7.05203	1.25166	141.779	9.08681e-11	2.95267e-09	0_vs_12	DuxOE	0_vs_12_DuxOE
Zfp958	2364	1.72147	3.51272	141.497	9.25394e-11	2.996e-09	0_vs_12	DuxOE	0_vs_12_DuxOE
Cpb2	1629	9.26929	1.13127	151.794	9.27079e-11	2.996e-09	0_vs_12	DuxOE	0_vs_12_DuxOE
Lgals3	1858	1.37414	4.33275	141.255	9.39991e-11	3.02879e-09	0_vs_12	DuxOE	0_vs_12_DuxOE
Fam43a	3075	1.40714	4.28392	140.636	9.78579e-11	3.14258e-09	0_vs_12	DuxOE	0_vs_12_DuxOE
Olfr815	2881	9.19968	1.06132	150.228	1.01598e-10	3.24642e-09	0_vs_12	DuxOE	0_vs_12_DuxOE
Kcnk5	3404	1.08934	5.45555	139.978	1.02144e-10	3.25303e-09	0_vs_12	DuxOE	0_vs_12_DuxOE
Trmt10c	3002	1.24033	4.53744	139.753	1.03652e-10	3.29558e-09	0_vs_12	DuxOE	0_vs_12_DuxOE
Eif5	6820	0.808133	7.46186	139.604	1.0467e-10	3.32246e-09	0_vs_12	DuxOE	0_vs_12_DuxOE
Gen1	7763	1.82131	3.52685	139.469	1.05603e-10	3.34102e-09	0_vs_12	DuxOE	0_vs_12_DuxOE
AU015228	1320	5.35422	1.35484	139.331	1.06561e-10	3.36579e-09	0_vs_12	DuxOE	0_vs_12_DuxOE
Tmem185b	2824	2.72439	2.29602	138.332	1.13797e-10	3.56503e-09	0_vs_12	DuxOE	0_vs_12_DuxOE
Glis1	3645	3.39161	1.84914	138.105	1.15515e-10	3.60121e-09	0_vs_12	DuxOE	0_vs_12_DuxOE
Mras	5134	1.05031	5.29504	138.042	1.15994e-10	3.60998e-09	0_vs_12	DuxOE	0_vs_12_DuxOE
Olfr787	4958	9.39378	1.25429	147.731	1.17785e-10	3.65418e-09	0_vs_12	DuxOE	0_vs_12_DuxOE
Gm13694	2493	6.86428	1.08016	137.536	1.19943e-10	3.71515e-09	0_vs_12	DuxOE	0_vs_12_DuxOE
Enc1	4737	0.989331	6.29683	137.321	1.21675e-10	3.76271e-09	0_vs_12	DuxOE	0_vs_12_DuxOE
Elovl6	6431	0.839181	7.00066	136.878	1.25309e-10	3.86886e-09	0_vs_12	DuxOE	0_vs_12_DuxOE
Morc2a	6422	0.953531	5.82072	136.511	1.28413e-10	3.95834e-09	0_vs_12	DuxOE	0_vs_12_DuxOE
Ube2w	4930	1.30419	4.34418	136.043	1.32496e-10	4.07112e-09	0_vs_12	DuxOE	0_vs_12_DuxOE
Jam2	6045	0.825492	7.1953	135.858	1.34143e-10	4.1086e-09	0_vs_12	DuxOE	0_vs_12_DuxOE
Zfp12	5821	2.252	2.82865	135.323	1.39047e-10	4.22509e-09	0_vs_12	DuxOE	0_vs_12_DuxOE
Zfp605	3497	2.85343	2.14079	135.24	1.39832e-10	4.24225e-09	0_vs_12	DuxOE	0_vs_12_DuxOE
Nxf1	4427	0.818425	6.63699	135.1	1.41155e-10	4.27563e-09	0_vs_12	DuxOE	0_vs_12_DuxOE
Gm9621	1003	9.15725	1.02369	143.713	1.50119e-10	4.52572e-09	0_vs_12	DuxOE	0_vs_12_DuxOE
Gm12798	666	6.85695	1.07861	134.088	1.51144e-10	4.54235e-09	0_vs_12	DuxOE	0_vs_12_DuxOE
Ube4a	8639	1.01946	5.24896	133.878	1.53311e-10	4.6003e-09	0_vs_12	DuxOE	0_vs_12_DuxOE
Gm12495	447	4.56836	1.36342	133.828	1.53837e-10	4.60888e-09	0_vs_12	DuxOE	0_vs_12_DuxOE
Cul1	4040	0.932599	5.78261	133.738	1.54777e-10	4.62982e-09	0_vs_12	DuxOE	0_vs_12_DuxOE
Orai1	2295	1.59406	3.87958	133.61	1.56134e-10	4.66314e-09	0_vs_12	DuxOE	0_vs_12_DuxOE
Ranbp2	11728	0.791625	7.48108	133.469	1.57634e-10	4.70062e-09	0_vs_12	DuxOE	0_vs_12_DuxOE
Zfp599	3574	2.97186	2.04989	133.134	1.61276e-10	4.79434e-09	0_vs_12	DuxOE	0_vs_12_DuxOE
Gm9113	1018	6.87907	1.09025	133.059	1.62102e-10	4.80684e-09	0_vs_12	DuxOE	0_vs_12_DuxOE
AI427809	2369	2.52663	2.4288	133.051	1.62197e-10	4.80684e-09	0_vs_12	DuxOE	0_vs_12_DuxOE
Amer1	8496	1.24577	4.57521	132.613	1.67125e-10	4.9346e-09	0_vs_12	DuxOE	0_vs_12_DuxOE
Gm6468	1443	9.11237	0.977265	141.865	1.68178e-10	4.94932e-09	0_vs_12	DuxOE	0_vs_12_DuxOE
mt-Tc	66	3.78785	1.58849	132.366	1.69969e-10	4.99094e-09	0_vs_12	DuxOE	0_vs_12_DuxOE
C130026I21Rik	3827	6.80573	1.0251	132.233	1.71531e-10	5.02914e-09	0_vs_12	DuxOE	0_vs_12_DuxOE
Tmem51	1875	2.43147	2.4919	131.592	1.79259e-10	5.2477e-09	0_vs_12	DuxOE	0_vs_12_DuxOE
Gm43391	1887	9.21071	1.07772	140.698	1.80815e-10	5.28518e-09	0_vs_12	DuxOE	0_vs_12_DuxOE
Emp1	5935	1.53618	4.28275	130.813	1.89181e-10	5.52134e-09	0_vs_12	DuxOE	0_vs_12_DuxOE
Zkscan3	7974	1.29243	4.26581	130.084	1.99005e-10	5.77294e-09	0_vs_12	DuxOE	0_vs_12_DuxOE
Slc9a3r1	1925	0.978698	6.5503	130.013	1.99985e-10	5.78701e-09	0_vs_12	DuxOE	0_vs_12_DuxOE
Tmem102	1933	3.06099	2.1212	129.967	2.00624e-10	5.79365e-09	0_vs_12	DuxOE	0_vs_12_DuxOE
Dgcr8	7696	1.06223	5.04446	129.944	2.00954e-10	5.79448e-09	0_vs_12	DuxOE	0_vs_12_DuxOE
Aar2	3615	1.34604	4.20707	129.889	2.01722e-10	5.8079e-09	0_vs_12	DuxOE	0_vs_12_DuxOE
5430402O13Rik	1007	9.08175	0.948051	138.923	2.02071e-10	5.80925e-09	0_vs_12	DuxOE	0_vs_12_DuxOE
Fgf17	1689	1.42374	4.03133	129.795	2.0305e-10	5.82864e-09	0_vs_12	DuxOE	0_vs_12_DuxOE
Mcm9	9113	1.10541	4.86951	129.304	2.10133e-10	5.98725e-09	0_vs_12	DuxOE	0_vs_12_DuxOE
Gm44561	264	5.49345	1.11379	129.256	2.1084e-10	5.99847e-09	0_vs_12	DuxOE	0_vs_12_DuxOE
Iqcf1	738	9.10634	0.976054	138.175	2.11837e-10	6.01792e-09	0_vs_12	DuxOE	0_vs_12_DuxOE
Dzip3	9081	1.27714	4.54619	129.098	2.1318e-10	6.04713e-09	0_vs_12	DuxOE	0_vs_12_DuxOE
Gm13110	3414	1.45466	3.93544	128.785	2.17925e-10	6.1726e-09	0_vs_12	DuxOE	0_vs_12_DuxOE
1810055G02Rik	2351	1.63154	3.55052	128.717	2.18956e-10	6.18815e-09	0_vs_12	DuxOE	0_vs_12_DuxOE
Zfp292	9986	0.908613	6.23107	128.707	2.19118e-10	6.18815e-09	0_vs_12	DuxOE	0_vs_12_DuxOE
Olfr376	3342	6.74366	0.967193	128.628	2.20333e-10	6.20821e-09	0_vs_12	DuxOE	0_vs_12_DuxOE
Ankrd17	35542	0.77053	7.4699	128.619	2.20475e-10	6.20821e-09	0_vs_12	DuxOE	0_vs_12_DuxOE
Zfp473	10037	1.57035	3.82558	128.318	2.25192e-10	6.31326e-09	0_vs_12	DuxOE	0_vs_12_DuxOE
Atpsckmt	5248	2.24892	2.71701	127.99	2.30457e-10	6.44207e-09	0_vs_12	DuxOE	0_vs_12_DuxOE
Gm10354	1215	9.07649	0.94701	136.751	2.31904e-10	6.4731e-09	0_vs_12	DuxOE	0_vs_12_DuxOE
Thrap3	9234	0.738769	8.01968	127.846	2.32814e-10	6.48905e-09	0_vs_12	DuxOE	0_vs_12_DuxOE
Rdh11	3455	0.935953	5.7383	127.791	2.33722e-10	6.50169e-09	0_vs_12	DuxOE	0_vs_12_DuxOE
Aspm	11590	0.867747	7.04589	127.778	2.33944e-10	6.50169e-09	0_vs_12	DuxOE	0_vs_12_DuxOE
Pakap	12136	0.880075	5.96669	127.724	2.34838e-10	6.5171e-09	0_vs_12	DuxOE	0_vs_12_DuxOE
Zfp35	3040	1.68614	3.41867	127.409	2.40125e-10	6.64773e-09	0_vs_12	DuxOE	0_vs_12_DuxOE
Tefm	1570	2.05421	2.8506	127.403	2.40238e-10	6.64773e-09	0_vs_12	DuxOE	0_vs_12_DuxOE
Zfp42-ps1	490	1.33169	4.26267	127.22	2.43368e-10	6.71499e-09	0_vs_12	DuxOE	0_vs_12_DuxOE
Dnajb14	15741	1.61994	3.65051	126.913	2.48734e-10	6.85322e-09	0_vs_12	DuxOE	0_vs_12_DuxOE
F2rl1	2741	1.00228	5.22005	126.788	2.50968e-10	6.89921e-09	0_vs_12	DuxOE	0_vs_12_DuxOE
Tdpoz9	2349	6.7503	0.976604	126.779	2.51122e-10	6.89921e-09	0_vs_12	DuxOE	0_vs_12_DuxOE
Dsg2	8268	0.940223	5.85016	126.33	2.5929e-10	7.11344e-09	0_vs_12	DuxOE	0_vs_12_DuxOE
4930453N24Rik	5948	1.31706	4.45247	126.285	2.60132e-10	7.1162e-09	0_vs_12	DuxOE	0_vs_12_DuxOE
Lig4	5202	1.65649	3.49444	125.992	2.65623e-10	7.24578e-09	0_vs_12	DuxOE	0_vs_12_DuxOE
Tacr3	3762	6.79077	1.00731	125.967	2.66105e-10	7.24864e-09	0_vs_12	DuxOE	0_vs_12_DuxOE
BC003965	3109	1.606	4.15708	125.772	2.69846e-10	7.31937e-09	0_vs_12	DuxOE	0_vs_12_DuxOE
Gm5834	1026	6.76136	0.978366	125.543	2.74313e-10	7.43006e-09	0_vs_12	DuxOE	0_vs_12_DuxOE
Epha4	8054	0.842276	6.16065	125.231	2.8055e-10	7.56696e-09	0_vs_12	DuxOE	0_vs_12_DuxOE
Igfbp3	3130	1.48394	3.84981	124.696	2.91576e-10	7.85334e-09	0_vs_12	DuxOE	0_vs_12_DuxOE
Msantd4	4647	1.13571	4.79136	124.242	3.01295e-10	8.10373e-09	0_vs_12	DuxOE	0_vs_12_DuxOE
Wsb1	3987	0.849977	6.08816	123.882	3.0928e-10	8.28938e-09	0_vs_12	DuxOE	0_vs_12_DuxOE
Slc38a1	17236	0.873282	6.17577	123.872	3.09492e-10	8.28938e-09	0_vs_12	DuxOE	0_vs_12_DuxOE
Ric8a	7065	1.13475	5.03228	123.348	3.21535e-10	8.57605e-09	0_vs_12	DuxOE	0_vs_12_DuxOE
Magi3	8520	1.61508	3.63376	122.914	3.31885e-10	8.83983e-09	0_vs_12	DuxOE	0_vs_12_DuxOE
Zfp59	3437	2.18354	2.68257	122.679	3.37635e-10	8.98054e-09	0_vs_12	DuxOE	0_vs_12_DuxOE
E2f3	5429	1.38711	4.34075	122.512	3.41781e-10	9.06569e-09	0_vs_12	DuxOE	0_vs_12_DuxOE
Ppp1r3c	2725	3.19694	2.11191	122.397	3.44684e-10	9.13008e-09	0_vs_12	DuxOE	0_vs_12_DuxOE
Duxbl1	4781	3.99056	1.44334	122.336	3.46231e-10	9.15842e-09	0_vs_12	DuxOE	0_vs_12_DuxOE
Gm17067	3673	1.77273	3.54881	122.208	3.49503e-10	9.23227e-09	0_vs_12	DuxOE	0_vs_12_DuxOE
Dbf4	8728	0.752731	7.029	121.499	3.68244e-10	9.70063e-09	0_vs_12	DuxOE	0_vs_12_DuxOE
Zfp41	8595	1.2716	4.20833	121.43	3.70128e-10	9.73689e-09	0_vs_12	DuxOE	0_vs_12_DuxOE
Kbtbd8	5093	1.20536	4.53695	121.366	3.71867e-10	9.7574e-09	0_vs_12	DuxOE	0_vs_12_DuxOE
Cemip2	8520	0.826746	6.19541	121.364	3.71924e-10	9.7574e-09	0_vs_12	DuxOE	0_vs_12_DuxOE
Olfr881	4237	6.8137	1.04079	120.952	3.83436e-10	1.00457e-08	0_vs_12	DuxOE	0_vs_12_DuxOE
Tbc1d25	2794	1.69669	3.47921	120.484	3.97011e-10	1.03831e-08	0_vs_12	DuxOE	0_vs_12_DuxOE
Spdye4b	2538	8.96136	0.835116	128.333	4.03024e-10	1.05158e-08	0_vs_12	DuxOE	0_vs_12_DuxOE
Thap6	4119	2.02143	2.83879	120.231	4.04562e-10	1.05274e-08	0_vs_12	DuxOE	0_vs_12_DuxOE
Zfp146	3270	1.2071	4.53762	119.264	4.34873e-10	1.12098e-08	0_vs_12	DuxOE	0_vs_12_DuxOE
Shf	2305	2.43389	2.42703	119.15	4.38613e-10	1.1291e-08	0_vs_12	DuxOE	0_vs_12_DuxOE
Gm47184	498	6.88783	1.09165	119.054	4.418e-10	1.13579e-08	0_vs_12	DuxOE	0_vs_12_DuxOE
Hsd17b11	3265	0.974877	5.14748	118.806	4.501e-10	1.15558e-08	0_vs_12	DuxOE	0_vs_12_DuxOE
Pskh1	3255	1.45225	3.88382	118.763	4.51572e-10	1.15629e-08	0_vs_12	DuxOE	0_vs_12_DuxOE
AC140325.2	1224	6.65289	0.877943	118.453	4.6226e-10	1.17766e-08	0_vs_12	DuxOE	0_vs_12_DuxOE
Zfp770	6793	1.35145	4.05778	118.449	4.62381e-10	1.17766e-08	0_vs_12	DuxOE	0_vs_12_DuxOE
Robo1	16511	0.862808	6.27704	118.261	4.69022e-10	1.19299e-08	0_vs_12	DuxOE	0_vs_12_DuxOE
Crk	4730	0.812026	6.59905	118.082	4.75412e-10	1.20446e-08	0_vs_12	DuxOE	0_vs_12_DuxOE
Usf3	13050	1.32139	4.109	117.724	4.88452e-10	1.23389e-08	0_vs_12	DuxOE	0_vs_12_DuxOE
Ncoa5	4383	1.42379	4.20649	117.529	4.95745e-10	1.24774e-08	0_vs_12	DuxOE	0_vs_12_DuxOE
Setd1b	12068	1.87935	3.27954	117.492	4.97137e-10	1.24961e-08	0_vs_12	DuxOE	0_vs_12_DuxOE
Jade1	8492	0.732891	7.57972	117.253	5.0629e-10	1.26929e-08	0_vs_12	DuxOE	0_vs_12_DuxOE
Noc3l	3977	0.802658	6.17996	116.52	5.35402e-10	1.33358e-08	0_vs_12	DuxOE	0_vs_12_DuxOE
Gm32932	1758	9.05934	0.935808	124.128	5.37533e-10	1.33715e-08	0_vs_12	DuxOE	0_vs_12_DuxOE
Arhgap5	10887	0.867441	6.17984	116.306	5.44257e-10	1.35212e-08	0_vs_12	DuxOE	0_vs_12_DuxOE
Gm6502	1533	5.36274	1.63731	116.244	5.46842e-10	1.35679e-08	0_vs_12	DuxOE	0_vs_12_DuxOE
Gm38342	2980	2.87622	2.42435	115.963	5.58786e-10	1.38285e-08	0_vs_12	DuxOE	0_vs_12_DuxOE
Gm47995	903	6.63149	0.857239	115.768	5.67239e-10	1.40196e-08	0_vs_12	DuxOE	0_vs_12_DuxOE
Heatr3	4497	0.879477	5.74909	115.709	5.69811e-10	1.40651e-08	0_vs_12	DuxOE	0_vs_12_DuxOE
Fem1a	6801	2.03571	3.38403	115.032	6.0036e-10	1.47058e-08	0_vs_12	DuxOE	0_vs_12_DuxOE
Haspin	2810	1.51812	3.56508	114.964	6.03547e-10	1.4765e-08	0_vs_12	DuxOE	0_vs_12_DuxOE
Zfp251	4387	2.3485	2.48832	114.895	6.06786e-10	1.48253e-08	0_vs_12	DuxOE	0_vs_12_DuxOE
Trpm7	11315	0.786758	6.52752	114.675	6.1722e-10	1.50095e-08	0_vs_12	DuxOE	0_vs_12_DuxOE
Gm5590	2594	4.53254	1.32584	114.671	6.17399e-10	1.50095e-08	0_vs_12	DuxOE	0_vs_12_DuxOE
Olfr374	8846	8.94284	0.823091	122.147	6.1745e-10	1.50095e-08	0_vs_12	DuxOE	0_vs_12_DuxOE
Mcm10	7692	0.769156	6.79621	114.496	6.25855e-10	1.51946e-08	0_vs_12	DuxOE	0_vs_12_DuxOE
Utp3	1629	0.938409	5.38334	114.365	6.3227e-10	1.5331e-08	0_vs_12	DuxOE	0_vs_12_DuxOE
Gm12617	381	4.97604	0.996516	114.036	6.48648e-10	1.56491e-08	0_vs_12	DuxOE	0_vs_12_DuxOE
Mcat	2462	1.24224	4.48774	113.979	6.51533e-10	1.56989e-08	0_vs_12	DuxOE	0_vs_12_DuxOE
Slc35e3	3526	1.39582	3.90176	113.955	6.52762e-10	1.57088e-08	0_vs_12	DuxOE	0_vs_12_DuxOE
Marveld1	4304	1.77409	3.08514	113.566	6.72913e-10	1.61533e-08	0_vs_12	DuxOE	0_vs_12_DuxOE
Trmt6	5384	0.846128	5.76698	113.46	6.78531e-10	1.62678e-08	0_vs_12	DuxOE	0_vs_12_DuxOE
Ints5	3274	1.28603	4.28177	113.391	6.82211e-10	1.63153e-08	0_vs_12	DuxOE	0_vs_12_DuxOE
Tet2	16870	0.769604	6.63349	113.113	6.97242e-10	1.66333e-08	0_vs_12	DuxOE	0_vs_12_DuxOE
Nanog	2242	0.692996	8.31651	113.014	7.02709e-10	1.6743e-08	0_vs_12	DuxOE	0_vs_12_DuxOE
Ak4	4646	0.868945	6.00052	112.923	7.07751e-10	1.68214e-08	0_vs_12	DuxOE	0_vs_12_DuxOE
Coa7	3851	1.59191	3.5294	112.823	7.13321e-10	1.69119e-08	0_vs_12	DuxOE	0_vs_12_DuxOE
Nfyc	2942	0.915788	5.31425	112.725	7.18863e-10	1.70013e-08	0_vs_12	DuxOE	0_vs_12_DuxOE
Trim2	19751	1.25777	4.30695	112.666	7.22171e-10	1.70376e-08	0_vs_12	DuxOE	0_vs_12_DuxOE
Gm12790	951	8.90837	0.790554	119.672	7.36278e-10	1.73278e-08	0_vs_12	DuxOE	0_vs_12_DuxOE
Gm12114	656	8.88392	0.759196	119.45	7.48116e-10	1.75849e-08	0_vs_12	DuxOE	0_vs_12_DuxOE
Zmiz1	12523	1.2618	4.49327	112.027	7.59562e-10	1.78103e-08	0_vs_12	DuxOE	0_vs_12_DuxOE
Setx	11380	0.714783	7.3691	111.963	7.63444e-10	1.78795e-08	0_vs_12	DuxOE	0_vs_12_DuxOE
Dars2	5195	0.900954	6.04625	111.912	7.66534e-10	1.793e-08	0_vs_12	DuxOE	0_vs_12_DuxOE
Zfp87	2865	2.44214	2.20757	111.702	7.79374e-10	1.8186e-08	0_vs_12	DuxOE	0_vs_12_DuxOE
Zfp111	10160	2.13222	2.53332	111.523	7.90569e-10	1.84249e-08	0_vs_12	DuxOE	0_vs_12_DuxOE
Senp8	3965	2.05011	2.86796	111.223	8.09647e-10	1.8801e-08	0_vs_12	DuxOE	0_vs_12_DuxOE
Lncenc1	3301	0.800167	7.41639	110.998	8.24253e-10	1.9094e-08	0_vs_12	DuxOE	0_vs_12_DuxOE
Arl14ep	5313	0.795574	6.07654	110.836	8.34979e-10	1.9296e-08	0_vs_12	DuxOE	0_vs_12_DuxOE
Gm5165	2322	2.44245	2.34219	110.767	8.39661e-10	1.93576e-08	0_vs_12	DuxOE	0_vs_12_DuxOE
Thoc2l	11099	1.35747	3.92211	110.311	8.70843e-10	2.00504e-08	0_vs_12	DuxOE	0_vs_12_DuxOE
Nek10	11849	3.15788	1.58338	110.219	8.7731e-10	2.01529e-08	0_vs_12	DuxOE	0_vs_12_DuxOE
Taf7	3302	0.806787	6.45103	110.181	8.79951e-10	2.01895e-08	0_vs_12	DuxOE	0_vs_12_DuxOE
Zfp62	6060	1.70783	3.12389	109.98	8.9428e-10	2.04937e-08	0_vs_12	DuxOE	0_vs_12_DuxOE
Gm5939	2874	5.23631	0.867548	109.625	9.20262e-10	2.1064e-08	0_vs_12	DuxOE	0_vs_12_DuxOE
Tor1b	5327	1.08151	4.6098	109.549	9.25893e-10	2.11677e-08	0_vs_12	DuxOE	0_vs_12_DuxOE
Tlnrd1	4433	1.57079	4.25258	109.504	9.29234e-10	2.11936e-08	0_vs_12	DuxOE	0_vs_12_DuxOE
Exo5	2008	1.88335	2.8669	109.344	9.41332e-10	2.14187e-08	0_vs_12	DuxOE	0_vs_12_DuxOE
Zswim3	2708	1.54062	3.58568	108.787	9.84758e-10	2.2301e-08	0_vs_12	DuxOE	0_vs_12_DuxOE
Gm6346	1443	5.35251	0.969712	108.707	9.91212e-10	2.24208e-08	0_vs_12	DuxOE	0_vs_12_DuxOE
Hspa13	6834	1.39226	3.86349	108.594	1.00037e-09	2.26013e-08	0_vs_12	DuxOE	0_vs_12_DuxOE
Hpdl	1804	2.38028	2.37631	108.512	1.00701e-09	2.27147e-08	0_vs_12	DuxOE	0_vs_12_DuxOE
Gm5542	1089	4.95782	0.986277	108.391	1.01695e-09	2.28683e-08	0_vs_12	DuxOE	0_vs_12_DuxOE
Nol12	4321	1.28877	4.03555	108.316	1.02326e-09	2.29832e-08	0_vs_12	DuxOE	0_vs_12_DuxOE
Jmjd1c	17822	0.710789	7.18879	107.582	1.08645e-09	2.42888e-08	0_vs_12	DuxOE	0_vs_12_DuxOE
AA684185	630	8.87108	0.756909	114.324	1.08887e-09	2.43147e-08	0_vs_12	DuxOE	0_vs_12_DuxOE
Wdr55	1836	1.06858	5.20045	107.431	1.09998e-09	2.45344e-08	0_vs_12	DuxOE	0_vs_12_DuxOE
Fastkd2	5873	0.95882	5.2769	107.342	1.10806e-09	2.46859e-08	0_vs_12	DuxOE	0_vs_12_DuxOE
Fem1b	6785	0.67462	7.77087	107.083	1.13186e-09	2.51375e-08	0_vs_12	DuxOE	0_vs_12_DuxOE
Mtg2	5949	1.71552	3.25423	107.079	1.13226e-09	2.51375e-08	0_vs_12	DuxOE	0_vs_12_DuxOE
Nasp	7518	0.650382	9.14361	106.885	1.15045e-09	2.54823e-08	0_vs_12	DuxOE	0_vs_12_DuxOE
AC133103.1	1473	6.50472	0.746782	106.796	1.15897e-09	2.56415e-08	0_vs_12	DuxOE	0_vs_12_DuxOE
6530403H02Rik	4009	8.98171	0.864251	113.447	1.16277e-09	2.56959e-08	0_vs_12	DuxOE	0_vs_12_DuxOE
Add3	6380	0.87611	5.60485	106.594	1.17838e-09	2.59514e-08	0_vs_12	DuxOE	0_vs_12_DuxOE
Bag5	2508	1.83207	2.97921	106.482	1.18939e-09	2.6134e-08	0_vs_12	DuxOE	0_vs_12_DuxOE
Trak2	7088	0.9023	5.72994	106.437	1.19379e-09	2.62007e-08	0_vs_12	DuxOE	0_vs_12_DuxOE
Oxnad1	5959	1.04442	4.73141	106.279	1.20954e-09	2.64857e-08	0_vs_12	DuxOE	0_vs_12_DuxOE
Zdhhc5	5047	0.960752	5.24623	106.201	1.21737e-09	2.65965e-08	0_vs_12	DuxOE	0_vs_12_DuxOE
G3bp2	8659	0.681117	8.65168	106.079	1.22968e-09	2.6835e-08	0_vs_12	DuxOE	0_vs_12_DuxOE
Mocs3	1973	2.62534	2.08095	105.98	1.23982e-09	2.70255e-08	0_vs_12	DuxOE	0_vs_12_DuxOE
Mogs	2892	1.11595	5.29626	105.858	1.25241e-09	2.71766e-08	0_vs_12	DuxOE	0_vs_12_DuxOE
Tenm4	21021	1.3301	4.22121	105.842	1.25417e-09	2.71841e-08	0_vs_12	DuxOE	0_vs_12_DuxOE
Faf2	8135	0.852279	5.66169	105.678	1.27128e-09	2.74311e-08	0_vs_12	DuxOE	0_vs_12_DuxOE
Enox1	7962	1.3629	3.853	105.577	1.28202e-09	2.76317e-08	0_vs_12	DuxOE	0_vs_12_DuxOE
Ggta1	4709	1.11999	4.83626	105.549	1.285e-09	2.7634e-08	0_vs_12	DuxOE	0_vs_12_DuxOE
Gm50332	1055	8.83483	0.722822	111.881	1.30879e-09	2.80828e-08	0_vs_12	DuxOE	0_vs_12_DuxOE
Sgk1	4903	0.704543	7.98877	105.228	1.31992e-09	2.82584e-08	0_vs_12	DuxOE	0_vs_12_DuxOE
Sf3a3	2785	0.757316	6.52717	105.154	1.32808e-09	2.84015e-08	0_vs_12	DuxOE	0_vs_12_DuxOE
Poli	4036	1.11606	4.67257	105.13	1.33079e-09	2.84277e-08	0_vs_12	DuxOE	0_vs_12_DuxOE
Noct	10658	1.12133	5.17361	105.085	1.33577e-09	2.84708e-08	0_vs_12	DuxOE	0_vs_12_DuxOE
Bid	3550	1.06064	5.13013	104.966	1.3491e-09	2.87229e-08	0_vs_12	DuxOE	0_vs_12_DuxOE
Mir17hg	3536	2.29386	2.42107	104.876	1.35926e-09	2.89073e-08	0_vs_12	DuxOE	0_vs_12_DuxOE
Hk2	5969	0.813338	8.56599	104.767	1.3718e-09	2.90774e-08	0_vs_12	DuxOE	0_vs_12_DuxOE
Kirrel2	3939	1.25601	4.18233	104.519	1.40065e-09	2.95437e-08	0_vs_12	DuxOE	0_vs_12_DuxOE
F2r	3336	0.904624	5.50538	104.206	1.43791e-09	3.01458e-08	0_vs_12	DuxOE	0_vs_12_DuxOE
Imp4	8553	0.838781	5.70831	104.105	1.45026e-09	3.03427e-08	0_vs_12	DuxOE	0_vs_12_DuxOE
Qsox2	4644	1.03464	4.649	104.103	1.45046e-09	3.03427e-08	0_vs_12	DuxOE	0_vs_12_DuxOE
Mul1	4000	1.80915	3.08998	103.93	1.47171e-09	3.07538e-08	0_vs_12	DuxOE	0_vs_12_DuxOE
Gm46995	1378	8.75115	0.640753	110.298	1.47726e-09	3.08362e-08	0_vs_12	DuxOE	0_vs_12_DuxOE
Zfp990	3498	1.03424	5.67665	103.784	1.49004e-09	3.10692e-08	0_vs_12	DuxOE	0_vs_12_DuxOE
1700017B05Rik	5235	1.7608	3.40066	103.751	1.4942e-09	3.11222e-08	0_vs_12	DuxOE	0_vs_12_DuxOE
Mex3c	3738	0.952371	5.19165	103.738	1.49587e-09	3.11233e-08	0_vs_12	DuxOE	0_vs_12_DuxOE
Zfp72	4157	3.04149	1.66547	103.567	1.51761e-09	3.15413e-08	0_vs_12	DuxOE	0_vs_12_DuxOE
Gjb5	1721	1.11297	4.6762	103.397	1.53956e-09	3.19284e-08	0_vs_12	DuxOE	0_vs_12_DuxOE
Gm19368	4424	6.48887	0.734776	103.245	1.55951e-09	3.22031e-08	0_vs_12	DuxOE	0_vs_12_DuxOE
Gm7627	999	8.75864	0.641995	109.573	1.56221e-09	3.22241e-08	0_vs_12	DuxOE	0_vs_12_DuxOE
Slc38a7	4144	0.990368	4.95308	103.175	1.56882e-09	3.22976e-08	0_vs_12	DuxOE	0_vs_12_DuxOE
Snw1	6586	0.796547	6.03101	103.057	1.58457e-09	3.25456e-08	0_vs_12	DuxOE	0_vs_12_DuxOE
Ftsj3	4358	0.674008	7.56156	102.959	1.59795e-09	3.27854e-08	0_vs_12	DuxOE	0_vs_12_DuxOE
Gm6125	3472	3.48043	1.31201	102.898	1.60625e-09	3.28826e-08	0_vs_12	DuxOE	0_vs_12_DuxOE
Zfp184	3513	1.59657	3.35743	102.891	1.60712e-09	3.28826e-08	0_vs_12	DuxOE	0_vs_12_DuxOE
Xpo4	10731	0.759053	7.20114	102.879	1.60874e-09	3.28826e-08	0_vs_12	DuxOE	0_vs_12_DuxOE
AW209491	3031	1.73932	3.2145	102.31	1.6888e-09	3.43246e-08	0_vs_12	DuxOE	0_vs_12_DuxOE
Ddx3x	5277	0.664995	8.84211	102.308	1.68906e-09	3.43246e-08	0_vs_12	DuxOE	0_vs_12_DuxOE
Cmtr2	4115	1.77083	3.08051	102.193	1.70581e-09	3.46284e-08	0_vs_12	DuxOE	0_vs_12_DuxOE
Zscan22	3501	3.10806	1.59864	102.084	1.72174e-09	3.48763e-08	0_vs_12	DuxOE	0_vs_12_DuxOE
Gm13335	558	8.73114	0.617187	108.232	1.73403e-09	3.49793e-08	0_vs_12	DuxOE	0_vs_12_DuxOE
Maco1	6744	0.816482	5.81995	101.813	1.76217e-09	3.55097e-08	0_vs_12	DuxOE	0_vs_12_DuxOE
Gm16429	1848	6.46587	0.702116	101.8	1.76411e-09	3.55114e-08	0_vs_12	DuxOE	0_vs_12_DuxOE
Adcy2	4211	3.5059	1.3291	101.207	1.85657e-09	3.72556e-08	0_vs_12	DuxOE	0_vs_12_DuxOE
Ccdc127	9559	1.03025	5.05245	101.088	1.87564e-09	3.75989e-08	0_vs_12	DuxOE	0_vs_12_DuxOE
Dcun1d4	5807	0.92232	5.07882	100.929	1.90168e-09	3.80812e-08	0_vs_12	DuxOE	0_vs_12_DuxOE
Tuba1c	2287	0.70452	8.45681	100.812	1.92094e-09	3.83619e-08	0_vs_12	DuxOE	0_vs_12_DuxOE
Spopfm3	1593	6.43939	0.67832	100.808	1.92169e-09	3.83619e-08	0_vs_12	DuxOE	0_vs_12_DuxOE
Pemt	2104	1.92969	2.66757	100.79	1.92467e-09	3.83815e-08	0_vs_12	DuxOE	0_vs_12_DuxOE
Elk3	4550	1.81103	2.80695	100.179	2.02939e-09	4.02191e-08	0_vs_12	DuxOE	0_vs_12_DuxOE
Amd1	3544	0.729424	6.66283	100.16	2.03268e-09	4.02424e-08	0_vs_12	DuxOE	0_vs_12_DuxOE
Tcf4	27382	0.921815	5.08123	99.9659	2.06739e-09	4.08458e-08	0_vs_12	DuxOE	0_vs_12_DuxOE
B3gntl1	3518	1.33853	3.74765	99.4579	2.16116e-09	4.26109e-08	0_vs_12	DuxOE	0_vs_12_DuxOE
2610021A01Rik	4857	0.849347	5.40548	99.2223	2.20623e-09	4.34548e-08	0_vs_12	DuxOE	0_vs_12_DuxOE
Gbx2	2177	2.21064	2.26494	99.1619	2.21796e-09	4.35903e-08	0_vs_12	DuxOE	0_vs_12_DuxOE
Hmgxb4	5227	0.851647	5.36852	99.1558	2.21914e-09	4.35903e-08	0_vs_12	DuxOE	0_vs_12_DuxOE
Nrp2	11842	0.914722	5.19011	99.1518	2.21992e-09	4.35903e-08	0_vs_12	DuxOE	0_vs_12_DuxOE
Zfp646	9723	0.861233	5.29966	99.1174	2.22663e-09	4.36774e-08	0_vs_12	DuxOE	0_vs_12_DuxOE
Apex1	1422	0.805236	5.88865	98.9995	2.2498e-09	4.4087e-08	0_vs_12	DuxOE	0_vs_12_DuxOE
Gm10130	2275	1.57564	3.38351	98.9286	2.26387e-09	4.42722e-08	0_vs_12	DuxOE	0_vs_12_DuxOE
Foxp4	4926	0.837809	5.99018	98.8171	2.28617e-09	4.46629e-08	0_vs_12	DuxOE	0_vs_12_DuxOE
Zfp318	13804	0.946797	4.91954	98.7454	2.30064e-09	4.48999e-08	0_vs_12	DuxOE	0_vs_12_DuxOE
Cbarp	4996	2.02151	2.62954	98.6116	2.32792e-09	4.52943e-08	0_vs_12	DuxOE	0_vs_12_DuxOE
Zpr1	3583	0.795198	5.98718	98.3501	2.38225e-09	4.62576e-08	0_vs_12	DuxOE	0_vs_12_DuxOE
Zfp819	2466	3.05787	1.49805	98.0946	2.43669e-09	4.72192e-08	0_vs_12	DuxOE	0_vs_12_DuxOE
Myc	2717	1.98879	3.34965	98.045	2.4474e-09	4.73695e-08	0_vs_12	DuxOE	0_vs_12_DuxOE
AC132444.1	1205	8.75035	0.630532	103.428	2.54329e-09	4.90867e-08	0_vs_12	DuxOE	0_vs_12_DuxOE
Gm10552	1056	6.40098	0.652679	97.5623	2.55452e-09	4.92541e-08	0_vs_12	DuxOE	0_vs_12_DuxOE
Olfr1425	2178	6.65239	0.894662	97.3282	2.60832e-09	5.01404e-08	0_vs_12	DuxOE	0_vs_12_DuxOE
Pomk	3613	1.7312	2.85675	97.0497	2.67393e-09	5.11456e-08	0_vs_12	DuxOE	0_vs_12_DuxOE
Tdpoz1	2353	8.7062	0.602845	102.505	2.74214e-09	5.23459e-08	0_vs_12	DuxOE	0_vs_12_DuxOE
Ddx6	8035	0.653493	7.64873	96.7203	2.7539e-09	5.24661e-08	0_vs_12	DuxOE	0_vs_12_DuxOE
Gtf3c6	2799	1.34525	3.62704	96.6926	2.76072e-09	5.25439e-08	0_vs_12	DuxOE	0_vs_12_DuxOE
Ubiad1	2992	1.59605	3.14413	96.6591	2.76903e-09	5.265e-08	0_vs_12	DuxOE	0_vs_12_DuxOE
Ddx52	3332	0.908521	5.06838	96.6242	2.7777e-09	5.27625e-08	0_vs_12	DuxOE	0_vs_12_DuxOE
Gm12702	612	8.64305	0.539767	102.287	2.7915e-09	5.29722e-08	0_vs_12	DuxOE	0_vs_12_DuxOE
Gzf1	4472	0.907154	5.0065	96.506	2.8073e-09	5.32195e-08	0_vs_12	DuxOE	0_vs_12_DuxOE
Bicral	6851	0.830069	5.68209	96.4925	2.81072e-09	5.32318e-08	0_vs_12	DuxOE	0_vs_12_DuxOE
S1pr2	7971	1.15625	4.39634	96.4445	2.82285e-09	5.34088e-08	0_vs_12	DuxOE	0_vs_12_DuxOE
Maml1	5528	1.69288	3.37817	96.3205	2.85448e-09	5.39541e-08	0_vs_12	DuxOE	0_vs_12_DuxOE
Fbxo28	5318	0.831295	5.39611	96.0856	2.91544e-09	5.49981e-08	0_vs_12	DuxOE	0_vs_12_DuxOE
Gm21033	2608	8.6419	0.539589	101.739	2.92031e-09	5.50106e-08	0_vs_12	DuxOE	0_vs_12_DuxOE
Nr5a2	5899	0.853729	5.28313	96.0438	2.92644e-09	5.50434e-08	0_vs_12	DuxOE	0_vs_12_DuxOE
Ercc6l2	15199	0.877301	5.54175	95.9489	2.95158e-09	5.54077e-08	0_vs_12	DuxOE	0_vs_12_DuxOE
Tnpo1	11212	0.673538	8.47714	95.8391	2.98096e-09	5.59046e-08	0_vs_12	DuxOE	0_vs_12_DuxOE
Irf2bp1	2734	1.27012	4.26728	95.5542	3.05871e-09	5.72509e-08	0_vs_12	DuxOE	0_vs_12_DuxOE
Sh3bp5l	6352	0.938644	4.89821	95.4436	3.08948e-09	5.77143e-08	0_vs_12	DuxOE	0_vs_12_DuxOE
Firre	8247	0.745819	6.78504	95.306	3.12825e-09	5.82121e-08	0_vs_12	DuxOE	0_vs_12_DuxOE
Arl4a	7701	1.27701	3.75101	95.2886	3.13317e-09	5.82472e-08	0_vs_12	DuxOE	0_vs_12_DuxOE
Tmem69	2069	1.35632	3.63394	95.2389	3.14734e-09	5.84541e-08	0_vs_12	DuxOE	0_vs_12_DuxOE
Sf3b3	10919	0.646951	8.58949	94.99	3.21928e-09	5.95598e-08	0_vs_12	DuxOE	0_vs_12_DuxOE
Gm47509	1284	8.81936	0.691619	100.301	3.29008e-09	6.08106e-08	0_vs_12	DuxOE	0_vs_12_DuxOE
Creb1	13742	0.795074	5.63576	94.7406	3.29322e-09	6.08106e-08	0_vs_12	DuxOE	0_vs_12_DuxOE
Ctdsp1	3334	1.35712	3.82905	94.5718	3.34429e-09	6.1635e-08	0_vs_12	DuxOE	0_vs_12_DuxOE
Rbm10	3714	0.870874	6.02785	94.4203	3.39087e-09	6.24337e-08	0_vs_12	DuxOE	0_vs_12_DuxOE
Nefh	3994	1.64981	3.38524	94.332	3.41836e-09	6.28795e-08	0_vs_12	DuxOE	0_vs_12_DuxOE
Gm7719	975	8.61324	0.513147	99.565	3.49899e-09	6.41171e-08	0_vs_12	DuxOE	0_vs_12_DuxOE
Trmt5	2139	1.15127	4.30544	94.0444	3.50956e-09	6.42494e-08	0_vs_12	DuxOE	0_vs_12_DuxOE
Slc35f6	8495	1.51423	3.43966	93.9569	3.53785e-09	6.47056e-08	0_vs_12	DuxOE	0_vs_12_DuxOE
Stox1	3680	4.59376	0.930484	93.9161	3.55111e-09	6.48247e-08	0_vs_12	DuxOE	0_vs_12_DuxOE
Platr31	1466	4.34991	1.16633	93.8078	3.58662e-09	6.52866e-08	0_vs_12	DuxOE	0_vs_12_DuxOE
Eif2ak1	5670	0.860923	5.23626	93.6033	3.65469e-09	6.63998e-08	0_vs_12	DuxOE	0_vs_12_DuxOE
Xbp1	3248	0.937298	5.15287	93.3341	3.74647e-09	6.78108e-08	0_vs_12	DuxOE	0_vs_12_DuxOE
Zfp345	2734	1.83172	2.85008	93.1886	3.79715e-09	6.85987e-08	0_vs_12	DuxOE	0_vs_12_DuxOE
Phospho2	4335	1.6015	3.2426	93.0031	3.86282e-09	6.97196e-08	0_vs_12	DuxOE	0_vs_12_DuxOE
Zfp84	4113	2.25307	2.07871	92.9747	3.873e-09	6.98376e-08	0_vs_12	DuxOE	0_vs_12_DuxOE
Srl	5325	1.07401	4.57748	92.7376	3.95903e-09	7.11217e-08	0_vs_12	DuxOE	0_vs_12_DuxOE
Arhgap21	9271	0.907475	5.18821	92.726	3.96327e-09	7.11314e-08	0_vs_12	DuxOE	0_vs_12_DuxOE
Gm21411	1460	1.42733	3.56037	92.2916	4.12654e-09	7.37859e-08	0_vs_12	DuxOE	0_vs_12_DuxOE
Plekhf1	5263	1.52627	3.28168	92.1176	4.194e-09	7.49223e-08	0_vs_12	DuxOE	0_vs_12_DuxOE
Gm50192	246	8.57218	0.472998	97.3708	4.21387e-09	7.5136e-08	0_vs_12	DuxOE	0_vs_12_DuxOE
AC133095.1	1446	8.57461	0.473356	97.3602	4.2177e-09	7.5136e-08	0_vs_12	DuxOE	0_vs_12_DuxOE
Gm50190	246	8.57582	0.473536	97.0618	4.32689e-09	7.68673e-08	0_vs_12	DuxOE	0_vs_12_DuxOE
Jagn1	3412	1.32814	3.73398	91.753	4.33929e-09	7.69453e-08	0_vs_12	DuxOE	0_vs_12_DuxOE
Alg2	3450	1.73389	3.11332	91.6585	4.37787e-09	7.75577e-08	0_vs_12	DuxOE	0_vs_12_DuxOE
Mkks	3227	2.3088	2.10066	91.3072	4.52454e-09	7.98614e-08	0_vs_12	DuxOE	0_vs_12_DuxOE
Gm15762	333	8.56028	0.459656	96.1695	4.67232e-09	8.19427e-08	0_vs_12	DuxOE	0_vs_12_DuxOE
Gm21731	886	5.57285	0.677675	90.3351	4.95916e-09	8.64993e-08	0_vs_12	DuxOE	0_vs_12_DuxOE
Pik3r2	4176	1.25983	4.25952	90.2718	4.98901e-09	8.68622e-08	0_vs_12	DuxOE	0_vs_12_DuxOE
Zfp39	3890	2.51124	1.91966	90.2067	5.01989e-09	8.73206e-08	0_vs_12	DuxOE	0_vs_12_DuxOE
Gm3089	1395	8.54333	0.445463	95.3049	5.03626e-09	8.75262e-08	0_vs_12	DuxOE	0_vs_12_DuxOE
Zfp715	5119	1.33778	3.58922	90.1119	5.06528e-09	8.79509e-08	0_vs_12	DuxOE	0_vs_12_DuxOE
Tmem115	2194	1.64566	2.91477	90.0468	5.09669e-09	8.84162e-08	0_vs_12	DuxOE	0_vs_12_DuxOE
Rundc1	3223	1.6356	3.02259	89.9785	5.1299e-09	8.8752e-08	0_vs_12	DuxOE	0_vs_12_DuxOE
Gm37494	16543	1.42038	3.57331	89.9285	5.15433e-09	8.90549e-08	0_vs_12	DuxOE	0_vs_12_DuxOE
Gm6509	1582	6.26713	0.526403	89.9237	5.15669e-09	8.90549e-08	0_vs_12	DuxOE	0_vs_12_DuxOE
N4bp2	14946	0.771258	5.69751	89.8939	5.17132e-09	8.92274e-08	0_vs_12	DuxOE	0_vs_12_DuxOE
Gm13962	611	8.54085	0.445104	94.8912	5.22133e-09	8.99287e-08	0_vs_12	DuxOE	0_vs_12_DuxOE
EU599041	2740	1.17815	3.93445	89.5388	5.34939e-09	9.19692e-08	0_vs_12	DuxOE	0_vs_12_DuxOE
Grpel1	3528	0.710076	6.37468	89.4498	5.39503e-09	9.26709e-08	0_vs_12	DuxOE	0_vs_12_DuxOE
Fancf	1691	2.35231	1.95281	89.4094	5.41592e-09	9.29429e-08	0_vs_12	DuxOE	0_vs_12_DuxOE
Gm7982	1590	8.54705	0.446002	94.4635	5.42054e-09	9.29429e-08	0_vs_12	DuxOE	0_vs_12_DuxOE
Fam222a	3141	2.24727	2.04307	89.1118	5.57235e-09	9.51213e-08	0_vs_12	DuxOE	0_vs_12_DuxOE
Thada	11486	0.812905	5.93775	89.0379	5.612e-09	9.56281e-08	0_vs_12	DuxOE	0_vs_12_DuxOE
Ddx18	2483	0.611897	8.10478	89.019	5.62216e-09	9.57162e-08	0_vs_12	DuxOE	0_vs_12_DuxOE
Tax1bp1	9991	0.656126	6.73799	88.9641	5.6519e-09	9.61373e-08	0_vs_12	DuxOE	0_vs_12_DuxOE
Gm10925	678	0.861005	9.90216	88.8334	5.72323e-09	9.71786e-08	0_vs_12	DuxOE	0_vs_12_DuxOE
Klhl9	4174	1.38775	3.54249	88.6973	5.79863e-09	9.83717e-08	0_vs_12	DuxOE	0_vs_12_DuxOE
Cand1	8357	0.642947	8.11066	88.6786	5.80909e-09	9.8435e-08	0_vs_12	DuxOE	0_vs_12_DuxOE
Plcb1	11115	3.26775	1.31046	88.5519	5.88035e-09	9.93195e-08	0_vs_12	DuxOE	0_vs_12_DuxOE
3222401L13Rik	6292	3.03676	1.40824	88.453	5.93671e-09	1.00052e-07	0_vs_12	DuxOE	0_vs_12_DuxOE
6030443J06Rik	7595	2.38251	1.85053	88.4489	5.93903e-09	1.00052e-07	0_vs_12	DuxOE	0_vs_12_DuxOE
Dse	4980	0.837252	5.60258	88.3818	5.97764e-09	1.00609e-07	0_vs_12	DuxOE	0_vs_12_DuxOE
Trmt11	5308	1.10641	4.0927	88.1854	6.09206e-09	1.02266e-07	0_vs_12	DuxOE	0_vs_12_DuxOE
Islr2	5921	1.08489	4.4309	88.1559	6.10945e-09	1.02398e-07	0_vs_12	DuxOE	0_vs_12_DuxOE
Wtap	6248	0.716597	6.41605	88.154	6.11062e-09	1.02398e-07	0_vs_12	DuxOE	0_vs_12_DuxOE
Gm5543	1091	8.58189	0.474432	92.8673	6.24148e-09	1.04409e-07	0_vs_12	DuxOE	0_vs_12_DuxOE
Triml2	3693	0.718414	5.99694	87.9203	6.25042e-09	1.04467e-07	0_vs_12	DuxOE	0_vs_12_DuxOE
B4galt6	5808	0.787454	5.71912	87.8702	6.28081e-09	1.04884e-07	0_vs_12	DuxOE	0_vs_12_DuxOE
Clec10a	2899	4.94249	0.603892	87.8516	6.29216e-09	1.04982e-07	0_vs_12	DuxOE	0_vs_12_DuxOE
Snai3	1628	1.5149	3.25391	87.8279	6.30665e-09	1.05133e-07	0_vs_12	DuxOE	0_vs_12_DuxOE
Ciita	9535	5.57811	0.67856	87.5682	6.4677e-09	1.07537e-07	0_vs_12	DuxOE	0_vs_12_DuxOE
Ate1	5579	0.767158	5.79704	87.4889	6.51775e-09	1.08182e-07	0_vs_12	DuxOE	0_vs_12_DuxOE
Blzf1	5336	1.00651	4.42003	87.4759	6.52605e-09	1.08227e-07	0_vs_12	DuxOE	0_vs_12_DuxOE
Gm15455	2557	3.48609	1.10621	87.1042	6.76684e-09	1.11737e-07	0_vs_12	DuxOE	0_vs_12_DuxOE
Saysd1	2511	1.62219	3.10311	87.0516	6.80169e-09	1.1212e-07	0_vs_12	DuxOE	0_vs_12_DuxOE
Ahctf1	15116	0.605827	7.97857	86.8973	6.90505e-09	1.13629e-07	0_vs_12	DuxOE	0_vs_12_DuxOE
Gmppb	2785	1.84396	2.65712	86.7501	7.00527e-09	1.14982e-07	0_vs_12	DuxOE	0_vs_12_DuxOE
Nsmce3	5946	1.07116	4.25579	86.5495	7.14442e-09	1.17066e-07	0_vs_12	DuxOE	0_vs_12_DuxOE
Ccdc51	1526	1.61402	2.91468	86.3687	7.27245e-09	1.18961e-07	0_vs_12	DuxOE	0_vs_12_DuxOE
Gm9758	1284	8.50632	0.416307	90.92	7.43365e-09	1.21391e-07	0_vs_12	DuxOE	0_vs_12_DuxOE
Eif6	2702	0.671352	7.16547	86.1202	7.45256e-09	1.21475e-07	0_vs_12	DuxOE	0_vs_12_DuxOE
Zfp799	6382	1.41461	3.86243	86.1131	7.45777e-09	1.21475e-07	0_vs_12	DuxOE	0_vs_12_DuxOE
Dusp27	4049	2.29859	2.23609	85.7639	7.71933e-09	1.25416e-07	0_vs_12	DuxOE	0_vs_12_DuxOE
Bend3	6819	1.43903	3.72593	85.7374	7.73965e-09	1.25534e-07	0_vs_12	DuxOE	0_vs_12_DuxOE
Ripk1	8344	2.36039	1.96368	85.4787	7.9405e-09	1.28466e-07	0_vs_12	DuxOE	0_vs_12_DuxOE
Lrrc14	5647	2.75556	1.89245	85.2316	8.13764e-09	1.3149e-07	0_vs_12	DuxOE	0_vs_12_DuxOE
Mblac2	3957	2.25111	2.08126	85.2274	8.1411e-09	1.3149e-07	0_vs_12	DuxOE	0_vs_12_DuxOE
Gm7647	1389	8.50506	0.416127	89.8498	8.19408e-09	1.32234e-07	0_vs_12	DuxOE	0_vs_12_DuxOE
Sox4	4795	1.24632	3.68313	85.1497	8.20422e-09	1.32287e-07	0_vs_12	DuxOE	0_vs_12_DuxOE
Cd200r1	3348	8.46981	0.374382	89.6861	8.31779e-09	1.33893e-07	0_vs_12	DuxOE	0_vs_12_DuxOE
Igsf3	8479	0.815378	5.8056	84.8799	8.42768e-09	1.35435e-07	0_vs_12	DuxOE	0_vs_12_DuxOE
Gm21083	1141	8.45177	0.359331	89.5176	8.44727e-09	1.35637e-07	0_vs_12	DuxOE	0_vs_12_DuxOE
Slc25a18	1911	2.81833	1.47328	84.499	8.75454e-09	1.40022e-07	0_vs_12	DuxOE	0_vs_12_DuxOE
Rnd3	4432	1.45449	3.61981	84.4776	8.77326e-09	1.40168e-07	0_vs_12	DuxOE	0_vs_12_DuxOE
Frrs1	7260	0.795863	5.92547	84.4501	8.79747e-09	1.40438e-07	0_vs_12	DuxOE	0_vs_12_DuxOE
BB557941	1097	4.04235	1.21838	84.3598	8.87746e-09	1.41479e-07	0_vs_12	DuxOE	0_vs_12_DuxOE
Med1	8753	0.777347	5.45098	84.3451	8.89055e-09	1.41571e-07	0_vs_12	DuxOE	0_vs_12_DuxOE
AC125178.2	1215	8.43483	0.344306	88.7499	9.06591e-09	1.44186e-07	0_vs_12	DuxOE	0_vs_12_DuxOE
Zfp60	8390	1.38308	3.32762	84.1387	9.07658e-09	1.44186e-07	0_vs_12	DuxOE	0_vs_12_DuxOE
Arid1a	11476	0.663919	6.88998	84.0987	9.11311e-09	1.44635e-07	0_vs_12	DuxOE	0_vs_12_DuxOE
Esf1	4471	0.817192	5.78028	84.081	9.12937e-09	1.44773e-07	0_vs_12	DuxOE	0_vs_12_DuxOE
Bex6	1020	6.20476	0.472492	83.9372	9.26235e-09	1.4664e-07	0_vs_12	DuxOE	0_vs_12_DuxOE
Gm28806	528	6.23245	0.488033	83.8278	9.3649e-09	1.47898e-07	0_vs_12	DuxOE	0_vs_12_DuxOE
Mkrn3	2547	1.42241	3.22963	83.8179	9.37421e-09	1.47923e-07	0_vs_12	DuxOE	0_vs_12_DuxOE
Mia2	11239	0.779726	5.39125	83.7466	9.44182e-09	1.48868e-07	0_vs_12	DuxOE	0_vs_12_DuxOE
Cacul1	6772	0.722776	5.77935	83.5557	9.6255e-09	1.51267e-07	0_vs_12	DuxOE	0_vs_12_DuxOE
Xaf1	4689	0.812938	5.21894	83.5416	9.63924e-09	1.51359e-07	0_vs_12	DuxOE	0_vs_12_DuxOE
B020004J07Rik	1976	6.15033	0.41709	82.9071	1.02793e-08	1.60361e-07	0_vs_12	DuxOE	0_vs_12_DuxOE
Nrip1	11457	1.53558	3.00254	82.8582	1.03306e-08	1.6103e-07	0_vs_12	DuxOE	0_vs_12_DuxOE
Tuba4a	3701	0.700471	7.35788	82.7326	1.04634e-08	1.62968e-07	0_vs_12	DuxOE	0_vs_12_DuxOE
Fzd10	3250	1.7428	2.77223	82.6331	1.057e-08	1.64361e-07	0_vs_12	DuxOE	0_vs_12_DuxOE
Stag1	11781	0.658283	6.37426	82.4493	1.07701e-08	1.67338e-07	0_vs_12	DuxOE	0_vs_12_DuxOE
Utp4	3451	0.606716	7.19408	82.3291	1.09032e-08	1.69131e-07	0_vs_12	DuxOE	0_vs_12_DuxOE
0610005C13Rik	3583	3.49665	1.31398	82.245	1.09973e-08	1.70454e-07	0_vs_12	DuxOE	0_vs_12_DuxOE
Stx5a	5808	1.06251	4.33418	82.2175	1.10283e-08	1.70797e-07	0_vs_12	DuxOE	0_vs_12_DuxOE
Ifrd1	5858	0.855521	5.46513	82.2051	1.10423e-08	1.70875e-07	0_vs_12	DuxOE	0_vs_12_DuxOE
Gm37980	1910	8.40302	0.314146	86.5838	1.10972e-08	1.71587e-07	0_vs_12	DuxOE	0_vs_12_DuxOE
Slc27a2	3754	1.80637	2.62575	82.0092	1.12661e-08	1.73918e-07	0_vs_12	DuxOE	0_vs_12_DuxOE
Slc25a12	7342	0.653911	6.47213	81.9652	1.13172e-08	1.74566e-07	0_vs_12	DuxOE	0_vs_12_DuxOE
Olfr329	4075	5.46848	0.579649	81.8893	1.14056e-08	1.7579e-07	0_vs_12	DuxOE	0_vs_12_DuxOE
Atp6v1e1	4110	0.666967	6.43588	81.7981	1.1513e-08	1.77226e-07	0_vs_12	DuxOE	0_vs_12_DuxOE
Nkapd1	5321	1.20871	3.96433	81.7944	1.15173e-08	1.77226e-07	0_vs_12	DuxOE	0_vs_12_DuxOE
Mau2	9131	0.827675	5.12335	81.7632	1.15544e-08	1.77654e-07	0_vs_12	DuxOE	0_vs_12_DuxOE
Slx4ip	5905	1.37766	3.28735	81.7054	1.16232e-08	1.7857e-07	0_vs_12	DuxOE	0_vs_12_DuxOE
Sephs1	5925	0.747548	5.80166	81.6541	1.16847e-08	1.79371e-07	0_vs_12	DuxOE	0_vs_12_DuxOE
Pin1	3843	0.746936	5.72794	81.568	1.17887e-08	1.80823e-07	0_vs_12	DuxOE	0_vs_12_DuxOE
Pcyt1a	7412	1.17685	3.97203	81.5422	1.18201e-08	1.8116e-07	0_vs_12	DuxOE	0_vs_12_DuxOE
Bmp4	2248	1.19137	4.4826	81.3667	1.20359e-08	1.84321e-07	0_vs_12	DuxOE	0_vs_12_DuxOE
Zfp748	5662	1.60882	2.83014	81.3186	1.20958e-08	1.8509e-07	0_vs_12	DuxOE	0_vs_12_DuxOE
Nudt5	6484	0.68636	6.06239	81.2513	1.21802e-08	1.86233e-07	0_vs_12	DuxOE	0_vs_12_DuxOE
Zfp790	3658	2.10522	2.03831	81.2316	1.22051e-08	1.86465e-07	0_vs_12	DuxOE	0_vs_12_DuxOE
Bbs12	2436	2.2219	1.8817	81.0251	1.24685e-08	1.90036e-07	0_vs_12	DuxOE	0_vs_12_DuxOE
Ankfy1	11332	0.660974	6.55264	80.9786	1.25287e-08	1.90651e-07	0_vs_12	DuxOE	0_vs_12_DuxOE
Nphs1	6620	0.877755	5.09701	80.8714	1.26687e-08	1.92628e-07	0_vs_12	DuxOE	0_vs_12_DuxOE
Gm48399	413	8.36642	0.282789	85.1636	1.26991e-08	1.92937e-07	0_vs_12	DuxOE	0_vs_12_DuxOE
Mrpl12	1532	0.653733	6.31774	80.5682	1.3074e-08	1.9832e-07	0_vs_12	DuxOE	0_vs_12_DuxOE
Asxl2	15941	0.816215	5.35171	80.4308	1.32623e-08	2.01018e-07	0_vs_12	DuxOE	0_vs_12_DuxOE
Bod1l	11995	0.706279	6.06166	80.2794	1.34733e-08	2.03868e-07	0_vs_12	DuxOE	0_vs_12_DuxOE
Phldb2	7577	1.5823	2.81237	80.2281	1.35457e-08	2.04506e-07	0_vs_12	DuxOE	0_vs_12_DuxOE
Gm8947	1679	8.47626	0.375284	84.4315	1.36229e-08	2.0551e-07	0_vs_12	DuxOE	0_vs_12_DuxOE
Fastkd3	5210	1.06628	4.11795	80.0146	1.38513e-08	2.08464e-07	0_vs_12	DuxOE	0_vs_12_DuxOE
BC061212	1897	4.84159	0.51381	79.9012	1.40165e-08	2.10712e-07	0_vs_12	DuxOE	0_vs_12_DuxOE
Arid5b	10060	0.811402	5.10021	79.8971	1.40226e-08	2.10712e-07	0_vs_12	DuxOE	0_vs_12_DuxOE
Mettl8	5594	1.49702	3.13535	79.8399	1.41069e-08	2.11705e-07	0_vs_12	DuxOE	0_vs_12_DuxOE
Grin1	9700	2.05747	2.14367	79.8373	1.41107e-08	2.11705e-07	0_vs_12	DuxOE	0_vs_12_DuxOE
Zfp507	8231	1.13633	4.38075	79.7741	1.42045e-08	2.12946e-07	0_vs_12	DuxOE	0_vs_12_DuxOE
Tbl1x	7052	0.69044	5.8928	79.0722	1.52934e-08	2.27846e-07	0_vs_12	DuxOE	0_vs_12_DuxOE
Exoc8	4598	2.174	2.04374	78.9805	1.54423e-08	2.29886e-07	0_vs_12	DuxOE	0_vs_12_DuxOE
Usp1	3733	0.615906	6.84182	78.9482	1.5495e-08	2.30493e-07	0_vs_12	DuxOE	0_vs_12_DuxOE
Eva1a	2805	2.39636	1.85601	78.675	1.59497e-08	2.3689e-07	0_vs_12	DuxOE	0_vs_12_DuxOE
Mymx	1027	0.887611	5.21089	78.596	1.6084e-08	2.38699e-07	0_vs_12	DuxOE	0_vs_12_DuxOE
Adh7	3787	4.22901	0.836685	78.4958	1.6256e-08	2.40734e-07	0_vs_12	DuxOE	0_vs_12_DuxOE
Trabd2b	6617	6.07166	0.34419	78.4942	1.62587e-08	2.40734e-07	0_vs_12	DuxOE	0_vs_12_DuxOE
Prepl	5583	0.821753	5.24965	78.4206	1.63864e-08	2.42252e-07	0_vs_12	DuxOE	0_vs_12_DuxOE
Pdzd2	18419	1.35424	3.37801	78.3967	1.64281e-08	2.42588e-07	0_vs_12	DuxOE	0_vs_12_DuxOE
Xrn1	18585	0.712694	6.20451	78.3874	1.64443e-08	2.42588e-07	0_vs_12	DuxOE	0_vs_12_DuxOE
Echdc3	2685	2.30411	2.04444	78.3345	1.65371e-08	2.43729e-07	0_vs_12	DuxOE	0_vs_12_DuxOE
Gm4567	1581	8.33579	0.251657	82.3867	1.66195e-08	2.44755e-07	0_vs_12	DuxOE	0_vs_12_DuxOE
Gm45551	928	8.51367	0.429339	82.3103	1.67447e-08	2.46222e-07	0_vs_12	DuxOE	0_vs_12_DuxOE
Nr0b1	1808	0.766208	5.89706	78.115	1.69284e-08	2.48251e-07	0_vs_12	DuxOE	0_vs_12_DuxOE
Pdik1l	5810	1.59331	2.95444	78.0725	1.70053e-08	2.4891e-07	0_vs_12	DuxOE	0_vs_12_DuxOE
Tug1	9734	0.69332	5.97261	78.0524	1.70417e-08	2.49253e-07	0_vs_12	DuxOE	0_vs_12_DuxOE
Arxes1	1580	1.37276	3.26687	77.9744	1.71843e-08	2.50765e-07	0_vs_12	DuxOE	0_vs_12_DuxOE
Tnrc6c	12843	0.714134	5.63117	77.958	1.72144e-08	2.50978e-07	0_vs_12	DuxOE	0_vs_12_DuxOE
Zbtb1	12190	1.14127	3.79077	77.8864	1.73466e-08	2.52521e-07	0_vs_12	DuxOE	0_vs_12_DuxOE
Ccdc60	4703	1.52225	3.14995	77.8353	1.74417e-08	2.53558e-07	0_vs_12	DuxOE	0_vs_12_DuxOE
Alg8	2784	1.56591	2.88989	77.775	1.75545e-08	2.55005e-07	0_vs_12	DuxOE	0_vs_12_DuxOE
Hic2	6354	0.795802	5.45856	77.6445	1.78015e-08	2.58202e-07	0_vs_12	DuxOE	0_vs_12_DuxOE
Gm11232	1680	6.28699	0.529442	77.6223	1.78439e-08	2.58622e-07	0_vs_12	DuxOE	0_vs_12_DuxOE
Gm4081	1838	6.06681	0.343977	77.3147	1.84429e-08	2.66299e-07	0_vs_12	DuxOE	0_vs_12_DuxOE
Gm13696	2493	8.29744	0.218905	81.2955	1.85104e-08	2.66873e-07	0_vs_12	DuxOE	0_vs_12_DuxOE
Phf3	14190	0.611897	6.76139	77.2564	1.85589e-08	2.6737e-07	0_vs_12	DuxOE	0_vs_12_DuxOE
Gm43225	1439	6.15524	0.429762	77.1404	1.87922e-08	2.70326e-07	0_vs_12	DuxOE	0_vs_12_DuxOE
mt-Tl2	71	5.31478	2.08253	77.1097	1.88544e-08	2.71019e-07	0_vs_12	DuxOE	0_vs_12_DuxOE
Gm34059	5711	3.24714	1.00602	77.095	1.88843e-08	2.71213e-07	0_vs_12	DuxOE	0_vs_12_DuxOE
Zfp638	15810	0.750617	6.61591	77.0891	1.88962e-08	2.71213e-07	0_vs_12	DuxOE	0_vs_12_DuxOE
Slc16a3	5318	0.75998	6.87227	76.5944	1.99337e-08	2.84601e-07	0_vs_12	DuxOE	0_vs_12_DuxOE
Lonrf3	3812	1.28242	3.51418	76.5687	1.99893e-08	2.84985e-07	0_vs_12	DuxOE	0_vs_12_DuxOE
Tlk2	8070	0.647212	6.26018	76.5014	2.01356e-08	2.86858e-07	0_vs_12	DuxOE	0_vs_12_DuxOE
Epb41l4a	9071	0.809113	5.56017	76.3033	2.05733e-08	2.92876e-07	0_vs_12	DuxOE	0_vs_12_DuxOE
Naif1	4650	2.2203	1.78576	76.2672	2.06541e-08	2.93591e-07	0_vs_12	DuxOE	0_vs_12_DuxOE
Gm13695	2493	8.30166	0.21945	79.8494	2.1391e-08	3.02836e-07	0_vs_12	DuxOE	0_vs_12_DuxOE
Irf3	3442	0.960313	4.36468	75.9367	2.14109e-08	3.02836e-07	0_vs_12	DuxOE	0_vs_12_DuxOE
Recql	7688	0.895231	4.85446	75.9154	2.14608e-08	3.03262e-07	0_vs_12	DuxOE	0_vs_12_DuxOE
1700019L13Rik	4947	3.93859	0.782901	75.9058	2.14833e-08	3.03357e-07	0_vs_12	DuxOE	0_vs_12_DuxOE
Nabp1	8498	0.744005	5.66643	75.8824	2.15381e-08	3.03907e-07	0_vs_12	DuxOE	0_vs_12_DuxOE
Nf2	6825	0.663036	6.84732	75.7431	2.18683e-08	3.07887e-07	0_vs_12	DuxOE	0_vs_12_DuxOE
Gemin7	1782	1.17655	3.78797	75.6594	2.20692e-08	3.10074e-07	0_vs_12	DuxOE	0_vs_12_DuxOE
Platr25	6180	1.50349	3.12939	75.5505	2.23341e-08	3.13526e-07	0_vs_12	DuxOE	0_vs_12_DuxOE
Zcchc3	3073	1.11968	4.03096	75.2389	2.31105e-08	3.23244e-07	0_vs_12	DuxOE	0_vs_12_DuxOE
Gpbp1l1	4158	0.614026	6.69338	75.1907	2.32333e-08	3.2449e-07	0_vs_12	DuxOE	0_vs_12_DuxOE
Fam129a	7380	0.607066	6.73968	75.0749	2.35311e-08	3.27932e-07	0_vs_12	DuxOE	0_vs_12_DuxOE
Ppip5k2	14381	0.629116	6.54814	74.9561	2.38409e-08	3.31528e-07	0_vs_12	DuxOE	0_vs_12_DuxOE
Gm2099	3341	4.9167	0.58944	74.9078	2.39683e-08	3.33058e-07	0_vs_12	DuxOE	0_vs_12_DuxOE
Psmd6	2800	0.616625	6.96516	74.8904	2.40143e-08	3.33456e-07	0_vs_12	DuxOE	0_vs_12_DuxOE
C1d	3995	0.797004	5.03398	74.8107	2.42264e-08	3.35881e-07	0_vs_12	DuxOE	0_vs_12_DuxOE
Mgme1	3348	0.862677	4.88432	74.7146	2.44848e-08	3.38765e-07	0_vs_12	DuxOE	0_vs_12_DuxOE
Wbp1l	4463	1.106	4.56565	74.6632	2.46243e-08	3.40205e-07	0_vs_12	DuxOE	0_vs_12_DuxOE
Cstf2t	4233	0.790331	5.22456	74.6099	2.47698e-08	3.41724e-07	0_vs_12	DuxOE	0_vs_12_DuxOE
Gm47510	734	4.85575	0.904362	74.5789	2.4855e-08	3.42653e-07	0_vs_12	DuxOE	0_vs_12_DuxOE
Galnt1	5519	0.735914	5.667	74.447	2.52206e-08	3.46449e-07	0_vs_12	DuxOE	0_vs_12_DuxOE
Gm21847	1804	8.27151	0.201432	78.1989	2.52964e-08	3.46664e-07	0_vs_12	DuxOE	0_vs_12_DuxOE
Trip11	10150	0.979654	4.2712	74.4185	2.53005e-08	3.46664e-07	0_vs_12	DuxOE	0_vs_12_DuxOE
Taok2	9316	0.695953	5.94915	74.3656	2.54492e-08	3.48243e-07	0_vs_12	DuxOE	0_vs_12_DuxOE
Ccdc83	3250	5.16709	0.3137	74.3613	2.54613e-08	3.48243e-07	0_vs_12	DuxOE	0_vs_12_DuxOE
Wdr89	3192	1.41225	3.24899	74.3167	2.55876e-08	3.49491e-07	0_vs_12	DuxOE	0_vs_12_DuxOE
Gm48388	213	8.30491	0.233828	77.9909	2.5842e-08	3.52465e-07	0_vs_12	DuxOE	0_vs_12_DuxOE
Smarcad1	13322	0.635393	6.27292	74.1575	2.60441e-08	3.54968e-07	0_vs_12	DuxOE	0_vs_12_DuxOE
Elp5	2294	0.743048	5.38807	73.8309	2.70085e-08	3.66811e-07	0_vs_12	DuxOE	0_vs_12_DuxOE
Gpr160	4227	1.5728	2.72667	73.8222	2.70346e-08	3.66906e-07	0_vs_12	DuxOE	0_vs_12_DuxOE
Gm16286	3075	0.697244	6.15389	73.7576	2.72301e-08	3.69299e-07	0_vs_12	DuxOE	0_vs_12_DuxOE
Sh3bp4	5112	0.623063	7.09515	73.6754	2.74815e-08	3.72182e-07	0_vs_12	DuxOE	0_vs_12_DuxOE
CAAA01098150.1	121	8.2206	0.151491	77.3623	2.7571e-08	3.73131e-07	0_vs_12	DuxOE	0_vs_12_DuxOE
Ddx56	2533	0.780054	5.57374	73.5336	2.79205e-08	3.77329e-07	0_vs_12	DuxOE	0_vs_12_DuxOE
Wdr73	3721	0.75877	5.23583	73.4361	2.8227e-08	3.81204e-07	0_vs_12	DuxOE	0_vs_12_DuxOE
Ankrd26	7253	0.807249	4.88383	73.3544	2.84864e-08	3.83896e-07	0_vs_12	DuxOE	0_vs_12_DuxOE
Tyms	6089	0.704926	5.53363	73.3216	2.85914e-08	3.85041e-07	0_vs_12	DuxOE	0_vs_12_DuxOE
Gm6351	1596	6.00926	0.283579	73.2694	2.87592e-08	3.86572e-07	0_vs_12	DuxOE	0_vs_12_DuxOE
A530032D15Rik	1603	4.15419	0.540737	72.8273	3.02256e-08	4.05062e-07	0_vs_12	DuxOE	0_vs_12_DuxOE
Gpank1	1879	1.162	3.93394	72.8146	3.02689e-08	4.05358e-07	0_vs_12	DuxOE	0_vs_12_DuxOE
Gm6909	989	8.20074	0.134138	76.2166	3.10593e-08	4.14498e-07	0_vs_12	DuxOE	0_vs_12_DuxOE
Gm6348	1443	8.26812	0.186681	76.1151	3.13907e-08	4.1834e-07	0_vs_12	DuxOE	0_vs_12_DuxOE
Gm12619	385	8.20665	0.134868	76.0552	3.15884e-08	4.2039e-07	0_vs_12	DuxOE	0_vs_12_DuxOE
Gm5435	1150	3.65144	0.858344	72.3555	3.18813e-08	4.23702e-07	0_vs_12	DuxOE	0_vs_12_DuxOE
Jdp2	2148	1.15383	3.87146	72.254	3.22504e-08	4.27718e-07	0_vs_12	DuxOE	0_vs_12_DuxOE
Sppl2b	4705	1.51134	3.07471	72.2205	3.23731e-08	4.29049e-07	0_vs_12	DuxOE	0_vs_12_DuxOE
Gm36594	1450	5.94865	0.234801	72.0951	3.28375e-08	4.34305e-07	0_vs_12	DuxOE	0_vs_12_DuxOE
Arid2	10737	0.700463	5.54336	72.0346	3.30641e-08	4.37002e-07	0_vs_12	DuxOE	0_vs_12_DuxOE
Iqcc	3188	1.4507	3.06534	72.0268	3.30932e-08	4.37085e-07	0_vs_12	DuxOE	0_vs_12_DuxOE
Rif1	10504	0.658406	7.86643	71.7437	3.41778e-08	4.49098e-07	0_vs_12	DuxOE	0_vs_12_DuxOE
Cd3eap	2492	1.19196	3.60842	71.7148	3.42908e-08	4.50117e-07	0_vs_12	DuxOE	0_vs_12_DuxOE
Mterf1a	3144	1.86937	2.23327	71.7014	3.43432e-08	4.50497e-07	0_vs_12	DuxOE	0_vs_12_DuxOE
Gm8182	769	8.28854	0.203616	75.2148	3.45102e-08	4.51762e-07	0_vs_12	DuxOE	0_vs_12_DuxOE
Olfr1276	5052	6.04147	0.327712	71.5506	3.494e-08	4.56454e-07	0_vs_12	DuxOE	0_vs_12_DuxOE
4933440M02Rik	4742	5.9742	0.251903	71.5031	3.51301e-08	4.58315e-07	0_vs_12	DuxOE	0_vs_12_DuxOE
Fbxo16	3970	1.74827	2.46205	71.4908	3.51795e-08	4.58648e-07	0_vs_12	DuxOE	0_vs_12_DuxOE
Rars2	2771	0.71675	5.38499	71.4035	3.55328e-08	4.62489e-07	0_vs_12	DuxOE	0_vs_12_DuxOE
Rad50	5375	0.657974	6.30636	71.4002	3.55464e-08	4.62489e-07	0_vs_12	DuxOE	0_vs_12_DuxOE
Agpat2	2130	0.855885	4.67601	71.3839	3.56127e-08	4.63038e-07	0_vs_12	DuxOE	0_vs_12_DuxOE
Mecom	12427	5.17652	0.314966	71.3732	3.56566e-08	4.63294e-07	0_vs_12	DuxOE	0_vs_12_DuxOE
Gm2381	4073	1.33884	3.54987	71.3115	3.59094e-08	4.65635e-07	0_vs_12	DuxOE	0_vs_12_DuxOE
Mycn	3295	0.786005	5.30201	71.258	3.61306e-08	4.68186e-07	0_vs_12	DuxOE	0_vs_12_DuxOE
Rraga	1618	0.824615	5.45982	71.1897	3.64148e-08	4.71551e-07	0_vs_12	DuxOE	0_vs_12_DuxOE
Thap12	4125	0.911164	4.92853	71.0389	3.70508e-08	4.77953e-07	0_vs_12	DuxOE	0_vs_12_DuxOE
Frmd4a	23468	1.3555	3.49627	70.8424	3.78987e-08	4.87153e-07	0_vs_12	DuxOE	0_vs_12_DuxOE
Zfp961	4334	0.774403	5.41958	70.8364	3.79248e-08	4.87163e-07	0_vs_12	DuxOE	0_vs_12_DuxOE
Zic3	4639	0.763282	6.45103	70.5382	3.92526e-08	5.03209e-07	0_vs_12	DuxOE	0_vs_12_DuxOE
Mfap1b	3362	0.833083	4.83877	70.3064	4.032e-08	5.15174e-07	0_vs_12	DuxOE	0_vs_12_DuxOE
Krtap4-13	815	8.1602	0.0987975	73.7293	4.04301e-08	5.15565e-07	0_vs_12	DuxOE	0_vs_12_DuxOE
Trub2	6316	0.902593	4.46692	70.2712	4.04849e-08	5.15565e-07	0_vs_12	DuxOE	0_vs_12_DuxOE
Zcchc24	4557	1.14885	3.8339	70.1504	4.10564e-08	5.22236e-07	0_vs_12	DuxOE	0_vs_12_DuxOE
Gm4526	920	8.14561	0.0815319	73.5848	4.10631e-08	5.22236e-07	0_vs_12	DuxOE	0_vs_12_DuxOE
Tmem104	4610	1.99137	2.13899	70.1085	4.12567e-08	5.2403e-07	0_vs_12	DuxOE	0_vs_12_DuxOE
Gm49187	1380	3.98066	0.618038	70.1081	4.12588e-08	5.2403e-07	0_vs_12	DuxOE	0_vs_12_DuxOE
Dlgap3	4521	0.74428	6.01283	70.0689	4.14473e-08	5.25752e-07	0_vs_12	DuxOE	0_vs_12_DuxOE
Cep41	4979	1.34223	3.18409	70.0368	4.16019e-08	5.26105e-07	0_vs_12	DuxOE	0_vs_12_DuxOE
Plpp1	1750	1.04681	3.98231	70.0343	4.16139e-08	5.26105e-07	0_vs_12	DuxOE	0_vs_12_DuxOE
Capn10	4346	0.720194	5.49154	69.9844	4.18562e-08	5.2882e-07	0_vs_12	DuxOE	0_vs_12_DuxOE
Zfp384	6421	0.855393	4.65747	69.9761	4.18967e-08	5.28984e-07	0_vs_12	DuxOE	0_vs_12_DuxOE
Satb2	6788	1.83595	2.18332	69.9336	4.21047e-08	5.3056e-07	0_vs_12	DuxOE	0_vs_12_DuxOE
Extl2	3447	1.55137	2.67626	69.921	4.21661e-08	5.30641e-07	0_vs_12	DuxOE	0_vs_12_DuxOE
Tbc1d13	4719	0.640598	6.85159	69.804	4.27447e-08	5.3757e-07	0_vs_12	DuxOE	0_vs_12_DuxOE
Pars2	3094	1.46324	3.0545	69.7486	4.30217e-08	5.40346e-07	0_vs_12	DuxOE	0_vs_12_DuxOE
Zfp322a	6263	0.723625	5.37034	69.622	4.36622e-08	5.47674e-07	0_vs_12	DuxOE	0_vs_12_DuxOE
Zfp330	5686	0.634012	6.03255	69.5916	4.38174e-08	5.48904e-07	0_vs_12	DuxOE	0_vs_12_DuxOE
Ccdc86	5774	1.44172	3.18899	69.4542	4.45274e-08	5.56872e-07	0_vs_12	DuxOE	0_vs_12_DuxOE
Nynrin	7518	0.777916	5.37336	69.4245	4.46821e-08	5.5828e-07	0_vs_12	DuxOE	0_vs_12_DuxOE
Gm6902	1581	8.34683	0.253109	72.5687	4.58347e-08	5.72308e-07	0_vs_12	DuxOE	0_vs_12_DuxOE
Zfp768	2522	3.48401	0.723968	69.0869	4.64868e-08	5.7857e-07	0_vs_12	DuxOE	0_vs_12_DuxOE
Tmem175	5928	1.47699	2.9061	69.0641	4.66118e-08	5.7975e-07	0_vs_12	DuxOE	0_vs_12_DuxOE
Gm21034	2608	8.15019	0.0820809	72.293	4.72329e-08	5.86335e-07	0_vs_12	DuxOE	0_vs_12_DuxOE
Atrn	13208	0.913556	4.41329	68.8351	4.7885e-08	5.94046e-07	0_vs_12	DuxOE	0_vs_12_DuxOE
Zfp988	2800	1.4582	3.7582	68.7899	4.81408e-08	5.9645e-07	0_vs_12	DuxOE	0_vs_12_DuxOE
Gm4011	2555	8.19335	0.133225	71.8534	4.95596e-08	6.1166e-07	0_vs_12	DuxOE	0_vs_12_DuxOE
Mthfd2	3487	0.601502	6.84673	68.4464	5.01344e-08	6.17959e-07	0_vs_12	DuxOE	0_vs_12_DuxOE
C1qtnf9	1903	2.74427	1.35839	68.4153	5.03196e-08	6.19845e-07	0_vs_12	DuxOE	0_vs_12_DuxOE
Man1a2	7969	0.667503	5.89672	68.4038	5.03882e-08	6.20291e-07	0_vs_12	DuxOE	0_vs_12_DuxOE
Smad7	4521	0.831602	5.76822	68.3699	5.05905e-08	6.21985e-07	0_vs_12	DuxOE	0_vs_12_DuxOE
Id3	1791	1.45806	3.31621	68.2337	5.14145e-08	6.30357e-07	0_vs_12	DuxOE	0_vs_12_DuxOE
Tbcc	1164	1.53574	2.6767	68.129	5.20573e-08	6.37163e-07	0_vs_12	DuxOE	0_vs_12_DuxOE
6030458C11Rik	6007	0.717361	5.57873	68.0824	5.23463e-08	6.40292e-07	0_vs_12	DuxOE	0_vs_12_DuxOE
Zfp839	3749	1.36489	3.294	68.0622	5.24724e-08	6.41426e-07	0_vs_12	DuxOE	0_vs_12_DuxOE
Gm1070	2874	1.9484	1.96304	68.0497	5.25501e-08	6.41967e-07	0_vs_12	DuxOE	0_vs_12_DuxOE
Slc39a10	6095	0.620677	6.51974	68.0264	5.26958e-08	6.43338e-07	0_vs_12	DuxOE	0_vs_12_DuxOE
Dclre1a	6384	1.1603	3.8187	67.7905	5.41977e-08	6.59578e-07	0_vs_12	DuxOE	0_vs_12_DuxOE
Gm9176	1120	5.04221	0.202257	67.7842	5.42381e-08	6.5965e-07	0_vs_12	DuxOE	0_vs_12_DuxOE
Sult6b1	2125	0.961358	4.47048	67.764	5.43689e-08	6.60823e-07	0_vs_12	DuxOE	0_vs_12_DuxOE
Zfp617	3024	1.77318	2.49154	67.7232	5.46345e-08	6.63631e-07	0_vs_12	DuxOE	0_vs_12_DuxOE
Egln3	2662	0.910426	5.4539	67.5898	5.55117e-08	6.7386e-07	0_vs_12	DuxOE	0_vs_12_DuxOE
Dusp1	3311	0.970268	4.87764	67.5317	5.58987e-08	6.77274e-07	0_vs_12	DuxOE	0_vs_12_DuxOE
Gm47985	1707	5.95754	0.236403	67.5186	5.59864e-08	6.77909e-07	0_vs_12	DuxOE	0_vs_12_DuxOE
Arfgap1	5367	0.929079	4.23476	67.4014	5.67774e-08	6.86418e-07	0_vs_12	DuxOE	0_vs_12_DuxOE
Zswim6	5550	0.89388	4.58936	67.3986	5.67964e-08	6.86418e-07	0_vs_12	DuxOE	0_vs_12_DuxOE
H2-M5	2691	0.806816	4.89723	67.3474	5.71463e-08	6.90212e-07	0_vs_12	DuxOE	0_vs_12_DuxOE
Gm15583	3510	2.07866	2.07168	67.311	5.73958e-08	6.91921e-07	0_vs_12	DuxOE	0_vs_12_DuxOE
Gm6489	696	5.96125	0.236436	67.2716	5.7668e-08	6.94766e-07	0_vs_12	DuxOE	0_vs_12_DuxOE
Fam120b	8345	1.13008	3.63492	67.2458	5.78468e-08	6.96007e-07	0_vs_12	DuxOE	0_vs_12_DuxOE
Cdc42ep3	2309	1.76243	2.65831	67.1258	5.86862e-08	7.04381e-07	0_vs_12	DuxOE	0_vs_12_DuxOE
Cracr2a	7824	1.93949	2.07657	67.0527	5.9204e-08	7.09709e-07	0_vs_12	DuxOE	0_vs_12_DuxOE
Prpf4	5671	0.646097	5.8624	67.0254	5.93988e-08	7.11599e-07	0_vs_12	DuxOE	0_vs_12_DuxOE
Ddx49	2928	0.67792	5.53991	66.9595	5.98722e-08	7.16799e-07	0_vs_12	DuxOE	0_vs_12_DuxOE
4931428L18Rik	3751	8.17315	0.115662	70.1313	5.99705e-08	7.1707e-07	0_vs_12	DuxOE	0_vs_12_DuxOE
Zfp771	2009	1.31581	3.2033	66.9346	6.00517e-08	7.17184e-07	0_vs_12	DuxOE	0_vs_12_DuxOE
Dus4l	1984	1.23556	3.32171	66.8034	6.10091e-08	7.2752e-07	0_vs_12	DuxOE	0_vs_12_DuxOE
Gm5789	865	5.37335	0.51178	66.7979	6.10493e-08	7.2752e-07	0_vs_12	DuxOE	0_vs_12_DuxOE
Snx17	3091	0.699372	5.49775	66.7556	6.13614e-08	7.30548e-07	0_vs_12	DuxOE	0_vs_12_DuxOE
Zfp64	5918	0.666347	5.70169	66.7506	6.13989e-08	7.30548e-07	0_vs_12	DuxOE	0_vs_12_DuxOE
Cyp2s1	4938	0.758564	5.07097	66.6757	6.19566e-08	7.36727e-07	0_vs_12	DuxOE	0_vs_12_DuxOE
Ina	3240	1.60328	2.63639	66.6499	6.21501e-08	7.38571e-07	0_vs_12	DuxOE	0_vs_12_DuxOE
Gm44736	667	5.85388	0.151705	66.6323	6.22824e-08	7.39229e-07	0_vs_12	DuxOE	0_vs_12_DuxOE
Nsrp1	3628	0.923741	4.21381	66.582	6.26624e-08	7.42938e-07	0_vs_12	DuxOE	0_vs_12_DuxOE
Zfp738	15129	1.18497	3.48233	66.549	6.29128e-08	7.45328e-07	0_vs_12	DuxOE	0_vs_12_DuxOE
Zfp239	4364	1.44606	2.77823	66.4401	6.37479e-08	7.54756e-07	0_vs_12	DuxOE	0_vs_12_DuxOE
Zfp110	4116	0.768377	5.1113	66.35	6.44477e-08	7.61633e-07	0_vs_12	DuxOE	0_vs_12_DuxOE
Zfp653	4938	1.73221	2.35403	66.342	6.45104e-08	7.61905e-07	0_vs_12	DuxOE	0_vs_12_DuxOE
Eri1	8868	0.652014	5.75754	66.3061	6.47913e-08	7.63178e-07	0_vs_12	DuxOE	0_vs_12_DuxOE
Fam83h	5212	1.71861	2.2811	66.2699	6.50766e-08	7.65129e-07	0_vs_12	DuxOE	0_vs_12_DuxOE
Zdhhc17	7048	1.17374	3.60011	66.2667	6.51021e-08	7.65129e-07	0_vs_12	DuxOE	0_vs_12_DuxOE
Ppp4r1	5449	0.71502	5.34377	66.2501	6.52334e-08	7.65734e-07	0_vs_12	DuxOE	0_vs_12_DuxOE
Tpo	3915	2.95823	1.04399	66.224	6.54404e-08	7.67166e-07	0_vs_12	DuxOE	0_vs_12_DuxOE
Gm13078	2106	3.98627	0.639942	66.2196	6.54752e-08	7.67166e-07	0_vs_12	DuxOE	0_vs_12_DuxOE
Stk4	5860	0.605069	6.25511	66.1651	6.591e-08	7.7132e-07	0_vs_12	DuxOE	0_vs_12_DuxOE
Nifk	1965	0.612461	6.28661	66.0778	6.66133e-08	7.79076e-07	0_vs_12	DuxOE	0_vs_12_DuxOE
Zfp13	2652	1.24249	3.47978	65.9059	6.80228e-08	7.93627e-07	0_vs_12	DuxOE	0_vs_12_DuxOE
Gm5698	726	4.89235	0.564143	65.8198	6.8741e-08	8.0088e-07	0_vs_12	DuxOE	0_vs_12_DuxOE
Serpinb1c	1633	5.88101	0.169765	65.7945	6.89535e-08	8.02535e-07	0_vs_12	DuxOE	0_vs_12_DuxOE
Nif3l1	7763	0.765522	5.01934	65.7765	6.91048e-08	8.03511e-07	0_vs_12	DuxOE	0_vs_12_DuxOE
Ribc1	1547	1.23279	3.35123	65.7718	6.91442e-08	8.03511e-07	0_vs_12	DuxOE	0_vs_12_DuxOE
Homez	5907	2.02286	1.97394	65.7542	6.92929e-08	8.04536e-07	0_vs_12	DuxOE	0_vs_12_DuxOE
2310011J03Rik	1649	1.45718	3.15797	65.6318	7.03376e-08	8.15186e-07	0_vs_12	DuxOE	0_vs_12_DuxOE
Pknox1	6933	0.828986	4.67284	65.4768	7.16848e-08	8.30299e-07	0_vs_12	DuxOE	0_vs_12_DuxOE
Zfand2a	3407	1.08431	3.65149	65.4314	7.20845e-08	8.33668e-07	0_vs_12	DuxOE	0_vs_12_DuxOE
0610009B22Rik	998	1.00356	3.89453	65.3548	7.2765e-08	8.4027e-07	0_vs_12	DuxOE	0_vs_12_DuxOE
Fastkd5	3015	2.12877	2.11511	65.3094	7.31715e-08	8.43955e-07	0_vs_12	DuxOE	0_vs_12_DuxOE
Gm5890	1336	5.86124	0.152617	65.2589	7.3626e-08	8.4767e-07	0_vs_12	DuxOE	0_vs_12_DuxOE
Zfp763	3557	2.04903	1.97423	65.1425	7.4687e-08	8.58341e-07	0_vs_12	DuxOE	0_vs_12_DuxOE
Zfp719	4706	3.68092	0.565726	65.1273	7.48267e-08	8.59433e-07	0_vs_12	DuxOE	0_vs_12_DuxOE
Stambpl1	5557	1.81857	2.24778	65.0244	7.57807e-08	8.6935e-07	0_vs_12	DuxOE	0_vs_12_DuxOE
Trib1	6248	1.86922	1.99615	65.0043	7.59689e-08	8.70989e-07	0_vs_12	DuxOE	0_vs_12_DuxOE
Toe1	2979	1.46039	2.72396	64.8916	7.70312e-08	8.81589e-07	0_vs_12	DuxOE	0_vs_12_DuxOE
Oxsm	4125	1.46244	2.72263	64.8717	7.72208e-08	8.83152e-07	0_vs_12	DuxOE	0_vs_12_DuxOE
Duox2	6771	3.51683	0.757812	64.8676	7.72597e-08	8.83152e-07	0_vs_12	DuxOE	0_vs_12_DuxOE
1700052K11Rik	3708	3.21664	0.876061	64.8218	7.76978e-08	8.86577e-07	0_vs_12	DuxOE	0_vs_12_DuxOE
D11Wsu47e	2382	0.931763	4.3322	64.7698	7.81977e-08	8.91222e-07	0_vs_12	DuxOE	0_vs_12_DuxOE
Fam90a1a	1887	8.04596	-0.0110354	67.7672	7.83928e-08	8.92915e-07	0_vs_12	DuxOE	0_vs_12_DuxOE
Sfi1	7559	0.702161	5.99809	64.7248	7.86341e-08	8.95133e-07	0_vs_12	DuxOE	0_vs_12_DuxOE
Vipas39	3933	0.826931	4.68446	64.7141	7.87381e-08	8.95256e-07	0_vs_12	DuxOE	0_vs_12_DuxOE
Rnf169	7640	0.906643	4.4406	64.6388	7.94746e-08	9.03094e-07	0_vs_12	DuxOE	0_vs_12_DuxOE
Tnfrsf22	4217	1.20421	3.38037	64.599	7.98668e-08	9.05944e-07	0_vs_12	DuxOE	0_vs_12_DuxOE
BC080696	1218	5.13454	0.282557	64.5752	8.01032e-08	9.07552e-07	0_vs_12	DuxOE	0_vs_12_DuxOE
Pym1	1326	0.771604	5.11352	64.459	8.12643e-08	9.19622e-07	0_vs_12	DuxOE	0_vs_12_DuxOE
1700003I16Rik	1058	8.02189	-0.0306596	67.4435	8.1368e-08	9.19864e-07	0_vs_12	DuxOE	0_vs_12_DuxOE
Mir124a-1hg	4804	1.32505	3.26195	64.4474	8.13815e-08	9.19864e-07	0_vs_12	DuxOE	0_vs_12_DuxOE
Zbtb45	4210	1.19217	3.53472	64.4215	8.16434e-08	9.22282e-07	0_vs_12	DuxOE	0_vs_12_DuxOE
AI987944	4009	1.68573	2.42489	64.3872	8.19913e-08	9.25668e-07	0_vs_12	DuxOE	0_vs_12_DuxOE
Gm47096	2086	8.36896	0.269669	67.0587	8.50677e-08	9.57024e-07	0_vs_12	DuxOE	0_vs_12_DuxOE
Ammecr1l	5592	1.34594	2.96592	63.8887	8.72396e-08	9.78592e-07	0_vs_12	DuxOE	0_vs_12_DuxOE
Mindy1	6458	0.668264	6.00577	63.8105	8.8096e-08	9.87045e-07	0_vs_12	DuxOE	0_vs_12_DuxOE
Atr	23629	0.638777	6.23033	63.7689	8.85558e-08	9.91095e-07	0_vs_12	DuxOE	0_vs_12_DuxOE
Lemd1	5526	1.76085	2.20061	63.7205	8.90927e-08	9.96469e-07	0_vs_12	DuxOE	0_vs_12_DuxOE
Smarcb1	7930	0.72531	5.66944	63.679	8.95573e-08	1.00108e-06	0_vs_12	DuxOE	0_vs_12_DuxOE
Ccdc141	11717	1.18958	3.33117	63.6018	9.04268e-08	1.01021e-06	0_vs_12	DuxOE	0_vs_12_DuxOE
Gucd1	8206	1.29952	3.1074	63.5948	9.05058e-08	1.01051e-06	0_vs_12	DuxOE	0_vs_12_DuxOE
Usp12	4639	0.681037	5.48305	63.4423	9.2254e-08	1.02764e-06	0_vs_12	DuxOE	0_vs_12_DuxOE
Hgh1	2200	1.35651	3.07722	63.3029	9.38834e-08	1.04397e-06	0_vs_12	DuxOE	0_vs_12_DuxOE
Gm47014	2371	7.9941	-0.0509157	66.1137	9.49637e-08	1.05415e-06	0_vs_12	DuxOE	0_vs_12_DuxOE
Rbm15b	6511	0.811274	4.91538	63.0696	9.66817e-08	1.07136e-06	0_vs_12	DuxOE	0_vs_12_DuxOE
Ublcp1	2542	0.813167	4.69528	62.9617	9.8007e-08	1.08542e-06	0_vs_12	DuxOE	0_vs_12_DuxOE
Ythdc2	8878	0.907211	4.30936	62.9222	9.84967e-08	1.09022e-06	0_vs_12	DuxOE	0_vs_12_DuxOE
9330104G04Rik	3510	1.81749	2.34738	62.8316	9.96308e-08	1.10203e-06	0_vs_12	DuxOE	0_vs_12_DuxOE
Zscan12	5003	1.06049	3.71915	62.5426	1.03345e-07	1.13668e-06	0_vs_12	DuxOE	0_vs_12_DuxOE
Ccdc88c	11386	0.600472	6.03786	62.5323	1.03481e-07	1.13736e-06	0_vs_12	DuxOE	0_vs_12_DuxOE
Fam83b	3879	2.81676	0.997997	62.5289	1.03526e-07	1.13736e-06	0_vs_12	DuxOE	0_vs_12_DuxOE
Cep128	14093	0.863338	4.49208	62.4948	1.03974e-07	1.14098e-06	0_vs_12	DuxOE	0_vs_12_DuxOE
Eid2	1392	1.07026	3.88024	62.344	1.05987e-07	1.15909e-06	0_vs_12	DuxOE	0_vs_12_DuxOE
Dusp5	2473	1.35964	2.88447	62.2575	1.0716e-07	1.17126e-06	0_vs_12	DuxOE	0_vs_12_DuxOE
Gm6176	1581	7.97929	-0.0699701	65.0618	1.07496e-07	1.17384e-06	0_vs_12	DuxOE	0_vs_12_DuxOE
Tom1l1	7749	0.830929	4.72525	62.2312	1.07519e-07	1.17384e-06	0_vs_12	DuxOE	0_vs_12_DuxOE
Tab1	3360	1.17209	3.39129	62.1288	1.08932e-07	1.18725e-06	0_vs_12	DuxOE	0_vs_12_DuxOE
Mrpl17	7605	0.663064	5.82739	62.0532	1.09987e-07	1.19739e-06	0_vs_12	DuxOE	0_vs_12_DuxOE
Zmym2	7860	0.610084	6.70045	62.0343	1.10254e-07	1.19961e-06	0_vs_12	DuxOE	0_vs_12_DuxOE
mt-Ts2	59	3.64762	0.874164	61.9078	1.1205e-07	1.21847e-06	0_vs_12	DuxOE	0_vs_12_DuxOE
Erlin2	5829	0.646148	5.65169	61.8812	1.12432e-07	1.22192e-06	0_vs_12	DuxOE	0_vs_12_DuxOE
Cd276	3658	1.05919	4.10348	61.8623	1.12704e-07	1.22415e-06	0_vs_12	DuxOE	0_vs_12_DuxOE
Topors	3856	0.717609	5.65304	61.8581	1.12764e-07	1.22415e-06	0_vs_12	DuxOE	0_vs_12_DuxOE
Xpnpep3	7595	0.77202	4.78801	61.7935	1.137e-07	1.23362e-06	0_vs_12	DuxOE	0_vs_12_DuxOE
Bcl3	2475	0.998037	4.47125	61.7699	1.14044e-07	1.23665e-06	0_vs_12	DuxOE	0_vs_12_DuxOE
Gm7978	1897	7.95409	-0.0904075	64.5331	1.14474e-07	1.23991e-06	0_vs_12	DuxOE	0_vs_12_DuxOE
Thoc5	2861	0.638082	6.12838	61.5389	1.17475e-07	1.26955e-06	0_vs_12	DuxOE	0_vs_12_DuxOE
Plagl2	5735	1.29583	3.10126	61.4815	1.18345e-07	1.27824e-06	0_vs_12	DuxOE	0_vs_12_DuxOE
Notch4	8061	1.12769	3.66496	61.4008	1.19579e-07	1.29053e-06	0_vs_12	DuxOE	0_vs_12_DuxOE
Ssh1	8892	1.01521	3.90299	61.2872	1.21342e-07	1.3062e-06	0_vs_12	DuxOE	0_vs_12_DuxOE
Ino80	6803	0.617918	5.8488	61.1353	1.23743e-07	1.32906e-06	0_vs_12	DuxOE	0_vs_12_DuxOE
Prr14l	10402	0.679149	5.31686	61.0749	1.24711e-07	1.33722e-06	0_vs_12	DuxOE	0_vs_12_DuxOE
Spred1	6784	0.669908	5.45571	61.045	1.25195e-07	1.34091e-06	0_vs_12	DuxOE	0_vs_12_DuxOE
Zfhx2	18166	1.80205	2.34839	61.0168	1.25652e-07	1.34505e-06	0_vs_12	DuxOE	0_vs_12_DuxOE
Flt4	8232	1.27479	3.19224	60.8811	1.27878e-07	1.36811e-06	0_vs_12	DuxOE	0_vs_12_DuxOE
Akt1s1	3072	0.824483	4.67236	60.7749	1.2965e-07	1.38476e-06	0_vs_12	DuxOE	0_vs_12_DuxOE
Shisa2	3672	1.53161	2.67858	60.7461	1.30136e-07	1.38841e-06	0_vs_12	DuxOE	0_vs_12_DuxOE
Gopc	10958	0.805489	4.5516	60.702	1.30881e-07	1.39493e-06	0_vs_12	DuxOE	0_vs_12_DuxOE
Slc30a1	5244	0.70569	5.05574	60.701	1.30898e-07	1.39493e-06	0_vs_12	DuxOE	0_vs_12_DuxOE
2900079G21Rik	6718	7.93192	-0.110763	63.4129	1.30965e-07	1.39493e-06	0_vs_12	DuxOE	0_vs_12_DuxOE
Thsd1	4422	1.53322	2.56947	60.6777	1.31296e-07	1.3969e-06	0_vs_12	DuxOE	0_vs_12_DuxOE
Arap2	12451	0.996531	4.07699	60.5613	1.33296e-07	1.41661e-06	0_vs_12	DuxOE	0_vs_12_DuxOE
Grb7	3365	0.663647	5.47816	60.4881	1.34572e-07	1.42938e-06	0_vs_12	DuxOE	0_vs_12_DuxOE
Flrt3	4865	2.23758	1.66686	60.4821	1.34677e-07	1.42971e-06	0_vs_12	DuxOE	0_vs_12_DuxOE
Nup35	3366	0.822299	4.53537	60.4555	1.35144e-07	1.43387e-06	0_vs_12	DuxOE	0_vs_12_DuxOE
2700081O15Rik	7032	1.25181	3.50602	60.4025	1.3608e-07	1.44221e-06	0_vs_12	DuxOE	0_vs_12_DuxOE
Serpinb6c	1391	0.695358	5.11798	60.3693	1.36671e-07	1.44767e-06	0_vs_12	DuxOE	0_vs_12_DuxOE
Galnt7	5253	0.992983	3.88402	60.1787	1.40113e-07	1.48086e-06	0_vs_12	DuxOE	0_vs_12_DuxOE
Clcn5	11452	0.613588	6.20631	60.171	1.40254e-07	1.48154e-06	0_vs_12	DuxOE	0_vs_12_DuxOE
Gid8	2464	0.67066	5.55885	60.0865	1.41813e-07	1.49471e-06	0_vs_12	DuxOE	0_vs_12_DuxOE
Slc39a9	10155	0.796225	4.76409	60.0122	1.43198e-07	1.50766e-06	0_vs_12	DuxOE	0_vs_12_DuxOE
Abca1	10363	1.14544	5.16793	59.9857	1.43695e-07	1.51121e-06	0_vs_12	DuxOE	0_vs_12_DuxOE
D230025D16Rik	4704	0.664718	5.56469	59.9817	1.43771e-07	1.51121e-06	0_vs_12	DuxOE	0_vs_12_DuxOE
Map3k1	7447	0.75841	4.86484	59.8645	1.45997e-07	1.52959e-06	0_vs_12	DuxOE	0_vs_12_DuxOE
2610206C17Rik	1917	3.61684	0.513286	59.8359	1.46545e-07	1.53449e-06	0_vs_12	DuxOE	0_vs_12_DuxOE
Lrif1	9192	1.63648	2.8291	59.8312	1.46635e-07	1.53459e-06	0_vs_12	DuxOE	0_vs_12_DuxOE
Lbhd1	3281	1.60475	2.37678	59.8116	1.47014e-07	1.53688e-06	0_vs_12	DuxOE	0_vs_12_DuxOE
Eif4g3	11063	0.736999	5.46346	59.7192	1.48809e-07	1.55311e-06	0_vs_12	DuxOE	0_vs_12_DuxOE
Zfp532	8970	0.741073	5.02942	59.5859	1.51441e-07	1.57545e-06	0_vs_12	DuxOE	0_vs_12_DuxOE
Dipk1a	2892	1.41309	2.95982	59.5715	1.51729e-07	1.57758e-06	0_vs_12	DuxOE	0_vs_12_DuxOE
Gm26184	131	7.96582	-0.0714434	62.1741	1.52313e-07	1.5828e-06	0_vs_12	DuxOE	0_vs_12_DuxOE
Gm12620	1986	4.9132	0.082362	59.3132	1.56985e-07	1.62695e-06	0_vs_12	DuxOE	0_vs_12_DuxOE
Med7	2871	0.99838	4.07992	59.2682	1.57922e-07	1.6349e-06	0_vs_12	DuxOE	0_vs_12_DuxOE
Txndc9	9102	0.672777	5.29298	59.0554	1.62433e-07	1.67888e-06	0_vs_12	DuxOE	0_vs_12_DuxOE
Prss35	3444	1.65278	2.43516	59.0479	1.62595e-07	1.67965e-06	0_vs_12	DuxOE	0_vs_12_DuxOE
Zmym5	7102	0.776363	4.83542	58.9903	1.63841e-07	1.69071e-06	0_vs_12	DuxOE	0_vs_12_DuxOE
Gal3st2	3063	7.88297	-0.152734	61.5029	1.65458e-07	1.70556e-06	0_vs_12	DuxOE	0_vs_12_DuxOE
Eri2	7170	1.0437	3.82338	58.8725	1.66423e-07	1.71275e-06	0_vs_12	DuxOE	0_vs_12_DuxOE
Msmb	589	7.88118	-0.152918	61.4209	1.6715e-07	1.7193e-06	0_vs_12	DuxOE	0_vs_12_DuxOE
Nkrf	3882	1.01347	3.70021	58.7548	1.69048e-07	1.73419e-06	0_vs_12	DuxOE	0_vs_12_DuxOE
Bmpr1a	6351	0.646384	5.80924	58.6173	1.72172e-07	1.76247e-06	0_vs_12	DuxOE	0_vs_12_DuxOE
Mcm8	3718	0.633191	5.84394	58.5924	1.72745e-07	1.76645e-06	0_vs_12	DuxOE	0_vs_12_DuxOE
Gm13057	2093	7.88653	-0.152364	61.0254	1.75571e-07	1.79153e-06	0_vs_12	DuxOE	0_vs_12_DuxOE
Tmem64	4670	0.679436	5.75294	58.4098	1.77006e-07	1.80426e-06	0_vs_12	DuxOE	0_vs_12_DuxOE
Hemk1	3646	1.25827	3.14706	58.3981	1.77283e-07	1.80612e-06	0_vs_12	DuxOE	0_vs_12_DuxOE
Obox4-ps29	1134	7.96414	-0.0716275	60.9305	1.77661e-07	1.80902e-06	0_vs_12	DuxOE	0_vs_12_DuxOE
Slc10a7	9442	0.878737	4.20476	58.2931	1.79791e-07	1.82586e-06	0_vs_12	DuxOE	0_vs_12_DuxOE
Gm11544	382	7.93885	-0.110024	60.8045	1.80477e-07	1.83186e-06	0_vs_12	DuxOE	0_vs_12_DuxOE
Ska2	3272	1.19012	3.68672	58.1639	1.8293e-07	1.85089e-06	0_vs_12	DuxOE	0_vs_12_DuxOE
Tsku	3050	1.98115	1.86343	58.1355	1.83626e-07	1.85695e-06	0_vs_12	DuxOE	0_vs_12_DuxOE
Zmpste24	7145	0.740609	4.77999	58.0218	1.86449e-07	1.88352e-06	0_vs_12	DuxOE	0_vs_12_DuxOE
Fam122a	855	2.61617	1.3542	57.803	1.92017e-07	1.92961e-06	0_vs_12	DuxOE	0_vs_12_DuxOE
Zfp141	4868	0.710863	5.21787	57.7506	1.93379e-07	1.94228e-06	0_vs_12	DuxOE	0_vs_12_DuxOE
Ssh2	18519	0.832674	4.38763	57.7362	1.93755e-07	1.94505e-06	0_vs_12	DuxOE	0_vs_12_DuxOE
Col4a3bp	8236	0.693802	5.33737	57.6265	1.96643e-07	1.96992e-06	0_vs_12	DuxOE	0_vs_12_DuxOE
Socs2	9531	0.655669	5.4511	57.4978	2.00092e-07	1.99925e-06	0_vs_12	DuxOE	0_vs_12_DuxOE
Ak3	3120	0.795085	4.46693	57.4015	2.02717e-07	2.02443e-06	0_vs_12	DuxOE	0_vs_12_DuxOE
Cited2	2457	0.857465	4.55857	57.3676	2.0365e-07	2.03169e-06	0_vs_12	DuxOE	0_vs_12_DuxOE
Timm21	3722	0.916578	4.28615	57.3076	2.05312e-07	2.04609e-06	0_vs_12	DuxOE	0_vs_12_DuxOE
B4galt5	4308	0.665119	5.20178	57.2478	2.06982e-07	2.05953e-06	0_vs_12	DuxOE	0_vs_12_DuxOE
Sirt1	5331	0.645727	5.5651	57.1639	2.09355e-07	2.07991e-06	0_vs_12	DuxOE	0_vs_12_DuxOE
Zfp846	13778	1.51188	2.55037	57.1499	2.09751e-07	2.08276e-06	0_vs_12	DuxOE	0_vs_12_DuxOE
3110082I17Rik	2885	0.675267	5.14262	57.0358	2.13031e-07	2.11205e-06	0_vs_12	DuxOE	0_vs_12_DuxOE
Eef2kmt	2678	0.878538	4.10192	57.0042	2.13948e-07	2.12005e-06	0_vs_12	DuxOE	0_vs_12_DuxOE
Gm4419	2787	2.30785	1.26579	56.9306	2.16104e-07	2.13614e-06	0_vs_12	DuxOE	0_vs_12_DuxOE
A430033K04Rik	4097	1.74255	1.96738	56.9298	2.16127e-07	2.13614e-06	0_vs_12	DuxOE	0_vs_12_DuxOE
Sulf1	11294	0.833152	4.34289	56.8471	2.18578e-07	2.15592e-06	0_vs_12	DuxOE	0_vs_12_DuxOE
Pdzd4	3970	0.757604	4.98861	56.7856	2.20418e-07	2.17184e-06	0_vs_12	DuxOE	0_vs_12_DuxOE
Ttc30a1	3721	2.71345	0.988087	56.7567	2.21289e-07	2.1793e-06	0_vs_12	DuxOE	0_vs_12_DuxOE
Ranbp6	4575	0.896455	4.12994	56.6627	2.24149e-07	2.2052e-06	0_vs_12	DuxOE	0_vs_12_DuxOE
Mir8109	117	7.98939	-0.0688642	59.0295	2.25861e-07	2.21977e-06	0_vs_12	DuxOE	0_vs_12_DuxOE
Adar	8118	0.702655	5.0967	56.5358	2.28077e-07	2.23583e-06	0_vs_12	DuxOE	0_vs_12_DuxOE
Polr3f	7710	0.803781	4.44327	56.5093	2.28907e-07	2.24282e-06	0_vs_12	DuxOE	0_vs_12_DuxOE
B3gnt7	4137	0.988775	4.44367	56.4326	2.31326e-07	2.26306e-06	0_vs_12	DuxOE	0_vs_12_DuxOE
Gm8041	616	7.89188	-0.151809	58.8216	2.31952e-07	2.26803e-06	0_vs_12	DuxOE	0_vs_12_DuxOE
Epc1	4475	1.1799	3.14113	56.309	2.35281e-07	2.29691e-06	0_vs_12	DuxOE	0_vs_12_DuxOE
Mrm2	1443	1.26471	3.05441	56.2538	2.37072e-07	2.31221e-06	0_vs_12	DuxOE	0_vs_12_DuxOE
Kmt2e	10444	0.886154	4.31465	56.1584	2.40203e-07	2.34036e-06	0_vs_12	DuxOE	0_vs_12_DuxOE
Slu7	4050	0.670035	5.17994	56.1104	2.41796e-07	2.35469e-06	0_vs_12	DuxOE	0_vs_12_DuxOE
Tdpoz5	1023	7.83966	-0.195213	58.4478	2.43362e-07	2.36634e-06	0_vs_12	DuxOE	0_vs_12_DuxOE
Nudt1	1473	0.887608	4.27068	56.0564	2.43602e-07	2.36748e-06	0_vs_12	DuxOE	0_vs_12_DuxOE
Rrp7a	5411	0.708129	5.64491	55.8639	2.50158e-07	2.42506e-06	0_vs_12	DuxOE	0_vs_12_DuxOE
Odr4	4100	0.785946	4.62547	55.7652	2.53596e-07	2.45343e-06	0_vs_12	DuxOE	0_vs_12_DuxOE
Gripap1	5502	0.723778	4.80194	55.7597	2.53788e-07	2.45405e-06	0_vs_12	DuxOE	0_vs_12_DuxOE
Cep78	3103	0.628878	5.42252	55.7454	2.54293e-07	2.45646e-06	0_vs_12	DuxOE	0_vs_12_DuxOE
Speer4cos	1083	5.7634	0.0795859	55.716	2.55327e-07	2.46521e-06	0_vs_12	DuxOE	0_vs_12_DuxOE
Tiparp	4358	0.67374	5.25181	55.5493	2.61294e-07	2.51776e-06	0_vs_12	DuxOE	0_vs_12_DuxOE
Dhrs7b	3325	0.705815	4.91405	55.43	2.65661e-07	2.55675e-06	0_vs_12	DuxOE	0_vs_12_DuxOE
Zfp941	4715	1.20942	3.14968	55.4278	2.65741e-07	2.55675e-06	0_vs_12	DuxOE	0_vs_12_DuxOE
Gm4982	1098	7.89367	-0.151624	57.7414	2.66652e-07	2.56424e-06	0_vs_12	DuxOE	0_vs_12_DuxOE
Csrnp1	3473	1.02598	3.85746	55.2069	2.74036e-07	2.6299e-06	0_vs_12	DuxOE	0_vs_12_DuxOE
Ttc32	2107	1.29493	3.05288	55.0842	2.78769e-07	2.66873e-06	0_vs_12	DuxOE	0_vs_12_DuxOE
1110002L01Rik	4131	1.17926	3.13343	54.9348	2.8465e-07	2.72232e-06	0_vs_12	DuxOE	0_vs_12_DuxOE
4930572O03Rik	1169	7.78551	-0.239944	57.2242	2.85261e-07	2.72681e-06	0_vs_12	DuxOE	0_vs_12_DuxOE
Ptbp2	9175	0.777561	4.65241	54.8921	2.86357e-07	2.73592e-06	0_vs_12	DuxOE	0_vs_12_DuxOE
Zfp654	6261	0.807017	4.62786	54.8756	2.8702e-07	2.74089e-06	0_vs_12	DuxOE	0_vs_12_DuxOE
Usp38	5736	0.790947	4.45149	54.8313	2.88804e-07	2.75519e-06	0_vs_12	DuxOE	0_vs_12_DuxOE
Gm12408	2444	7.80255	-0.218427	57.064	2.91311e-07	2.77772e-06	0_vs_12	DuxOE	0_vs_12_DuxOE
Zfp65	4195	1.87568	1.72359	54.6672	2.95526e-07	2.81373e-06	0_vs_12	DuxOE	0_vs_12_DuxOE
Dyrk2	6251	0.936857	4.07218	54.6095	2.97934e-07	2.83244e-06	0_vs_12	DuxOE	0_vs_12_DuxOE
Socs5	6416	1.61986	2.15321	54.5933	2.98609e-07	2.83745e-06	0_vs_12	DuxOE	0_vs_12_DuxOE
Frat1	2614	3.39978	0.643795	54.5536	3.00282e-07	2.8494e-06	0_vs_12	DuxOE	0_vs_12_DuxOE
Lpar1	4289	1.04902	3.52021	54.518	3.01791e-07	2.86061e-06	0_vs_12	DuxOE	0_vs_12_DuxOE
Nup37	3328	0.600503	5.79182	54.3365	3.09603e-07	2.92743e-06	0_vs_12	DuxOE	0_vs_12_DuxOE
Zfp772	2777	1.84716	1.7299	54.2603	3.12949e-07	2.95761e-06	0_vs_12	DuxOE	0_vs_12_DuxOE
Gm46996	408	4.30071	0.38792	54.2149	3.14962e-07	2.97086e-06	0_vs_12	DuxOE	0_vs_12_DuxOE
Zbtb6	5080	1.2506	3.13644	54.1982	3.15709e-07	2.97638e-06	0_vs_12	DuxOE	0_vs_12_DuxOE
Gja1	10257	0.692491	4.8809	54.1452	3.1808e-07	2.99432e-06	0_vs_12	DuxOE	0_vs_12_DuxOE
Gprc5c	5245	1.08129	3.37278	54.126	3.18948e-07	3.00102e-06	0_vs_12	DuxOE	0_vs_12_DuxOE
Rab3c	12049	7.75863	-0.262739	56.2474	3.24427e-07	3.04854e-06	0_vs_12	DuxOE	0_vs_12_DuxOE
Eme1	2762	0.712808	4.87464	54.0046	3.24475e-07	3.04854e-06	0_vs_12	DuxOE	0_vs_12_DuxOE
Rpf1	4139	0.602098	5.55544	53.8718	3.30643e-07	3.09891e-06	0_vs_12	DuxOE	0_vs_12_DuxOE
Klf3	11243	0.636853	5.7528	53.7873	3.34631e-07	3.13123e-06	0_vs_12	DuxOE	0_vs_12_DuxOE
Mitf	6196	1.26226	3.32662	53.7761	3.35165e-07	3.13364e-06	0_vs_12	DuxOE	0_vs_12_DuxOE
Ccdc71l	4240	1.30883	2.9646	53.7182	3.37939e-07	3.1565e-06	0_vs_12	DuxOE	0_vs_12_DuxOE
Zfp808	4724	1.38425	3.50213	53.705	3.3857e-07	3.16086e-06	0_vs_12	DuxOE	0_vs_12_DuxOE
Hdac9	14838	2.19882	1.314	53.6859	3.39495e-07	3.16642e-06	0_vs_12	DuxOE	0_vs_12_DuxOE
Gm18227	1468	3.47797	0.389063	53.6321	3.42101e-07	3.18918e-06	0_vs_12	DuxOE	0_vs_12_DuxOE
Fan1	6070	0.974755	3.6831	53.5973	3.43804e-07	3.20195e-06	0_vs_12	DuxOE	0_vs_12_DuxOE
Gm16368	435	7.96945	-0.0887473	55.8052	3.44076e-07	3.20293e-06	0_vs_12	DuxOE	0_vs_12_DuxOE
Rev3l	13293	0.630024	5.95986	53.5753	3.44883e-07	3.20888e-06	0_vs_12	DuxOE	0_vs_12_DuxOE
Brpf3	8654	0.91396	3.91937	53.5287	3.4718e-07	3.2265e-06	0_vs_12	DuxOE	0_vs_12_DuxOE
AC125178.3	1218	7.79122	-0.239387	55.6914	3.49344e-07	3.2441e-06	0_vs_12	DuxOE	0_vs_12_DuxOE
Glrx	5494	0.830702	4.229	53.3962	3.53809e-07	3.28239e-06	0_vs_12	DuxOE	0_vs_12_DuxOE
Jade2	10760	1.49819	2.66436	53.3829	3.54479e-07	3.28702e-06	0_vs_12	DuxOE	0_vs_12_DuxOE
A430089I19Rik	1848	7.75282	-0.263296	55.5526	3.55887e-07	3.29689e-06	0_vs_12	DuxOE	0_vs_12_DuxOE
Gm47381	949	3.3834	0.47449	53.3109	3.5815e-07	3.31203e-06	0_vs_12	DuxOE	0_vs_12_DuxOE
Adgre5	3757	0.637966	5.35677	53.3097	3.58211e-07	3.31203e-06	0_vs_12	DuxOE	0_vs_12_DuxOE
Elmsan1	7611	0.741402	5.31561	53.3004	3.58685e-07	3.31482e-06	0_vs_12	DuxOE	0_vs_12_DuxOE
Gm7104	2532	5.53719	-0.131715	53.2585	3.60843e-07	3.33071e-06	0_vs_12	DuxOE	0_vs_12_DuxOE
Snrk	5780	1.57508	2.37887	53.2466	3.61456e-07	3.33401e-06	0_vs_12	DuxOE	0_vs_12_DuxOE
Xist	17946	2.23103	2.16044	53.2086	3.63428e-07	3.35059e-06	0_vs_12	DuxOE	0_vs_12_DuxOE
Abcg3	3550	3.65244	0.344202	53.1906	3.6437e-07	3.35766e-06	0_vs_12	DuxOE	0_vs_12_DuxOE
Mrpl46	1415	0.811461	4.6637	53.1456	3.66724e-07	3.37611e-06	0_vs_12	DuxOE	0_vs_12_DuxOE
E130102H24Rik	918	2.57933	1.03348	53.1339	3.67343e-07	3.38019e-06	0_vs_12	DuxOE	0_vs_12_DuxOE
Stn1	4045	0.853481	4.24664	53.1301	3.6754e-07	3.38038e-06	0_vs_12	DuxOE	0_vs_12_DuxOE
Lclat1	4894	0.996506	3.58825	53.1248	3.67823e-07	3.38136e-06	0_vs_12	DuxOE	0_vs_12_DuxOE
Rpp14	2401	0.668267	5.37835	52.8941	3.80213e-07	3.47988e-06	0_vs_12	DuxOE	0_vs_12_DuxOE
Tspyl2	2820	0.625928	5.46378	52.8911	3.80377e-07	3.47988e-06	0_vs_12	DuxOE	0_vs_12_DuxOE
Med26	2997	0.956679	4.05332	52.8855	3.80683e-07	3.47988e-06	0_vs_12	DuxOE	0_vs_12_DuxOE
Olfr450	1899	5.54073	-0.131345	52.8804	3.80964e-07	3.47988e-06	0_vs_12	DuxOE	0_vs_12_DuxOE
Fbxo31	5482	0.826759	4.52916	52.8736	3.81337e-07	3.47988e-06	0_vs_12	DuxOE	0_vs_12_DuxOE
Gm14443	4859	1.13893	3.37013	52.7679	3.87184e-07	3.52894e-06	0_vs_12	DuxOE	0_vs_12_DuxOE
Epha2	4674	0.675473	6.27391	52.6767	3.92311e-07	3.56938e-06	0_vs_12	DuxOE	0_vs_12_DuxOE
Gm12730	291	7.73519	-0.285527	54.8271	3.92365e-07	3.56938e-06	0_vs_12	DuxOE	0_vs_12_DuxOE
Amd2	3218	0.906032	4.20171	52.5972	3.96838e-07	3.60495e-06	0_vs_12	DuxOE	0_vs_12_DuxOE
Gm12625	382	5.53442	-0.131564	52.5402	4.00118e-07	3.6296e-06	0_vs_12	DuxOE	0_vs_12_DuxOE
Gm7971	1848	5.53442	-0.131564	52.5402	4.00118e-07	3.6296e-06	0_vs_12	DuxOE	0_vs_12_DuxOE
Krt13	1821	3.60632	0.298603	52.4425	4.05813e-07	3.67778e-06	0_vs_12	DuxOE	0_vs_12_DuxOE
Lcmt2	3350	2.57692	0.949358	52.4373	4.06117e-07	3.67881e-06	0_vs_12	DuxOE	0_vs_12_DuxOE
Gm10685	433	2.92495	0.72613	52.3581	4.10803e-07	3.71775e-06	0_vs_12	DuxOE	0_vs_12_DuxOE
Abraxas1	3011	1.0239	3.65005	52.3066	4.13883e-07	3.74155e-06	0_vs_12	DuxOE	0_vs_12_DuxOE
Gm21035	2608	7.82126	-0.197064	54.4307	4.14017e-07	3.74155e-06	0_vs_12	DuxOE	0_vs_12_DuxOE
Pofut1	9912	0.745149	4.53942	52.2773	4.15646e-07	3.7545e-06	0_vs_12	DuxOE	0_vs_12_DuxOE
Gm17019	1162	7.76638	-0.261997	54.2509	4.24271e-07	3.81983e-06	0_vs_12	DuxOE	0_vs_12_DuxOE
Zfp93	3633	1.51203	2.44527	52.1117	4.25765e-07	3.82969e-06	0_vs_12	DuxOE	0_vs_12_DuxOE
Dpp8	13707	0.771541	4.70009	52.0978	4.26628e-07	3.83342e-06	0_vs_12	DuxOE	0_vs_12_DuxOE
Zbtb14	4680	1.13009	3.46283	52.0606	4.2894e-07	3.85103e-06	0_vs_12	DuxOE	0_vs_12_DuxOE
mt-Tp	67	0.914699	4.75191	51.8739	4.40771e-07	3.94803e-06	0_vs_12	DuxOE	0_vs_12_DuxOE
Harbi1	5588	0.945109	3.71722	51.8356	4.43243e-07	3.96462e-06	0_vs_12	DuxOE	0_vs_12_DuxOE
Egr1	4484	2.04458	1.79544	51.7968	4.4576e-07	3.98343e-06	0_vs_12	DuxOE	0_vs_12_DuxOE
Hyls1	5970	0.973297	3.98906	51.6736	4.53865e-07	4.04643e-06	0_vs_12	DuxOE	0_vs_12_DuxOE
Erbin	7939	0.989396	3.71911	51.6563	4.55013e-07	4.05291e-06	0_vs_12	DuxOE	0_vs_12_DuxOE
Tesk2	4272	1.26093	2.87531	51.6313	4.56683e-07	4.05864e-06	0_vs_12	DuxOE	0_vs_12_DuxOE
Pms2	8117	0.771853	4.38355	51.6308	4.56713e-07	4.05864e-06	0_vs_12	DuxOE	0_vs_12_DuxOE
Txnl4b	1892	1.86204	1.62883	51.6149	4.57775e-07	4.0662e-06	0_vs_12	DuxOE	0_vs_12_DuxOE
Haus1	7167	0.721705	4.77274	51.5781	4.60253e-07	4.08289e-06	0_vs_12	DuxOE	0_vs_12_DuxOE
Mfsd5	1754	0.896922	4.39691	51.5438	4.6257e-07	4.1012e-06	0_vs_12	DuxOE	0_vs_12_DuxOE
Zfp459	3669	1.25323	3.11041	51.5381	4.62961e-07	4.10277e-06	0_vs_12	DuxOE	0_vs_12_DuxOE
Hirip3	3265	0.600482	6.01369	51.5245	4.63884e-07	4.10905e-06	0_vs_12	DuxOE	0_vs_12_DuxOE
Gm49797	4534	1.59794	2.0619	51.453	4.68773e-07	4.14854e-06	0_vs_12	DuxOE	0_vs_12_DuxOE
Gsg1l	3923	4.01121	0.134731	51.4102	4.71726e-07	4.17082e-06	0_vs_12	DuxOE	0_vs_12_DuxOE
Taf1a	2409	0.816412	4.33378	51.3986	4.72534e-07	4.17412e-06	0_vs_12	DuxOE	0_vs_12_DuxOE
Ryr3	18977	2.61408	0.917185	51.3869	4.73349e-07	4.17684e-06	0_vs_12	DuxOE	0_vs_12_DuxOE
Fam210a	9813	0.661063	4.96805	51.3866	4.73366e-07	4.17684e-06	0_vs_12	DuxOE	0_vs_12_DuxOE
Plekhg3	11727	0.750004	4.48907	51.3303	4.77302e-07	4.20849e-06	0_vs_12	DuxOE	0_vs_12_DuxOE
Ppp1r11	1975	0.809318	4.52166	51.2467	4.8321e-07	4.25668e-06	0_vs_12	DuxOE	0_vs_12_DuxOE
mt-Th	67	4.80949	0.496984	51.2049	4.86187e-07	4.27702e-06	0_vs_12	DuxOE	0_vs_12_DuxOE
Rpp38	1042	1.46119	2.41719	50.9584	5.04195e-07	4.42328e-06	0_vs_12	DuxOE	0_vs_12_DuxOE
Gm44052	396	7.67486	-0.333357	52.9124	5.10003e-07	4.46607e-06	0_vs_12	DuxOE	0_vs_12_DuxOE
Igsf10	10150	2.11726	1.48829	50.8431	5.12872e-07	4.48514e-06	0_vs_12	DuxOE	0_vs_12_DuxOE
Zfp407	15170	0.777742	4.505	50.8067	5.15646e-07	4.50521e-06	0_vs_12	DuxOE	0_vs_12_DuxOE
Pnp	3979	0.626061	5.70818	50.6361	5.28859e-07	4.60808e-06	0_vs_12	DuxOE	0_vs_12_DuxOE
Gm11236	1322	5.48738	-0.173781	50.5084	5.38993e-07	4.68412e-06	0_vs_12	DuxOE	0_vs_12_DuxOE
Rhbdd3	2790	0.862223	3.969	50.5032	5.39411e-07	4.68514e-06	0_vs_12	DuxOE	0_vs_12_DuxOE
Trp53rka	2118	1.10598	3.30065	50.3342	5.53159e-07	4.79592e-06	0_vs_12	DuxOE	0_vs_12_DuxOE
Gm47321	878	4.8374	0.0262293	50.2239	5.62341e-07	4.86889e-06	0_vs_12	DuxOE	0_vs_12_DuxOE
Gm8764	1291	7.71337	-0.308504	52.1992	5.63348e-07	4.87541e-06	0_vs_12	DuxOE	0_vs_12_DuxOE
Tab3	6639	0.636168	5.10845	50.1917	5.65051e-07	4.88794e-06	0_vs_12	DuxOE	0_vs_12_DuxOE
Gm5114	3047	5.66547	-0.0289711	50.1578	5.6792e-07	4.91056e-06	0_vs_12	DuxOE	0_vs_12_DuxOE
Gm14150	1354	0.724581	5.26641	50.0816	5.74435e-07	4.96241e-06	0_vs_12	DuxOE	0_vs_12_DuxOE
Zdhhc6	8284	0.616422	5.59495	50.0403	5.78001e-07	4.99098e-06	0_vs_12	DuxOE	0_vs_12_DuxOE
Zfp180	4560	0.77679	4.31478	50.0277	5.7909e-07	4.99813e-06	0_vs_12	DuxOE	0_vs_12_DuxOE
Gm32567	682	7.8507	-0.194102	51.7646	5.98855e-07	5.15482e-06	0_vs_12	DuxOE	0_vs_12_DuxOE
Gm9573	5231	4.53643	0.236649	49.7927	5.99873e-07	5.16128e-06	0_vs_12	DuxOE	0_vs_12_DuxOE
Zfp472	2489	1.16013	2.9668	49.6666	6.11367e-07	5.25545e-06	0_vs_12	DuxOE	0_vs_12_DuxOE
Rem1	2156	2.95114	0.654038	49.5868	6.1876e-07	5.3095e-06	0_vs_12	DuxOE	0_vs_12_DuxOE
Lig3	7284	0.609537	5.29614	49.4605	6.30666e-07	5.3996e-06	0_vs_12	DuxOE	0_vs_12_DuxOE
Arxes2	1532	1.1874	2.9798	49.4552	6.31169e-07	5.4015e-06	0_vs_12	DuxOE	0_vs_12_DuxOE
Slc30a6	3075	0.86343	4.02286	49.4095	6.35542e-07	5.43408e-06	0_vs_12	DuxOE	0_vs_12_DuxOE
Ceacam20	2888	0.711381	4.69543	49.3757	6.38801e-07	5.45951e-06	0_vs_12	DuxOE	0_vs_12_DuxOE
Dpagt1	3425	1.23851	2.99865	49.3644	6.39888e-07	5.46637e-06	0_vs_12	DuxOE	0_vs_12_DuxOE
Msh3	11254	0.634637	5.30036	49.3426	6.42009e-07	5.47962e-06	0_vs_12	DuxOE	0_vs_12_DuxOE
Zfp260	5790	0.761842	4.53309	49.242	6.51855e-07	5.54741e-06	0_vs_12	DuxOE	0_vs_12_DuxOE
Btf3l4	4546	0.602243	5.39482	49.2408	6.51973e-07	5.54741e-06	0_vs_12	DuxOE	0_vs_12_DuxOE
Zfyve16	7082	0.764309	4.547	49.1087	6.65166e-07	5.64965e-06	0_vs_12	DuxOE	0_vs_12_DuxOE
Znhit2	1281	1.35182	2.85593	49.0684	6.69252e-07	5.67933e-06	0_vs_12	DuxOE	0_vs_12_DuxOE
Bcap29	7590	0.701149	4.64651	49.0516	6.7096e-07	5.69131e-06	0_vs_12	DuxOE	0_vs_12_DuxOE
2810006K23Rik	2873	1.13176	3.19563	49.0307	6.73095e-07	5.70689e-06	0_vs_12	DuxOE	0_vs_12_DuxOE
Opa3	5082	0.963755	3.72868	48.9086	6.85713e-07	5.80363e-06	0_vs_12	DuxOE	0_vs_12_DuxOE
Zfp26	14154	0.848832	4.58819	48.8349	6.93458e-07	5.86401e-06	0_vs_12	DuxOE	0_vs_12_DuxOE
Bivm	4206	0.776047	4.31142	48.7441	7.03125e-07	5.93009e-06	0_vs_12	DuxOE	0_vs_12_DuxOE
Bet1l	3953	1.10224	3.36248	48.7346	7.04149e-07	5.93612e-06	0_vs_12	DuxOE	0_vs_12_DuxOE
Klf2	1847	0.60276	6.32215	48.5571	7.23513e-07	6.08067e-06	0_vs_12	DuxOE	0_vs_12_DuxOE
Vangl1	7156	0.631219	5.27864	48.524	7.27189e-07	6.10089e-06	0_vs_12	DuxOE	0_vs_12_DuxOE
Map9	6671	1.08848	3.73589	48.3597	7.45744e-07	6.23749e-06	0_vs_12	DuxOE	0_vs_12_DuxOE
Enox2	4356	1.08488	3.15211	48.2984	7.52799e-07	6.28828e-06	0_vs_12	DuxOE	0_vs_12_DuxOE
Tspan1	2329	2.0551	1.41587	48.141	7.71247e-07	6.43398e-06	0_vs_12	DuxOE	0_vs_12_DuxOE
Gm20045	5577	2.05879	1.29067	48.099	7.76244e-07	6.47286e-06	0_vs_12	DuxOE	0_vs_12_DuxOE
Phf7	5284	1.22334	2.8174	48.022	7.85521e-07	6.53019e-06	0_vs_12	DuxOE	0_vs_12_DuxOE
Gm28437	783	0.619666	9.96114	48.0212	7.85617e-07	6.53019e-06	0_vs_12	DuxOE	0_vs_12_DuxOE
Gm38312	1746	0.673769	4.78961	48.0132	7.86582e-07	6.53353e-06	0_vs_12	DuxOE	0_vs_12_DuxOE
2810408I11Rik	2341	0.961522	3.55148	47.9464	7.94735e-07	6.5927e-06	0_vs_12	DuxOE	0_vs_12_DuxOE
Gstcd	5401	0.628735	5.18752	47.9295	7.96816e-07	6.6071e-06	0_vs_12	DuxOE	0_vs_12_DuxOE
AC165294.2	1221	4.76204	-0.0500472	47.8366	8.08336e-07	6.68531e-06	0_vs_12	DuxOE	0_vs_12_DuxOE
Gm428	1322	5.47358	-0.194776	47.8142	8.11146e-07	6.70172e-06	0_vs_12	DuxOE	0_vs_12_DuxOE
I0C0044D17Rik	2264	5.57307	-0.109253	47.811	8.1155e-07	6.70172e-06	0_vs_12	DuxOE	0_vs_12_DuxOE
Speer4e	1603	7.63954	-0.358239	49.6335	8.12657e-07	6.70661e-06	0_vs_12	DuxOE	0_vs_12_DuxOE
Zfp945	10173	1.07076	3.53112	47.7976	8.13233e-07	6.70848e-06	0_vs_12	DuxOE	0_vs_12_DuxOE
Golph3l	2841	0.66379	4.79075	47.7078	8.24622e-07	6.79658e-06	0_vs_12	DuxOE	0_vs_12_DuxOE
mt-Tl1	75	4.77866	-0.030227	47.6579	8.31023e-07	6.8464e-06	0_vs_12	DuxOE	0_vs_12_DuxOE
9530059O14Rik	6620	2.58264	0.804869	47.5403	8.46334e-07	6.96656e-06	0_vs_12	DuxOE	0_vs_12_DuxOE
Gm48051	1222	7.59681	-0.406653	49.3189	8.50803e-07	6.99736e-06	0_vs_12	DuxOE	0_vs_12_DuxOE
Dhx33	10031	0.669827	5.12918	47.4959	8.522e-07	7.00584e-06	0_vs_12	DuxOE	0_vs_12_DuxOE
Gm12258	4429	1.81794	1.65838	47.3097	8.77276e-07	7.19468e-06	0_vs_12	DuxOE	0_vs_12_DuxOE
Gemin6	1428	0.649188	4.8795	47.1677	8.96926e-07	7.32337e-06	0_vs_12	DuxOE	0_vs_12_DuxOE
Zfp574	4870	0.784533	4.256	47.1604	8.97957e-07	7.32867e-06	0_vs_12	DuxOE	0_vs_12_DuxOE
Slc9a8	9095	0.675531	4.73485	47.1249	9.02949e-07	7.36316e-06	0_vs_12	DuxOE	0_vs_12_DuxOE
Zfp418	5347	2.43969	0.846041	47.0328	9.16059e-07	7.46372e-06	0_vs_12	DuxOE	0_vs_12_DuxOE
Dnajc28	3565	1.86198	1.604	46.9984	9.21009e-07	7.49769e-06	0_vs_12	DuxOE	0_vs_12_DuxOE
Zfp202	3877	1.28948	2.6412	46.9835	9.23154e-07	7.51197e-06	0_vs_12	DuxOE	0_vs_12_DuxOE
Nceh1	5253	0.769012	4.24905	46.9513	9.27826e-07	7.54679e-06	0_vs_12	DuxOE	0_vs_12_DuxOE
Gm11545	375	2.99533	0.446123	46.9214	9.32187e-07	7.57264e-06	0_vs_12	DuxOE	0_vs_12_DuxOE
Ankrd35	4081	0.88158	4.08266	46.8749	9.39008e-07	7.62482e-06	0_vs_12	DuxOE	0_vs_12_DuxOE
2210016L21Rik	3303	0.702607	4.73824	46.7551	9.56857e-07	7.74824e-06	0_vs_12	DuxOE	0_vs_12_DuxOE
Gpt2	5643	0.658657	5.34755	46.7242	9.61515e-07	7.77798e-06	0_vs_12	DuxOE	0_vs_12_DuxOE
Zfyve9	6459	0.769217	4.31847	46.7081	9.6395e-07	7.78784e-06	0_vs_12	DuxOE	0_vs_12_DuxOE
Bud31	1609	0.684377	5.19249	46.6817	9.67965e-07	7.8137e-06	0_vs_12	DuxOE	0_vs_12_DuxOE
Zbtb4	8117	2.87141	0.679307	46.6485	9.7304e-07	7.8473e-06	0_vs_12	DuxOE	0_vs_12_DuxOE
Gm10451	2494	0.957648	3.60094	46.6295	9.75957e-07	7.86239e-06	0_vs_12	DuxOE	0_vs_12_DuxOE
Rad9b	4322	0.916928	3.63728	46.4911	9.97494e-07	8.02845e-06	0_vs_12	DuxOE	0_vs_12_DuxOE
Gm50105	2711	2.16129	1.28798	46.4857	9.98333e-07	8.03183e-06	0_vs_12	DuxOE	0_vs_12_DuxOE
Dnajb3	1051	3.21999	0.344841	46.4749	1.00005e-06	8.04228e-06	0_vs_12	DuxOE	0_vs_12_DuxOE
Dnase2a	5389	1.19031	2.93007	46.4615	1.00217e-06	8.05594e-06	0_vs_12	DuxOE	0_vs_12_DuxOE
Kirrel	7463	0.771212	4.3362	46.3357	1.02229e-06	8.20399e-06	0_vs_12	DuxOE	0_vs_12_DuxOE
Erbb2	5210	1.19384	2.83362	46.2992	1.02821e-06	8.24112e-06	0_vs_12	DuxOE	0_vs_12_DuxOE
Ckap2l	3137	0.631005	5.59473	46.1981	1.04482e-06	8.36382e-06	0_vs_12	DuxOE	0_vs_12_DuxOE
Akap13	21024	0.70691	5.10354	46.1675	1.04991e-06	8.394e-06	0_vs_12	DuxOE	0_vs_12_DuxOE
Knl1	8542	0.64411	5.85822	46.1314	1.05593e-06	8.43863e-06	0_vs_12	DuxOE	0_vs_12_DuxOE
E2f2	4882	0.684559	4.64615	46.1098	1.05955e-06	8.46409e-06	0_vs_12	DuxOE	0_vs_12_DuxOE
Pramef6	2087	5.41764	-0.239169	46.0717	1.06599e-06	8.50487e-06	0_vs_12	DuxOE	0_vs_12_DuxOE
Gas2l1	6100	0.898294	3.90815	45.8036	1.11248e-06	8.83175e-06	0_vs_12	DuxOE	0_vs_12_DuxOE
Gm17767	3979	3.97237	0.115492	45.7267	1.12622e-06	8.92113e-06	0_vs_12	DuxOE	0_vs_12_DuxOE
Egln2	2800	0.700368	4.68865	45.725	1.12652e-06	8.92113e-06	0_vs_12	DuxOE	0_vs_12_DuxOE
Frmpd1	5324	1.89817	1.4716	45.6961	1.13173e-06	8.95499e-06	0_vs_12	DuxOE	0_vs_12_DuxOE
Gm5773	1143	7.5706	-0.431891	47.3699	1.13598e-06	8.98489e-06	0_vs_12	DuxOE	0_vs_12_DuxOE
Lipt1	2051	1.42564	2.28507	45.6459	1.14086e-06	9.01612e-06	0_vs_12	DuxOE	0_vs_12_DuxOE
Zcchc12	2280	1.03334	3.22913	45.5899	1.15111e-06	9.09338e-06	0_vs_12	DuxOE	0_vs_12_DuxOE
Gm6507	652	4.12952	-0.110967	45.4258	1.18179e-06	9.32424e-06	0_vs_12	DuxOE	0_vs_12_DuxOE
Map10	3542	2.17253	1.15146	45.4005	1.18661e-06	9.35452e-06	0_vs_12	DuxOE	0_vs_12_DuxOE
Fbxw7	7046	0.612791	5.1098	45.3471	1.19683e-06	9.43107e-06	0_vs_12	DuxOE	0_vs_12_DuxOE
Gm3176	1249	5.39535	-0.26193	45.3446	1.1973e-06	9.43107e-06	0_vs_12	DuxOE	0_vs_12_DuxOE
Mir22hg	1924	2.12489	1.11686	45.2937	1.20715e-06	9.50088e-06	0_vs_12	DuxOE	0_vs_12_DuxOE
Zfp27	4224	2.41409	0.950636	45.1377	1.23784e-06	9.72648e-06	0_vs_12	DuxOE	0_vs_12_DuxOE
2022-03-10	4249	5.35174	-0.286575	45.1036	1.24468e-06	9.76819e-06	0_vs_12	DuxOE	0_vs_12_DuxOE
Kif3b	5635	0.654247	4.84579	45.0418	1.25714e-06	9.85289e-06	0_vs_12	DuxOE	0_vs_12_DuxOE
Gm33973	534	5.33536	-0.308995	45.0121	1.26318e-06	9.88919e-06	0_vs_12	DuxOE	0_vs_12_DuxOE
Mab21l3	3610	1.0525	3.24017	44.976	1.27057e-06	9.93488e-06	0_vs_12	DuxOE	0_vs_12_DuxOE
1700123O20Rik	1935	0.84357	3.92664	44.88	1.29045e-06	1.00698e-05	0_vs_12	DuxOE	0_vs_12_DuxOE
Swsap1	1838	1.19908	2.7809	44.8463	1.29751e-06	1.01167e-05	0_vs_12	DuxOE	0_vs_12_DuxOE
Rnf125	1677	1.54998	2.14279	44.8396	1.29893e-06	1.01236e-05	0_vs_12	DuxOE	0_vs_12_DuxOE
Unc93a2	2945	1.98141	1.31256	44.8084	1.30551e-06	1.01607e-05	0_vs_12	DuxOE	0_vs_12_DuxOE
Tspan5	7389	0.775766	4.30419	44.807	1.3058e-06	1.01607e-05	0_vs_12	DuxOE	0_vs_12_DuxOE
Znhit6	2657	0.601172	5.16235	44.7769	1.31219e-06	1.0198e-05	0_vs_12	DuxOE	0_vs_12_DuxOE
Vmn2r94	13369	7.66051	-0.334658	46.3716	1.32168e-06	1.02635e-05	0_vs_12	DuxOE	0_vs_12_DuxOE
Glmn	2688	0.828226	3.86894	44.6838	1.33215e-06	1.03364e-05	0_vs_12	DuxOE	0_vs_12_DuxOE
Abcf3	3558	0.628788	5.11287	44.4693	1.37943e-06	1.06545e-05	0_vs_12	DuxOE	0_vs_12_DuxOE
Dolk	2104	1.91898	1.54127	44.4677	1.3798e-06	1.06545e-05	0_vs_12	DuxOE	0_vs_12_DuxOE
C1galt1	6092	0.856417	3.96475	44.4387	1.38632e-06	1.06876e-05	0_vs_12	DuxOE	0_vs_12_DuxOE
Spopfm2	2327	7.52338	-0.45927	46.0429	1.38995e-06	1.0707e-05	0_vs_12	DuxOE	0_vs_12_DuxOE
Cebpa	2636	2.26605	1.22063	44.3935	1.39658e-06	1.07538e-05	0_vs_12	DuxOE	0_vs_12_DuxOE
Id1	1160	0.967977	4.58614	44.2087	1.43936e-06	1.10522e-05	0_vs_12	DuxOE	0_vs_12_DuxOE
Klhl18	7021	1.78914	1.75852	44.1834	1.44534e-06	1.10804e-05	0_vs_12	DuxOE	0_vs_12_DuxOE
AI467606	1932	1.57722	2.14678	44.0958	1.46622e-06	1.12136e-05	0_vs_12	DuxOE	0_vs_12_DuxOE
Zfp408	4008	1.39843	2.41858	44.0012	1.48915e-06	1.13618e-05	0_vs_12	DuxOE	0_vs_12_DuxOE
Mfsd4b4	4479	1.32865	2.39769	43.9701	1.49676e-06	1.14153e-05	0_vs_12	DuxOE	0_vs_12_DuxOE
Bicra	7941	1.32271	2.39413	43.9567	1.50006e-06	1.14359e-05	0_vs_12	DuxOE	0_vs_12_DuxOE
Lck	2929	1.0949	3.6107	43.948	1.50221e-06	1.14478e-05	0_vs_12	DuxOE	0_vs_12_DuxOE
Zfp329	6732	0.988945	3.99017	43.8341	1.53059e-06	1.16225e-05	0_vs_12	DuxOE	0_vs_12_DuxOE
Zfp747	2824	1.67832	1.75992	43.8064	1.5376e-06	1.16665e-05	0_vs_12	DuxOE	0_vs_12_DuxOE
Tmem214	7580	0.720784	4.5339	43.75	1.55194e-06	1.17522e-05	0_vs_12	DuxOE	0_vs_12_DuxOE
Plekhg1	8997	0.796791	4.16812	43.7446	1.5533e-06	1.17578e-05	0_vs_12	DuxOE	0_vs_12_DuxOE
Obox4-ps33	1139	7.49339	-0.485632	45.2916	1.56105e-06	1.18072e-05	0_vs_12	DuxOE	0_vs_12_DuxOE
2810021J22Rik	3928	1.2603	2.52633	43.7043	1.56366e-06	1.18176e-05	0_vs_12	DuxOE	0_vs_12_DuxOE
Tmem186	3391	0.69737	4.4913	43.6665	1.57345e-06	1.18822e-05	0_vs_12	DuxOE	0_vs_12_DuxOE
Sec22a	5223	0.784711	4.02352	43.6	1.5908e-06	1.19897e-05	0_vs_12	DuxOE	0_vs_12_DuxOE
Calhm5	5323	2.8878	0.487225	43.5047	1.61607e-06	1.21563e-05	0_vs_12	DuxOE	0_vs_12_DuxOE
Rnf139	5110	0.891305	3.88529	43.3709	1.65227e-06	1.23932e-05	0_vs_12	DuxOE	0_vs_12_DuxOE
Fadd	3903	3.23999	0.18631	43.3692	1.65273e-06	1.23932e-05	0_vs_12	DuxOE	0_vs_12_DuxOE
Vegfc	2449	1.64009	2.42053	43.3399	1.66079e-06	1.24439e-05	0_vs_12	DuxOE	0_vs_12_DuxOE
Gm14401	1329	1.3703	2.28043	43.219	1.69445e-06	1.26863e-05	0_vs_12	DuxOE	0_vs_12_DuxOE
3110040M04Rik	945	4.74847	-0.0689161	43.1358	1.71805e-06	1.28429e-05	0_vs_12	DuxOE	0_vs_12_DuxOE
Ddx28	2262	0.974281	3.43269	43.1327	1.71894e-06	1.28446e-05	0_vs_12	DuxOE	0_vs_12_DuxOE
Ppp2r3a	12455	1.30832	2.49997	43.114	1.72429e-06	1.28796e-05	0_vs_12	DuxOE	0_vs_12_DuxOE
Gm9029	2410	4.54289	-0.239102	43.0799	1.73409e-06	1.29477e-05	0_vs_12	DuxOE	0_vs_12_DuxOE
Csk	3737	0.6525	4.79121	43.0614	1.73945e-06	1.29776e-05	0_vs_12	DuxOE	0_vs_12_DuxOE
Gm17026	1379	7.57728	-0.43133	44.4856	1.77084e-06	1.31862e-05	0_vs_12	DuxOE	0_vs_12_DuxOE
Zfp764	2508	3.38723	0.300628	42.9226	1.78019e-06	1.32507e-05	0_vs_12	DuxOE	0_vs_12_DuxOE
Gm8094	1408	7.44126	-0.539109	44.4416	1.78314e-06	1.32675e-05	0_vs_12	DuxOE	0_vs_12_DuxOE
Srxn1	2820	0.806343	4.00671	42.8336	1.80685e-06	1.34128e-05	0_vs_12	DuxOE	0_vs_12_DuxOE
Phf14	16040	0.623493	4.83144	42.7893	1.82028e-06	1.3502e-05	0_vs_12	DuxOE	0_vs_12_DuxOE
Terf2	4597	0.654892	4.6636	42.7803	1.82302e-06	1.35171e-05	0_vs_12	DuxOE	0_vs_12_DuxOE
Rab39	2971	1.58873	1.90098	42.769	1.82649e-06	1.35376e-05	0_vs_12	DuxOE	0_vs_12_DuxOE
Dnajb12	3369	0.937068	3.59301	42.754	1.83108e-06	1.35612e-05	0_vs_12	DuxOE	0_vs_12_DuxOE
Igfals	3167	2.10281	1.19539	42.7191	1.8418e-06	1.36195e-05	0_vs_12	DuxOE	0_vs_12_DuxOE
Ttc8	3782	1.53881	1.86115	42.7131	1.84367e-06	1.36281e-05	0_vs_12	DuxOE	0_vs_12_DuxOE
Sfta2	1085	4.63516	-0.152299	42.7107	1.84439e-06	1.36282e-05	0_vs_12	DuxOE	0_vs_12_DuxOE
Dedd2	5981	0.769646	4.22506	42.6605	1.85997e-06	1.37328e-05	0_vs_12	DuxOE	0_vs_12_DuxOE
Mrpl19	5450	0.662137	4.67676	42.6003	1.87886e-06	1.38562e-05	0_vs_12	DuxOE	0_vs_12_DuxOE
Smyd4	4329	0.751157	4.21341	42.5917	1.88158e-06	1.38709e-05	0_vs_12	DuxOE	0_vs_12_DuxOE
Gm12766	1823	7.51881	-0.459643	44.0863	1.8861e-06	1.38989e-05	0_vs_12	DuxOE	0_vs_12_DuxOE
Bysl	3854	0.70248	5.09036	42.5437	1.8968e-06	1.39724e-05	0_vs_12	DuxOE	0_vs_12_DuxOE
Zfp334	8205	1.22861	2.70618	42.518	1.90502e-06	1.40276e-05	0_vs_12	DuxOE	0_vs_12_DuxOE
Zfp267	6800	1.21666	2.80198	42.5035	1.90966e-06	1.40564e-05	0_vs_12	DuxOE	0_vs_12_DuxOE
Zfp976	4995	1.08979	3.51702	42.4946	1.91252e-06	1.4072e-05	0_vs_12	DuxOE	0_vs_12_DuxOE
Gm6284	4287	0.873835	3.94911	42.3998	1.94327e-06	1.42764e-05	0_vs_12	DuxOE	0_vs_12_DuxOE
Tedc2	2551	0.769488	4.03263	42.3897	1.94656e-06	1.42896e-05	0_vs_12	DuxOE	0_vs_12_DuxOE
Tead4	3598	0.653888	4.76641	42.2332	1.99862e-06	1.46327e-05	0_vs_12	DuxOE	0_vs_12_DuxOE
Gm26691	8909	7.40214	-0.567575	43.6718	2.01455e-06	1.47223e-05	0_vs_12	DuxOE	0_vs_12_DuxOE
Katnbl1	4051	0.746901	5.0638	42.1332	2.03265e-06	1.48366e-05	0_vs_12	DuxOE	0_vs_12_DuxOE
Prr5	1917	0.881747	3.73291	41.9817	2.08549e-06	1.51819e-05	0_vs_12	DuxOE	0_vs_12_DuxOE
Gm16004	311	7.44607	-0.538735	43.4238	2.09603e-06	1.52429e-05	0_vs_12	DuxOE	0_vs_12_DuxOE
Magel2	4631	4.05253	-0.173866	41.9517	2.0961e-06	1.52429e-05	0_vs_12	DuxOE	0_vs_12_DuxOE
Gm48436	504	7.42922	-0.540046	43.382	2.1101e-06	1.5325e-05	0_vs_12	DuxOE	0_vs_12_DuxOE
Olfr161	7133	7.40946	-0.567012	43.3802	2.11073e-06	1.5325e-05	0_vs_12	DuxOE	0_vs_12_DuxOE
Ap5z1	5919	1.1023	2.88244	41.7743	2.16023e-06	1.56607e-05	0_vs_12	DuxOE	0_vs_12_DuxOE
Psd4	11786	0.993105	3.5795	41.7648	2.16375e-06	1.56743e-05	0_vs_12	DuxOE	0_vs_12_DuxOE
Naalad2	4749	2.90612	0.499365	41.694	2.18996e-06	1.58522e-05	0_vs_12	DuxOE	0_vs_12_DuxOE
Pomgnt1	5463	0.824458	3.7761	41.6116	2.22092e-06	1.60642e-05	0_vs_12	DuxOE	0_vs_12_DuxOE
Endov	6138	1.25195	2.53125	41.5938	2.22767e-06	1.6101e-05	0_vs_12	DuxOE	0_vs_12_DuxOE
Ube2d-ps	3102	1.23228	2.59813	41.5764	2.2343e-06	1.61306e-05	0_vs_12	DuxOE	0_vs_12_DuxOE
Taf6l	5017	0.652332	4.62673	41.5432	2.247e-06	1.62041e-05	0_vs_12	DuxOE	0_vs_12_DuxOE
Bhlhe40	4705	0.680581	5.56475	41.5344	2.25038e-06	1.62163e-05	0_vs_12	DuxOE	0_vs_12_DuxOE
Them4	4025	1.31553	2.40319	41.5183	2.25658e-06	1.62548e-05	0_vs_12	DuxOE	0_vs_12_DuxOE
Ddias	3702	0.626539	4.85437	41.4777	2.2723e-06	1.63619e-05	0_vs_12	DuxOE	0_vs_12_DuxOE
Zfp105	2130	1.20545	2.57673	41.446	2.28465e-06	1.64447e-05	0_vs_12	DuxOE	0_vs_12_DuxOE
Gm9131	1089	7.69943	-0.331122	42.875	2.28949e-06	1.64701e-05	0_vs_12	DuxOE	0_vs_12_DuxOE
Obox4-ps17	1137	7.4119	-0.566825	42.8716	2.29076e-06	1.64701e-05	0_vs_12	DuxOE	0_vs_12_DuxOE
Dclre1b	8405	1.33048	2.49654	41.3568	2.31979e-06	1.66353e-05	0_vs_12	DuxOE	0_vs_12_DuxOE
Riox2	5290	0.697509	4.65513	41.3359	2.3281e-06	1.66824e-05	0_vs_12	DuxOE	0_vs_12_DuxOE
Zbtb3	2004	1.62776	1.72467	41.2958	2.34417e-06	1.67788e-05	0_vs_12	DuxOE	0_vs_12_DuxOE
Gm31224	513	7.36704	-0.596221	42.6234	2.3847e-06	1.70118e-05	0_vs_12	DuxOE	0_vs_12_DuxOE
Carf	14557	1.13337	2.72849	41.1814	2.39063e-06	1.70478e-05	0_vs_12	DuxOE	0_vs_12_DuxOE
Nepro	5741	0.610211	4.90855	41.0991	2.42471e-06	1.72588e-05	0_vs_12	DuxOE	0_vs_12_DuxOE
Gm15691	849	4.58087	-0.195704	40.9279	2.49725e-06	1.77291e-05	0_vs_12	DuxOE	0_vs_12_DuxOE
BC048403	3136	0.976318	3.49461	40.9082	2.50576e-06	1.77829e-05	0_vs_12	DuxOE	0_vs_12_DuxOE
Card6	6101	3.4305	0.151303	40.823	2.5429e-06	1.80132e-05	0_vs_12	DuxOE	0_vs_12_DuxOE
Cpsf4l	2246	1.22963	2.60288	40.7786	2.5625e-06	1.81186e-05	0_vs_12	DuxOE	0_vs_12_DuxOE
Zbtb8a	2321	1.00837	3.29519	40.738	2.58055e-06	1.82328e-05	0_vs_12	DuxOE	0_vs_12_DuxOE
AC163611.1	1446	7.3361	-0.625068	41.9915	2.64357e-06	1.8562e-05	0_vs_12	DuxOE	0_vs_12_DuxOE
Gm18805	655	7.3361	-0.625068	41.9915	2.64357e-06	1.8562e-05	0_vs_12	DuxOE	0_vs_12_DuxOE
Gm4810	1607	7.3361	-0.625068	41.9915	2.64357e-06	1.8562e-05	0_vs_12	DuxOE	0_vs_12_DuxOE
E2f8	5443	0.670172	4.62275	40.59	2.6476e-06	1.85748e-05	0_vs_12	DuxOE	0_vs_12_DuxOE
Gm28439	876	2.65457	0.51346	40.5884	2.6483e-06	1.85748e-05	0_vs_12	DuxOE	0_vs_12_DuxOE
Zscan10	2856	0.606166	5.52821	40.5682	2.65763e-06	1.86267e-05	0_vs_12	DuxOE	0_vs_12_DuxOE
Mmachc	2224	0.840486	3.86009	40.4987	2.68988e-06	1.87774e-05	0_vs_12	DuxOE	0_vs_12_DuxOE
Tmem168	5825	0.724505	4.40509	40.4812	2.69808e-06	1.88277e-05	0_vs_12	DuxOE	0_vs_12_DuxOE
Gm6089	938	4.02185	-0.196007	40.4465	2.71441e-06	1.89348e-05	0_vs_12	DuxOE	0_vs_12_DuxOE
Mief2	2716	0.974607	3.30736	40.443	2.71607e-06	1.89395e-05	0_vs_12	DuxOE	0_vs_12_DuxOE
Kctd21	2966	2.83685	0.433298	40.4206	2.72666e-06	1.89927e-05	0_vs_12	DuxOE	0_vs_12_DuxOE
Det1	4321	0.889837	3.53201	40.3624	2.75441e-06	1.91512e-05	0_vs_12	DuxOE	0_vs_12_DuxOE
Zfp229	5139	0.844306	3.79957	40.3325	2.76877e-06	1.92441e-05	0_vs_12	DuxOE	0_vs_12_DuxOE
Pmm2	5531	0.926482	3.4213	40.3175	2.77603e-06	1.92876e-05	0_vs_12	DuxOE	0_vs_12_DuxOE
Znhit1	1860	0.665268	4.68529	40.3001	2.78447e-06	1.93323e-05	0_vs_12	DuxOE	0_vs_12_DuxOE
Trmt61a	2433	0.765037	4.09689	40.2763	2.79607e-06	1.94047e-05	0_vs_12	DuxOE	0_vs_12_DuxOE
4833413E03Rik	1373	2.31504	0.813418	40.1795	2.84369e-06	1.96935e-05	0_vs_12	DuxOE	0_vs_12_DuxOE
Gm47996	942	5.45572	-0.215613	40.152	2.85738e-06	1.97741e-05	0_vs_12	DuxOE	0_vs_12_DuxOE
Hnf4aos	954	4.03786	-0.194862	40.1081	2.87942e-06	1.99131e-05	0_vs_12	DuxOE	0_vs_12_DuxOE
Mtus1	10078	0.660345	4.55181	40.0635	2.90198e-06	2.0035e-05	0_vs_12	DuxOE	0_vs_12_DuxOE
Arhgef5	9977	1.0606	3.12111	40.0596	2.90392e-06	2.00353e-05	0_vs_12	DuxOE	0_vs_12_DuxOE
Gm6768	1878	0.84745	3.66333	40.0585	2.90452e-06	2.00353e-05	0_vs_12	DuxOE	0_vs_12_DuxOE
Tada1	4110	1.77143	1.98066	40.0505	2.90856e-06	2.0056e-05	0_vs_12	DuxOE	0_vs_12_DuxOE
Mfsd3	2456	1.4818	1.86168	39.993	2.93803e-06	2.02229e-05	0_vs_12	DuxOE	0_vs_12_DuxOE
2210016F16Rik	3051	1.00629	3.4447	39.9652	2.95238e-06	2.03071e-05	0_vs_12	DuxOE	0_vs_12_DuxOE
Cdc42ep2	3411	2.11739	1.15365	39.9404	2.96522e-06	2.03802e-05	0_vs_12	DuxOE	0_vs_12_DuxOE
Gcnt4	5087	2.25919	0.770237	39.9375	2.96675e-06	2.03802e-05	0_vs_12	DuxOE	0_vs_12_DuxOE
Gm48419	2884	3.75015	-0.0898075	39.9046	2.98389e-06	2.04726e-05	0_vs_12	DuxOE	0_vs_12_DuxOE
Zbtb24	5123	0.845897	3.69935	39.7152	3.08492e-06	2.11129e-05	0_vs_12	DuxOE	0_vs_12_DuxOE
Gm10222	294	2.30801	0.813004	39.7045	3.09072e-06	2.11394e-05	0_vs_12	DuxOE	0_vs_12_DuxOE
Soga1	7984	1.23123	2.52509	39.6537	3.11853e-06	2.13049e-05	0_vs_12	DuxOE	0_vs_12_DuxOE
Zfp534	2885	1.18567	2.80713	39.6034	3.1463e-06	2.14592e-05	0_vs_12	DuxOE	0_vs_12_DuxOE
Drr1	2904	7.32859	-0.625632	40.9362	3.14781e-06	2.14592e-05	0_vs_12	DuxOE	0_vs_12_DuxOE
Sva	651	7.32859	-0.625632	40.9362	3.14781e-06	2.14592e-05	0_vs_12	DuxOE	0_vs_12_DuxOE
Gm13648	1536	1.67048	1.51366	39.567	3.16656e-06	2.15564e-05	0_vs_12	DuxOE	0_vs_12_DuxOE
Pcdhga1	5366	1.89885	1.36396	39.407	3.25737e-06	2.21041e-05	0_vs_12	DuxOE	0_vs_12_DuxOE
Glrb	4655	1.50744	2.04149	39.3974	3.26294e-06	2.21322e-05	0_vs_12	DuxOE	0_vs_12_DuxOE
Gm26797	4044	7.57063	-0.408891	40.6708	3.29066e-06	2.22985e-05	0_vs_12	DuxOE	0_vs_12_DuxOE
Gm44168	3539	2.1918	0.845879	39.2161	3.3695e-06	2.27925e-05	0_vs_12	DuxOE	0_vs_12_DuxOE
Wsb2	5857	0.617228	5.18732	39.1872	3.38684e-06	2.28936e-05	0_vs_12	DuxOE	0_vs_12_DuxOE
Cr1l	10349	0.841591	3.87841	39.1817	3.39017e-06	2.29e-05	0_vs_12	DuxOE	0_vs_12_DuxOE
C1galt1c1	1449	1.48036	1.86064	39.1597	3.40348e-06	2.29819e-05	0_vs_12	DuxOE	0_vs_12_DuxOE
Zfp959	2448	2.26355	0.837453	39.0931	3.44399e-06	2.32472e-05	0_vs_12	DuxOE	0_vs_12_DuxOE
Olfr1372-ps1	9812	1.04469	2.92886	39.0711	3.4575e-06	2.33128e-05	0_vs_12	DuxOE	0_vs_12_DuxOE
Zfp982	1488	1.13142	2.76001	39.0698	3.45834e-06	2.33128e-05	0_vs_12	DuxOE	0_vs_12_DuxOE
Ttl	5945	0.996047	3.41941	39.0629	3.46258e-06	2.33317e-05	0_vs_12	DuxOE	0_vs_12_DuxOE
Brf1	7788	0.870819	3.68589	39.0458	3.4731e-06	2.3378e-05	0_vs_12	DuxOE	0_vs_12_DuxOE
Ndor1	5837	0.628438	4.73812	39.0252	3.48588e-06	2.34476e-05	0_vs_12	DuxOE	0_vs_12_DuxOE
Arid5a	12540	1.41206	2.00067	39.0231	3.48718e-06	2.34481e-05	0_vs_12	DuxOE	0_vs_12_DuxOE
Rccd1	7897	0.759172	3.95157	39.0196	3.48938e-06	2.34547e-05	0_vs_12	DuxOE	0_vs_12_DuxOE
Ptprd	22822	1.58756	1.96687	38.9728	3.5186e-06	2.36263e-05	0_vs_12	DuxOE	0_vs_12_DuxOE
Defb13	452	5.15272	-0.458829	38.9488	3.53371e-06	2.36863e-05	0_vs_12	DuxOE	0_vs_12_DuxOE
Steap2	12144	0.643471	4.6859	38.9099	3.55828e-06	2.38111e-05	0_vs_12	DuxOE	0_vs_12_DuxOE
Zfp953	4677	1.60495	1.65256	38.9096	3.55852e-06	2.38111e-05	0_vs_12	DuxOE	0_vs_12_DuxOE
Itprip	3950	2.04658	1.00816	38.8947	3.56796e-06	2.38659e-05	0_vs_12	DuxOE	0_vs_12_DuxOE
Nlrp5-ps	4335	5.19032	-0.431858	38.8661	3.58622e-06	2.39604e-05	0_vs_12	DuxOE	0_vs_12_DuxOE
Gm37795	2459	0.799942	3.76235	38.8648	3.58708e-06	2.39604e-05	0_vs_12	DuxOE	0_vs_12_DuxOE
Nexmif	11532	1.3393	2.16364	38.8339	3.60693e-06	2.40846e-05	0_vs_12	DuxOE	0_vs_12_DuxOE
Obox4-ps23	1137	7.26679	-0.684966	40.1028	3.62112e-06	2.41626e-05	0_vs_12	DuxOE	0_vs_12_DuxOE
Tgfbr1	6534	0.660071	4.55469	38.7934	3.63313e-06	2.42266e-05	0_vs_12	DuxOE	0_vs_12_DuxOE
Zfp977	1425	2.45313	0.713118	38.7933	3.63323e-06	2.42266e-05	0_vs_12	DuxOE	0_vs_12_DuxOE
C130036L24Rik	6437	1.54372	1.75775	38.7762	3.64438e-06	2.42841e-05	0_vs_12	DuxOE	0_vs_12_DuxOE
Galnt11	6853	0.931196	3.35769	38.5492	3.7957e-06	2.51875e-05	0_vs_12	DuxOE	0_vs_12_DuxOE
Chmp6	2432	0.78538	3.93617	38.4999	3.8295e-06	2.53942e-05	0_vs_12	DuxOE	0_vs_12_DuxOE
Mettl1	2907	0.752804	4.0096	38.4921	3.83488e-06	2.54211e-05	0_vs_12	DuxOE	0_vs_12_DuxOE
Tmem136	3578	1.14815	2.75351	38.4878	3.83782e-06	2.54318e-05	0_vs_12	DuxOE	0_vs_12_DuxOE
Dnajb9	2549	0.886712	3.49825	38.4308	3.87736e-06	2.56762e-05	0_vs_12	DuxOE	0_vs_12_DuxOE
Fam171b	5744	1.06035	2.88121	38.399	3.89967e-06	2.5815e-05	0_vs_12	DuxOE	0_vs_12_DuxOE
Gm15777	876	1.79559	1.35734	38.3287	3.94939e-06	2.61171e-05	0_vs_12	DuxOE	0_vs_12_DuxOE
Ankib1	8541	0.679513	4.39586	38.3259	3.95136e-06	2.61212e-05	0_vs_12	DuxOE	0_vs_12_DuxOE
Klhdc7a	7807	1.41892	1.91336	38.2626	3.99678e-06	2.64032e-05	0_vs_12	DuxOE	0_vs_12_DuxOE
Serpinb1a	2303	1.51774	1.87004	38.2477	4.00754e-06	2.64561e-05	0_vs_12	DuxOE	0_vs_12_DuxOE
Nanp	1488	1.5961	1.74071	38.1358	4.08937e-06	2.69685e-05	0_vs_12	DuxOE	0_vs_12_DuxOE
Smpdl3b	2006	0.917125	3.39843	38.1264	4.09639e-06	2.69962e-05	0_vs_12	DuxOE	0_vs_12_DuxOE
Wscd2	15332	0.945297	3.44417	38.1197	4.10137e-06	2.70198e-05	0_vs_12	DuxOE	0_vs_12_DuxOE
BC017158	5526	1.60917	2.15521	38.0633	4.14345e-06	2.72503e-05	0_vs_12	DuxOE	0_vs_12_DuxOE
Med8	3001	0.62396	4.68566	38.0438	4.15812e-06	2.73374e-05	0_vs_12	DuxOE	0_vs_12_DuxOE
Zfp386	8753	1.34077	2.23355	38.0367	4.16348e-06	2.73595e-05	0_vs_12	DuxOE	0_vs_12_DuxOE
Halr1	981	0.978911	3.06116	38.0352	4.1646e-06	2.73595e-05	0_vs_12	DuxOE	0_vs_12_DuxOE
Gm18204	793	7.22558	-0.716258	39.2049	4.22054e-06	2.76625e-05	0_vs_12	DuxOE	0_vs_12_DuxOE
Sytl2	13948	3.68999	-0.131248	37.8977	4.26982e-06	2.79569e-05	0_vs_12	DuxOE	0_vs_12_DuxOE
Gm46992	1389	7.31203	-0.653952	39.0993	4.29796e-06	2.81029e-05	0_vs_12	DuxOE	0_vs_12_DuxOE
Gpr135	3150	2.08147	0.979886	37.8375	4.31677e-06	2.8197e-05	0_vs_12	DuxOE	0_vs_12_DuxOE
Zfp40	4482	2.57626	0.553501	37.8176	4.33245e-06	2.82898e-05	0_vs_12	DuxOE	0_vs_12_DuxOE
Vstm2b	2747	3.37228	0.284661	37.7633	4.37548e-06	2.85417e-05	0_vs_12	DuxOE	0_vs_12_DuxOE
Rbmxl2	1472	0.689666	6.21016	37.7566	4.38078e-06	2.85652e-05	0_vs_12	DuxOE	0_vs_12_DuxOE
Gm8566	465	2.03945	0.998491	37.7549	4.38214e-06	2.85652e-05	0_vs_12	DuxOE	0_vs_12_DuxOE
G430049J08Rik	2686	4.51021	-0.261932	37.6557	4.46211e-06	2.90082e-05	0_vs_12	DuxOE	0_vs_12_DuxOE
Zfp423	5608	0.644851	4.59249	37.6316	4.48184e-06	2.90971e-05	0_vs_12	DuxOE	0_vs_12_DuxOE
Olig2	2530	1.00188	3.10675	37.6197	4.4916e-06	2.91506e-05	0_vs_12	DuxOE	0_vs_12_DuxOE
Gm47199	733	2.69698	0.329131	37.5588	4.54181e-06	2.94233e-05	0_vs_12	DuxOE	0_vs_12_DuxOE
Sfmbt2	9128	0.674839	4.27814	37.5557	4.54435e-06	2.94234e-05	0_vs_12	DuxOE	0_vs_12_DuxOE
Dsel	5763	0.917791	3.51122	37.5266	4.56861e-06	2.95705e-05	0_vs_12	DuxOE	0_vs_12_DuxOE
Eef2k	7408	0.704786	4.14691	37.3942	4.68074e-06	3.02453e-05	0_vs_12	DuxOE	0_vs_12_DuxOE
Gm14139	1728	1.09263	2.79707	37.3639	4.70681e-06	3.03933e-05	0_vs_12	DuxOE	0_vs_12_DuxOE
Gm13034	3177	2.10572	0.997484	37.2921	4.76925e-06	3.07036e-05	0_vs_12	DuxOE	0_vs_12_DuxOE
Rbm12b2	3468	0.778354	3.76946	37.2871	4.77362e-06	3.07214e-05	0_vs_12	DuxOE	0_vs_12_DuxOE
Zfp428	1308	0.96932	3.95042	37.2385	4.81647e-06	3.0966e-05	0_vs_12	DuxOE	0_vs_12_DuxOE
Gm12116	2770	1.50844	1.70709	37.2096	4.84212e-06	3.11101e-05	0_vs_12	DuxOE	0_vs_12_DuxOE
Ino80c	2828	0.939602	3.42918	37.1982	4.85224e-06	3.11543e-05	0_vs_12	DuxOE	0_vs_12_DuxOE
Tram2	6661	0.81028	3.79699	37.154	4.89189e-06	3.13564e-05	0_vs_12	DuxOE	0_vs_12_DuxOE
H6pd	5236	0.794712	3.82358	37.1085	4.93302e-06	3.15568e-05	0_vs_12	DuxOE	0_vs_12_DuxOE
Rhbdd1	6966	0.673713	4.53966	37.1037	4.9374e-06	3.15744e-05	0_vs_12	DuxOE	0_vs_12_DuxOE
Obox4-ps16	1137	7.19122	-0.747666	38.2787	4.95564e-06	3.16463e-05	0_vs_12	DuxOE	0_vs_12_DuxOE
Haus2	3218	0.639689	4.60905	37.0017	5.03112e-06	3.20776e-05	0_vs_12	DuxOE	0_vs_12_DuxOE
Ift74	2656	0.773372	3.87911	36.97	5.06068e-06	3.22446e-05	0_vs_12	DuxOE	0_vs_12_DuxOE
Zfp978	1287	1.04818	2.94711	36.8917	5.13452e-06	3.26393e-05	0_vs_12	DuxOE	0_vs_12_DuxOE
Tfcp2	8063	0.691486	4.2381	36.859	5.16561e-06	3.28261e-05	0_vs_12	DuxOE	0_vs_12_DuxOE
Tdpoz2	1145	5.23381	-0.405653	36.8114	5.21132e-06	3.30837e-05	0_vs_12	DuxOE	0_vs_12_DuxOE
Slc35a5	8105	1.20292	2.39055	36.7544	5.26672e-06	3.33913e-05	0_vs_12	DuxOE	0_vs_12_DuxOE
Rfesd	3728	1.45667	2.054	36.7193	5.30108e-06	3.35869e-05	0_vs_12	DuxOE	0_vs_12_DuxOE
Ints12	7945	0.619685	4.61535	36.708	5.31222e-06	3.36353e-05	0_vs_12	DuxOE	0_vs_12_DuxOE
Ppp1r18	4317	0.67913	4.43012	36.6896	5.33037e-06	3.37391e-05	0_vs_12	DuxOE	0_vs_12_DuxOE
Gm21358	1659	5.08979	-0.511707	36.659	5.36075e-06	3.38979e-05	0_vs_12	DuxOE	0_vs_12_DuxOE
Smarca5-ps	3217	2.87672	0.344166	36.6501	5.36965e-06	3.39228e-05	0_vs_12	DuxOE	0_vs_12_DuxOE
Zfp1	2040	0.947521	3.20478	36.6441	5.37558e-06	3.39358e-05	0_vs_12	DuxOE	0_vs_12_DuxOE
4930571N24Rik	976	7.18327	-0.748232	37.7615	5.42663e-06	3.42019e-05	0_vs_12	DuxOE	0_vs_12_DuxOE
Faap24	1966	1.44563	1.89484	36.5772	5.44293e-06	3.42933e-05	0_vs_12	DuxOE	0_vs_12_DuxOE
Gm42879	2214	7.21775	-0.716822	37.7134	5.47289e-06	3.44524e-05	0_vs_12	DuxOE	0_vs_12_DuxOE
Ppcs	1605	0.774143	4.14911	36.5382	5.48249e-06	3.44973e-05	0_vs_12	DuxOE	0_vs_12_DuxOE
AC125149.1	255	5.08498	-0.512081	36.4772	5.54514e-06	3.48687e-05	0_vs_12	DuxOE	0_vs_12_DuxOE
Agtrap	4236	0.602375	5.03832	36.4669	5.55585e-06	3.49017e-05	0_vs_12	DuxOE	0_vs_12_DuxOE
Lmo4	3530	1.03104	2.93824	36.4372	5.58671e-06	3.50497e-05	0_vs_12	DuxOE	0_vs_12_DuxOE
Slf1	5881	0.6899	4.36155	36.4113	5.61368e-06	3.52074e-05	0_vs_12	DuxOE	0_vs_12_DuxOE
Kank4	4795	0.613783	4.65896	36.4046	5.62079e-06	3.52405e-05	0_vs_12	DuxOE	0_vs_12_DuxOE
Mmp14	5960	0.719862	4.3717	36.3543	5.67379e-06	3.55612e-05	0_vs_12	DuxOE	0_vs_12_DuxOE
Zfp446	7175	0.879553	3.43398	36.3102	5.72074e-06	3.58204e-05	0_vs_12	DuxOE	0_vs_12_DuxOE
Asb6	5439	0.72516	4.56866	36.2879	5.74461e-06	3.59464e-05	0_vs_12	DuxOE	0_vs_12_DuxOE
Gm4766	939	7.15055	-0.780164	37.4122	5.77266e-06	3.60631e-05	0_vs_12	DuxOE	0_vs_12_DuxOE
B3galt6	3184	3.34081	0.269381	36.1872	5.85386e-06	3.64978e-05	0_vs_12	DuxOE	0_vs_12_DuxOE
Rbm12b1	3122	1.31414	2.12957	36.1857	5.85553e-06	3.64978e-05	0_vs_12	DuxOE	0_vs_12_DuxOE
Vps52	3967	0.722825	4.35288	36.1799	5.86194e-06	3.6514e-05	0_vs_12	DuxOE	0_vs_12_DuxOE
Lpar5	1515	1.75909	1.39013	36.1212	5.92676e-06	3.68699e-05	0_vs_12	DuxOE	0_vs_12_DuxOE
Esp24	433	7.15324	-0.779976	37.248	5.94368e-06	3.69632e-05	0_vs_12	DuxOE	0_vs_12_DuxOE
Manea	4867	0.818397	3.6229	36.0818	5.97071e-06	3.71193e-05	0_vs_12	DuxOE	0_vs_12_DuxOE
Sigirr	3043	0.616584	4.90137	36.0772	5.97596e-06	3.71399e-05	0_vs_12	DuxOE	0_vs_12_DuxOE
Hivep1	9294	0.859724	3.52611	36.0613	5.99382e-06	3.72388e-05	0_vs_12	DuxOE	0_vs_12_DuxOE
Dcun1d1	9023	0.74339	3.95582	36.022	6.03822e-06	3.75026e-05	0_vs_12	DuxOE	0_vs_12_DuxOE
Afg1l	2705	0.866404	3.45127	36.0071	6.05506e-06	3.7595e-05	0_vs_12	DuxOE	0_vs_12_DuxOE
Gm7961	1436	7.18062	-0.74842	37.1383	6.06093e-06	3.76193e-05	0_vs_12	DuxOE	0_vs_12_DuxOE
Plscr1	2462	0.638058	4.45107	35.9873	6.07767e-06	3.76988e-05	0_vs_12	DuxOE	0_vs_12_DuxOE
Prmt6	4197	0.991789	2.94076	35.8349	6.25457e-06	3.86215e-05	0_vs_12	DuxOE	0_vs_12_DuxOE
Gjc1	5003	0.603577	4.69963	35.8295	6.26095e-06	3.86484e-05	0_vs_12	DuxOE	0_vs_12_DuxOE
Bcdin3d	4652	1.23589	2.4774	35.7956	6.30116e-06	3.88716e-05	0_vs_12	DuxOE	0_vs_12_DuxOE
Gm6882	2365	5.05795	-0.539077	35.7783	6.32172e-06	3.89734e-05	0_vs_12	DuxOE	0_vs_12_DuxOE
Zrsr1	4492	0.678281	4.21164	35.7458	6.36067e-06	3.91884e-05	0_vs_12	DuxOE	0_vs_12_DuxOE
Fut10	5007	0.799155	3.62085	35.7439	6.36288e-06	3.91895e-05	0_vs_12	DuxOE	0_vs_12_DuxOE
Plch1	8637	1.15695	2.52162	35.7002	6.4156e-06	3.94635e-05	0_vs_12	DuxOE	0_vs_12_DuxOE
Ogg1	2187	0.781533	3.78653	35.5845	6.55764e-06	4.02599e-05	0_vs_12	DuxOE	0_vs_12_DuxOE
Uros	3576	1.00104	3.10859	35.4943	6.67076e-06	4.08499e-05	0_vs_12	DuxOE	0_vs_12_DuxOE
Slc10a3	2023	3.49382	-0.0121262	35.48	6.68888e-06	4.09429e-05	0_vs_12	DuxOE	0_vs_12_DuxOE
Zswim9	11875	1.06086	2.72906	35.4751	6.69503e-06	4.09593e-05	0_vs_12	DuxOE	0_vs_12_DuxOE
Ncoa7	10565	1.43212	1.98036	35.4257	6.75814e-06	4.1306e-05	0_vs_12	DuxOE	0_vs_12_DuxOE
Gm6555	789	7.11147	-0.813219	36.433	6.87913e-06	4.1992e-05	0_vs_12	DuxOE	0_vs_12_DuxOE
Gm47405	5563	7.10601	-0.813597	36.2814	7.0704e-06	4.30774e-05	0_vs_12	DuxOE	0_vs_12_DuxOE
2610044O15Rik8	3859	0.950532	3.14776	35.1671	7.09929e-06	4.32397e-05	0_vs_12	DuxOE	0_vs_12_DuxOE
Zfp639	5475	0.618771	4.51732	35.1238	7.15816e-06	4.35839e-05	0_vs_12	DuxOE	0_vs_12_DuxOE
Zdhhc15	5509	0.857751	3.49758	35.0795	7.21899e-06	4.38575e-05	0_vs_12	DuxOE	0_vs_12_DuxOE
Gm44593	1249	7.1142	-0.81303	36.1609	7.22664e-06	4.38779e-05	0_vs_12	DuxOE	0_vs_12_DuxOE
Zbtb7c	4732	0.908561	3.41151	35.0738	7.22692e-06	4.38779e-05	0_vs_12	DuxOE	0_vs_12_DuxOE
AC165294.1	1218	7.24877	-0.686283	36.0888	7.32203e-06	4.43852e-05	0_vs_12	DuxOE	0_vs_12_DuxOE
Gm40331	217	7.24877	-0.686283	36.0888	7.32203e-06	4.43852e-05	0_vs_12	DuxOE	0_vs_12_DuxOE
Gm48155	526	7.10328	-0.813786	35.8546	7.64132e-06	4.60012e-05	0_vs_12	DuxOE	0_vs_12_DuxOE
Ficd	3133	1.35309	1.93928	34.7551	7.68234e-06	4.62047e-05	0_vs_12	DuxOE	0_vs_12_DuxOE
Gm49873	829	5.10675	-0.485973	34.7066	7.75441e-06	4.6609e-05	0_vs_12	DuxOE	0_vs_12_DuxOE
Rgs19	2230	0.802824	3.6589	34.6801	7.79408e-06	4.67939e-05	0_vs_12	DuxOE	0_vs_12_DuxOE
Zfp426	4888	1.13135	2.6638	34.6779	7.79735e-06	4.67939e-05	0_vs_12	DuxOE	0_vs_12_DuxOE
Zbtb18	6138	0.676502	4.70011	34.6376	7.85805e-06	4.71287e-05	0_vs_12	DuxOE	0_vs_12_DuxOE
Msra	4295	0.939657	3.10757	34.6341	7.86335e-06	4.71457e-05	0_vs_12	DuxOE	0_vs_12_DuxOE
Gm44565	269	7.0685	-0.847243	35.5485	8.08195e-06	4.83356e-05	0_vs_12	DuxOE	0_vs_12_DuxOE
Gm7102	1624	7.0685	-0.847243	35.5485	8.08195e-06	4.83356e-05	0_vs_12	DuxOE	0_vs_12_DuxOE
B3galnt1	2028	0.936563	3.03373	34.4446	8.15649e-06	4.87614e-05	0_vs_12	DuxOE	0_vs_12_DuxOE
Plekhg2	6797	1.05551	3.20362	34.4147	8.20385e-06	4.90037e-05	0_vs_12	DuxOE	0_vs_12_DuxOE
Gm5276	1047	7.06573	-0.847432	35.4636	8.20904e-06	4.90194e-05	0_vs_12	DuxOE	0_vs_12_DuxOE
Cptp	2709	1.82912	1.40543	34.3868	8.24826e-06	4.92383e-05	0_vs_12	DuxOE	0_vs_12_DuxOE
Fbxo46	4936	1.16337	2.37376	34.3804	8.25846e-06	4.92839e-05	0_vs_12	DuxOE	0_vs_12_DuxOE
Asf1a	3638	0.743934	3.91009	34.3359	8.33002e-06	4.96646e-05	0_vs_12	DuxOE	0_vs_12_DuxOE
Dph5	8027	0.729455	3.84027	34.3006	8.38726e-06	4.99904e-05	0_vs_12	DuxOE	0_vs_12_DuxOE
Btd	2353	1.22339	2.45634	34.2762	8.42706e-06	5.0212e-05	0_vs_12	DuxOE	0_vs_12_DuxOE
3110001I22Rik	1705	1.7269	1.46848	34.2728	8.43249e-06	5.02193e-05	0_vs_12	DuxOE	0_vs_12_DuxOE
Phf11c	3459	1.67392	1.33582	34.2693	8.43837e-06	5.02326e-05	0_vs_12	DuxOE	0_vs_12_DuxOE
Catsper2	3695	2.33452	0.833205	34.2657	8.44415e-06	5.02515e-05	0_vs_12	DuxOE	0_vs_12_DuxOE
Gm8255	305	4.98579	-0.596341	34.2563	8.45957e-06	5.02921e-05	0_vs_12	DuxOE	0_vs_12_DuxOE
Dph7	2365	0.685928	4.05028	34.2192	8.52072e-06	5.05973e-05	0_vs_12	DuxOE	0_vs_12_DuxOE
Gpr63	2588	3.56631	-0.239711	34.2041	8.5458e-06	5.0715e-05	0_vs_12	DuxOE	0_vs_12_DuxOE
Obox4-ps27	1362	5.03031	-0.566604	34.1027	8.71607e-06	5.16007e-05	0_vs_12	DuxOE	0_vs_12_DuxOE
Ybey	5701	1.22415	2.18897	34.0614	8.78637e-06	5.1966e-05	0_vs_12	DuxOE	0_vs_12_DuxOE
Cyb561d2	1974	1.48585	2.07516	34.0439	8.81645e-06	5.20797e-05	0_vs_12	DuxOE	0_vs_12_DuxOE
Polm	3658	0.774684	3.74585	33.9583	8.96494e-06	5.28668e-05	0_vs_12	DuxOE	0_vs_12_DuxOE
Stx18	4593	0.96065	3.01062	33.9484	8.98218e-06	5.29284e-05	0_vs_12	DuxOE	0_vs_12_DuxOE
Adal	5317	0.720868	3.91432	33.9265	9.02076e-06	5.31395e-05	0_vs_12	DuxOE	0_vs_12_DuxOE
Nagk	4676	0.912727	3.24495	33.8937	9.07875e-06	5.34319e-05	0_vs_12	DuxOE	0_vs_12_DuxOE
Kcnb1	11488	1.09282	2.55048	33.807	9.23409e-06	5.42133e-05	0_vs_12	DuxOE	0_vs_12_DuxOE
Armc6	3262	0.708203	3.94301	33.8047	9.23817e-06	5.42206e-05	0_vs_12	DuxOE	0_vs_12_DuxOE
Ngly1	7555	1.01656	2.92446	33.7871	9.2701e-06	5.43914e-05	0_vs_12	DuxOE	0_vs_12_DuxOE
Zfhx3	20976	0.757596	3.76834	33.7813	9.28066e-06	5.44278e-05	0_vs_12	DuxOE	0_vs_12_DuxOE
Gm33700	697	4.28353	-0.457488	33.7785	9.28579e-06	5.44336e-05	0_vs_12	DuxOE	0_vs_12_DuxOE
Exph5	10519	3.02399	0.00799187	33.7072	9.41649e-06	5.51324e-05	0_vs_12	DuxOE	0_vs_12_DuxOE
Arid1b	12600	0.728416	3.86693	33.6797	9.46733e-06	5.54132e-05	0_vs_12	DuxOE	0_vs_12_DuxOE
Glis2	4373	0.694422	4.43857	33.6379	9.54534e-06	5.58187e-05	0_vs_12	DuxOE	0_vs_12_DuxOE
Sema4b	5645	0.602845	5.19055	33.6179	9.58295e-06	5.60093e-05	0_vs_12	DuxOE	0_vs_12_DuxOE
Asap3	4225	0.901371	3.25147	33.5773	9.65969e-06	5.63846e-05	0_vs_12	DuxOE	0_vs_12_DuxOE
Gm4557	907	7.02707	-0.881896	34.5652	9.69792e-06	5.65903e-05	0_vs_12	DuxOE	0_vs_12_DuxOE
Dlgap2	6149	2.77756	0.268636	33.5451	9.72115e-06	5.66914e-05	0_vs_12	DuxOE	0_vs_12_DuxOE
Gm9343	2609	7.164	-0.779221	34.5193	9.78161e-06	5.70094e-05	0_vs_12	DuxOE	0_vs_12_DuxOE
Map2k3os	1291	1.10151	2.56222	33.3741	1.00543e-05	5.83859e-05	0_vs_12	DuxOE	0_vs_12_DuxOE
Ednrb	4266	1.64837	1.37953	33.371	1.00606e-05	5.84049e-05	0_vs_12	DuxOE	0_vs_12_DuxOE
Glt1d1	4378	0.601793	4.5539	33.3497	1.0103e-05	5.86157e-05	0_vs_12	DuxOE	0_vs_12_DuxOE
Vldlr	10068	1.15117	2.45718	33.3092	1.01841e-05	5.90075e-05	0_vs_12	DuxOE	0_vs_12_DuxOE
Gm12731	268	7.02989	-0.881707	34.3034	1.01862e-05	5.90075e-05	0_vs_12	DuxOE	0_vs_12_DuxOE
Mb21d2	3260	0.976182	2.92396	33.2846	1.02338e-05	5.91956e-05	0_vs_12	DuxOE	0_vs_12_DuxOE
Dapp1	4124	1.19102	2.26325	33.2769	1.02492e-05	5.92316e-05	0_vs_12	DuxOE	0_vs_12_DuxOE
Skida1	4927	2.81148	0.152892	33.2437	1.03169e-05	5.95628e-05	0_vs_12	DuxOE	0_vs_12_DuxOE
Zfp36	3470	1.21573	2.43411	33.2329	1.0339e-05	5.96424e-05	0_vs_12	DuxOE	0_vs_12_DuxOE
Zfp952	4368	0.994737	2.86596	33.2277	1.03496e-05	5.96858e-05	0_vs_12	DuxOE	0_vs_12_DuxOE
Zfp24	6271	0.63504	4.68521	33.2061	1.03939e-05	5.98512e-05	0_vs_12	DuxOE	0_vs_12_DuxOE
Gm40879	612	4.38051	-0.357987	33.2054	1.03954e-05	5.98512e-05	0_vs_12	DuxOE	0_vs_12_DuxOE
Gpatch3	2086	1.24137	2.312	33.2046	1.0397e-05	5.98512e-05	0_vs_12	DuxOE	0_vs_12_DuxOE
1700030J22Rik	2996	1.66043	1.41184	33.1174	1.05782e-05	6.07125e-05	0_vs_12	DuxOE	0_vs_12_DuxOE
Eif2ak2	5113	0.704831	4.0406	33.0869	1.06426e-05	6.10272e-05	0_vs_12	DuxOE	0_vs_12_DuxOE
2310043M15Rik	1580	1.40947	1.70183	33.0727	1.06725e-05	6.11592e-05	0_vs_12	DuxOE	0_vs_12_DuxOE
Zfp526	3380	1.50188	2.1688	33.0504	1.07199e-05	6.13658e-05	0_vs_12	DuxOE	0_vs_12_DuxOE
Lysmd4	5121	1.13954	2.83878	33.05	1.07208e-05	6.13658e-05	0_vs_12	DuxOE	0_vs_12_DuxOE
Mttp	6206	0.770813	3.61684	33.0369	1.07488e-05	6.15076e-05	0_vs_12	DuxOE	0_vs_12_DuxOE
Gm20541	1406	1.05979	3.23204	32.9542	1.09269e-05	6.24523e-05	0_vs_12	DuxOE	0_vs_12_DuxOE
Reep3	8294	0.817035	3.5175	32.949	1.09383e-05	6.2499e-05	0_vs_12	DuxOE	0_vs_12_DuxOE
Gm14124	3018	0.982286	3.49975	32.9439	1.09495e-05	6.25442e-05	0_vs_12	DuxOE	0_vs_12_DuxOE
Tada2b	3791	1.05991	2.73233	32.896	1.10543e-05	6.31052e-05	0_vs_12	DuxOE	0_vs_12_DuxOE
C330018D20Rik	3233	1.0721	2.62124	32.8567	1.11413e-05	6.35264e-05	0_vs_12	DuxOE	0_vs_12_DuxOE
Adck1	5549	0.682211	4.07254	32.8469	1.1163e-05	6.36127e-05	0_vs_12	DuxOE	0_vs_12_DuxOE
Sgms1	10546	0.654937	4.3268	32.7885	1.12939e-05	6.4301e-05	0_vs_12	DuxOE	0_vs_12_DuxOE
Otud1	2832	0.996546	2.87586	32.7789	1.13156e-05	6.44059e-05	0_vs_12	DuxOE	0_vs_12_DuxOE
Zc3h12a	2882	0.79379	3.57999	32.7604	1.13574e-05	6.46244e-05	0_vs_12	DuxOE	0_vs_12_DuxOE
Fkbpl	1336	2.01887	1.20965	32.7415	1.14004e-05	6.48113e-05	0_vs_12	DuxOE	0_vs_12_DuxOE
Ppp1r26	5619	1.50351	1.52796	32.7189	1.14521e-05	6.50671e-05	0_vs_12	DuxOE	0_vs_12_DuxOE
Zfp689	3621	1.60341	1.49181	32.7013	1.14924e-05	6.5257e-05	0_vs_12	DuxOE	0_vs_12_DuxOE
Tmem212	716	6.98152	-0.917597	33.662	1.15005e-05	6.5284e-05	0_vs_12	DuxOE	0_vs_12_DuxOE
Rnf113a2	1383	0.711532	4.04015	32.6691	1.15666e-05	6.56401e-05	0_vs_12	DuxOE	0_vs_12_DuxOE
Nqo1	1553	0.63766	4.31537	32.6571	1.15945e-05	6.5759e-05	0_vs_12	DuxOE	0_vs_12_DuxOE
Gm8206	2392	1.7217	1.22633	32.6363	1.16429e-05	6.59945e-05	0_vs_12	DuxOE	0_vs_12_DuxOE
Tmem251	3367	1.07686	2.59574	32.59	1.17514e-05	6.65508e-05	0_vs_12	DuxOE	0_vs_12_DuxOE
Sac3d1	1442	0.659725	4.75293	32.5025	1.19595e-05	6.76694e-05	0_vs_12	DuxOE	0_vs_12_DuxOE
Synpo2	13089	1.56954	1.60625	32.4936	1.19808e-05	6.77703e-05	0_vs_12	DuxOE	0_vs_12_DuxOE
Gm6871	1892	1.1088	2.86438	32.4281	1.21395e-05	6.85467e-05	0_vs_12	DuxOE	0_vs_12_DuxOE
Abitram	5574	1.01734	2.79878	32.4179	1.21646e-05	6.86682e-05	0_vs_12	DuxOE	0_vs_12_DuxOE
Chml	6975	0.705112	4.29354	32.3956	1.22191e-05	6.89557e-05	0_vs_12	DuxOE	0_vs_12_DuxOE
Zfp566	1728	1.40668	2.14395	32.3248	1.23945e-05	6.97407e-05	0_vs_12	DuxOE	0_vs_12_DuxOE
Gm13106	1443	7.01581	-0.882653	33.2407	1.24653e-05	7.00975e-05	0_vs_12	DuxOE	0_vs_12_DuxOE
Hip1	12961	0.671472	4.05446	32.281	1.25044e-05	7.02561e-05	0_vs_12	DuxOE	0_vs_12_DuxOE
Ccdc116	4501	3.21723	0.154587	32.277	1.25145e-05	7.02922e-05	0_vs_12	DuxOE	0_vs_12_DuxOE
9130024F11Rik	5779	2.82184	0.168251	32.1813	1.27587e-05	7.14545e-05	0_vs_12	DuxOE	0_vs_12_DuxOE
Zfp182	5733	1.34619	2.08384	32.1157	1.29291e-05	7.22826e-05	0_vs_12	DuxOE	0_vs_12_DuxOE
Hexim2	2373	1.79504	1.42057	32.0909	1.29941e-05	7.25825e-05	0_vs_12	DuxOE	0_vs_12_DuxOE
Taf1c	3490	0.803996	3.67593	32.0555	1.30875e-05	7.30616e-05	0_vs_12	DuxOE	0_vs_12_DuxOE
Gm6051	352	4.27541	-0.458575	31.9777	1.32956e-05	7.40298e-05	0_vs_12	DuxOE	0_vs_12_DuxOE
Rapgef3	6336	0.762125	3.60295	31.9669	1.33248e-05	7.41494e-05	0_vs_12	DuxOE	0_vs_12_DuxOE
Zfp97	2684	0.914923	3.26244	31.8987	1.35105e-05	7.50959e-05	0_vs_12	DuxOE	0_vs_12_DuxOE
AA386476	2407	1.59604	1.39589	31.8795	1.35632e-05	7.52798e-05	0_vs_12	DuxOE	0_vs_12_DuxOE
Mtmr10	7873	0.88066	3.48806	31.8705	1.35882e-05	7.53964e-05	0_vs_12	DuxOE	0_vs_12_DuxOE
Cmklr1	3408	0.652672	4.51231	31.8436	1.36626e-05	7.57876e-05	0_vs_12	DuxOE	0_vs_12_DuxOE
Gm28386	1849	3.44641	-0.332785	31.7752	1.38543e-05	7.67402e-05	0_vs_12	DuxOE	0_vs_12_DuxOE
4931414P19Rik	3078	1.17378	2.35085	31.77	1.38689e-05	7.6777e-05	0_vs_12	DuxOE	0_vs_12_DuxOE
Simc1	5675	0.63942	4.26262	31.7523	1.39188e-05	7.7031e-05	0_vs_12	DuxOE	0_vs_12_DuxOE
Brinp1	6181	1.91005	0.857487	31.6818	1.41204e-05	7.8079e-05	0_vs_12	DuxOE	0_vs_12_DuxOE
Gm40987	1656	1.23484	2.09526	31.6567	1.41931e-05	7.83679e-05	0_vs_12	DuxOE	0_vs_12_DuxOE
2500004C02Rik	2147	3.52166	-0.263132	31.6372	1.42497e-05	7.86129e-05	0_vs_12	DuxOE	0_vs_12_DuxOE
Fam118b	6122	0.610789	4.35704	31.5752	1.44312e-05	7.95227e-05	0_vs_12	DuxOE	0_vs_12_DuxOE
Myo1f	4970	0.703761	4.13013	31.5247	1.45811e-05	8.02335e-05	0_vs_12	DuxOE	0_vs_12_DuxOE
Dipk2a	3950	0.729365	4.0821	31.5123	1.46184e-05	8.03926e-05	0_vs_12	DuxOE	0_vs_12_DuxOE
Rwdd2b	3917	1.10316	2.44211	31.5037	1.4644e-05	8.05107e-05	0_vs_12	DuxOE	0_vs_12_DuxOE
Olfr1277	5944	7.013	-0.882842	32.3453	1.48255e-05	8.13922e-05	0_vs_12	DuxOE	0_vs_12_DuxOE
Tbc1d5	13334	0.781759	3.47425	31.416	1.49095e-05	8.17829e-05	0_vs_12	DuxOE	0_vs_12_DuxOE
Ccdc32	2214	0.863794	3.20317	31.3274	1.51833e-05	8.30948e-05	0_vs_12	DuxOE	0_vs_12_DuxOE
Gm5320	1519	2.08087	0.630594	31.3118	1.52318e-05	8.33131e-05	0_vs_12	DuxOE	0_vs_12_DuxOE
Gm44566	304	4.30802	-0.431639	31.305	1.52534e-05	8.34048e-05	0_vs_12	DuxOE	0_vs_12_DuxOE
Zfp623	2486	0.898912	3.04114	31.2302	1.54898e-05	8.45998e-05	0_vs_12	DuxOE	0_vs_12_DuxOE
Fbxo48	2247	1.17274	2.18402	31.2218	1.55166e-05	8.47016e-05	0_vs_12	DuxOE	0_vs_12_DuxOE
Chpf2	5588	1.5092	1.52821	31.2056	1.55684e-05	8.49459e-05	0_vs_12	DuxOE	0_vs_12_DuxOE
Bicc1	7441	0.994244	2.69257	31.2037	1.55746e-05	8.49459e-05	0_vs_12	DuxOE	0_vs_12_DuxOE
Fam227b	2535	4.13054	-0.56785	31.1926	1.56103e-05	8.51166e-05	0_vs_12	DuxOE	0_vs_12_DuxOE
Gm29125	3220	7.09238	-0.81454	32.0573	1.56863e-05	8.54582e-05	0_vs_12	DuxOE	0_vs_12_DuxOE
Ephb1	7002	3.40226	0.135243	31.1626	1.57071e-05	8.55227e-05	0_vs_12	DuxOE	0_vs_12_DuxOE
Ecm2	5677	2.02253	0.780345	31.1602	1.57148e-05	8.55403e-05	0_vs_12	DuxOE	0_vs_12_DuxOE
Gm20625	698	1.64688	1.31208	31.1294	1.5815e-05	8.5964e-05	0_vs_12	DuxOE	0_vs_12_DuxOE
Gm14296	9870	0.929878	2.90785	31.0846	1.5962e-05	8.66651e-05	0_vs_12	DuxOE	0_vs_12_DuxOE
Gcc1	5287	0.759079	3.69323	31.0603	1.60423e-05	8.69919e-05	0_vs_12	DuxOE	0_vs_12_DuxOE
A530076I17Rik	3743	6.94326	-0.953631	31.9424	1.60449e-05	8.69919e-05	0_vs_12	DuxOE	0_vs_12_DuxOE
Tlx2	1582	2.51731	0.185959	31.0454	1.60917e-05	8.72213e-05	0_vs_12	DuxOE	0_vs_12_DuxOE
Slc35c1	3275	1.20161	2.65158	31.0305	1.61413e-05	8.73915e-05	0_vs_12	DuxOE	0_vs_12_DuxOE
Platr23	2439	1.32169	1.9213	31.0218	1.61705e-05	8.74756e-05	0_vs_12	DuxOE	0_vs_12_DuxOE
Gm43088	2347	2.98748	-0.0124779	31.0022	1.6236e-05	8.77394e-05	0_vs_12	DuxOE	0_vs_12_DuxOE
Rhbdd2	7534	0.764574	3.79732	30.9668	1.63552e-05	8.83007e-05	0_vs_12	DuxOE	0_vs_12_DuxOE
Zfp422	3625	0.99361	2.77333	30.9275	1.64891e-05	8.89483e-05	0_vs_12	DuxOE	0_vs_12_DuxOE
A4galt	2278	0.998918	3.01021	30.9088	1.65528e-05	8.92423e-05	0_vs_12	DuxOE	0_vs_12_DuxOE
Cfap97	5157	0.682991	3.89352	30.8935	1.66055e-05	8.95009e-05	0_vs_12	DuxOE	0_vs_12_DuxOE
Gm27168	361	6.88896	-0.991562	31.7522	1.66584e-05	8.97284e-05	0_vs_12	DuxOE	0_vs_12_DuxOE
Olfr449	2024	7.05188	-0.848377	31.6728	1.69222e-05	9.09021e-05	0_vs_12	DuxOE	0_vs_12_DuxOE
Timm22	3183	0.671111	4.04725	30.7665	1.70491e-05	9.14812e-05	0_vs_12	DuxOE	0_vs_12_DuxOE
0610031O16Rik	2482	6.89192	-0.991372	31.6281	1.70728e-05	9.15569e-05	0_vs_12	DuxOE	0_vs_12_DuxOE
Rhob	2349	1.04843	2.84125	30.7245	1.71984e-05	9.22052e-05	0_vs_12	DuxOE	0_vs_12_DuxOE
Fitm2	3967	0.903008	3.00257	30.6765	1.73712e-05	9.30277e-05	0_vs_12	DuxOE	0_vs_12_DuxOE
Atf5	1993	0.721417	3.77654	30.6608	1.74281e-05	9.32953e-05	0_vs_12	DuxOE	0_vs_12_DuxOE
Irak3	3676	0.891237	3.14192	30.617	1.75878e-05	9.4056e-05	0_vs_12	DuxOE	0_vs_12_DuxOE
Nab2	2941	1.17502	2.27494	30.5513	1.78304e-05	9.51417e-05	0_vs_12	DuxOE	0_vs_12_DuxOE
Arhgef6	8552	1.84305	0.908782	30.5138	1.79707e-05	9.57838e-05	0_vs_12	DuxOE	0_vs_12_DuxOE
Zfp791	2946	1.85897	1.3064	30.437	1.82616e-05	9.71993e-05	0_vs_12	DuxOE	0_vs_12_DuxOE
mt-Te	69	6.88304	-0.991941	31.255	1.83886e-05	9.77399e-05	0_vs_12	DuxOE	0_vs_12_DuxOE
Aoah	5925	0.729943	3.80395	30.3957	1.84202e-05	9.7854e-05	0_vs_12	DuxOE	0_vs_12_DuxOE
Mrtfa	6421	0.643657	4.25926	30.3759	1.84967e-05	9.8233e-05	0_vs_12	DuxOE	0_vs_12_DuxOE
1700108F19Rik	3178	1.01549	2.84974	30.3627	1.85478e-05	9.84502e-05	0_vs_12	DuxOE	0_vs_12_DuxOE
D17H6S53E	2280	2.29107	0.417045	30.3565	1.85719e-05	9.85508e-05	0_vs_12	DuxOE	0_vs_12_DuxOE
Gprc5a	2083	0.706179	3.9024	30.2958	1.88099e-05	9.96209e-05	0_vs_12	DuxOE	0_vs_12_DuxOE
Vcan	14462	0.764225	3.96694	30.2482	1.89986e-05	0.000100509	0_vs_12	DuxOE	0_vs_12_DuxOE
Lexm	1673	1.31649	2.015	30.229	1.90756e-05	0.000100806	0_vs_12	DuxOE	0_vs_12_DuxOE
Fbxo10	4691	1.04901	2.52963	30.2253	1.90903e-05	0.000100856	0_vs_12	DuxOE	0_vs_12_DuxOE
Slc2a5	3402	1.56597	1.74583	30.175	1.92932e-05	0.000101843	0_vs_12	DuxOE	0_vs_12_DuxOE
AC140325.3	1443	6.96722	-0.918543	30.8091	2.01096e-05	0.000105602	0_vs_12	DuxOE	0_vs_12_DuxOE
Chst3	6497	1.40349	1.62822	29.9412	2.02681e-05	0.000106376	0_vs_12	DuxOE	0_vs_12_DuxOE
Gm9611	1412	6.84187	-1.02992	30.7611	2.03052e-05	0.000106541	0_vs_12	DuxOE	0_vs_12_DuxOE
Rapgef4	6677	2.7835	-0.0106756	29.9258	2.03344e-05	0.000106665	0_vs_12	DuxOE	0_vs_12_DuxOE
Fpgt	6282	0.868586	3.07932	29.864	2.06016e-05	0.000107861	0_vs_12	DuxOE	0_vs_12_DuxOE
Drd3	1712	6.88009	-0.992131	30.6411	2.08032e-05	0.000108827	0_vs_12	DuxOE	0_vs_12_DuxOE
Pex12	3536	0.91391	2.89756	29.8138	2.08221e-05	0.000108837	0_vs_12	DuxOE	0_vs_12_DuxOE
Zfp647	2669	1.3843	1.59215	29.8084	2.0846e-05	0.000108903	0_vs_12	DuxOE	0_vs_12_DuxOE
Gm16892	1726	1.5205	1.40228	29.8015	2.08762e-05	0.000109001	0_vs_12	DuxOE	0_vs_12_DuxOE
Ppp1r3g	2694	2.59556	0.118194	29.7986	2.08893e-05	0.00010904	0_vs_12	DuxOE	0_vs_12_DuxOE
Lrp8os2	3221	1.67632	1.08195	29.7248	2.12188e-05	0.000110438	0_vs_12	DuxOE	0_vs_12_DuxOE
Mep1b	2625	1.33875	1.80112	29.7244	2.12203e-05	0.000110438	0_vs_12	DuxOE	0_vs_12_DuxOE
Gm16513	2924	6.84488	-1.02973	30.5211	2.1315e-05	0.00011081	0_vs_12	DuxOE	0_vs_12_DuxOE
Slc44a5	7281	4.79606	-0.74801	29.639	2.16092e-05	0.000112188	0_vs_12	DuxOE	0_vs_12_DuxOE
Zfp125	3109	1.86543	0.927745	29.6339	2.16326e-05	0.000112279	0_vs_12	DuxOE	0_vs_12_DuxOE
Zfp882	3569	1.76484	1.4104	29.5993	2.17923e-05	0.000112925	0_vs_12	DuxOE	0_vs_12_DuxOE
Jrkl	3223	1.01101	2.64129	29.5904	2.18335e-05	0.000113047	0_vs_12	DuxOE	0_vs_12_DuxOE
Gm28455	1290	1.80436	0.878141	29.5836	2.18654e-05	0.00011309	0_vs_12	DuxOE	0_vs_12_DuxOE
Mblac1	1308	4.80678	-0.747256	29.5352	2.20918e-05	0.000114076	0_vs_12	DuxOE	0_vs_12_DuxOE
Kin	1705	0.770292	3.59991	29.4768	2.23688e-05	0.000115414	0_vs_12	DuxOE	0_vs_12_DuxOE
Zfp950	10615	0.973158	2.81576	29.4651	2.24249e-05	0.000115672	0_vs_12	DuxOE	0_vs_12_DuxOE
Zfp37	4086	1.53025	2.00036	29.4432	2.25297e-05	0.00011615	0_vs_12	DuxOE	0_vs_12_DuxOE
Bbs5	2445	0.944095	3.00902	29.374	2.28656e-05	0.000117624	0_vs_12	DuxOE	0_vs_12_DuxOE
Wdr31	4738	0.600723	4.50555	29.3592	2.29379e-05	0.000117907	0_vs_12	DuxOE	0_vs_12_DuxOE
Zfp661	5165	1.03098	2.46934	29.3158	2.31521e-05	0.000118912	0_vs_12	DuxOE	0_vs_12_DuxOE
Prdm14	2564	0.730973	3.64438	29.2866	2.32971e-05	0.000119593	0_vs_12	DuxOE	0_vs_12_DuxOE
Nckap5l	5002	1.05183	2.63854	29.2054	2.37063e-05	0.000121466	0_vs_12	DuxOE	0_vs_12_DuxOE
Rin3	6835	1.24114	2.07864	29.1494	2.39929e-05	0.000122804	0_vs_12	DuxOE	0_vs_12_DuxOE
Gm25908	98	4.20044	-0.512728	29.0969	2.42652e-05	0.000123999	0_vs_12	DuxOE	0_vs_12_DuxOE
Zfp788	4346	0.915555	3.05336	29.0847	2.43293e-05	0.000124261	0_vs_12	DuxOE	0_vs_12_DuxOE
Gm49052	504	6.79007	-1.06953	29.8185	2.46045e-05	0.000125399	0_vs_12	DuxOE	0_vs_12_DuxOE
E430024I08Rik	4631	1.38503	1.93778	29.0229	2.46548e-05	0.000125622	0_vs_12	DuxOE	0_vs_12_DuxOE
Gm50240	6295	4.0353	-0.654227	29.0186	2.46776e-05	0.000125705	0_vs_12	DuxOE	0_vs_12_DuxOE
Zfp985	2871	0.647997	4.39868	28.9924	2.48176e-05	0.000126351	0_vs_12	DuxOE	0_vs_12_DuxOE
Gm6723	441	2.98024	-0.0304146	28.968	2.49486e-05	0.000126859	0_vs_12	DuxOE	0_vs_12_DuxOE
Ccdc160	1536	1.22283	2.0228	28.9677	2.49503e-05	0.000126859	0_vs_12	DuxOE	0_vs_12_DuxOE
Ndn	3694	0.869323	3.00275	28.9528	2.50305e-05	0.000127098	0_vs_12	DuxOE	0_vs_12_DuxOE
Zswim4	4625	0.682663	3.90588	28.8971	2.5333e-05	0.000128407	0_vs_12	DuxOE	0_vs_12_DuxOE
Zfp3	2061	2.02796	0.591898	28.8953	2.53432e-05	0.000128407	0_vs_12	DuxOE	0_vs_12_DuxOE
Gfap	4218	1.29428	1.8032	28.8742	2.54588e-05	0.000128864	0_vs_12	DuxOE	0_vs_12_DuxOE
Pigp	1987	0.799444	3.43278	28.81	2.58148e-05	0.000130597	0_vs_12	DuxOE	0_vs_12_DuxOE
Gm29666	8038	1.26044	1.91695	28.7998	2.58718e-05	0.000130844	0_vs_12	DuxOE	0_vs_12_DuxOE
Dhdds	3784	0.6597	3.88039	28.7988	2.58772e-05	0.000130844	0_vs_12	DuxOE	0_vs_12_DuxOE
Bcl6	6700	1.85609	0.759717	28.7933	2.59078e-05	0.000130964	0_vs_12	DuxOE	0_vs_12_DuxOE
Hvcn1	3563	1.57106	1.7833	28.7884	2.59357e-05	0.000131071	0_vs_12	DuxOE	0_vs_12_DuxOE
Parp14	9306	1.47907	1.45381	28.7466	2.61712e-05	0.000132226	0_vs_12	DuxOE	0_vs_12_DuxOE
Mettl18	1513	1.27835	2.36068	28.657	2.6685e-05	0.000134504	0_vs_12	DuxOE	0_vs_12_DuxOE
Cenpm	1617	0.616056	4.548	28.6046	2.69905e-05	0.000135972	0_vs_12	DuxOE	0_vs_12_DuxOE
Notch2	10782	0.714115	3.88054	28.5868	2.70948e-05	0.000136462	0_vs_12	DuxOE	0_vs_12_DuxOE
Pcdhga2	4689	2.07554	0.554421	28.5827	2.71193e-05	0.000136549	0_vs_12	DuxOE	0_vs_12_DuxOE
Gm13222	138	4.75416	-0.780509	28.5799	2.71357e-05	0.000136596	0_vs_12	DuxOE	0_vs_12_DuxOE
Smim10l1	3068	1.0629	2.61606	28.5744	2.71681e-05	0.000136723	0_vs_12	DuxOE	0_vs_12_DuxOE
Mrnip	2039	0.78405	3.39817	28.5607	2.72491e-05	0.000137059	0_vs_12	DuxOE	0_vs_12_DuxOE
Ulbp1	6726	0.791303	3.39499	28.5507	2.73084e-05	0.000137285	0_vs_12	DuxOE	0_vs_12_DuxOE
B230354K17Rik	6136	1.61579	1.11626	28.5263	2.74541e-05	0.00013791	0_vs_12	DuxOE	0_vs_12_DuxOE
Pth1r	2925	1.69582	1.24832	28.5083	2.75616e-05	0.000138305	0_vs_12	DuxOE	0_vs_12_DuxOE
Ppcdc	5803	0.650033	4.06232	28.4983	2.76217e-05	0.000138534	0_vs_12	DuxOE	0_vs_12_DuxOE
AC113595.1	3589	2.06421	0.856422	28.4575	2.78688e-05	0.000139627	0_vs_12	DuxOE	0_vs_12_DuxOE
Zfp936	3274	1.50709	1.59188	28.4462	2.79374e-05	0.000139899	0_vs_12	DuxOE	0_vs_12_DuxOE
4921528I07Rik	3954	6.91999	-0.955147	29.205	2.79376e-05	0.000139899	0_vs_12	DuxOE	0_vs_12_DuxOE
Zfp169	8017	1.1826	2.02922	28.4438	2.79522e-05	0.000139936	0_vs_12	DuxOE	0_vs_12_DuxOE
Dcun1d2	4988	0.781782	3.69043	28.4076	2.81735e-05	0.000140897	0_vs_12	DuxOE	0_vs_12_DuxOE
Keap1	4693	0.740438	3.48906	28.4025	2.82049e-05	0.000141017	0_vs_12	DuxOE	0_vs_12_DuxOE
Nupl2	3768	0.922681	3.27182	28.359	2.84742e-05	0.000142068	0_vs_12	DuxOE	0_vs_12_DuxOE
Dnajc1	11651	0.668706	4.19707	28.3426	2.85765e-05	0.000142504	0_vs_12	DuxOE	0_vs_12_DuxOE
Mtif3	5127	0.879139	3.09973	28.3036	2.88212e-05	0.000143613	0_vs_12	DuxOE	0_vs_12_DuxOE
Nkx6-3	2238	0.696588	3.746	28.2625	2.90811e-05	0.000144749	0_vs_12	DuxOE	0_vs_12_DuxOE
Gm17322	2169	1.1637	2.3201	28.2619	2.90853e-05	0.000144749	0_vs_12	DuxOE	0_vs_12_DuxOE
Thap2	5266	1.23527	1.91507	28.2158	2.93803e-05	0.000146057	0_vs_12	DuxOE	0_vs_12_DuxOE
Tigd2	3007	0.825024	3.21866	28.2094	2.94214e-05	0.000146186	0_vs_12	DuxOE	0_vs_12_DuxOE
Gm37310	2968	3.05635	-0.153293	28.1625	2.9726e-05	0.000147623	0_vs_12	DuxOE	0_vs_12_DuxOE
Akr1e1	3640	0.658155	3.96383	28.126	2.99647e-05	0.000148616	0_vs_12	DuxOE	0_vs_12_DuxOE
Setmar	1765	1.44229	1.50682	28.1123	3.0055e-05	0.000148987	0_vs_12	DuxOE	0_vs_12_DuxOE
Gm13647	622	1.54193	1.20251	28.0596	3.04053e-05	0.000150568	0_vs_12	DuxOE	0_vs_12_DuxOE
AC125149.4	366	6.73641	-1.11025	28.7967	3.0431e-05	0.000150657	0_vs_12	DuxOE	0_vs_12_DuxOE
Taco1	1383	0.76388	3.61111	28.0368	3.05579e-05	0.000151207	0_vs_12	DuxOE	0_vs_12_DuxOE
C330024D21Rik	4070	0.629022	3.9937	28.0242	3.06429e-05	0.000151511	0_vs_12	DuxOE	0_vs_12_DuxOE
Fzd6	4818	1.49621	1.32984	28.0082	3.07508e-05	0.000151997	0_vs_12	DuxOE	0_vs_12_DuxOE
Gm35315	3693	0.805345	3.52843	27.9845	3.0912e-05	0.000152684	0_vs_12	DuxOE	0_vs_12_DuxOE
Gm10033	10690	0.89066	3.21154	27.9717	3.09991e-05	0.000153075	0_vs_12	DuxOE	0_vs_12_DuxOE
Zfp90	7823	1.25043	1.89133	27.905	3.1458e-05	0.000155061	0_vs_12	DuxOE	0_vs_12_DuxOE
Gm18342	694	6.78088	-1.0701	28.6285	3.15284e-05	0.000155289	0_vs_12	DuxOE	0_vs_12_DuxOE
Zfp825	1552	1.0738	2.92612	27.8316	3.19723e-05	0.000157193	0_vs_12	DuxOE	0_vs_12_DuxOE
Tmem37	1311	0.83356	3.12124	27.8181	3.20679e-05	0.000157623	0_vs_12	DuxOE	0_vs_12_DuxOE
Nin	17095	0.751844	3.5493	27.8089	3.21329e-05	0.000157902	0_vs_12	DuxOE	0_vs_12_DuxOE
Mbd1	6778	0.714692	3.64603	27.7993	3.2201e-05	0.000158196	0_vs_12	DuxOE	0_vs_12_DuxOE
AC164084.3	1443	6.73329	-1.11044	28.511	3.23209e-05	0.000158704	0_vs_12	DuxOE	0_vs_12_DuxOE
1700066M21Rik	3235	0.832212	3.60297	27.7774	3.23573e-05	0.000158842	0_vs_12	DuxOE	0_vs_12_DuxOE
Cfh	8383	3.21512	-0.240303	27.746	3.25831e-05	0.00015991	0_vs_12	DuxOE	0_vs_12_DuxOE
Gm13281	567	7.00158	-0.916271	28.4577	3.26878e-05	0.00016026	0_vs_12	DuxOE	0_vs_12_DuxOE
Ptger2	5193	4.68183	-0.847175	27.6977	3.29332e-05	0.00016138	0_vs_12	DuxOE	0_vs_12_DuxOE
Shroom4	8880	0.600006	4.2068	27.6194	3.35105e-05	0.000163833	0_vs_12	DuxOE	0_vs_12_DuxOE
Tnfaip8	10328	0.810101	3.17676	27.5827	3.37846e-05	0.000164795	0_vs_12	DuxOE	0_vs_12_DuxOE
Lrrc49	6310	0.814432	3.31335	27.5455	3.40649e-05	0.000166036	0_vs_12	DuxOE	0_vs_12_DuxOE
Sgf29	1802	0.60438	4.37366	27.497	3.44346e-05	0.000167626	0_vs_12	DuxOE	0_vs_12_DuxOE
Wnt6	2192	0.792543	3.33652	27.4683	3.46553e-05	0.000168572	0_vs_12	DuxOE	0_vs_12_DuxOE
Endod1	4645	1.19541	2.05668	27.4341	3.49198e-05	0.000169729	0_vs_12	DuxOE	0_vs_12_DuxOE
AC125178.1	1446	6.74578	-1.10968	28.1251	3.50827e-05	0.000170392	0_vs_12	DuxOE	0_vs_12_DuxOE
Gm13191	416	6.74578	-1.10968	28.1251	3.50827e-05	0.000170392	0_vs_12	DuxOE	0_vs_12_DuxOE
Sdhaf2	7195	0.630226	4.11086	27.3877	3.52829e-05	0.000171191	0_vs_12	DuxOE	0_vs_12_DuxOE
Iba57	4885	1.29444	1.68501	27.3846	3.53076e-05	0.000171267	0_vs_12	DuxOE	0_vs_12_DuxOE
Nprl3	7572	0.618808	4.2089	27.3529	3.55583e-05	0.000172222	0_vs_12	DuxOE	0_vs_12_DuxOE
Gm50464	433	1.80775	0.781845	27.3035	3.59526e-05	0.000174088	0_vs_12	DuxOE	0_vs_12_DuxOE
Kcne1	3214	6.80235	-1.06877	27.976	3.62189e-05	0.000175157	0_vs_12	DuxOE	0_vs_12_DuxOE
Rassf8	5559	0.701428	3.62563	27.259	3.63121e-05	0.000175563	0_vs_12	DuxOE	0_vs_12_DuxOE
Stx17	5935	0.800666	3.22319	27.2417	3.64535e-05	0.000176203	0_vs_12	DuxOE	0_vs_12_DuxOE
Nr2c2	14935	0.639256	4.08217	27.2365	3.6496e-05	0.000176364	0_vs_12	DuxOE	0_vs_12_DuxOE
Gm39662	1282	1.30946	1.67853	27.1936	3.68479e-05	0.00017784	0_vs_12	DuxOE	0_vs_12_DuxOE
Gm8935	2798	1.09977	2.32411	27.17	3.70437e-05	0.000178587	0_vs_12	DuxOE	0_vs_12_DuxOE
Gm48389	229	6.68392	-1.15195	27.8601	3.71298e-05	0.000178924	0_vs_12	DuxOE	0_vs_12_DuxOE
Zkscan4	2400	4.68071	-0.846832	27.128	3.73937e-05	0.000180067	0_vs_12	DuxOE	0_vs_12_DuxOE
3000002C10Rik	3981	2.18299	0.887716	27.1065	3.75752e-05	0.000180805	0_vs_12	DuxOE	0_vs_12_DuxOE
Il17d	1274	0.757107	3.446	27.0686	3.78957e-05	0.000182256	0_vs_12	DuxOE	0_vs_12_DuxOE
Irs1	9144	1.89962	0.679685	27.0513	3.80436e-05	0.000182876	0_vs_12	DuxOE	0_vs_12_DuxOE
Ahnak2	14163	1.72829	0.909032	27.0445	3.81014e-05	0.000183108	0_vs_12	DuxOE	0_vs_12_DuxOE
Ctu1	2475	0.893526	2.94529	27.0018	3.84691e-05	0.000184658	0_vs_12	DuxOE	0_vs_12_DuxOE
Gm21032	2578	6.68074	-1.15215	27.6926	3.84913e-05	0.000184658	0_vs_12	DuxOE	0_vs_12_DuxOE
Gm46994	219	6.68074	-1.15215	27.6926	3.84913e-05	0.000184658	0_vs_12	DuxOE	0_vs_12_DuxOE
Zswim2	2224	6.68074	-1.15215	27.6926	3.84913e-05	0.000184658	0_vs_12	DuxOE	0_vs_12_DuxOE
4930447C04Rik	5981	0.697167	4.28874	26.9939	3.85374e-05	0.000184833	0_vs_12	DuxOE	0_vs_12_DuxOE
C330021F23Rik	2773	1.46535	1.39418	26.9843	3.8621e-05	0.000185142	0_vs_12	DuxOE	0_vs_12_DuxOE
Zadh2	3540	1.55115	1.3387	26.9789	3.86681e-05	0.000185321	0_vs_12	DuxOE	0_vs_12_DuxOE
Gm3325	2775	0.987498	3.07195	26.9626	3.88099e-05	0.000185769	0_vs_12	DuxOE	0_vs_12_DuxOE
Flrt2	7721	1.53707	1.22798	26.8787	3.95506e-05	0.000188985	0_vs_12	DuxOE	0_vs_12_DuxOE
Zfp119b	2166	1.67514	1.24194	26.874	3.95925e-05	0.000189138	0_vs_12	DuxOE	0_vs_12_DuxOE
Gm49742	808	4.12436	-0.567884	26.8159	4.01156e-05	0.000191351	0_vs_12	DuxOE	0_vs_12_DuxOE
Ccsap	2767	0.882899	2.87054	26.7811	4.04324e-05	0.000192623	0_vs_12	DuxOE	0_vs_12_DuxOE
Gm13083	2464	6.69029	-1.15157	27.4193	4.08328e-05	0.000194338	0_vs_12	DuxOE	0_vs_12_DuxOE
Zfp775	4244	1.14093	2.32718	26.7332	4.08728e-05	0.000194432	0_vs_12	DuxOE	0_vs_12_DuxOE
Gm14091	874	1.69629	0.938303	26.6713	4.14502e-05	0.000196837	0_vs_12	DuxOE	0_vs_12_DuxOE
Gm37019	2134	1.20438	1.84125	26.6278	4.18602e-05	0.000198539	0_vs_12	DuxOE	0_vs_12_DuxOE
9330117O12Rik	1840	6.67756	-1.15234	27.2649	4.22244e-05	0.000200019	0_vs_12	DuxOE	0_vs_12_DuxOE
Gm11238	1323	6.67756	-1.15234	27.2649	4.22244e-05	0.000200019	0_vs_12	DuxOE	0_vs_12_DuxOE
Zfp651	7063	1.89799	0.617942	26.5584	4.25257e-05	0.000201198	0_vs_12	DuxOE	0_vs_12_DuxOE
Exosc4	1945	0.630118	4.21256	26.4923	4.31692e-05	0.000203891	0_vs_12	DuxOE	0_vs_12_DuxOE
Zfp983	4354	1.50459	1.20975	26.4745	4.33443e-05	0.000204618	0_vs_12	DuxOE	0_vs_12_DuxOE
Zbtb12	2020	0.637725	3.97746	26.4556	4.35313e-05	0.000205349	0_vs_12	DuxOE	0_vs_12_DuxOE
Rhox6	1010	1.12896	2.28111	26.4395	4.36917e-05	0.000206004	0_vs_12	DuxOE	0_vs_12_DuxOE
Sdcbp2	1399	0.853435	2.99115	26.4162	4.39243e-05	0.000206898	0_vs_12	DuxOE	0_vs_12_DuxOE
Elf2	9563	0.616188	4.28261	26.3789	4.42986e-05	0.000208354	0_vs_12	DuxOE	0_vs_12_DuxOE
Tubd1	2070	1.15692	1.9282	26.3504	4.45875e-05	0.000209559	0_vs_12	DuxOE	0_vs_12_DuxOE
Gm49558	775	6.80542	-1.06858	27.0046	4.46904e-05	0.000209991	0_vs_12	DuxOE	0_vs_12_DuxOE
4732416N19Rik	3479	1.85965	0.653786	26.3258	4.48394e-05	0.000210497	0_vs_12	DuxOE	0_vs_12_DuxOE
Gm14326	2863	0.84419	2.91769	26.3156	4.49436e-05	0.000210872	0_vs_12	DuxOE	0_vs_12_DuxOE
Tyw3	4499	1.28747	1.66117	26.2323	4.58074e-05	0.000214453	0_vs_12	DuxOE	0_vs_12_DuxOE
Riox1	2344	0.751338	3.72882	26.2122	4.60192e-05	0.000215287	0_vs_12	DuxOE	0_vs_12_DuxOE
Klrb1	1404	6.6294	-1.19491	26.8613	4.6116e-05	0.000215582	0_vs_12	DuxOE	0_vs_12_DuxOE
Dusp4	2740	0.683478	3.72659	26.1921	4.62311e-05	0.000216039	0_vs_12	DuxOE	0_vs_12_DuxOE
Gm29183	790	2.58829	-0.0121959	26.1916	4.62361e-05	0.000216039	0_vs_12	DuxOE	0_vs_12_DuxOE
Gm47135	886	2.66123	0.0459466	26.1737	4.6427e-05	0.000216667	0_vs_12	DuxOE	0_vs_12_DuxOE
BC002059	2091	0.947945	2.65079	26.1406	4.67797e-05	0.000218101	0_vs_12	DuxOE	0_vs_12_DuxOE
Zc2hc1c	4632	2.46671	0.026989	26.1347	4.68436e-05	0.00021824	0_vs_12	DuxOE	0_vs_12_DuxOE
Gm43534	2853	1.57514	1.22516	26.0743	4.7497e-05	0.000221016	0_vs_12	DuxOE	0_vs_12_DuxOE
A930024E05Rik	1896	1.70112	0.987856	26.0267	4.80196e-05	0.000223177	0_vs_12	DuxOE	0_vs_12_DuxOE
Naglu	2658	0.976425	2.4552	26.0204	4.80888e-05	0.000223445	0_vs_12	DuxOE	0_vs_12_DuxOE
Gm4924	6302	0.859255	3.48284	25.9963	4.83568e-05	0.000224527	0_vs_12	DuxOE	0_vs_12_DuxOE
Dnajc6	5926	0.715795	3.52652	25.9777	4.85638e-05	0.000225379	0_vs_12	DuxOE	0_vs_12_DuxOE
Zfp989	2395	1.27993	1.63453	25.9608	4.87538e-05	0.000226152	0_vs_12	DuxOE	0_vs_12_DuxOE
St6galnac2	7090	1.45542	1.56179	25.9387	4.90026e-05	0.000227031	0_vs_12	DuxOE	0_vs_12_DuxOE
Ift81	5840	0.660823	4.1315	25.9221	4.91899e-05	0.000227845	0_vs_12	DuxOE	0_vs_12_DuxOE
Zfp595	5440	1.57939	1.42964	25.905	4.93844e-05	0.000228635	0_vs_12	DuxOE	0_vs_12_DuxOE
Gm4565	1438	6.75204	-1.1093	26.5472	4.94181e-05	0.000228736	0_vs_12	DuxOE	0_vs_12_DuxOE
Dubr	4679	1.05181	2.47245	25.8991	4.94515e-05	0.000228835	0_vs_12	DuxOE	0_vs_12_DuxOE
Cd34	7290	0.843716	3.14447	25.8285	5.0264e-05	0.000232259	0_vs_12	DuxOE	0_vs_12_DuxOE
Gm3226	1342	0.669848	4.16217	25.8085	5.04957e-05	0.000233218	0_vs_12	DuxOE	0_vs_12_DuxOE
Gm47469	1920	1.37584	1.54537	25.6913	5.18846e-05	0.000238828	0_vs_12	DuxOE	0_vs_12_DuxOE
Gm17768	378	1.50431	1.40202	25.6454	5.24393e-05	0.000241266	0_vs_12	DuxOE	0_vs_12_DuxOE
Cfap74	9951	1.336	1.65518	25.5308	5.38532e-05	0.000247219	0_vs_12	DuxOE	0_vs_12_DuxOE
Prdm1	5579	1.18553	2.13077	25.5301	5.38619e-05	0.000247219	0_vs_12	DuxOE	0_vs_12_DuxOE
Fam186b	3337	1.33822	1.53563	25.5002	5.42374e-05	0.000248764	0_vs_12	DuxOE	0_vs_12_DuxOE
Cyb5rl	7430	1.1811	1.92322	25.4365	5.50477e-05	0.000252239	0_vs_12	DuxOE	0_vs_12_DuxOE
Xkr5	4141	1.01471	2.65395	25.4329	5.50945e-05	0.000252394	0_vs_12	DuxOE	0_vs_12_DuxOE
Gm37607	2623	6.69667	-1.15119	26.0441	5.52642e-05	0.000253111	0_vs_12	DuxOE	0_vs_12_DuxOE
Mns1	5363	0.6268	3.90883	25.4007	5.55091e-05	0.000254172	0_vs_12	DuxOE	0_vs_12_DuxOE
Srd5a3	4648	0.854307	2.85439	25.3674	5.59422e-05	0.000255972	0_vs_12	DuxOE	0_vs_12_DuxOE
Prr5l	4967	1.12968	2.14935	25.3118	5.66737e-05	0.000259134	0_vs_12	DuxOE	0_vs_12_DuxOE
Irgm2	3690	3.21863	-0.511727	25.2598	5.73664e-05	0.000261989	0_vs_12	DuxOE	0_vs_12_DuxOE
Gm15844	576	6.56936	-1.23938	25.8764	5.738e-05	0.000261989	0_vs_12	DuxOE	0_vs_12_DuxOE
Platr4	2553	0.673657	3.78897	25.2198	5.7906e-05	0.000264139	0_vs_12	DuxOE	0_vs_12_DuxOE
Mycl	4038	0.607675	3.93809	25.2051	5.81062e-05	0.00026499	0_vs_12	DuxOE	0_vs_12_DuxOE
Gps2	1604	0.731889	3.41948	25.1431	5.89558e-05	0.000268354	0_vs_12	DuxOE	0_vs_12_DuxOE
BC037704	1999	1.24608	1.71494	25.1154	5.93409e-05	0.000269916	0_vs_12	DuxOE	0_vs_12_DuxOE
Zfp980	4006	0.638373	4.21103	25.0991	5.95684e-05	0.000270886	0_vs_12	DuxOE	0_vs_12_DuxOE
Cpxcr1	1596	6.56604	-1.23957	25.6857	5.98944e-05	0.00027224	0_vs_12	DuxOE	0_vs_12_DuxOE
Pcdhgb5	6733	4.62094	-0.88262	25.0739	5.9922e-05	0.000272299	0_vs_12	DuxOE	0_vs_12_DuxOE
E430018J23Rik	3334	6.6712	-1.15272	25.6816	5.995e-05	0.000272299	0_vs_12	DuxOE	0_vs_12_DuxOE
Nefl	3380	0.940014	2.51043	25.0321	6.05133e-05	0.000274598	0_vs_12	DuxOE	0_vs_12_DuxOE
Rarg	4261	0.613344	5.60615	24.9985	6.09942e-05	0.000276518	0_vs_12	DuxOE	0_vs_12_DuxOE
Gm10856	2556	2.42642	0.116283	24.9956	6.10355e-05	0.00027664	0_vs_12	DuxOE	0_vs_12_DuxOE
Rtl6	4426	1.14832	2.26585	24.9671	6.14464e-05	0.000278372	0_vs_12	DuxOE	0_vs_12_DuxOE
Crebl2	6186	0.746813	3.26356	24.9422	6.18072e-05	0.000279808	0_vs_12	DuxOE	0_vs_12_DuxOE
AC133103.4	366	6.75517	-1.10911	25.4955	6.25236e-05	0.000282452	0_vs_12	DuxOE	0_vs_12_DuxOE
CN725425	2043	1.20526	1.85511	24.8741	6.28084e-05	0.000283605	0_vs_12	DuxOE	0_vs_12_DuxOE
Trps1	13380	0.702193	3.87994	24.8677	6.29037e-05	0.000283902	0_vs_12	DuxOE	0_vs_12_DuxOE
Fgf18	1187	2.38741	0.312079	24.8466	6.32171e-05	0.000285115	0_vs_12	DuxOE	0_vs_12_DuxOE
Sox17	4772	1.62317	0.960274	24.8305	6.34579e-05	0.000286	0_vs_12	DuxOE	0_vs_12_DuxOE
Ptrh2	3132	0.687871	3.80824	24.7464	6.47326e-05	0.00029113	0_vs_12	DuxOE	0_vs_12_DuxOE
Lipo3	5007	1.63431	0.976967	24.7446	6.47603e-05	0.000291186	0_vs_12	DuxOE	0_vs_12_DuxOE
Zfp830	1591	0.67072	3.89003	24.7432	6.47821e-05	0.000291216	0_vs_12	DuxOE	0_vs_12_DuxOE
Mtus2	12874	0.851931	2.80965	24.7307	6.49744e-05	0.000291807	0_vs_12	DuxOE	0_vs_12_DuxOE
Sft2d3	2727	1.01353	2.65558	24.7106	6.5285e-05	0.000293134	0_vs_12	DuxOE	0_vs_12_DuxOE
Acer3	15324	0.614625	3.99939	24.7037	6.53905e-05	0.000293402	0_vs_12	DuxOE	0_vs_12_DuxOE
Gm49747	2749	2.03654	0.388645	24.6669	6.59635e-05	0.000295834	0_vs_12	DuxOE	0_vs_12_DuxOE
Zkscan14	3621	1.09876	2.1671	24.6518	6.62008e-05	0.000296691	0_vs_12	DuxOE	0_vs_12_DuxOE
Gm12630	784	2.83021	-0.332499	24.6477	6.62659e-05	0.000296913	0_vs_12	DuxOE	0_vs_12_DuxOE
Sptssb	1826	6.56273	-1.23976	25.2288	6.64275e-05	0.000297499	0_vs_12	DuxOE	0_vs_12_DuxOE
8430429K09Rik	2649	2.66792	-0.0911527	24.629	6.65594e-05	0.000297881	0_vs_12	DuxOE	0_vs_12_DuxOE
2022-03-09	3037	0.689889	3.56732	24.625	6.66229e-05	0.000298026	0_vs_12	DuxOE	0_vs_12_DuxOE
Spata31d1a	5621	1.0908	2.14714	24.6107	6.68505e-05	0.000298905	0_vs_12	DuxOE	0_vs_12_DuxOE
Zeb1	10266	1.44735	1.86985	24.5825	6.72989e-05	0.0003007	0_vs_12	DuxOE	0_vs_12_DuxOE
Mfap1a	4198	0.636007	4.0435	24.5482	6.78505e-05	0.000303023	0_vs_12	DuxOE	0_vs_12_DuxOE
Zfp971	2145	0.956372	2.42008	24.5441	6.79163e-05	0.000303181	0_vs_12	DuxOE	0_vs_12_DuxOE
Rhou	3806	0.709549	3.51253	24.5194	6.8317e-05	0.000304823	0_vs_12	DuxOE	0_vs_12_DuxOE
Axin2	5506	1.09179	2.01256	24.5083	6.84978e-05	0.000305488	0_vs_12	DuxOE	0_vs_12_DuxOE
Ngfr	3446	0.658619	3.80464	24.3927	7.04103e-05	0.000313435	0_vs_12	DuxOE	0_vs_12_DuxOE
Zfp628	3523	1.48417	1.28515	24.3586	7.09859e-05	0.000315705	0_vs_12	DuxOE	0_vs_12_DuxOE
Lmbr1	5850	0.660608	3.76812	24.3283	7.15027e-05	0.000317782	0_vs_12	DuxOE	0_vs_12_DuxOE
Tmem126b	4740	0.836189	2.97121	24.318	7.1678e-05	0.00031834	0_vs_12	DuxOE	0_vs_12_DuxOE
Gm36627	246	6.5793	-1.23881	24.8822	7.19078e-05	0.000319213	0_vs_12	DuxOE	0_vs_12_DuxOE
Urgcp	5871	1.91899	0.632079	24.2995	7.19964e-05	0.000319411	0_vs_12	DuxOE	0_vs_12_DuxOE
Shtn1	6172	0.857453	2.8618	24.2908	7.21463e-05	0.000319903	0_vs_12	DuxOE	0_vs_12_DuxOE
Traf2	5101	0.755724	3.53317	24.2896	7.21668e-05	0.00031992	0_vs_12	DuxOE	0_vs_12_DuxOE
1700128A07Rik	960	6.50679	-1.28526	24.8076	7.31521e-05	0.000323168	0_vs_12	DuxOE	0_vs_12_DuxOE
AC156021.1	5734	6.50679	-1.28526	24.8076	7.31521e-05	0.000323168	0_vs_12	DuxOE	0_vs_12_DuxOE
Gm5342	1003	6.50679	-1.28526	24.8076	7.31521e-05	0.000323168	0_vs_12	DuxOE	0_vs_12_DuxOE
Zfp109	2932	1.04433	2.3458	24.2262	7.32712e-05	0.000323587	0_vs_12	DuxOE	0_vs_12_DuxOE
Pih1d2	2813	2.56862	-0.174157	24.2169	7.34353e-05	0.000324196	0_vs_12	DuxOE	0_vs_12_DuxOE
Ccdc102a	2504	1.11307	2.13188	24.2006	7.37229e-05	0.000325207	0_vs_12	DuxOE	0_vs_12_DuxOE
Fbxw10	4025	1.54457	1.1364	24.1508	7.46091e-05	0.000328321	0_vs_12	DuxOE	0_vs_12_DuxOE
Zfp811	3555	1.00664	2.31287	24.0885	7.57339e-05	0.000332532	0_vs_12	DuxOE	0_vs_12_DuxOE
Kat2b-ps	2490	2.83454	-0.332127	24.0882	7.57391e-05	0.000332532	0_vs_12	DuxOE	0_vs_12_DuxOE
Fbxo43	4035	2.75538	-0.0320033	24.0445	7.65383e-05	0.00033558	0_vs_12	DuxOE	0_vs_12_DuxOE
Alg14	2502	0.758526	3.15249	24.0436	7.65564e-05	0.000335583	0_vs_12	DuxOE	0_vs_12_DuxOE
Usp27x	4279	0.778769	3.13344	24.0296	7.68133e-05	0.000336632	0_vs_12	DuxOE	0_vs_12_DuxOE
Bcl6b	3719	0.77661	3.10643	24.0045	7.72804e-05	0.000338293	0_vs_12	DuxOE	0_vs_12_DuxOE
Paqr8	5488	1.17996	1.8955	23.9957	7.74444e-05	0.000338934	0_vs_12	DuxOE	0_vs_12_DuxOE
Pex2	2270	0.855598	2.87534	23.9637	7.80439e-05	0.000341091	0_vs_12	DuxOE	0_vs_12_DuxOE
Gm3633	1412	6.55943	-1.23995	24.5187	7.81967e-05	0.000341681	0_vs_12	DuxOE	0_vs_12_DuxOE
Sdc2	3527	0.652309	3.77254	23.9372	7.85444e-05	0.000342966	0_vs_12	DuxOE	0_vs_12_DuxOE
Ros1	7776	6.50341	-1.28545	24.4691	7.91004e-05	0.000345081	0_vs_12	DuxOE	0_vs_12_DuxOE
Gm3604	2310	1.64154	0.986596	23.8839	7.95615e-05	0.000346698	0_vs_12	DuxOE	0_vs_12_DuxOE
Zfp58	2435	1.45251	1.20938	23.8649	7.99269e-05	0.000347902	0_vs_12	DuxOE	0_vs_12_DuxOE
Cenpj	4874	0.612544	4.03547	23.8648	7.99284e-05	0.000347902	0_vs_12	DuxOE	0_vs_12_DuxOE
Cbr4	6259	0.674141	3.59443	23.8343	8.05198e-05	0.000350159	0_vs_12	DuxOE	0_vs_12_DuxOE
Zfp54	2832	1.49734	1.30073	23.8236	8.07287e-05	0.000350909	0_vs_12	DuxOE	0_vs_12_DuxOE
Pot1b	5268	0.643925	3.93957	23.8179	8.08412e-05	0.000351238	0_vs_12	DuxOE	0_vs_12_DuxOE
Spata31d1b	4287	1.49458	1.3759	23.7376	8.24279e-05	0.000356976	0_vs_12	DuxOE	0_vs_12_DuxOE
Alg5	3728	0.627878	3.83796	23.7287	8.26066e-05	0.000357614	0_vs_12	DuxOE	0_vs_12_DuxOE
Jrk	5853	2.25134	0.187696	23.7236	8.27076e-05	0.000357893	0_vs_12	DuxOE	0_vs_12_DuxOE
Gm30363	5316	1.41564	1.36496	23.6964	8.32558e-05	0.000359827	0_vs_12	DuxOE	0_vs_12_DuxOE
Kbtbd6	2984	2.73347	-0.216648	23.6878	8.34297e-05	0.000360365	0_vs_12	DuxOE	0_vs_12_DuxOE
Kbtbd7	4526	0.779065	3.24639	23.6804	8.35794e-05	0.000360931	0_vs_12	DuxOE	0_vs_12_DuxOE
Ntf5	2653	1.29968	1.58341	23.6752	8.36857e-05	0.000361309	0_vs_12	DuxOE	0_vs_12_DuxOE
Klhl3	7322	1.38723	1.71545	23.6694	8.38023e-05	0.000361731	0_vs_12	DuxOE	0_vs_12_DuxOE
Gm8016	1575	6.51694	-1.28469	24.2131	8.39544e-05	0.000362306	0_vs_12	DuxOE	0_vs_12_DuxOE
[truncated: 14,083 more rows]

## Sheet: DuxOE 0-72h down-regulated DEG
DuxOE 0h-72h gene expression change
DuxOE 12-72h down-regulated genes											Two-sided fisher’s exact test, multiple test by FDR method
gene	length	logFC	logCPM	F	PValue	FDR	comp	study	tagComp
Hspa1b	2803	-3.26222	6.53046	1348.68	1.89627e-20	1.40062e-17	0_vs_12	DuxOE	0_vs_12_DuxOE
Hspa1a	2967	-3.93823	5.58013	831.726	2.67798e-18	8.29481e-16	0_vs_12	DuxOE	0_vs_12_DuxOE
Gadd45g	1173	-4.09955	4.52751	828.409	2.78929e-18	8.50247e-16	0_vs_12	DuxOE	0_vs_12_DuxOE
H2aj	1831	-1.80443	7.21958	680.875	2.0482e-17	4.9167e-15	0_vs_12	DuxOE	0_vs_12_DuxOE
Rps10	2311	-2.09718	5.84022	627.576	4.67596e-17	9.76055e-15	0_vs_12	DuxOE	0_vs_12_DuxOE
Gm26917	3329	-2.07686	9.9611	620.749	5.22293e-17	1.07851e-14	0_vs_12	DuxOE	0_vs_12_DuxOE
Snord55	79	-3.04073	4.18359	520.336	3.09389e-16	5.07604e-14	0_vs_12	DuxOE	0_vs_12_DuxOE
Insig1	3093	-1.51371	8.54169	509.868	3.79476e-16	6.02269e-14	0_vs_12	DuxOE	0_vs_12_DuxOE
Kif1a	9330	-1.73534	6.14786	479.368	7.04546e-16	1.07382e-13	0_vs_12	DuxOE	0_vs_12_DuxOE
Bbc3	2124	-1.67359	6.87278	465.913	9.36957e-16	1.40573e-13	0_vs_12	DuxOE	0_vs_12_DuxOE
Cdkn1a	3553	-1.51452	7.29945	464.839	9.58849e-16	1.42742e-13	0_vs_12	DuxOE	0_vs_12_DuxOE
H2bu2	614	-3.01587	4.00998	454.703	1.19544e-15	1.73918e-13	0_vs_12	DuxOE	0_vs_12_DuxOE
Hpcal1	1695	-1.59972	5.60912	363.59	1.10558e-14	1.33513e-12	0_vs_12	DuxOE	0_vs_12_DuxOE
Gadd45b	1589	-1.77387	5.65721	356.267	1.35198e-14	1.60268e-12	0_vs_12	DuxOE	0_vs_12_DuxOE
Arrdc2	3232	-1.89854	5.14936	348.445	1.68348e-14	1.86876e-12	0_vs_12	DuxOE	0_vs_12_DuxOE
Tmem43	3973	-1.50487	6.09361	344.792	1.86802e-14	2.01112e-12	0_vs_12	DuxOE	0_vs_12_DuxOE
Srebf2	7184	-1.22867	9.05801	344.615	1.87748e-14	2.01112e-12	0_vs_12	DuxOE	0_vs_12_DuxOE
Ubc	2893	-1.90058	7.23054	343.752	1.92449e-14	2.04187e-12	0_vs_12	DuxOE	0_vs_12_DuxOE
Sdc4	2547	-1.45798	6.907	339.71	2.16259e-14	2.24042e-12	0_vs_12	DuxOE	0_vs_12_DuxOE
2810410L24Rik	3028	-1.49619	5.80671	335.283	2.46104e-14	2.52737e-12	0_vs_12	DuxOE	0_vs_12_DuxOE
Vamp2	3809	-1.55304	5.65585	332.585	2.66482e-14	2.68501e-12	0_vs_12	DuxOE	0_vs_12_DuxOE
Tef	7867	-1.36698	6.37836	328.331	3.02482e-14	2.9789e-12	0_vs_12	DuxOE	0_vs_12_DuxOE
Rbm38	2869	-1.3384	6.46536	323.979	3.44909e-14	3.36225e-12	0_vs_12	DuxOE	0_vs_12_DuxOE
Gadd45a	1764	-1.63666	5.38206	321.815	3.68389e-14	3.573e-12	0_vs_12	DuxOE	0_vs_12_DuxOE
Spock2	5533	-1.66678	5.39486	319.768	3.92228e-14	3.72888e-12	0_vs_12	DuxOE	0_vs_12_DuxOE
Plk2	4491	-1.54799	5.48845	316.371	4.35609e-14	4.05469e-12	0_vs_12	DuxOE	0_vs_12_DuxOE
Hmgcs1	4594	-1.2937	8.16773	310.041	5.31159e-14	4.83431e-12	0_vs_12	DuxOE	0_vs_12_DuxOE
Btg1	5276	-1.3221	6.36348	306.294	5.98388e-14	5.36983e-12	0_vs_12	DuxOE	0_vs_12_DuxOE
Ccdc117	3372	-1.276	6.56865	304.239	6.39181e-14	5.65661e-12	0_vs_12	DuxOE	0_vs_12_DuxOE
Gm10382	1234	-4.1291	2.76202	297.512	7.95565e-14	6.84831e-12	0_vs_12	DuxOE	0_vs_12_DuxOE
Gm28373	2724	-2.43698	3.86121	294.461	8.79943e-14	7.44424e-12	0_vs_12	DuxOE	0_vs_12_DuxOE
E330020D12Rik	2287	-1.69106	5.12536	284.731	1.22164e-13	1.01123e-11	0_vs_12	DuxOE	0_vs_12_DuxOE
Ip6k2	4067	-1.37896	5.60166	273.443	1.81165e-13	1.42585e-11	0_vs_12	DuxOE	0_vs_12_DuxOE
Rgcc	918	-1.22658	6.53041	272.431	1.87818e-13	1.4662e-11	0_vs_12	DuxOE	0_vs_12_DuxOE
Efnb1	3452	-1.90816	4.35768	271.971	1.9093e-13	1.47848e-11	0_vs_12	DuxOE	0_vs_12_DuxOE
H2-Q7	4265	-1.70169	4.80591	271.383	1.94989e-13	1.50384e-11	0_vs_12	DuxOE	0_vs_12_DuxOE
Coq8a	5293	-1.26373	6.15483	260.191	2.93492e-13	2.15947e-11	0_vs_12	DuxOE	0_vs_12_DuxOE
Calr	2880	-1.07641	9.85804	259.893	2.96764e-13	2.17521e-11	0_vs_12	DuxOE	0_vs_12_DuxOE
Ifi30	981	-1.19236	6.43207	258.33	3.14633e-13	2.28872e-11	0_vs_12	DuxOE	0_vs_12_DuxOE
Pip4p1	4491	-1.09357	7.15763	254.787	3.59664e-13	2.55814e-11	0_vs_12	DuxOE	0_vs_12_DuxOE
Sp1	8262	-1.16275	8.57335	252.762	3.88541e-13	2.72319e-11	0_vs_12	DuxOE	0_vs_12_DuxOE
Rras	1121	-1.333	5.95883	251.57	4.06707e-13	2.81964e-11	0_vs_12	DuxOE	0_vs_12_DuxOE
Cadm4	2161	-1.17441	6.46593	248.689	4.54619e-13	3.11803e-11	0_vs_12	DuxOE	0_vs_12_DuxOE
9330162G02Rik	30942	-2.725	3.38494	248.282	4.61875e-13	3.14726e-11	0_vs_12	DuxOE	0_vs_12_DuxOE
Carhsp1	2858	-1.16278	6.69685	246.836	4.88677e-13	3.30442e-11	0_vs_12	DuxOE	0_vs_12_DuxOE
Trp53inp1	6475	-1.26124	8.50961	243.526	5.56693e-13	3.71206e-11	0_vs_12	DuxOE	0_vs_12_DuxOE
Gm42929	1286	-2.94176	3.00314	242.332	5.83717e-13	3.87879e-11	0_vs_12	DuxOE	0_vs_12_DuxOE
Hspa5	4229	-1.03863	9.98848	241.099	6.1315e-13	4.03251e-11	0_vs_12	DuxOE	0_vs_12_DuxOE
Ptp4a3	9351	-1.28499	6.37054	238.757	6.73622e-13	4.38261e-11	0_vs_12	DuxOE	0_vs_12_DuxOE
Mfge8	4694	-1.07279	7.70727	235.499	7.689e-13	4.95502e-11	0_vs_12	DuxOE	0_vs_12_DuxOE
Atp1a3	5958	-1.12939	7.56746	231.804	8.95201e-13	5.59982e-11	0_vs_12	DuxOE	0_vs_12_DuxOE
Lss	10787	-1.17967	7.18955	231.456	9.08236e-13	5.64458e-11	0_vs_12	DuxOE	0_vs_12_DuxOE
Col5a3	6809	-1.44747	5.01369	228.614	1.02265e-12	6.27444e-11	0_vs_12	DuxOE	0_vs_12_DuxOE
Man2b1	8026	-1.14328	6.39397	227.725	1.06164e-12	6.47227e-11	0_vs_12	DuxOE	0_vs_12_DuxOE
Whrn	7337	-1.17095	5.97996	221.171	1.40462e-12	8.3771e-11	0_vs_12	DuxOE	0_vs_12_DuxOE
Rec8	2935	-1.47858	4.83264	219.662	1.49975e-12	8.91676e-11	0_vs_12	DuxOE	0_vs_12_DuxOE
Ptms	1619	-1.06668	7.74043	219.144	1.53403e-12	9.09245e-11	0_vs_12	DuxOE	0_vs_12_DuxOE
Dcaf7	6133	-1.01027	7.14897	219.002	1.54356e-12	9.1208e-11	0_vs_12	DuxOE	0_vs_12_DuxOE
Pdxp	2001	-1.39564	5.09068	217.525	1.64674e-12	9.70063e-11	0_vs_12	DuxOE	0_vs_12_DuxOE
Trp53i11	3690	-1.13392	6.11005	216.046	1.75774e-12	1.02913e-10	0_vs_12	DuxOE	0_vs_12_DuxOE
Ftl1	1340	-0.968171	11.0134	214.742	1.86238e-12	1.08117e-10	0_vs_12	DuxOE	0_vs_12_DuxOE
H2ax	1384	-1.02405	8.76631	214.333	1.89659e-12	1.09705e-10	0_vs_12	DuxOE	0_vs_12_DuxOE
Igsf8	5217	-1.16462	7.58005	213.965	1.92804e-12	1.11189e-10	0_vs_12	DuxOE	0_vs_12_DuxOE
Rbm15	7423	-1.01917	6.83929	212.279	2.07926e-12	1.1884e-10	0_vs_12	DuxOE	0_vs_12_DuxOE
Ctxn1	1212	-1.96953	3.78991	210.413	2.26192e-12	1.27759e-10	0_vs_12	DuxOE	0_vs_12_DuxOE
Grn	3474	-1.02332	7.05631	209.213	2.38863e-12	1.34127e-10	0_vs_12	DuxOE	0_vs_12_DuxOE
Mmp2	3371	-1.44887	4.83912	208.375	2.4818e-12	1.38147e-10	0_vs_12	DuxOE	0_vs_12_DuxOE
Gm21887	1577	-0.986884	8.55963	207.986	2.52637e-12	1.40221e-10	0_vs_12	DuxOE	0_vs_12_DuxOE
Gm15344	421	-3.09726	3.05115	202.354	3.28039e-12	1.76957e-10	0_vs_12	DuxOE	0_vs_12_DuxOE
Gm43361	4690	-4.81008	1.81776	200.135	3.64264e-12	1.93776e-10	0_vs_12	DuxOE	0_vs_12_DuxOE
Rhbdf2	5293	-1.03194	6.61518	199.08	3.82998e-12	2.03179e-10	0_vs_12	DuxOE	0_vs_12_DuxOE
H2-K1	2938	-1.00678	6.88433	199.009	3.84289e-12	2.03303e-10	0_vs_12	DuxOE	0_vs_12_DuxOE
Slc5a3	10913	-1.35043	5.96837	197.821	4.06754e-12	2.13423e-10	0_vs_12	DuxOE	0_vs_12_DuxOE
H1f2	1560	-2.02783	3.60038	197.63	4.10491e-12	2.14214e-10	0_vs_12	DuxOE	0_vs_12_DuxOE
Btbd2	3586	-1.06389	6.56793	195.716	4.50152e-12	2.33451e-10	0_vs_12	DuxOE	0_vs_12_DuxOE
Lamb2	6082	-1.2236	5.44532	195.655	4.51486e-12	2.33451e-10	0_vs_12	DuxOE	0_vs_12_DuxOE
Hmgcr	7275	-0.96371	8.49542	193.967	4.90097e-12	2.50315e-10	0_vs_12	DuxOE	0_vs_12_DuxOE
Pnkd	7832	-0.954186	6.98051	192.705	5.21333e-12	2.64859e-10	0_vs_12	DuxOE	0_vs_12_DuxOE
Kansl3	6742	-1.00971	6.41177	192.098	5.37106e-12	2.71037e-10	0_vs_12	DuxOE	0_vs_12_DuxOE
Fam168b	5219	-0.944968	7.01897	191.992	5.39917e-12	2.71429e-10	0_vs_12	DuxOE	0_vs_12_DuxOE
Meioc	4616	-1.34194	5.01379	190.295	5.87195e-12	2.93659e-10	0_vs_12	DuxOE	0_vs_12_DuxOE
Ralb	4930	-0.965494	6.78512	190.222	5.89332e-12	2.93962e-10	0_vs_12	DuxOE	0_vs_12_DuxOE
Grina	2067	-1.44796	4.75891	190.044	5.9458e-12	2.9523e-10	0_vs_12	DuxOE	0_vs_12_DuxOE
Palm	5655	-1.15559	5.4822	187.24	6.84158e-12	3.33466e-10	0_vs_12	DuxOE	0_vs_12_DuxOE
Mob1b	15033	-1.33874	5.25782	187.125	6.88116e-12	3.34546e-10	0_vs_12	DuxOE	0_vs_12_DuxOE
Nnat	1829	-1.09341	5.79044	186.913	6.9552e-12	3.37292e-10	0_vs_12	DuxOE	0_vs_12_DuxOE
Unc119b	4603	-0.943708	6.9225	186.706	7.02833e-12	3.3998e-10	0_vs_12	DuxOE	0_vs_12_DuxOE
Serpine2	8287	-1.1382	5.66343	186.428	7.12763e-12	3.41344e-10	0_vs_12	DuxOE	0_vs_12_DuxOE
Aprt	1615	-0.960887	7.56132	184.834	7.72878e-12	3.64677e-10	0_vs_12	DuxOE	0_vs_12_DuxOE
Cyhr1	8470	-0.944108	7.05332	183.635	8.21749e-12	3.8584e-10	0_vs_12	DuxOE	0_vs_12_DuxOE
Hdac5	8780	-0.996894	6.37919	183.107	8.44338e-12	3.95479e-10	0_vs_12	DuxOE	0_vs_12_DuxOE
mt-Rnr1	955	-0.974344	7.74101	182.755	8.59773e-12	4.00754e-10	0_vs_12	DuxOE	0_vs_12_DuxOE
Mxra7	2391	-1.40498	4.91853	182.248	8.82514e-12	4.10358e-10	0_vs_12	DuxOE	0_vs_12_DuxOE
Gm37254	3901	-1.80282	3.77571	181.702	9.07808e-12	4.18071e-10	0_vs_12	DuxOE	0_vs_12_DuxOE
Flvcr2	3504	-1.8882	3.71214	180.589	9.61781e-12	4.40013e-10	0_vs_12	DuxOE	0_vs_12_DuxOE
Cd164l2	1827	-2.23163	3.1529	177.799	1.11329e-11	5.03052e-10	0_vs_12	DuxOE	0_vs_12_DuxOE
Mapk3	2257	-0.938669	6.92771	177.483	1.13204e-11	5.10321e-10	0_vs_12	DuxOE	0_vs_12_DuxOE
Ptk7	5384	-0.931433	7.68946	177.13	1.15337e-11	5.17506e-10	0_vs_12	DuxOE	0_vs_12_DuxOE
Sh2b1	3932	-1.01283	6.57437	176.841	1.17116e-11	5.21833e-10	0_vs_12	DuxOE	0_vs_12_DuxOE
Ip6k1	6487	-0.969908	6.38413	176.646	1.18337e-11	5.26053e-10	0_vs_12	DuxOE	0_vs_12_DuxOE
Cpne7	5268	-1.99212	3.44371	176.437	1.19656e-11	5.30686e-10	0_vs_12	DuxOE	0_vs_12_DuxOE
St6galnac6	4815	-1.09314	5.61092	175.9	1.23127e-11	5.42325e-10	0_vs_12	DuxOE	0_vs_12_DuxOE
Fbxl3	5103	-0.877714	8.90196	175.272	1.27326e-11	5.59537e-10	0_vs_12	DuxOE	0_vs_12_DuxOE
Pald1	4535	-0.873963	7.65213	174.821	1.3044e-11	5.69335e-10	0_vs_12	DuxOE	0_vs_12_DuxOE
Pank3	7376	-1.03549	6.45344	174.005	1.36284e-11	5.8946e-10	0_vs_12	DuxOE	0_vs_12_DuxOE
Rab11fip4	7451	-1.01907	6.02422	173.832	1.37559e-11	5.92307e-10	0_vs_12	DuxOE	0_vs_12_DuxOE
H2-Q6	2085	-2.96225	2.63527	172.953	1.44248e-11	6.17624e-10	0_vs_12	DuxOE	0_vs_12_DuxOE
Txnip	3123	-0.870041	10.0893	172.404	1.48603e-11	6.31367e-10	0_vs_12	DuxOE	0_vs_12_DuxOE
Hsp90b1	4032	-0.855486	9.90866	171.386	1.57072e-11	6.62947e-10	0_vs_12	DuxOE	0_vs_12_DuxOE
Hpn	4101	-1.46223	4.55824	171.241	1.5832e-11	6.66607e-10	0_vs_12	DuxOE	0_vs_12_DuxOE
Slc12a4	4279	-0.996891	6.19272	171.204	1.58633e-11	6.66607e-10	0_vs_12	DuxOE	0_vs_12_DuxOE
Slc25a36	9594	-0.95938	8.76188	170.479	1.65058e-11	6.89082e-10	0_vs_12	DuxOE	0_vs_12_DuxOE
Jag2	6965	-1.14002	5.85132	170.244	1.67199e-11	6.96505e-10	0_vs_12	DuxOE	0_vs_12_DuxOE
Chka	12024	-0.891733	6.94724	168.939	1.79656e-11	7.43145e-10	0_vs_12	DuxOE	0_vs_12_DuxOE
Jund	1668	-1.17399	5.56617	167.537	1.9419e-11	7.93454e-10	0_vs_12	DuxOE	0_vs_12_DuxOE
Mdm4	14798	-0.949683	9.2969	167.109	1.98887e-11	8.092e-10	0_vs_12	DuxOE	0_vs_12_DuxOE
Mlf2	4106	-0.866933	8.81293	166.228	2.08926e-11	8.39375e-10	0_vs_12	DuxOE	0_vs_12_DuxOE
Cdc42bpg	6099	-0.894421	7.02289	164.378	2.31889e-11	9.23901e-10	0_vs_12	DuxOE	0_vs_12_DuxOE
Ccdc88b	5032	-1.88152	3.5044	163.125	2.49012e-11	9.79924e-10	0_vs_12	DuxOE	0_vs_12_DuxOE
Prkaca	2488	-0.974104	6.73797	162.999	2.50806e-11	9.84966e-10	0_vs_12	DuxOE	0_vs_12_DuxOE
Ptprs	14990	-0.86702	7.47391	162.926	2.51849e-11	9.87043e-10	0_vs_12	DuxOE	0_vs_12_DuxOE
Sympk	10534	-0.909994	7.99788	161.239	2.77438e-11	1.07371e-09	0_vs_12	DuxOE	0_vs_12_DuxOE
Usp22	4886	-0.86114	7.49287	159.884	3.00056e-11	1.15016e-09	0_vs_12	DuxOE	0_vs_12_DuxOE
Ptpn13	12102	-1.11254	5.51068	159.709	3.0313e-11	1.1535e-09	0_vs_12	DuxOE	0_vs_12_DuxOE
Mdk	1324	-0.938091	6.63318	159.461	3.07535e-11	1.16487e-09	0_vs_12	DuxOE	0_vs_12_DuxOE
1810026B05Rik	8022	-1.27291	4.82969	159.12	3.13696e-11	1.18587e-09	0_vs_12	DuxOE	0_vs_12_DuxOE
Rcn3	1717	-1.04203	6.44914	158.76	3.20354e-11	1.20629e-09	0_vs_12	DuxOE	0_vs_12_DuxOE
Sult4a1	2512	-0.907989	6.47805	156.753	3.60459e-11	1.34152e-09	0_vs_12	DuxOE	0_vs_12_DuxOE
Gas6	2548	-1.13364	5.38615	156.556	3.64672e-11	1.35458e-09	0_vs_12	DuxOE	0_vs_12_DuxOE
Cpt1c	5605	-1.09609	5.66409	156.241	3.71554e-11	1.37747e-09	0_vs_12	DuxOE	0_vs_12_DuxOE
Hdac6	5817	-0.833738	7.79146	155.728	3.83044e-11	1.41421e-09	0_vs_12	DuxOE	0_vs_12_DuxOE
Atp1b2	4085	-1.13457	5.33078	155.095	3.97757e-11	1.46332e-09	0_vs_12	DuxOE	0_vs_12_DuxOE
Manf	3524	-0.924403	7.22498	154.786	4.05162e-11	1.48068e-09	0_vs_12	DuxOE	0_vs_12_DuxOE
Nup188	6241	-0.821815	8.05032	154.635	4.08825e-11	1.48877e-09	0_vs_12	DuxOE	0_vs_12_DuxOE
Gaa	4783	-0.886526	6.80173	154.488	4.12425e-11	1.4972e-09	0_vs_12	DuxOE	0_vs_12_DuxOE
Cyfip2	7103	-1.08783	5.29613	153.691	4.32636e-11	1.56761e-09	0_vs_12	DuxOE	0_vs_12_DuxOE
Btnl7-ps	1763	-1.42741	4.41319	153.588	4.35329e-11	1.5744e-09	0_vs_12	DuxOE	0_vs_12_DuxOE
Twsg1	5153	-0.874029	6.73739	153.302	4.42881e-11	1.5987e-09	0_vs_12	DuxOE	0_vs_12_DuxOE
2310022A10Rik	4780	-0.967633	6.06782	153.04	4.49946e-11	1.62116e-09	0_vs_12	DuxOE	0_vs_12_DuxOE
Gm47283	4501	-0.869827	7.96825	151.906	4.81922e-11	1.72249e-09	0_vs_12	DuxOE	0_vs_12_DuxOE
Rsrp1	3349	-0.786661	8.63141	151.759	4.86261e-11	1.72929e-09	0_vs_12	DuxOE	0_vs_12_DuxOE
Pld3	2924	-0.906309	6.4813	151.262	5.01198e-11	1.77583e-09	0_vs_12	DuxOE	0_vs_12_DuxOE
Rrm2	2771	-0.811502	8.54292	150.943	5.11042e-11	1.80738e-09	0_vs_12	DuxOE	0_vs_12_DuxOE
H2-D1	2579	-1.35892	4.94333	149.776	5.48945e-11	1.93076e-09	0_vs_12	DuxOE	0_vs_12_DuxOE
Dpm1	7489	-1.22447	5.11574	149.369	5.62896e-11	1.9726e-09	0_vs_12	DuxOE	0_vs_12_DuxOE
Zfp385a	2515	-1.1005	5.44853	149.187	5.69234e-11	1.98052e-09	0_vs_12	DuxOE	0_vs_12_DuxOE
Sdf2l1	1108	-1.03309	6.23507	149.186	5.69282e-11	1.98052e-09	0_vs_12	DuxOE	0_vs_12_DuxOE
Ankrd10	7492	-0.846412	7.26	148.831	5.81911e-11	2.0208e-09	0_vs_12	DuxOE	0_vs_12_DuxOE
Tap1	5476	-1.40295	4.24707	147.504	6.31913e-11	2.17089e-09	0_vs_12	DuxOE	0_vs_12_DuxOE
Mpp2	4807	-1.44343	4.16182	146.891	6.56579e-11	2.24358e-09	0_vs_12	DuxOE	0_vs_12_DuxOE
Mxd4	8483	-1.59025	3.84942	146.784	6.61002e-11	2.24794e-09	0_vs_12	DuxOE	0_vs_12_DuxOE
3010003L21Rik	1747	-2.52438	2.90874	146.775	6.61364e-11	2.24794e-09	0_vs_12	DuxOE	0_vs_12_DuxOE
Pnrc2	2213	-1.05114	5.44916	146.384	6.77769e-11	2.29823e-09	0_vs_12	DuxOE	0_vs_12_DuxOE
Tra2a	6945	-0.836707	8.13793	143.362	8.20803e-11	2.7224e-09	0_vs_12	DuxOE	0_vs_12_DuxOE
Rps6ka1	4258	-0.831997	7.71369	143.124	8.33388e-11	2.75937e-09	0_vs_12	DuxOE	0_vs_12_DuxOE
Cmtm6	3440	-0.828329	7.54421	142.951	8.42692e-11	2.78538e-09	0_vs_12	DuxOE	0_vs_12_DuxOE
Hk1	8532	-0.817126	7.19502	142.438	8.70911e-11	2.85627e-09	0_vs_12	DuxOE	0_vs_12_DuxOE
Acads	2269	-0.976429	5.99264	142.426	8.71576e-11	2.85627e-09	0_vs_12	DuxOE	0_vs_12_DuxOE
Pxdn	9648	-1.09375	5.03884	142.172	8.8595e-11	2.89635e-09	0_vs_12	DuxOE	0_vs_12_DuxOE
Smyd3	9184	-0.89217	6.19035	142.157	8.86821e-11	2.89635e-09	0_vs_12	DuxOE	0_vs_12_DuxOE
Isoc1	3377	-0.884283	6.25487	141.508	9.2473e-11	2.996e-09	0_vs_12	DuxOE	0_vs_12_DuxOE
Upf1	4618	-0.86694	6.86255	141.449	9.28254e-11	2.996e-09	0_vs_12	DuxOE	0_vs_12_DuxOE
Crip2	2099	-1.18114	5.6231	140.902	9.61799e-11	3.09387e-09	0_vs_12	DuxOE	0_vs_12_DuxOE
Micall2	4144	-1.92045	3.28185	140.529	9.85381e-11	3.15914e-09	0_vs_12	DuxOE	0_vs_12_DuxOE
Nectin4	3746	-1.55391	4.10366	140.23	1.00476e-10	3.21589e-09	0_vs_12	DuxOE	0_vs_12_DuxOE
Pdia6	3745	-0.759299	9.35199	140.008	1.01943e-10	3.25201e-09	0_vs_12	DuxOE	0_vs_12_DuxOE
Gatad2b	11443	-0.846539	6.50416	139.568	1.04916e-10	3.32475e-09	0_vs_12	DuxOE	0_vs_12_DuxOE
Tmem170b	7477	-1.30261	4.61582	139.219	1.07348e-10	3.38507e-09	0_vs_12	DuxOE	0_vs_12_DuxOE
Efna3	2434	-1.10819	5.1097	138.87	1.09831e-10	3.4577e-09	0_vs_12	DuxOE	0_vs_12_DuxOE
Vmac	2464	-1.0792	5.16127	138.844	1.10023e-10	3.45808e-09	0_vs_12	DuxOE	0_vs_12_DuxOE
AU020206	3189	-0.875561	6.26782	138.306	1.13987e-10	3.56517e-09	0_vs_12	DuxOE	0_vs_12_DuxOE
Prex1	10266	-1.08646	5.30319	138.272	1.14248e-10	3.56752e-09	0_vs_12	DuxOE	0_vs_12_DuxOE
Wbp2	3177	-0.854624	6.35144	138.019	1.16172e-10	3.60998e-09	0_vs_12	DuxOE	0_vs_12_DuxOE
Ubxn7	12655	-0.863746	7.2439	136.379	1.29548e-10	3.98691e-09	0_vs_12	DuxOE	0_vs_12_DuxOE
Pop5	2296	-0.935521	5.73609	135.921	1.33584e-10	4.09799e-09	0_vs_12	DuxOE	0_vs_12_DuxOE
Aacs	3854	-0.906225	5.99712	135.641	1.36108e-10	4.16148e-09	0_vs_12	DuxOE	0_vs_12_DuxOE
Adssl1	2090	-1.23191	4.64474	135.62	1.36303e-10	4.16148e-09	0_vs_12	DuxOE	0_vs_12_DuxOE
Eda2r	5891	-0.979362	6.4437	135.434	1.38015e-10	4.20705e-09	0_vs_12	DuxOE	0_vs_12_DuxOE
3110056K07Rik	3153	-1.71565	3.59691	135.346	1.38837e-10	4.22509e-09	0_vs_12	DuxOE	0_vs_12_DuxOE
H2az2	1633	-0.835719	7.40551	135.045	1.41681e-10	4.2848e-09	0_vs_12	DuxOE	0_vs_12_DuxOE
Agrn	9285	-0.783941	8.17662	134.272	1.49276e-10	4.50738e-09	0_vs_12	DuxOE	0_vs_12_DuxOE
Snhg16	3353	-1.06065	5.24806	134.158	1.50425e-10	4.52784e-09	0_vs_12	DuxOE	0_vs_12_DuxOE
Flot2	2740	-0.930964	5.77479	133.164	1.60948e-10	4.79199e-09	0_vs_12	DuxOE	0_vs_12_DuxOE
Atxn2	15689	-0.833128	6.58665	132.599	1.67279e-10	4.9346e-09	0_vs_12	DuxOE	0_vs_12_DuxOE
Zfyve21	1919	-0.894667	6.28611	132.511	1.68293e-10	4.94932e-09	0_vs_12	DuxOE	0_vs_12_DuxOE
Dll1	4219	-1.49178	4.06896	130.512	1.9317e-10	5.62919e-09	0_vs_12	DuxOE	0_vs_12_DuxOE
Ybx2	1885	-0.996706	5.27322	130.246	1.96763e-10	5.71835e-09	0_vs_12	DuxOE	0_vs_12_DuxOE
Rn7sk	331	-2.85137	2.04643	130.242	1.96825e-10	5.71835e-09	0_vs_12	DuxOE	0_vs_12_DuxOE
Kazn	10721	-0.902329	5.78094	130.005	2.00092e-10	5.78701e-09	0_vs_12	DuxOE	0_vs_12_DuxOE
Gm42928	3339	-2.59213	2.95008	129.503	2.07226e-10	5.93965e-09	0_vs_12	DuxOE	0_vs_12_DuxOE
Slc30a3	2834	-2.09809	2.79806	129.368	2.09187e-10	5.98692e-09	0_vs_12	DuxOE	0_vs_12_DuxOE
Higd2a	648	-0.86476	6.17491	129.306	2.10102e-10	5.98725e-09	0_vs_12	DuxOE	0_vs_12_DuxOE
Fn1	11685	-0.762079	9.93937	129.304	2.10128e-10	5.98725e-09	0_vs_12	DuxOE	0_vs_12_DuxOE
Arl8a	2299	-0.859191	6.19709	128.588	2.2095e-10	6.21247e-09	0_vs_12	DuxOE	0_vs_12_DuxOE
Slc25a42	5996	-1.08373	4.91904	128.496	2.22386e-10	6.24372e-09	0_vs_12	DuxOE	0_vs_12_DuxOE
Kctd13	2487	-1.05763	4.98931	128.049	2.29508e-10	6.42489e-09	0_vs_12	DuxOE	0_vs_12_DuxOE
Sv2a	4636	-1.18456	4.53983	127.322	2.41614e-10	6.67618e-09	0_vs_12	DuxOE	0_vs_12_DuxOE
Snhg12	2402	-0.972852	6.18856	126.296	2.59917e-10	7.1162e-09	0_vs_12	DuxOE	0_vs_12_DuxOE
Cox7a2l	1478	-0.731134	7.86322	126.078	2.64003e-10	7.21183e-09	0_vs_12	DuxOE	0_vs_12_DuxOE
Scarb1	8500	-0.863207	6.32577	125.911	2.67185e-10	7.26631e-09	0_vs_12	DuxOE	0_vs_12_DuxOE
Fcsk	6255	-0.956743	5.96153	125.894	2.67511e-10	7.26631e-09	0_vs_12	DuxOE	0_vs_12_DuxOE
Trak1	12568	-0.763075	6.94403	125.522	2.74737e-10	7.43107e-09	0_vs_12	DuxOE	0_vs_12_DuxOE
Slc20a1	5580	-0.781293	8.31717	125.422	2.76719e-10	7.47413e-09	0_vs_12	DuxOE	0_vs_12_DuxOE
Klhl21	3986	-1.10456	4.81699	123.892	3.09038e-10	8.28938e-09	0_vs_12	DuxOE	0_vs_12_DuxOE
Eif3f	2891	-0.832681	8.2278	123.774	3.11711e-10	8.33718e-09	0_vs_12	DuxOE	0_vs_12_DuxOE
Cdc25a	8023	-0.838462	6.83602	123.745	3.12355e-10	8.34278e-09	0_vs_12	DuxOE	0_vs_12_DuxOE
Padi3	3447	-1.92831	2.91173	122.606	3.39434e-10	9.0159e-09	0_vs_12	DuxOE	0_vs_12_DuxOE
Pcsk1n	2193	-1.14657	5.61705	121.626	3.64807e-10	9.62329e-09	0_vs_12	DuxOE	0_vs_12_DuxOE
Zdhhc24	2916	-1.02122	5.01723	120.471	3.97396e-10	1.03831e-08	0_vs_12	DuxOE	0_vs_12_DuxOE
Tfap2c	3679	-0.83847	6.02165	120.236	4.04386e-10	1.05274e-08	0_vs_12	DuxOE	0_vs_12_DuxOE
Ece1	5300	-0.844119	5.92877	119.913	4.14266e-10	1.07508e-08	0_vs_12	DuxOE	0_vs_12_DuxOE
Fdft1	4116	-0.736079	7.95276	119.736	4.19773e-10	1.0879e-08	0_vs_12	DuxOE	0_vs_12_DuxOE
Casp2	7057	-1.02488	4.94008	119.482	4.27851e-10	1.10734e-08	0_vs_12	DuxOE	0_vs_12_DuxOE
Sec14l5	5740	-1.88698	2.96955	119.433	4.29403e-10	1.10986e-08	0_vs_12	DuxOE	0_vs_12_DuxOE
Ptpru	7113	-1.3409	4.11006	119.345	4.32253e-10	1.11572e-08	0_vs_12	DuxOE	0_vs_12_DuxOE
Gnb2	3402	-0.739239	7.4756	118.763	4.51582e-10	1.15629e-08	0_vs_12	DuxOE	0_vs_12_DuxOE
Lama5	11388	-0.773069	8.79292	118.599	4.57185e-10	1.16908e-08	0_vs_12	DuxOE	0_vs_12_DuxOE
Stxbp1	4997	-0.97849	5.15404	118.46	4.61991e-10	1.17766e-08	0_vs_12	DuxOE	0_vs_12_DuxOE
Tle3	11653	-0.747221	7.5435	118.213	4.70716e-10	1.19572e-08	0_vs_12	DuxOE	0_vs_12_DuxOE
Tspan7	7067	-0.888887	5.64397	118.083	4.75364e-10	1.20446e-08	0_vs_12	DuxOE	0_vs_12_DuxOE
Alpl	4033	-0.768406	6.59008	117.95	4.80156e-10	1.21488e-08	0_vs_12	DuxOE	0_vs_12_DuxOE
Bri3	1648	-0.88696	5.81059	117.711	4.88956e-10	1.23389e-08	0_vs_12	DuxOE	0_vs_12_DuxOE
Tuba3a	1509	-1.03404	5.24555	117.56	4.94594e-10	1.24648e-08	0_vs_12	DuxOE	0_vs_12_DuxOE
Pdk2	3163	-1.37673	3.87782	117.344	5.02773e-10	1.26212e-08	0_vs_12	DuxOE	0_vs_12_DuxOE
Dnm1	5249	-0.925488	5.38639	117.179	5.09142e-10	1.27478e-08	0_vs_12	DuxOE	0_vs_12_DuxOE
Pfkm	3340	-0.84552	5.86001	117.09	5.12613e-10	1.2818e-08	0_vs_12	DuxOE	0_vs_12_DuxOE
Zfas1	1901	-0.800212	6.59243	116.948	5.18183e-10	1.29404e-08	0_vs_12	DuxOE	0_vs_12_DuxOE
Plekha1	8527	-0.768009	6.62555	116.664	5.29526e-10	1.32065e-08	0_vs_12	DuxOE	0_vs_12_DuxOE
Sbno1	19933	-0.721366	8.03447	115.495	5.79261e-10	1.428e-08	0_vs_12	DuxOE	0_vs_12_DuxOE
Neu1	3733	-0.903376	5.60344	115.38	5.84434e-10	1.43891e-08	0_vs_12	DuxOE	0_vs_12_DuxOE
Gm47690	2946	-3.63991	1.34971	115.297	5.88184e-10	1.44629e-08	0_vs_12	DuxOE	0_vs_12_DuxOE
Zmat3	11435	-0.715687	7.29492	115.122	5.96214e-10	1.46415e-08	0_vs_12	DuxOE	0_vs_12_DuxOE
Sdhd	1231	-0.715981	7.24542	115.04	5.99988e-10	1.47058e-08	0_vs_12	DuxOE	0_vs_12_DuxOE
Ube2c	2600	-0.724242	7.46925	114.694	6.16297e-10	1.50095e-08	0_vs_12	DuxOE	0_vs_12_DuxOE
Acaa1b	1962	-1.38004	3.93795	114.269	6.37014e-10	1.54127e-08	0_vs_12	DuxOE	0_vs_12_DuxOE
Siva1	2420	-0.731898	7.36607	114.264	6.37247e-10	1.54127e-08	0_vs_12	DuxOE	0_vs_12_DuxOE
Trim3	4569	-1.04281	4.88267	114.127	6.4408e-10	1.55584e-08	0_vs_12	DuxOE	0_vs_12_DuxOE
Snx8	3238	-0.958728	5.1308	113.818	6.59821e-10	1.58588e-08	0_vs_12	DuxOE	0_vs_12_DuxOE
Ccp110	8256	-0.791164	7.52788	113.407	6.8136e-10	1.63153e-08	0_vs_12	DuxOE	0_vs_12_DuxOE
Pygm	3218	-1.34895	3.92045	113.171	6.94093e-10	1.65788e-08	0_vs_12	DuxOE	0_vs_12_DuxOE
Apaf1	9028	-0.892827	5.88181	112.96	7.05647e-10	1.67921e-08	0_vs_12	DuxOE	0_vs_12_DuxOE
Lpin1	9930	-0.888196	5.93209	112.846	7.12027e-10	1.69021e-08	0_vs_12	DuxOE	0_vs_12_DuxOE
Dap	1925	-1.41502	3.77691	112.762	7.16759e-10	1.69724e-08	0_vs_12	DuxOE	0_vs_12_DuxOE
9830144P21Rik	4889	-1.09033	4.6514	112.673	7.21792e-10	1.70376e-08	0_vs_12	DuxOE	0_vs_12_DuxOE
Pabpc1	6540	-0.700628	11.4864	112.564	7.28021e-10	1.71545e-08	0_vs_12	DuxOE	0_vs_12_DuxOE
Ncapd2	6267	-0.704327	8.81519	112.174	7.50799e-10	1.76263e-08	0_vs_12	DuxOE	0_vs_12_DuxOE
Tollip	5059	-0.893383	5.74822	111.885	7.68123e-10	1.79453e-08	0_vs_12	DuxOE	0_vs_12_DuxOE
Tmem63b	5098	-0.799392	6.41596	111.329	8.02823e-10	1.86878e-08	0_vs_12	DuxOE	0_vs_12_DuxOE
Traf4	3292	-0.781138	6.84979	111.253	8.07718e-10	1.8779e-08	0_vs_12	DuxOE	0_vs_12_DuxOE
Ei24	4868	-0.816385	7.13155	111.157	8.13928e-10	1.88776e-08	0_vs_12	DuxOE	0_vs_12_DuxOE
Pea15a	3861	-0.784921	6.74476	110.924	8.29168e-10	1.91848e-08	0_vs_12	DuxOE	0_vs_12_DuxOE
Derl3	1993	-1.62591	4.03135	110.81	8.36766e-10	1.9314e-08	0_vs_12	DuxOE	0_vs_12_DuxOE
Plxna1	9054	-0.736733	7.12675	110.297	8.718e-10	2.00504e-08	0_vs_12	DuxOE	0_vs_12_DuxOE
Nop53	3847	-0.766011	8.06216	109.509	9.28893e-10	2.11936e-08	0_vs_12	DuxOE	0_vs_12_DuxOE
Unc119	2448	-0.999732	4.91426	109.382	9.38461e-10	2.13786e-08	0_vs_12	DuxOE	0_vs_12_DuxOE
Nomo1	5936	-0.722511	8.1023	109.315	9.43569e-10	2.14441e-08	0_vs_12	DuxOE	0_vs_12_DuxOE
Oaz2	2990	-0.769844	6.4091	109.19	9.53104e-10	2.16352e-08	0_vs_12	DuxOE	0_vs_12_DuxOE
Fth1	3469	-0.69102	8.80595	109.048	9.64181e-10	2.18608e-08	0_vs_12	DuxOE	0_vs_12_DuxOE
Cystm1	4261	-0.881535	5.54797	108.406	1.01573e-09	2.28676e-08	0_vs_12	DuxOE	0_vs_12_DuxOE
Sox11	8311	-0.764458	6.62906	108.216	1.03159e-09	2.31432e-08	0_vs_12	DuxOE	0_vs_12_DuxOE
Uhmk1	8101	-0.765252	6.73799	108.192	1.03361e-09	2.31615e-08	0_vs_12	DuxOE	0_vs_12_DuxOE
Ap2a1	4300	-0.808947	7.48332	107.827	1.06489e-09	2.38347e-08	0_vs_12	DuxOE	0_vs_12_DuxOE
Snhg15	2652	-1.01525	4.79334	107.298	1.11203e-09	2.47456e-08	0_vs_12	DuxOE	0_vs_12_DuxOE
Gpx3	1813	-1.03634	4.80763	106.899	1.14914e-09	2.54823e-08	0_vs_12	DuxOE	0_vs_12_DuxOE
Srf	2893	-0.850695	5.81992	106.606	1.17728e-09	2.59514e-08	0_vs_12	DuxOE	0_vs_12_DuxOE
Tgm1	3162	-0.741558	6.653	106.487	1.1889e-09	2.6134e-08	0_vs_12	DuxOE	0_vs_12_DuxOE
Nid2	5174	-0.776876	8.90466	106.35	1.20246e-09	2.63607e-08	0_vs_12	DuxOE	0_vs_12_DuxOE
Ubl3	8098	-0.824814	6.04016	106.207	1.21676e-09	2.65965e-08	0_vs_12	DuxOE	0_vs_12_DuxOE
Plk5	2678	-1.51927	3.41046	105.966	1.24129e-09	2.70269e-08	0_vs_12	DuxOE	0_vs_12_DuxOE
Ppp1r13l	3604	-1.2424	4.54139	105.882	1.24991e-09	2.71671e-08	0_vs_12	DuxOE	0_vs_12_DuxOE
Mvd	1859	-0.801501	5.96009	105.876	1.25056e-09	2.71671e-08	0_vs_12	DuxOE	0_vs_12_DuxOE
Slc25a30	4571	-0.720479	6.7434	105.803	1.2582e-09	2.72407e-08	0_vs_12	DuxOE	0_vs_12_DuxOE
Pdcd4	3135	-0.821739	5.78839	105.775	1.26114e-09	2.72736e-08	0_vs_12	DuxOE	0_vs_12_DuxOE
Nfrkb	11277	-0.814365	5.99767	105.689	1.27021e-09	2.74311e-08	0_vs_12	DuxOE	0_vs_12_DuxOE
Mllt1	3918	-0.850922	5.65946	105.55	1.28491e-09	2.7634e-08	0_vs_12	DuxOE	0_vs_12_DuxOE
Fam234a	4016	-0.917492	5.3106	105.387	1.30253e-09	2.79796e-08	0_vs_12	DuxOE	0_vs_12_DuxOE
Elk4	6407	-0.874832	5.66656	105.239	1.31864e-09	2.82584e-08	0_vs_12	DuxOE	0_vs_12_DuxOE
Ccdc84	4156	-1.31725	3.93949	105.1	1.33411e-09	2.8467e-08	0_vs_12	DuxOE	0_vs_12_DuxOE
Cotl1	1596	-0.863655	6.48297	104.8	1.36795e-09	2.90598e-08	0_vs_12	DuxOE	0_vs_12_DuxOE
1700007K13Rik	965	-1.46527	4.03178	104.785	1.36969e-09	2.90647e-08	0_vs_12	DuxOE	0_vs_12_DuxOE
Abhd8	4079	-0.945246	5.12813	104.745	1.37432e-09	2.90987e-08	0_vs_12	DuxOE	0_vs_12_DuxOE
Acss2	10163	-0.962327	4.91865	104.65	1.38534e-09	2.92996e-08	0_vs_12	DuxOE	0_vs_12_DuxOE
Scd1	4892	-0.757913	8.28252	104.597	1.39153e-09	2.93981e-08	0_vs_12	DuxOE	0_vs_12_DuxOE
Gm29170	3666	-1.43653	3.91086	104.511	1.40149e-09	2.95437e-08	0_vs_12	DuxOE	0_vs_12_DuxOE
Mapk8ip3	14558	-0.876349	6.24241	104.466	1.40687e-09	2.95693e-08	0_vs_12	DuxOE	0_vs_12_DuxOE
Fgf8	1350	-3.06252	1.58421	104.465	1.40697e-09	2.95693e-08	0_vs_12	DuxOE	0_vs_12_DuxOE
Sqle	5546	-0.707923	7.45648	104.462	1.40733e-09	2.95693e-08	0_vs_12	DuxOE	0_vs_12_DuxOE
Tagln2	2082	-0.67014	8.15807	104.22	1.43622e-09	3.01434e-08	0_vs_12	DuxOE	0_vs_12_DuxOE
Rab3a	2226	-1.59866	3.25907	103.501	1.52607e-09	3.16828e-08	0_vs_12	DuxOE	0_vs_12_DuxOE
Clu	3437	-0.785588	6.08044	103.35	1.54576e-09	3.20223e-08	0_vs_12	DuxOE	0_vs_12_DuxOE
Aldh2	5126	-0.753227	8.6242	103.33	1.54838e-09	3.20422e-08	0_vs_12	DuxOE	0_vs_12_DuxOE
Gltp	1762	-0.901677	5.65834	103.269	1.55638e-09	3.21731e-08	0_vs_12	DuxOE	0_vs_12_DuxOE
Ssbp4	3164	-0.754806	7.12846	103.164	1.5703e-09	3.22976e-08	0_vs_12	DuxOE	0_vs_12_DuxOE
Mt3	1066	-1.16096	4.38245	103.16	1.57082e-09	3.22976e-08	0_vs_12	DuxOE	0_vs_12_DuxOE
H2-Q4	2596	-1.35376	3.82852	102.874	1.60954e-09	3.28826e-08	0_vs_12	DuxOE	0_vs_12_DuxOE
Klhl11	2393	-0.850413	5.45859	102.852	1.6125e-09	3.28992e-08	0_vs_12	DuxOE	0_vs_12_DuxOE
Gm50455	2911	-1.92557	2.77573	102.843	1.61378e-09	3.28992e-08	0_vs_12	DuxOE	0_vs_12_DuxOE
Wipi1	4410	-0.994194	4.80713	102.502	1.66137e-09	3.38334e-08	0_vs_12	DuxOE	0_vs_12_DuxOE
Tecpr1	12772	-0.963235	5.06233	102.137	1.71389e-09	3.47555e-08	0_vs_12	DuxOE	0_vs_12_DuxOE
Gm43360	2887	-3.50548	1.23175	102.072	1.72347e-09	3.48763e-08	0_vs_12	DuxOE	0_vs_12_DuxOE
Aldh4a1	4907	-0.950861	5.14999	102.026	1.73038e-09	3.49616e-08	0_vs_12	DuxOE	0_vs_12_DuxOE
Unc5b	6258	-0.887231	5.21135	102.019	1.73133e-09	3.49616e-08	0_vs_12	DuxOE	0_vs_12_DuxOE
Gldc	6091	-0.712918	7.71157	101.482	1.81303e-09	3.64506e-08	0_vs_12	DuxOE	0_vs_12_DuxOE
Psap	2744	-0.658423	8.51541	101.472	1.81456e-09	3.64506e-08	0_vs_12	DuxOE	0_vs_12_DuxOE
Ldlrap1	7010	-0.823779	5.70322	100.81	1.92123e-09	3.83619e-08	0_vs_12	DuxOE	0_vs_12_DuxOE
Rbl2	7558	-1.20713	4.05095	100.761	1.92945e-09	3.8437e-08	0_vs_12	DuxOE	0_vs_12_DuxOE
Cox6b2	1108	-0.742391	6.47778	100.678	1.94334e-09	3.86734e-08	0_vs_12	DuxOE	0_vs_12_DuxOE
Rplp2	2072	-0.690363	9.99279	100.572	1.96136e-09	3.89916e-08	0_vs_12	DuxOE	0_vs_12_DuxOE
mt-Co1	1545	-0.673691	12.5255	100.452	1.98185e-09	3.93583e-08	0_vs_12	DuxOE	0_vs_12_DuxOE
Rasl11b	2161	-1.54391	3.45159	100.242	2.01824e-09	4.00396e-08	0_vs_12	DuxOE	0_vs_12_DuxOE
Vezf1	4601	-0.90109	5.11776	100.149	2.03475e-09	4.02424e-08	0_vs_12	DuxOE	0_vs_12_DuxOE
Ube2h	4780	-0.829384	6.07795	99.8538	2.08769e-09	4.12044e-08	0_vs_12	DuxOE	0_vs_12_DuxOE
Kifc1	3414	-0.731033	7.15133	98.9346	2.26266e-09	4.42722e-08	0_vs_12	DuxOE	0_vs_12_DuxOE
Rb1	6015	-1.0285	4.6643	98.7084	2.30815e-09	4.50008e-08	0_vs_12	DuxOE	0_vs_12_DuxOE
Eef2	3324	-0.622497	12.5052	98.688	2.3123e-09	4.5036e-08	0_vs_12	DuxOE	0_vs_12_DuxOE
Palm3	3612	-0.805671	5.977	98.4245	2.36666e-09	4.60013e-08	0_vs_12	DuxOE	0_vs_12_DuxOE
Azin2	4024	-0.930322	5.01561	98.1248	2.43017e-09	4.71405e-08	0_vs_12	DuxOE	0_vs_12_DuxOE
Kifc5b	3700	-0.832105	5.97199	98.0359	2.44938e-09	4.73695e-08	0_vs_12	DuxOE	0_vs_12_DuxOE
Ube2g2	2431	-0.952982	4.96356	97.7159	2.5199e-09	4.86843e-08	0_vs_12	DuxOE	0_vs_12_DuxOE
Icam5	2947	-1.71016	3.2037	97.4589	2.57814e-09	4.96597e-08	0_vs_12	DuxOE	0_vs_12_DuxOE
Csnk1e	6590	-0.749826	6.56818	97.408	2.58984e-09	4.9835e-08	0_vs_12	DuxOE	0_vs_12_DuxOE
Tbc1d8	5239	-1.00467	4.73879	97.2437	2.62804e-09	5.04556e-08	0_vs_12	DuxOE	0_vs_12_DuxOE
Spns2	4083	-1.88594	2.72524	97.2354	2.62998e-09	5.04556e-08	0_vs_12	DuxOE	0_vs_12_DuxOE
Eif1	2098	-0.733021	8.52808	97.1722	2.64485e-09	5.06903e-08	0_vs_12	DuxOE	0_vs_12_DuxOE
Gm29216	492	-0.815965	9.78974	97.1543	2.64909e-09	5.07209e-08	0_vs_12	DuxOE	0_vs_12_DuxOE
Per3	9608	-0.907521	5.1412	96.8763	2.71571e-09	5.1893e-08	0_vs_12	DuxOE	0_vs_12_DuxOE
Hadh	4977	-0.683946	7.04216	96.7215	2.75359e-09	5.24661e-08	0_vs_12	DuxOE	0_vs_12_DuxOE
Tmem50b	2446	-0.914103	5.21	96.2675	2.8681e-09	5.41582e-08	0_vs_12	DuxOE	0_vs_12_DuxOE
Ctsd	2351	-0.648579	7.92106	95.9534	2.95037e-09	5.54077e-08	0_vs_12	DuxOE	0_vs_12_DuxOE
Csrp1	1956	-0.676192	6.95953	95.8124	2.98815e-09	5.59848e-08	0_vs_12	DuxOE	0_vs_12_DuxOE
Gpsm1	5383	-1.15104	4.13829	95.4951	3.0751e-09	5.75016e-08	0_vs_12	DuxOE	0_vs_12_DuxOE
Rassf7	2154	-0.858229	5.49186	95.4037	3.10066e-09	5.78669e-08	0_vs_12	DuxOE	0_vs_12_DuxOE
Plekhb2	7987	-0.808097	5.7944	95.3698	3.11019e-09	5.79667e-08	0_vs_12	DuxOE	0_vs_12_DuxOE
Mvp	7627	-0.867575	5.59547	95.3633	3.11204e-09	5.79667e-08	0_vs_12	DuxOE	0_vs_12_DuxOE
H19	2460	-0.952125	4.81905	95.1238	3.18039e-09	5.89539e-08	0_vs_12	DuxOE	0_vs_12_DuxOE
Ctc1	6797	-0.65341	7.31975	95.0487	3.20217e-09	5.93004e-08	0_vs_12	DuxOE	0_vs_12_DuxOE
Spsb1	4396	-1.13446	4.13922	94.6336	3.32549e-09	6.13476e-08	0_vs_12	DuxOE	0_vs_12_DuxOE
Ckap2	3215	-0.672916	6.82622	94.1845	3.46482e-09	6.36731e-08	0_vs_12	DuxOE	0_vs_12_DuxOE
Gnai2	3779	-0.673012	7.81352	94.0984	3.49224e-09	6.41156e-08	0_vs_12	DuxOE	0_vs_12_DuxOE
Dusp9	2722	-0.655319	8.25842	94.0868	3.49597e-09	6.41171e-08	0_vs_12	DuxOE	0_vs_12_DuxOE
Zmynd8	11031	-0.673299	7.20307	93.9211	3.54948e-09	6.48247e-08	0_vs_12	DuxOE	0_vs_12_DuxOE
Camkv	3763	-1.06291	4.44873	93.8168	3.58363e-09	6.52866e-08	0_vs_12	DuxOE	0_vs_12_DuxOE
Nsl1	5303	-0.756324	5.88097	93.6071	3.65343e-09	6.63998e-08	0_vs_12	DuxOE	0_vs_12_DuxOE
Sh2d3c	5233	-1.29992	3.69638	93.5615	3.66878e-09	6.65929e-08	0_vs_12	DuxOE	0_vs_12_DuxOE
H2bc21	2620	-1.48339	3.83334	93.3753	3.73227e-09	6.76814e-08	0_vs_12	DuxOE	0_vs_12_DuxOE
Adgrb2	6487	-1.32401	3.74002	93.3551	3.73923e-09	6.77435e-08	0_vs_12	DuxOE	0_vs_12_DuxOE
Esco2	6648	-0.776995	7.90395	93.2462	3.77699e-09	6.82988e-08	0_vs_12	DuxOE	0_vs_12_DuxOE
Kcnc3	5995	-1.05754	4.58309	92.9469	3.88299e-09	6.9952e-08	0_vs_12	DuxOE	0_vs_12_DuxOE
Atxn2l	4782	-0.646633	8.41761	92.9041	3.89839e-09	7.01637e-08	0_vs_12	DuxOE	0_vs_12_DuxOE
Crtc2	4094	-0.899315	4.95342	92.7604	3.95066e-09	7.10379e-08	0_vs_12	DuxOE	0_vs_12_DuxOE
Lpar2	6317	-1.11824	4.13425	92.6577	3.98849e-09	7.15172e-08	0_vs_12	DuxOE	0_vs_12_DuxOE
Gtf3c1	12018	-0.654978	7.32721	92.5475	4.02951e-09	7.21853e-08	0_vs_12	DuxOE	0_vs_12_DuxOE
Fam160a2	11834	-0.723819	6.34741	92.4871	4.05217e-09	7.25237e-08	0_vs_12	DuxOE	0_vs_12_DuxOE
Sept3	8319	-1.14181	4.29731	92.1038	4.19943e-09	7.49497e-08	0_vs_12	DuxOE	0_vs_12_DuxOE
Slco4a1	4799	-0.934402	4.76506	91.9452	4.26204e-09	7.58557e-08	0_vs_12	DuxOE	0_vs_12_DuxOE
Fstl1	4914	-0.737292	5.92375	91.8377	4.30507e-09	7.65505e-08	0_vs_12	DuxOE	0_vs_12_DuxOE
Rc3h2	19624	-0.968827	5.89985	91.7702	4.33234e-09	7.6893e-08	0_vs_12	DuxOE	0_vs_12_DuxOE
Atp12a	4016	-1.61799	2.93624	91.5489	4.42307e-09	7.82863e-08	0_vs_12	DuxOE	0_vs_12_DuxOE
Sil1	3436	-0.921434	4.8779	91.4916	4.44688e-09	7.86353e-08	0_vs_12	DuxOE	0_vs_12_DuxOE
Ogdh	5456	-0.704655	6.76889	91.3491	4.50674e-09	7.96205e-08	0_vs_12	DuxOE	0_vs_12_DuxOE
Fbln2	6370	-2.00283	2.45134	91.2826	4.53498e-09	7.99722e-08	0_vs_12	DuxOE	0_vs_12_DuxOE
Tex13b	2800	-0.882279	5.17967	91.2571	4.54586e-09	8.00905e-08	0_vs_12	DuxOE	0_vs_12_DuxOE
Gm50107	1692	-1.66784	3.35922	91.0113	4.65223e-09	8.1828e-08	0_vs_12	DuxOE	0_vs_12_DuxOE
Slc25a23	5294	-0.895503	5.0522	91.0095	4.653e-09	8.1828e-08	0_vs_12	DuxOE	0_vs_12_DuxOE
P4ha1	4114	-0.650969	7.32218	90.989	4.662e-09	8.19113e-08	0_vs_12	DuxOE	0_vs_12_DuxOE
Fdps	4208	-1.48521	3.21204	90.9744	4.66843e-09	8.19427e-08	0_vs_12	DuxOE	0_vs_12_DuxOE
Tmem8b	5603	-1.38853	3.45969	90.916	4.69421e-09	8.22514e-08	0_vs_12	DuxOE	0_vs_12_DuxOE
Mapk13	3150	-0.999798	4.61832	90.7621	4.76286e-09	8.33782e-08	0_vs_12	DuxOE	0_vs_12_DuxOE
Cacng6	1977	-1.17987	4.08065	90.7269	4.7787e-09	8.35793e-08	0_vs_12	DuxOE	0_vs_12_DuxOE
Pip4k2c	5456	-0.691632	6.36844	90.7072	4.78761e-09	8.36589e-08	0_vs_12	DuxOE	0_vs_12_DuxOE
Neurl1a	7284	-0.769921	5.65262	90.6012	4.83581e-09	8.44244e-08	0_vs_12	DuxOE	0_vs_12_DuxOE
Usp48	9686	-0.621016	8.84428	90.2875	4.98156e-09	8.68112e-08	0_vs_12	DuxOE	0_vs_12_DuxOE
Mbd2	3214	-0.841381	5.49422	90.0342	5.10282e-09	8.84427e-08	0_vs_12	DuxOE	0_vs_12_DuxOE
Pim2	2795	-0.972319	5.32037	89.9951	5.1218e-09	8.86917e-08	0_vs_12	DuxOE	0_vs_12_DuxOE
Epn2	5228	-0.715717	6.24741	89.8235	5.20611e-09	8.9747e-08	0_vs_12	DuxOE	0_vs_12_DuxOE
Pdcd6ip	6903	-0.687219	7.00065	89.7661	5.23466e-09	9.00775e-08	0_vs_12	DuxOE	0_vs_12_DuxOE
Gsk3a	2900	-0.698473	6.5269	89.3412	5.45132e-09	9.33872e-08	0_vs_12	DuxOE	0_vs_12_DuxOE
Rgs12	8487	-1.06852	4.33768	89.2186	5.51566e-09	9.44051e-08	0_vs_12	DuxOE	0_vs_12_DuxOE
Tle5	3334	-0.617931	8.79113	89.2093	5.52056e-09	9.44051e-08	0_vs_12	DuxOE	0_vs_12_DuxOE
Cenpa	5860	-0.625444	7.8186	89.1821	5.53498e-09	9.45673e-08	0_vs_12	DuxOE	0_vs_12_DuxOE
Dhcr7	5817	-0.640007	7.26594	89.0825	5.58804e-09	9.53044e-08	0_vs_12	DuxOE	0_vs_12_DuxOE
Cd74	1679	-1.43147	3.29858	88.9141	5.67906e-09	9.65138e-08	0_vs_12	DuxOE	0_vs_12_DuxOE
4930404I05Rik	2746	-2.18695	2.06002	88.672	5.81276e-09	9.8435e-08	0_vs_12	DuxOE	0_vs_12_DuxOE
Ubtd1	1687	-1.05149	4.78218	88.6631	5.81773e-09	9.8435e-08	0_vs_12	DuxOE	0_vs_12_DuxOE
Cstb	603	-0.686283	6.31925	88.6129	5.84594e-09	9.88251e-08	0_vs_12	DuxOE	0_vs_12_DuxOE
Gas5	3760	-0.751784	9.14384	88.4483	5.93936e-09	1.00052e-07	0_vs_12	DuxOE	0_vs_12_DuxOE
Marf1	10153	-0.677585	6.95221	88.3664	5.9865e-09	1.00619e-07	0_vs_12	DuxOE	0_vs_12_DuxOE
Cdkn1c	2039	-1.07808	4.78503	88.3625	5.98875e-09	1.00619e-07	0_vs_12	DuxOE	0_vs_12_DuxOE
Syngr3	2071	-1.15713	3.96742	88.0263	6.18656e-09	1.0358e-07	0_vs_12	DuxOE	0_vs_12_DuxOE
2410006H16Rik	462	-0.640229	6.90696	87.7274	6.36842e-09	1.0607e-07	0_vs_12	DuxOE	0_vs_12_DuxOE
Dnajc9	2377	-0.733204	5.95032	87.6644	6.40753e-09	1.06629e-07	0_vs_12	DuxOE	0_vs_12_DuxOE
Serpinh1	2443	-0.681424	6.56913	87.5044	6.50796e-09	1.08113e-07	0_vs_12	DuxOE	0_vs_12_DuxOE
Kmt5c	4001	-0.639418	7.27042	87.4319	6.55405e-09	1.08597e-07	0_vs_12	DuxOE	0_vs_12_DuxOE
Pdk4	3511	-1.14009	4.02502	87.393	6.57889e-09	1.08915e-07	0_vs_12	DuxOE	0_vs_12_DuxOE
1810062O18Rik	1816	-1.84847	2.54609	87.3417	6.61186e-09	1.09366e-07	0_vs_12	DuxOE	0_vs_12_DuxOE
Lnpep	14144	-0.792899	6.69692	87.2748	6.6551e-09	1.09987e-07	0_vs_12	DuxOE	0_vs_12_DuxOE
Stk11	4580	-0.694953	6.95711	87.016	6.82537e-09	1.12414e-07	0_vs_12	DuxOE	0_vs_12_DuxOE
Fbln1	4368	-0.794171	6.02462	86.8414	6.94291e-09	1.14154e-07	0_vs_12	DuxOE	0_vs_12_DuxOE
Espn	8272	-0.986248	4.59404	86.7811	6.98405e-09	1.14732e-07	0_vs_12	DuxOE	0_vs_12_DuxOE
Trappc9	7937	-0.906388	5.11603	86.7163	7.02852e-09	1.15265e-07	0_vs_12	DuxOE	0_vs_12_DuxOE
Plxnb2	7720	-0.617196	7.49758	86.5224	7.1635e-09	1.17279e-07	0_vs_12	DuxOE	0_vs_12_DuxOE
Pld6	1757	-1.2252	4.03976	86.2266	7.37487e-09	1.20534e-07	0_vs_12	DuxOE	0_vs_12_DuxOE
Acsf2	3432	-0.883547	5.10018	86.1187	7.45369e-09	1.21475e-07	0_vs_12	DuxOE	0_vs_12_DuxOE
Ier3ip1	1901	-0.874209	5.01991	85.9788	7.55724e-09	1.22991e-07	0_vs_12	DuxOE	0_vs_12_DuxOE
Whamm	3176	-0.937657	4.65624	85.8945	7.62035e-09	1.23913e-07	0_vs_12	DuxOE	0_vs_12_DuxOE
Mturn	5695	-1.13225	4.17484	85.7473	7.73204e-09	1.25516e-07	0_vs_12	DuxOE	0_vs_12_DuxOE
Pim1	3362	-0.729115	7.16679	85.5428	7.89015e-09	1.27867e-07	0_vs_12	DuxOE	0_vs_12_DuxOE
Tnpo2	6285	-0.606004	7.85199	85.51	7.91589e-09	1.28176e-07	0_vs_12	DuxOE	0_vs_12_DuxOE
Ethe1	1484	-0.992507	4.45935	85.065	8.27363e-09	1.33294e-07	0_vs_12	DuxOE	0_vs_12_DuxOE
Wnk2	8481	-1.14296	4.01286	84.9627	8.35838e-09	1.34434e-07	0_vs_12	DuxOE	0_vs_12_DuxOE
Arvcf	6715	-0.674891	6.50391	84.7847	8.50811e-09	1.36499e-07	0_vs_12	DuxOE	0_vs_12_DuxOE
Scpep1	2097	-0.602566	7.81429	84.6283	8.64201e-09	1.38532e-07	0_vs_12	DuxOE	0_vs_12_DuxOE
H3c15	1020	-2.54043	1.58507	84.499	8.7545e-09	1.40022e-07	0_vs_12	DuxOE	0_vs_12_DuxOE
Lars2	11089	-0.626895	8.35528	84.3603	8.87696e-09	1.41479e-07	0_vs_12	DuxOE	0_vs_12_DuxOE
Tmem184b	4702	-0.701184	6.2668	84.1379	9.07733e-09	1.44186e-07	0_vs_12	DuxOE	0_vs_12_DuxOE
Pmaip1	2732	-0.627853	6.88569	83.9663	9.23522e-09	1.46331e-07	0_vs_12	DuxOE	0_vs_12_DuxOE
Gm2a	4127	-0.736963	6.12752	83.839	9.35438e-09	1.47853e-07	0_vs_12	DuxOE	0_vs_12_DuxOE
Zfp773	6598	-1.27898	3.89587	83.7092	9.47754e-09	1.49308e-07	0_vs_12	DuxOE	0_vs_12_DuxOE
Edc4	5497	-0.624601	7.10826	83.6886	9.49726e-09	1.49496e-07	0_vs_12	DuxOE	0_vs_12_DuxOE
Card19	1477	-1.06926	4.25882	83.6254	9.55796e-09	1.50328e-07	0_vs_12	DuxOE	0_vs_12_DuxOE
Phc3	17485	-0.774626	5.65006	83.5248	9.65558e-09	1.51492e-07	0_vs_12	DuxOE	0_vs_12_DuxOE
Slc4a11	4998	-0.933862	4.63234	83.4868	9.69273e-09	1.5195e-07	0_vs_12	DuxOE	0_vs_12_DuxOE
Acot1	3919	-0.859949	5.15561	83.2738	9.90386e-09	1.55007e-07	0_vs_12	DuxOE	0_vs_12_DuxOE
Auh	9580	-0.888399	4.94981	83.2363	9.94158e-09	1.55471e-07	0_vs_12	DuxOE	0_vs_12_DuxOE
Atp1a2	7038	-0.927544	4.9457	83.0521	1.0129e-08	1.58273e-07	0_vs_12	DuxOE	0_vs_12_DuxOE
Wipf2	7819	-0.758672	5.6386	83.0272	1.01547e-08	1.58545e-07	0_vs_12	DuxOE	0_vs_12_DuxOE
Fnbp4	6583	-0.611469	7.4976	82.6332	1.057e-08	1.64361e-07	0_vs_12	DuxOE	0_vs_12_DuxOE
Rc3h1	11423	-0.697392	6.38836	82.3899	1.08357e-08	1.6822e-07	0_vs_12	DuxOE	0_vs_12_DuxOE
Cep170b	8002	-0.689551	6.38749	82.0797	1.1185e-08	1.72806e-07	0_vs_12	DuxOE	0_vs_12_DuxOE
Pnpla2	3020	-0.897255	4.97702	81.1088	1.23609e-08	1.88696e-07	0_vs_12	DuxOE	0_vs_12_DuxOE
Sgsm2	6884	-0.831708	5.24724	81.0676	1.24138e-08	1.89352e-07	0_vs_12	DuxOE	0_vs_12_DuxOE
Naga	2577	-0.889871	4.98203	80.9905	1.25134e-08	1.90568e-07	0_vs_12	DuxOE	0_vs_12_DuxOE
Npdc1	3906	-0.864887	4.9191	80.7341	1.28505e-08	1.95084e-07	0_vs_12	DuxOE	0_vs_12_DuxOE
Abtb2	6032	-1.1616	3.92281	80.2731	1.34822e-08	2.03868e-07	0_vs_12	DuxOE	0_vs_12_DuxOE
Plcg1	7857	-0.706892	6.51658	80.2435	1.35239e-08	2.04338e-07	0_vs_12	DuxOE	0_vs_12_DuxOE
Pi4ka	11254	-0.703417	6.76308	79.7299	1.42705e-08	2.13769e-07	0_vs_12	DuxOE	0_vs_12_DuxOE
Smarcd2	3589	-0.629528	6.5819	79.4099	1.47584e-08	2.20733e-07	0_vs_12	DuxOE	0_vs_12_DuxOE
Aldh9a1	3383	-0.625022	7.08474	79.2949	1.49383e-08	2.23249e-07	0_vs_12	DuxOE	0_vs_12_DuxOE
Stx1b	4802	-1.22493	3.64649	79.2471	1.50137e-08	2.24201e-07	0_vs_12	DuxOE	0_vs_12_DuxOE
Smox	3894	-1.09637	4.16502	79.109	1.5234e-08	2.27314e-07	0_vs_12	DuxOE	0_vs_12_DuxOE
Ypel2	4847	-0.825613	5.12019	79.0884	1.52671e-08	2.27632e-07	0_vs_12	DuxOE	0_vs_12_DuxOE
Ypel3	1848	-0.802873	5.06504	78.726	1.58639e-08	2.35797e-07	0_vs_12	DuxOE	0_vs_12_DuxOE
Cdk19os	1124	-3.1037	1.30449	78.5672	1.61332e-08	2.39245e-07	0_vs_12	DuxOE	0_vs_12_DuxOE
Eml2	3529	-0.785302	5.15835	78.4424	1.63485e-08	2.41878e-07	0_vs_12	DuxOE	0_vs_12_DuxOE
Gm16185	3207	-0.967155	5.81323	78.2729	1.6646e-08	2.44957e-07	0_vs_12	DuxOE	0_vs_12_DuxOE
Stra8	1803	-0.661454	6.14919	78.1668	1.68351e-08	2.47283e-07	0_vs_12	DuxOE	0_vs_12_DuxOE
Fscn1	3012	-0.796832	7.55534	78.1626	1.68427e-08	2.47283e-07	0_vs_12	DuxOE	0_vs_12_DuxOE
Igfbp2	1847	-0.675814	10.1581	78.1116	1.69344e-08	2.48251e-07	0_vs_12	DuxOE	0_vs_12_DuxOE
Heca	6247	-0.769311	5.27554	78.0357	1.70721e-08	2.49507e-07	0_vs_12	DuxOE	0_vs_12_DuxOE
Kansl2	3784	-0.620932	6.83567	77.9889	1.71577e-08	2.50567e-07	0_vs_12	DuxOE	0_vs_12_DuxOE
Lamb3	6612	-1.02996	4.20768	77.9522	1.7225e-08	2.50978e-07	0_vs_12	DuxOE	0_vs_12_DuxOE
Sap30l	1151	-0.760959	5.40943	77.8807	1.73572e-08	2.52521e-07	0_vs_12	DuxOE	0_vs_12_DuxOE
Pak4	3535	-0.673123	6.81777	77.5251	1.80308e-08	2.61134e-07	0_vs_12	DuxOE	0_vs_12_DuxOE
Tead2	4788	-0.646532	6.6883	77.5157	1.80491e-08	2.61202e-07	0_vs_12	DuxOE	0_vs_12_DuxOE
Phlda3	1559	-0.673808	7.02739	77.4795	1.81193e-08	2.62021e-07	0_vs_12	DuxOE	0_vs_12_DuxOE
Abca2	8346	-0.798587	5.40066	77.3895	1.82952e-08	2.64365e-07	0_vs_12	DuxOE	0_vs_12_DuxOE
Stard10	2419	-1.07652	4.06859	77.3046	1.84629e-08	2.66388e-07	0_vs_12	DuxOE	0_vs_12_DuxOE
Gtse1	2742	-0.631346	7.16076	77.1992	1.86735e-08	2.6882e-07	0_vs_12	DuxOE	0_vs_12_DuxOE
Mib1	10937	-0.651625	7.11155	76.7915	1.9513e-08	2.79497e-07	0_vs_12	DuxOE	0_vs_12_DuxOE
Bmp7	4019	-1.13173	3.81091	76.6208	1.98768e-08	2.84225e-07	0_vs_12	DuxOE	0_vs_12_DuxOE
Stom	2827	-0.825928	5.25922	76.598	1.99259e-08	2.84601e-07	0_vs_12	DuxOE	0_vs_12_DuxOE
Cuta	3740	-0.722958	5.62073	76.588	1.99476e-08	2.84601e-07	0_vs_12	DuxOE	0_vs_12_DuxOE
Map1lc3a	1181	-0.749231	5.90145	76.1551	2.09075e-08	2.96973e-07	0_vs_12	DuxOE	0_vs_12_DuxOE
Necap1	3651	-0.673874	6.12814	76.015	2.1229e-08	3.01317e-07	0_vs_12	DuxOE	0_vs_12_DuxOE
Slc22a17	4517	-0.779368	5.35031	75.9903	2.12862e-08	3.01882e-07	0_vs_12	DuxOE	0_vs_12_DuxOE
Gm43980	1612	-0.938871	4.96025	75.9842	2.13003e-08	3.01882e-07	0_vs_12	DuxOE	0_vs_12_DuxOE
Ldb3	6105	-1.40894	3.16276	75.935	2.14149e-08	3.02836e-07	0_vs_12	DuxOE	0_vs_12_DuxOE
Casc3	4303	-0.664625	6.17352	75.8388	2.1641e-08	3.05134e-07	0_vs_12	DuxOE	0_vs_12_DuxOE
Hdac11	3849	-0.955979	4.32994	75.8163	2.16942e-08	3.05661e-07	0_vs_12	DuxOE	0_vs_12_DuxOE
Fxr2	3766	-0.618949	8.45724	75.6875	2.20016e-08	3.09537e-07	0_vs_12	DuxOE	0_vs_12_DuxOE
Pnma5	3123	-1.03307	4.049	75.6583	2.20721e-08	3.10074e-07	0_vs_12	DuxOE	0_vs_12_DuxOE
Cisd3	833	-0.617583	6.59256	75.4215	2.26519e-08	3.17756e-07	0_vs_12	DuxOE	0_vs_12_DuxOE
Ergic1	8888	-0.635952	6.66344	75.4018	2.27008e-08	3.17977e-07	0_vs_12	DuxOE	0_vs_12_DuxOE
Khdc4	6720	-0.626964	6.95987	75.1964	2.32187e-08	3.2449e-07	0_vs_12	DuxOE	0_vs_12_DuxOE
Arsa	3680	-0.944812	4.39917	75.0754	2.35299e-08	3.27932e-07	0_vs_12	DuxOE	0_vs_12_DuxOE
Dennd4a	16643	-0.822035	4.97779	75.0192	2.36759e-08	3.29711e-07	0_vs_12	DuxOE	0_vs_12_DuxOE
Col9a2	3095	-0.822452	4.94998	75.0049	2.37131e-08	3.2999e-07	0_vs_12	DuxOE	0_vs_12_DuxOE
Zbtb34	6604	-0.673436	5.95896	74.8541	2.41107e-08	3.34553e-07	0_vs_12	DuxOE	0_vs_12_DuxOE
Ldhb	1570	-0.616129	8.20819	74.674	2.45949e-08	3.40044e-07	0_vs_12	DuxOE	0_vs_12_DuxOE
Epha8	4713	-2.49017	1.65892	74.6195	2.47436e-08	3.41607e-07	0_vs_12	DuxOE	0_vs_12_DuxOE
Tcf7	3019	-0.747115	5.6944	74.5007	2.50712e-08	3.45138e-07	0_vs_12	DuxOE	0_vs_12_DuxOE
Mrpl28	1380	-0.616403	6.90733	74.4483	2.52169e-08	3.46449e-07	0_vs_12	DuxOE	0_vs_12_DuxOE
Ino80d	17713	-0.664865	6.71419	74.42	2.52962e-08	3.46664e-07	0_vs_12	DuxOE	0_vs_12_DuxOE
C1ql4	1474	-2.06328	1.91415	74.4156	2.53084e-08	3.46664e-07	0_vs_12	DuxOE	0_vs_12_DuxOE
[truncated: 11,229 more rows]

## Sheet: DuxOE 0-72h TE exp change
DuxOE 0h-72h TE expression change
[truncated: 2,174 more rows]

## Sheet: DuxOE 0-72h up-regulated DETEs
DuxOE 0h-72h TE expression change
[truncated: 624 more rows]

[truncated: 1 more sheets: DuxOE 0-72h down-regulated DETE]
