# Supplementary material for: Selective binding of retrotransposons by ZFP352 facilitates the timely dissolution of totipotency network
Source: Nat Commun. 2023 Jun 20;14:3646. doi: 10.1038/s41467-023-39344-1 (PMC10281998; doi:10.1038/s41467-023-39344-1)
Supplement: Supplementary file 5 — Supplementary Data 3 [file 41467_2023_39344_MOESM5_ESM.xlsx]

## Sheet: Zfp352OE 12h gene exp change
Zfp352OE 0h_vs_12h gene expression change
gene	length	logFC	logCPM	F	PValue	FDR	comp	study	tagComp		Two-sided fisher’s exact test, multiple test by FDR method
Lefty2	2611	4.33752	7.88371	405.829	1.1e-07	0.00231751	0_vs_12	ZfpOE	0_vs_12_ZfpOE
Enox1	7962	3.29279	5.20974	271.733	4.66e-07	0.00339744	0_vs_12	ZfpOE	0_vs_12_ZfpOE
Lefty1	1758	4.39202	5.44726	268.697	4.85e-07	0.00339744	0_vs_12	ZfpOE	0_vs_12_ZfpOE
Txnip	3123	-2.7728	10.2995	221.36	9.68e-07	0.00429262	0_vs_12	ZfpOE	0_vs_12_ZfpOE
Hrk	5677	-3.38989	5.10144	210.522	1.16e-06	0.00429262	0_vs_12	ZfpOE	0_vs_12_ZfpOE
Zfp352	2276	4.56296	5.64176	207.166	1.23e-06	0.00429262	0_vs_12	ZfpOE	0_vs_12_ZfpOE
Atp12a	4016	-3.96112	3.68007	193.032	1.57e-06	0.00451477	0_vs_12	ZfpOE	0_vs_12_ZfpOE
Gm37691	2573	-6.79238	0.985669	183.269	1.89e-06	0.00451477	0_vs_12	ZfpOE	0_vs_12_ZfpOE
Kctd19	3048	-3.924	2.36418	182.161	1.93e-06	0.00451477	0_vs_12	ZfpOE	0_vs_12_ZfpOE
Ldlr	9622	2.42117	5.94556	170.563	2.44e-06	0.00494008	0_vs_12	ZfpOE	0_vs_12_ZfpOE
Atf3	2154	-3.06068	3.38653	167.768	2.58e-06	0.00494008	0_vs_12	ZfpOE	0_vs_12_ZfpOE
Fbln5	6911	-3.73574	2.12009	155.771	3.36e-06	0.00507787	0_vs_12	ZfpOE	0_vs_12_ZfpOE
Scd2	5464	2.24474	9.02245	155.087	3.41e-06	0.00507787	0_vs_12	ZfpOE	0_vs_12_ZfpOE
Dusp8	4870	-4.18394	1.59917	150.706	3.77e-06	0.00507787	0_vs_12	ZfpOE	0_vs_12_ZfpOE
Rbfaos	2708	3.47442	3.19839	148.081	4.01e-06	0.00507787	0_vs_12	ZfpOE	0_vs_12_ZfpOE
Lbhd1	3281	3.10463	3.71695	147.265	4.09e-06	0.00507787	0_vs_12	ZfpOE	0_vs_12_ZfpOE
Rspo4	2371	-4.02802	1.30842	147.084	4.11e-06	0.00507787	0_vs_12	ZfpOE	0_vs_12_ZfpOE
Trh	1384	3.05859	6.65859	143.013	4.53e-06	0.00529166	0_vs_12	ZfpOE	0_vs_12_ZfpOE
Myc	2717	2.49045	5.44338	131.487	6.08e-06	0.00576985	0_vs_12	ZfpOE	0_vs_12_ZfpOE
Fn3k	4399	-5.08057	0.548062	131.154	6.13e-06	0.00576985	0_vs_12	ZfpOE	0_vs_12_ZfpOE
Dll1	4219	-2.88571	3.06838	126.972	6.87e-06	0.00576985	0_vs_12	ZfpOE	0_vs_12_ZfpOE
App	12996	-2.07368	5.22098	121.744	7.95e-06	0.00576985	0_vs_12	ZfpOE	0_vs_12_ZfpOE
Moxd1	3198	-2.482	3.74513	121.354	8.04e-06	0.00576985	0_vs_12	ZfpOE	0_vs_12_ZfpOE
St6galnac3	8994	-2.57827	3.91343	121.124	8.09e-06	0.00576985	0_vs_12	ZfpOE	0_vs_12_ZfpOE
Lamb3	6612	-2.44124	3.33735	120.967	8.13e-06	0.00576985	0_vs_12	ZfpOE	0_vs_12_ZfpOE
Dppa2	2447	1.95726	7.266	120.061	8.34e-06	0.00576985	0_vs_12	ZfpOE	0_vs_12_ZfpOE
Id3	1791	2.6401	5.0832	119.84	8.4e-06	0.00576985	0_vs_12	ZfpOE	0_vs_12_ZfpOE
Sfpq	4743	1.98411	8.75429	118.847	8.64e-06	0.00576985	0_vs_12	ZfpOE	0_vs_12_ZfpOE
Crispld2	4777	-2.7702	2.18546	117.614	8.96e-06	0.00576985	0_vs_12	ZfpOE	0_vs_12_ZfpOE
Ablim2	7047	-2.65196	3.24742	116.903	9.15e-06	0.00576985	0_vs_12	ZfpOE	0_vs_12_ZfpOE
Kif1a	9330	-2.15036	4.96246	116.75	9.19e-06	0.00576985	0_vs_12	ZfpOE	0_vs_12_ZfpOE
Prkcb	7651	-2.37713	4.00721	116.651	9.22e-06	0.00576985	0_vs_12	ZfpOE	0_vs_12_ZfpOE
Mcoln3	3467	-3.86879	0.912912	115.897	9.43e-06	0.00576985	0_vs_12	ZfpOE	0_vs_12_ZfpOE
Gch1	6251	-2.29248	3.95525	115.712	9.48e-06	0.00576985	0_vs_12	ZfpOE	0_vs_12_ZfpOE
Exoc3l	3693	2.48633	4.51064	114.133	9.95e-06	0.00576985	0_vs_12	ZfpOE	0_vs_12_ZfpOE
H2-Q6	2085	-3.25947	1.86218	113.907	1e-05	0.00576985	0_vs_12	ZfpOE	0_vs_12_ZfpOE
Tarm1	2066	-2.74685	2.39244	113.165	1.02e-05	0.00576985	0_vs_12	ZfpOE	0_vs_12_ZfpOE
Dhx9	9603	2.31851	9.15592	110.904	1.1e-05	0.00576985	0_vs_12	ZfpOE	0_vs_12_ZfpOE
Ddx39	5155	1.83764	7.53019	110.622	1.11e-05	0.00576985	0_vs_12	ZfpOE	0_vs_12_ZfpOE
Entpd3	3755	-3.09264	1.61422	110.152	1.12e-05	0.00576985	0_vs_12	ZfpOE	0_vs_12_ZfpOE
Creb5	25021	-3.63737	1.03012	108.309	1.19e-05	0.00576985	0_vs_12	ZfpOE	0_vs_12_ZfpOE
Hcn4	6118	-3.31169	1.58571	107.958	1.21e-05	0.00576985	0_vs_12	ZfpOE	0_vs_12_ZfpOE
Aldh1l2	7503	-2.28314	4.96016	107.652	1.22e-05	0.00576985	0_vs_12	ZfpOE	0_vs_12_ZfpOE
Egr1	4484	-2.97032	6.09096	107.444	1.23e-05	0.00576985	0_vs_12	ZfpOE	0_vs_12_ZfpOE
Chac1	1637	-3.57495	6.8773	107.209	1.24e-05	0.00576985	0_vs_12	ZfpOE	0_vs_12_ZfpOE
Tmem117	4890	-3.56809	0.814794	104.626	1.34e-05	0.0060825	0_vs_12	ZfpOE	0_vs_12_ZfpOE
H2-Q7	4265	-2.6816	4.43218	104.26	1.36e-05	0.0060825	0_vs_12	ZfpOE	0_vs_12_ZfpOE
Tsc22d3	4341	-2.4249	3.37914	101.811	1.48e-05	0.00644616	0_vs_12	ZfpOE	0_vs_12_ZfpOE
Gab2	6168	-2.89562	1.60518	100.652	1.54e-05	0.00644616	0_vs_12	ZfpOE	0_vs_12_ZfpOE
H1f0	2055	-2.20538	7.67635	100.192	1.56e-05	0.00644616	0_vs_12	ZfpOE	0_vs_12_ZfpOE
Trim52	3518	-1.97442	4.31966	100.114	1.56e-05	0.00644616	0_vs_12	ZfpOE	0_vs_12_ZfpOE
Fasn	10947	1.74792	8.80855	98.4	1.66e-05	0.00648325	0_vs_12	ZfpOE	0_vs_12_ZfpOE
Tspo2	3225	-2.81255	2.68718	98.3859	1.66e-05	0.00648325	0_vs_12	ZfpOE	0_vs_12_ZfpOE
Krt13	1821	3.34109	0.973096	97.7948	1.7e-05	0.00648325	0_vs_12	ZfpOE	0_vs_12_ZfpOE
G0s2	871	-2.50579	2.34009	97.2687	1.73e-05	0.00648325	0_vs_12	ZfpOE	0_vs_12_ZfpOE
Crmp1	7046	2.22372	3.50042	95.7475	1.82e-05	0.00648325	0_vs_12	ZfpOE	0_vs_12_ZfpOE
Eef1akmt1	947	2.05144	3.76136	95.7372	1.82e-05	0.00648325	0_vs_12	ZfpOE	0_vs_12_ZfpOE
Samd9l	5427	3.94726	1.63177	95.5785	1.83e-05	0.00648325	0_vs_12	ZfpOE	0_vs_12_ZfpOE
Ddit3	1713	-2.67008	5.2408	94.9468	1.88e-05	0.00648325	0_vs_12	ZfpOE	0_vs_12_ZfpOE
P2rx3	2789	-2.58638	1.93126	94.2556	1.92e-05	0.00648325	0_vs_12	ZfpOE	0_vs_12_ZfpOE
Grina	2067	-2.12564	4.86023	94.0908	1.94e-05	0.00648325	0_vs_12	ZfpOE	0_vs_12_ZfpOE
Zscan10	2856	1.74531	6.58685	93.551	1.97e-05	0.00648325	0_vs_12	ZfpOE	0_vs_12_ZfpOE
Cyb5r2	2772	-2.45936	2.24185	93.0285	2.01e-05	0.00648325	0_vs_12	ZfpOE	0_vs_12_ZfpOE
Psd2	4785	-2.50813	2.59429	92.9237	2.02e-05	0.00648325	0_vs_12	ZfpOE	0_vs_12_ZfpOE
Lbp	4831	-2.947	1.30688	91.9234	2.1e-05	0.00648325	0_vs_12	ZfpOE	0_vs_12_ZfpOE
Gdf3	2423	1.81836	5.85112	91.8796	2.1e-05	0.00648325	0_vs_12	ZfpOE	0_vs_12_ZfpOE
mt-Te	69	3.81973	0.495973	91.8073	2.1e-05	0.00648325	0_vs_12	ZfpOE	0_vs_12_ZfpOE
Aldh18a1	4072	-1.66252	7.58236	91.7003	2.11e-05	0.00648325	0_vs_12	ZfpOE	0_vs_12_ZfpOE
Rapgef4	6677	2.60362	1.88207	91.517	2.13e-05	0.00648325	0_vs_12	ZfpOE	0_vs_12_ZfpOE
Tlcd1	5009	1.99348	3.67294	90.0056	2.25e-05	0.00667717	0_vs_12	ZfpOE	0_vs_12_ZfpOE
Gm14267	3153	-2.42082	2.35361	89.9763	2.26e-05	0.00667717	0_vs_12	ZfpOE	0_vs_12_ZfpOE
Zfp532	8970	1.62232	6.54572	88.7434	2.36e-05	0.00683461	0_vs_12	ZfpOE	0_vs_12_ZfpOE
Ano10	5910	-2.06132	3.22635	88.4314	2.39e-05	0.00683461	0_vs_12	ZfpOE	0_vs_12_ZfpOE
Eprn	1306	2.16236	3.50525	87.968	2.44e-05	0.00683461	0_vs_12	ZfpOE	0_vs_12_ZfpOE
Vldlr	10068	-2.1046	4.08619	87.7777	2.45e-05	0.00683461	0_vs_12	ZfpOE	0_vs_12_ZfpOE
Cpne7	5268	-2.52916	2.8781	87.5149	2.48e-05	0.00683461	0_vs_12	ZfpOE	0_vs_12_ZfpOE
Gm28438	345	1.80313	7.52349	86.5592	2.57e-05	0.00683461	0_vs_12	ZfpOE	0_vs_12_ZfpOE
Rims3	7972	-1.8109	5.77852	86.2921	2.6e-05	0.00683461	0_vs_12	ZfpOE	0_vs_12_ZfpOE
Gm14820	2096	2.60862	2.72669	86.1377	2.62e-05	0.00683461	0_vs_12	ZfpOE	0_vs_12_ZfpOE
Nynrin	7518	1.70928	5.95829	85.7514	2.66e-05	0.00683461	0_vs_12	ZfpOE	0_vs_12_ZfpOE
Gm5091	1301	-2.41361	2.38615	85.3004	2.71e-05	0.00683461	0_vs_12	ZfpOE	0_vs_12_ZfpOE
Hpdl	1804	2.15225	3.93114	85.1421	2.72e-05	0.00683461	0_vs_12	ZfpOE	0_vs_12_ZfpOE
Rassf6	4260	-3.49755	0.751713	84.8965	2.75e-05	0.00683461	0_vs_12	ZfpOE	0_vs_12_ZfpOE
Arnt2	7689	-2.02777	3.34404	84.7001	2.77e-05	0.00683461	0_vs_12	ZfpOE	0_vs_12_ZfpOE
Gpr83	5095	2.92775	1.12052	84.0319	2.85e-05	0.00683461	0_vs_12	ZfpOE	0_vs_12_ZfpOE
Tdrd9	5415	-2.01258	3.16925	83.9256	2.86e-05	0.00683461	0_vs_12	ZfpOE	0_vs_12_ZfpOE
Thsd4	13986	-3.0541	0.894308	83.8867	2.86e-05	0.00683461	0_vs_12	ZfpOE	0_vs_12_ZfpOE
Zfr2	7483	-2.87492	1.81338	83.6567	2.89e-05	0.00683461	0_vs_12	ZfpOE	0_vs_12_ZfpOE
Zbtb45	4210	1.82125	5.23541	83.4616	2.91e-05	0.00683461	0_vs_12	ZfpOE	0_vs_12_ZfpOE
Mbp	8469	-2.2898	2.40011	83.1279	2.95e-05	0.00683461	0_vs_12	ZfpOE	0_vs_12_ZfpOE
Gja1	10257	1.59692	6.42012	83.0857	2.96e-05	0.00683461	0_vs_12	ZfpOE	0_vs_12_ZfpOE
Fos	2352	-2.35157	2.18208	82.7696	3e-05	0.00684845	0_vs_12	ZfpOE	0_vs_12_ZfpOE
Atp2b2	12612	-2.35164	1.9421	82.4001	3.04e-05	0.00687857	0_vs_12	ZfpOE	0_vs_12_ZfpOE
Mfsd6	8231	-2.12628	2.58413	81.5605	3.15e-05	0.00700436	0_vs_12	ZfpOE	0_vs_12_ZfpOE
Ppp1r3c	2725	-2.65478	1.39961	81.4492	3.17e-05	0.00700436	0_vs_12	ZfpOE	0_vs_12_ZfpOE
Nfatc1	7469	-2.47251	1.91508	81.0175	3.22e-05	0.00705749	0_vs_12	ZfpOE	0_vs_12_ZfpOE
Olfr1372-ps1	9812	-1.90633	3.8	80.3635	3.31e-05	0.00711097	0_vs_12	ZfpOE	0_vs_12_ZfpOE
Onecut2	16234	-3.43964	1.48399	80.3072	3.32e-05	0.00711097	0_vs_12	ZfpOE	0_vs_12_ZfpOE
Mapre3	3459	-1.94492	3.72336	80.1069	3.35e-05	0.00711097	0_vs_12	ZfpOE	0_vs_12_ZfpOE
mt-Nd2	1038	1.90853	10.1428	78.6423	3.56e-05	0.00741171	0_vs_12	ZfpOE	0_vs_12_ZfpOE
Ablim3	4535	-2.48148	2.08512	78.1384	3.64e-05	0.00741171	0_vs_12	ZfpOE	0_vs_12_ZfpOE
Tspan18	8175	-2.42349	2.18244	77.9682	3.67e-05	0.00741171	0_vs_12	ZfpOE	0_vs_12_ZfpOE
Cyp27a1	2173	-2.14475	2.26943	77.9487	3.67e-05	0.00741171	0_vs_12	ZfpOE	0_vs_12_ZfpOE
Ubap1l	2362	-2.2309	2.97784	77.7466	3.71e-05	0.00741171	0_vs_12	ZfpOE	0_vs_12_ZfpOE
Zfp385b	8223	-4.86213	-0.302653	77.717	3.71e-05	0.00741171	0_vs_12	ZfpOE	0_vs_12_ZfpOE
H2aw	2146	-2.6436	1.29556	77.401	3.76e-05	0.00741171	0_vs_12	ZfpOE	0_vs_12_ZfpOE
Sgk2	3412	2.00316	3.21083	77.3124	3.78e-05	0.00741171	0_vs_12	ZfpOE	0_vs_12_ZfpOE
Ceacam1	5806	1.85922	5.30134	77.1237	3.81e-05	0.00741171	0_vs_12	ZfpOE	0_vs_12_ZfpOE
Btn1a1	4119	-3.00219	0.673646	76.216	3.96e-05	0.00757382	0_vs_12	ZfpOE	0_vs_12_ZfpOE
Pyroxd2	4815	-2.73359	1.23656	75.2362	4.14e-05	0.00779404	0_vs_12	ZfpOE	0_vs_12_ZfpOE
Srgap3	9852	-2.12231	3.76584	75.1689	4.15e-05	0.00779404	0_vs_12	ZfpOE	0_vs_12_ZfpOE
Robo4	5302	2.34267	3.08148	74.833	4.22e-05	0.00784262	0_vs_12	ZfpOE	0_vs_12_ZfpOE
Enpp5	4858	-1.79971	3.76842	74.1617	4.35e-05	0.00784691	0_vs_12	ZfpOE	0_vs_12_ZfpOE
Eps8l2	5377	-2.32254	2.56772	74.0684	4.36e-05	0.00784691	0_vs_12	ZfpOE	0_vs_12_ZfpOE
Tmc7	5763	-1.82018	4.0408	74.067	4.36e-05	0.00784691	0_vs_12	ZfpOE	0_vs_12_ZfpOE
Tmppe	2921	1.74643	5.00882	74.0328	4.37e-05	0.00784691	0_vs_12	ZfpOE	0_vs_12_ZfpOE
Rnf157	9537	-1.87577	3.12152	73.8656	4.4e-05	0.00784691	0_vs_12	ZfpOE	0_vs_12_ZfpOE
Fam83h	5212	1.9294	3.32678	73.3437	4.51e-05	0.00789054	0_vs_12	ZfpOE	0_vs_12_ZfpOE
S100a10	1212	1.59166	5.44209	73.0927	4.56e-05	0.00789054	0_vs_12	ZfpOE	0_vs_12_ZfpOE
Ppm1h	10226	-2.00499	2.93869	73.027	4.58e-05	0.00789054	0_vs_12	ZfpOE	0_vs_12_ZfpOE
Ppp1r10	5623	1.93679	5.86131	73.0173	4.58e-05	0.00789054	0_vs_12	ZfpOE	0_vs_12_ZfpOE
Notch4	8061	2.07807	5.26956	72.7355	4.64e-05	0.00792885	0_vs_12	ZfpOE	0_vs_12_ZfpOE
Gjb2	2406	-2.38394	1.52267	71.7305	4.86e-05	0.00815305	0_vs_12	ZfpOE	0_vs_12_ZfpOE
Hhip	9076	-2.94153	2.59026	71.6562	4.88e-05	0.00815305	0_vs_12	ZfpOE	0_vs_12_ZfpOE
D430019H16Rik	5786	-1.98094	2.95467	71.5879	4.89e-05	0.00815305	0_vs_12	ZfpOE	0_vs_12_ZfpOE
Bhlhe41	6720	-3.63761	0.795311	71.195	4.98e-05	0.00815305	0_vs_12	ZfpOE	0_vs_12_ZfpOE
Prss42	1584	-1.90805	3.17045	71.0463	5.02e-05	0.00815305	0_vs_12	ZfpOE	0_vs_12_ZfpOE
Kif17	4582	-2.1769	2.39175	70.9129	5.05e-05	0.00815305	0_vs_12	ZfpOE	0_vs_12_ZfpOE
Sntg2	3410	-3.85811	-0.115136	70.8513	5.07e-05	0.00815305	0_vs_12	ZfpOE	0_vs_12_ZfpOE
Entpd2	2128	-2.51632	1.31422	70.789	5.08e-05	0.00815305	0_vs_12	ZfpOE	0_vs_12_ZfpOE
Epha8	4713	-2.90682	0.922739	70.5363	5.14e-05	0.00815305	0_vs_12	ZfpOE	0_vs_12_ZfpOE
Ripk1	8344	1.8905	3.5684	70.4752	5.16e-05	0.00815305	0_vs_12	ZfpOE	0_vs_12_ZfpOE
N4bp2l1	3813	-1.92263	2.75374	70.153	5.24e-05	0.00821754	0_vs_12	ZfpOE	0_vs_12_ZfpOE
Tcn2	2178	-1.72415	4.59066	69.4873	5.41e-05	0.00830635	0_vs_12	ZfpOE	0_vs_12_ZfpOE
Itih5	7900	-2.09276	2.02936	69.3959	5.43e-05	0.00830635	0_vs_12	ZfpOE	0_vs_12_ZfpOE
S1pr2	7971	1.50138	5.60218	69.3034	5.46e-05	0.00830635	0_vs_12	ZfpOE	0_vs_12_ZfpOE
Gja3	2963	-3.57361	0.232309	69.3002	5.46e-05	0.00830635	0_vs_12	ZfpOE	0_vs_12_ZfpOE
Hmgcs1	4594	1.82124	7.22115	69.1473	5.5e-05	0.00830635	0_vs_12	ZfpOE	0_vs_12_ZfpOE
Optn	3753	-1.74899	3.52066	69.0203	5.53e-05	0.00830635	0_vs_12	ZfpOE	0_vs_12_ZfpOE
Trpm1	14746	-2.14161	2.69241	68.6285	5.64e-05	0.00835922	0_vs_12	ZfpOE	0_vs_12_ZfpOE
H2-Bl	1682	-2.67446	4.46791	68.4651	5.68e-05	0.00835922	0_vs_12	ZfpOE	0_vs_12_ZfpOE
Emp1	5935	1.48448	5.49396	68.4	5.7e-05	0.00835922	0_vs_12	ZfpOE	0_vs_12_ZfpOE
Dap	1925	-1.77129	3.83423	68.0798	5.79e-05	0.00835922	0_vs_12	ZfpOE	0_vs_12_ZfpOE
Mmp2	3371	-1.60453	4.54198	67.9561	5.83e-05	0.00835922	0_vs_12	ZfpOE	0_vs_12_ZfpOE
Bend3	6819	1.63986	5.31567	67.9263	5.84e-05	0.00835922	0_vs_12	ZfpOE	0_vs_12_ZfpOE
Tmsb4x	1371	1.57547	8.39733	67.8735	5.85e-05	0.00835922	0_vs_12	ZfpOE	0_vs_12_ZfpOE
Tmem151a	4807	-2.75146	1.73361	67.6225	5.92e-05	0.00835922	0_vs_12	ZfpOE	0_vs_12_ZfpOE
Trib1	6248	1.59555	4.39934	67.6187	5.92e-05	0.00835922	0_vs_12	ZfpOE	0_vs_12_ZfpOE
Chd5	9583	-1.91887	4.80404	67.1349	6.07e-05	0.00850514	0_vs_12	ZfpOE	0_vs_12_ZfpOE
Arrdc4	4039	-1.45517	7.29439	67.0013	6.11e-05	0.00850524	0_vs_12	ZfpOE	0_vs_12_ZfpOE
Nrcam	13358	-2.19913	2.12946	66.7643	6.18e-05	0.00854986	0_vs_12	ZfpOE	0_vs_12_ZfpOE
Ecel1	3500	-2.56717	2.58305	66.3107	6.32e-05	0.00868952	0_vs_12	ZfpOE	0_vs_12_ZfpOE
Bmp4	2248	1.68626	5.77973	66.1349	6.38e-05	0.0087099	0_vs_12	ZfpOE	0_vs_12_ZfpOE
N4bp3	2728	1.83613	5.62997	65.4592	6.6e-05	0.00881708	0_vs_12	ZfpOE	0_vs_12_ZfpOE
Abca4	12022	-2.14537	2.04401	65.4318	6.61e-05	0.00881708	0_vs_12	ZfpOE	0_vs_12_ZfpOE
Rgl3	3924	-2.8276	1.38689	65.3694	6.63e-05	0.00881708	0_vs_12	ZfpOE	0_vs_12_ZfpOE
Gbx2	2177	2.10527	4.61466	65.2062	6.69e-05	0.00881708	0_vs_12	ZfpOE	0_vs_12_ZfpOE
Slc45a1	4395	-2.7603	2.27043	64.8702	6.8e-05	0.00881708	0_vs_12	ZfpOE	0_vs_12_ZfpOE
H2-Q5	1591	-4.14369	-0.0632741	64.5963	6.9e-05	0.00881708	0_vs_12	ZfpOE	0_vs_12_ZfpOE
Otub2	3695	-1.66734	4.36155	64.58	6.91e-05	0.00881708	0_vs_12	ZfpOE	0_vs_12_ZfpOE
Ino80c	2828	1.66852	4.05455	64.4694	6.95e-05	0.00881708	0_vs_12	ZfpOE	0_vs_12_ZfpOE
Tubb4b	2088	1.63276	9.013	64.3135	7e-05	0.00881708	0_vs_12	ZfpOE	0_vs_12_ZfpOE
Foxc2	2725	-3.9468	0.89121	64.2523	7.02e-05	0.00881708	0_vs_12	ZfpOE	0_vs_12_ZfpOE
Cpeb1	4192	-1.76575	3.04188	64.238	7.03e-05	0.00881708	0_vs_12	ZfpOE	0_vs_12_ZfpOE
Foxn4	3371	-1.80335	3.8839	64.0235	7.11e-05	0.00881708	0_vs_12	ZfpOE	0_vs_12_ZfpOE
Hsph1	7266	1.50539	7.65094	63.8242	7.18e-05	0.00881708	0_vs_12	ZfpOE	0_vs_12_ZfpOE
Ccdc116	4501	2.38723	1.56205	63.8171	7.19e-05	0.00881708	0_vs_12	ZfpOE	0_vs_12_ZfpOE
Dnah10	16086	-1.53738	4.55127	63.7797	7.2e-05	0.00881708	0_vs_12	ZfpOE	0_vs_12_ZfpOE
Dagla	5747	-1.942	2.2038	63.2948	7.38e-05	0.00881708	0_vs_12	ZfpOE	0_vs_12_ZfpOE
Sec31b	3950	-1.97746	2.39558	63.2302	7.41e-05	0.00881708	0_vs_12	ZfpOE	0_vs_12_ZfpOE
3110001I22Rik	1705	1.92975	2.94554	63.1468	7.44e-05	0.00881708	0_vs_12	ZfpOE	0_vs_12_ZfpOE
Coro2a	6459	-2.66454	2.96376	62.812	7.57e-05	0.00881708	0_vs_12	ZfpOE	0_vs_12_ZfpOE
Grin2c	5037	-3.50239	0.394293	62.6658	7.63e-05	0.00881708	0_vs_12	ZfpOE	0_vs_12_ZfpOE
Cbx4	5210	-2.40123	3.43274	62.6062	7.66e-05	0.00881708	0_vs_12	ZfpOE	0_vs_12_ZfpOE
Cdo1	1644	-1.93712	2.19957	62.4295	7.73e-05	0.00881708	0_vs_12	ZfpOE	0_vs_12_ZfpOE
Vangl1	7156	1.42118	5.94984	62.3856	7.75e-05	0.00881708	0_vs_12	ZfpOE	0_vs_12_ZfpOE
Apex2	8744	1.63386	3.87856	62.3823	7.75e-05	0.00881708	0_vs_12	ZfpOE	0_vs_12_ZfpOE
Usp11	4732	-1.33551	6.77099	62.2811	7.79e-05	0.00881708	0_vs_12	ZfpOE	0_vs_12_ZfpOE
Dmbx1	5856	-2.38618	1.82501	62.2553	7.8e-05	0.00881708	0_vs_12	ZfpOE	0_vs_12_ZfpOE
Hoxc13	2461	-2.06063	1.88614	62.2463	7.81e-05	0.00881708	0_vs_12	ZfpOE	0_vs_12_ZfpOE
Jrk	5853	2.08924	2.67395	62.215	7.82e-05	0.00881708	0_vs_12	ZfpOE	0_vs_12_ZfpOE
Gm49448	1389	2.68278	1.34773	62.1923	7.83e-05	0.00881708	0_vs_12	ZfpOE	0_vs_12_ZfpOE
Padi2	5013	-1.51871	4.55906	62.1187	7.86e-05	0.00881708	0_vs_12	ZfpOE	0_vs_12_ZfpOE
Adssl1	2090	-1.97166	3.37006	62.0621	7.88e-05	0.00881708	0_vs_12	ZfpOE	0_vs_12_ZfpOE
Hspd1	2642	1.42626	9.96319	61.9834	7.92e-05	0.00881708	0_vs_12	ZfpOE	0_vs_12_ZfpOE
Hoxd1	1862	-3.13528	0.26873	61.9825	7.92e-05	0.00881708	0_vs_12	ZfpOE	0_vs_12_ZfpOE
Dhcr24	4028	1.34325	7.45028	61.9755	7.92e-05	0.00881708	0_vs_12	ZfpOE	0_vs_12_ZfpOE
Jun	3189	-2.30942	3.67589	61.9583	7.93e-05	0.00881708	0_vs_12	ZfpOE	0_vs_12_ZfpOE
Zfp819	2466	1.91419	3.63373	61.6475	8.06e-05	0.00891819	0_vs_12	ZfpOE	0_vs_12_ZfpOE
Ldha	3310	1.44618	10.3239	61.071	8.31e-05	0.00906017	0_vs_12	ZfpOE	0_vs_12_ZfpOE
Ddx56	2533	1.36286	6.39636	61.0588	8.32e-05	0.00906017	0_vs_12	ZfpOE	0_vs_12_ZfpOE
Npr2	4667	-2.43741	0.877926	61.0174	8.34e-05	0.00906017	0_vs_12	ZfpOE	0_vs_12_ZfpOE
Irf8	7055	-3.00186	2.58364	60.9698	8.36e-05	0.00906017	0_vs_12	ZfpOE	0_vs_12_ZfpOE
L1td1	3174	1.37862	9.23063	60.7998	8.44e-05	0.00906191	0_vs_12	ZfpOE	0_vs_12_ZfpOE
Gm42372	5067	-2.43129	0.910895	60.7777	8.45e-05	0.00906191	0_vs_12	ZfpOE	0_vs_12_ZfpOE
Pno1	1717	1.58717	6.33414	60.5749	8.54e-05	0.00911621	0_vs_12	ZfpOE	0_vs_12_ZfpOE
Tdgf1	2622	1.41457	9.47537	60.081	8.78e-05	0.00919181	0_vs_12	ZfpOE	0_vs_12_ZfpOE
Ccdc86	5774	1.4652	5.08429	60.0726	8.78e-05	0.00919181	0_vs_12	ZfpOE	0_vs_12_ZfpOE
Nefh	3994	1.56609	4.89546	59.955	8.84e-05	0.00919181	0_vs_12	ZfpOE	0_vs_12_ZfpOE
Serinc2	2319	-1.97682	3.57871	59.9301	8.85e-05	0.00919181	0_vs_12	ZfpOE	0_vs_12_ZfpOE
Acat2	2544	1.32644	6.34794	59.8724	8.88e-05	0.00919181	0_vs_12	ZfpOE	0_vs_12_ZfpOE
S100a11	511	1.60939	5.08572	59.8044	8.91e-05	0.00919181	0_vs_12	ZfpOE	0_vs_12_ZfpOE
Dnm1	5249	-1.70055	5.00514	59.7893	8.92e-05	0.00919181	0_vs_12	ZfpOE	0_vs_12_ZfpOE
Zfp423	5608	1.35404	5.85377	59.4959	9.07e-05	0.00926802	0_vs_12	ZfpOE	0_vs_12_ZfpOE
Mturn	5695	-1.66816	4.41463	59.4621	9.08e-05	0.00926802	0_vs_12	ZfpOE	0_vs_12_ZfpOE
Npnt	5026	-1.62977	4.2463	59.3772	9.13e-05	0.00926802	0_vs_12	ZfpOE	0_vs_12_ZfpOE
Klhdc1	3137	-2.19306	1.62612	59.267	9.18e-05	0.00928025	0_vs_12	ZfpOE	0_vs_12_ZfpOE
Enc1	4737	1.33798	7.68779	59.0837	9.28e-05	0.00933081	0_vs_12	ZfpOE	0_vs_12_ZfpOE
Obscn	29422	-2.76625	1.40144	58.8167	9.42e-05	0.00938922	0_vs_12	ZfpOE	0_vs_12_ZfpOE
Bcl6	6700	-1.87388	2.47042	58.7246	9.46e-05	0.00938922	0_vs_12	ZfpOE	0_vs_12_ZfpOE
Col15a1	6349	-2.50199	1.5708	58.718	9.47e-05	0.00938922	0_vs_12	ZfpOE	0_vs_12_ZfpOE
Setd1b	12068	1.46341	5.66622	58.6283	9.52e-05	0.00939026	0_vs_12	ZfpOE	0_vs_12_ZfpOE
Gm3226	1342	1.51454	4.10852	58.5492	9.56e-05	0.00939026	0_vs_12	ZfpOE	0_vs_12_ZfpOE
Glrx	5494	1.50853	4.27728	58.3821	9.65e-05	0.009419	0_vs_12	ZfpOE	0_vs_12_ZfpOE
Man2b2	3528	-2.05722	4.5711	58.3302	9.68e-05	0.009419	0_vs_12	ZfpOE	0_vs_12_ZfpOE
Gm8355	1941	1.53667	6.53112	58.0926	9.81e-05	0.00945985	0_vs_12	ZfpOE	0_vs_12_ZfpOE
Myo1f	4970	1.46009	4.96208	58.0138	9.85e-05	0.00945985	0_vs_12	ZfpOE	0_vs_12_ZfpOE
Knop1	5880	1.30073	7.55386	57.9195	9.91e-05	0.00945985	0_vs_12	ZfpOE	0_vs_12_ZfpOE
Khdc3	2050	2.06976	2.64421	57.919	9.91e-05	0.00945985	0_vs_12	ZfpOE	0_vs_12_ZfpOE
Pdzk1ip1	1778	-3.21645	0.145134	57.8507	9.94e-05	0.00945985	0_vs_12	ZfpOE	0_vs_12_ZfpOE
Hexa	1996	-1.68384	5.68584	57.7196	0.00010019	0.00946111	0_vs_12	ZfpOE	0_vs_12_ZfpOE
Plcl1	6687	-3.94317	-0.472339	57.6903	0.000100358	0.00946111	0_vs_12	ZfpOE	0_vs_12_ZfpOE
Rbm14	3910	1.60094	6.80007	57.5713	0.000101043	0.00948316	0_vs_12	ZfpOE	0_vs_12_ZfpOE
Trim43a	1984	2.00432	1.65122	57.3672	0.000102232	0.00953177	0_vs_12	ZfpOE	0_vs_12_ZfpOE
Trmt6	5384	1.32676	6.26945	57.327	0.000102468	0.00953177	0_vs_12	ZfpOE	0_vs_12_ZfpOE
Fyn	4363	-1.35436	5.68766	57.1238	0.000103672	0.00960133	0_vs_12	ZfpOE	0_vs_12_ZfpOE
Pck2	7806	-1.76944	6.96438	56.917	0.000104917	0.00965205	0_vs_12	ZfpOE	0_vs_12_ZfpOE
Tmem44	8893	-1.62686	3.33327	56.872	0.00010519	0.00965205	0_vs_12	ZfpOE	0_vs_12_ZfpOE
Zfp459	3669	1.5591	4.22833	56.7304	0.000106056	0.00965205	0_vs_12	ZfpOE	0_vs_12_ZfpOE
Xaf1	4689	1.33645	5.60208	56.6731	0.000106409	0.00965205	0_vs_12	ZfpOE	0_vs_12_ZfpOE
Unc5a	4168	-2.42022	2.35441	56.6481	0.000106564	0.00965205	0_vs_12	ZfpOE	0_vs_12_ZfpOE
Slc7a7	3315	1.28524	6.73165	56.5819	0.000106975	0.00965205	0_vs_12	ZfpOE	0_vs_12_ZfpOE
Susd5	4083	-1.98976	1.70146	56.4781	0.000107622	0.00966898	0_vs_12	ZfpOE	0_vs_12_ZfpOE
Slc6a3	3456	-3.24568	0.364128	56.2432	0.000109106	0.00969706	0_vs_12	ZfpOE	0_vs_12_ZfpOE
Tuba1b	1875	1.37447	10.0896	56.1822	0.000109496	0.00969706	0_vs_12	ZfpOE	0_vs_12_ZfpOE
Frmd5	7546	-1.49191	4.22254	56.1752	0.000109541	0.00969706	0_vs_12	ZfpOE	0_vs_12_ZfpOE
Glrp1	1957	-3.81969	-0.148035	56.1278	0.000109845	0.00969706	0_vs_12	ZfpOE	0_vs_12_ZfpOE
Calcoco2	1621	1.39213	5.22112	55.8813	0.000111444	0.00969706	0_vs_12	ZfpOE	0_vs_12_ZfpOE
Got1l1	1822	-1.5281	3.93634	55.8669	0.000111539	0.00969706	0_vs_12	ZfpOE	0_vs_12_ZfpOE
Sox21	3799	-1.95382	3.39248	55.7319	0.000112428	0.00969706	0_vs_12	ZfpOE	0_vs_12_ZfpOE
Naga	2577	-1.77862	4.63147	55.7073	0.000112591	0.00969706	0_vs_12	ZfpOE	0_vs_12_ZfpOE
Msc	2546	1.75746	2.67459	55.6744	0.000112809	0.00969706	0_vs_12	ZfpOE	0_vs_12_ZfpOE
Neat1	20771	-2.34544	7.99527	55.6677	0.000112854	0.00969706	0_vs_12	ZfpOE	0_vs_12_ZfpOE
Pctp	2723	-1.59909	3.40776	55.6398	0.00011304	0.00969706	0_vs_12	ZfpOE	0_vs_12_ZfpOE
Cryzl1	4529	-1.40864	5.68941	55.4878	0.000114059	0.00969706	0_vs_12	ZfpOE	0_vs_12_ZfpOE
Olfm2	2665	-2.01069	2.56934	55.4153	0.00011455	0.00969706	0_vs_12	ZfpOE	0_vs_12_ZfpOE
mt-Tl2	71	1.63287	3.59449	55.3982	0.000114666	0.00969706	0_vs_12	ZfpOE	0_vs_12_ZfpOE
Serpinb9b	3351	2.61515	1.13669	55.2706	0.000115536	0.00969706	0_vs_12	ZfpOE	0_vs_12_ZfpOE
Ppp6r2	9345	-1.44183	4.50015	55.2299	0.000115815	0.00969706	0_vs_12	ZfpOE	0_vs_12_ZfpOE
Cntnap3	6386	-2.49746	1.81398	55.2236	0.000115859	0.00969706	0_vs_12	ZfpOE	0_vs_12_ZfpOE
Slc10a3	2023	2.01187	1.7911	55.1687	0.000116237	0.00969706	0_vs_12	ZfpOE	0_vs_12_ZfpOE
Ovgp1	3561	-1.64507	2.85353	54.9245	0.000117941	0.00975316	0_vs_12	ZfpOE	0_vs_12_ZfpOE
Tex26	2065	-2.11967	1.26023	54.885	0.000118219	0.00975316	0_vs_12	ZfpOE	0_vs_12_ZfpOE
Slit3	6067	-2.01916	1.9723	54.8733	0.000118302	0.00975316	0_vs_12	ZfpOE	0_vs_12_ZfpOE
Ccdc28a	2964	-1.67022	3.71112	54.7655	0.000119066	0.00977783	0_vs_12	ZfpOE	0_vs_12_ZfpOE
Gm42655	1134	-4.00898	-0.416163	54.5902	0.000120324	0.00984267	0_vs_12	ZfpOE	0_vs_12_ZfpOE
Nxf1	4427	1.25205	6.87117	54.4742	0.000121165	0.00987303	0_vs_12	ZfpOE	0_vs_12_ZfpOE
Stat5b	5539	-1.38329	4.82913	54.4008	0.000121701	0.00987844	0_vs_12	ZfpOE	0_vs_12_ZfpOE
Cd164l2	1827	-2.00255	1.77788	54.2896	0.000122518	0.00990656	0_vs_12	ZfpOE	0_vs_12_ZfpOE
Zc3h6	5668	-1.93164	3.5839	54.1487	0.000123565	0.00995291	0_vs_12	ZfpOE	0_vs_12_ZfpOE
Ccnd1	4709	1.3179	6.81689	53.9895	0.000124762	0.010011	0_vs_12	ZfpOE	0_vs_12_ZfpOE
Castor1	1574	1.41693	4.82742	53.878	0.000125608	0.0100236	0_vs_12	ZfpOE	0_vs_12_ZfpOE
Gpr156	4584	-2.57492	0.376611	53.8432	0.000125874	0.0100236	0_vs_12	ZfpOE	0_vs_12_ZfpOE
Esx1	1985	-1.84644	2.94416	53.7238	0.000126791	0.0100586	0_vs_12	ZfpOE	0_vs_12_ZfpOE
BC067074	8586	-1.50036	4.30672	53.5972	0.000127773	0.0100984	0_vs_12	ZfpOE	0_vs_12_ZfpOE
Lamb2	6082	-1.36917	5.36252	53.4709	0.000128762	0.0101351	0_vs_12	ZfpOE	0_vs_12_ZfpOE
Notumos	2659	2.94817	2.01656	53.4151	0.000129202	0.0101351	0_vs_12	ZfpOE	0_vs_12_ZfpOE
Tuba1a	1803	1.25079	7.22414	53.1647	0.000131201	0.0101566	0_vs_12	ZfpOE	0_vs_12_ZfpOE
Clcnkb	2639	-1.58184	3.8273	53.1606	0.000131234	0.0101566	0_vs_12	ZfpOE	0_vs_12_ZfpOE
Ints6	16805	1.65742	5.65756	53.1137	0.000131613	0.0101566	0_vs_12	ZfpOE	0_vs_12_ZfpOE
Zfp324	4776	1.76028	2.50418	53.0987	0.000131734	0.0101566	0_vs_12	ZfpOE	0_vs_12_ZfpOE
Trim66	10125	-2.09141	3.47775	53.0794	0.000131891	0.0101566	0_vs_12	ZfpOE	0_vs_12_ZfpOE
Pde4dip	16857	-1.26826	6.2423	52.9177	0.000133212	0.0102057	0_vs_12	ZfpOE	0_vs_12_ZfpOE
Adhfe1	3780	-1.62446	3.00298	52.7725	0.000134412	0.0102057	0_vs_12	ZfpOE	0_vs_12_ZfpOE
Ppp1r16b	8844	-1.83122	2.95916	52.7189	0.000134858	0.0102057	0_vs_12	ZfpOE	0_vs_12_ZfpOE
Wdr55	1836	1.51694	5.18974	52.6359	0.000135553	0.0102057	0_vs_12	ZfpOE	0_vs_12_ZfpOE
Mep1b	2625	2.16171	2.50547	52.6209	0.000135679	0.0102057	0_vs_12	ZfpOE	0_vs_12_ZfpOE
Islr2	5921	1.34147	5.73001	52.5792	0.000136031	0.0102057	0_vs_12	ZfpOE	0_vs_12_ZfpOE
Ehf	5576	4.67269	-0.660675	52.5618	0.000136178	0.0102057	0_vs_12	ZfpOE	0_vs_12_ZfpOE
Smarcb1	7930	1.22693	6.56724	52.534	0.000136413	0.0102057	0_vs_12	ZfpOE	0_vs_12_ZfpOE
Orai2	6077	-1.80569	1.99056	52.4063	0.0001375	0.01022	0_vs_12	ZfpOE	0_vs_12_ZfpOE
Ebna1bp2	3553	1.35634	7.03161	52.3975	0.000137576	0.01022	0_vs_12	ZfpOE	0_vs_12_ZfpOE
Ggt7	3264	-1.90408	2.24252	52.1957	0.000139317	0.0103129	0_vs_12	ZfpOE	0_vs_12_ZfpOE
Mat2a	4486	1.37742	8.47269	52.1027	0.00014013	0.0103367	0_vs_12	ZfpOE	0_vs_12_ZfpOE
Ctsh	4499	-1.65293	2.90933	51.9413	0.000141553	0.0103519	0_vs_12	ZfpOE	0_vs_12_ZfpOE
Pop1	3795	1.31881	5.90457	51.8614	0.000142265	0.0103519	0_vs_12	ZfpOE	0_vs_12_ZfpOE
P2ry4	4434	-8.00009	-0.913444	65.8422	0.000142886	0.0103519	0_vs_12	ZfpOE	0_vs_12_ZfpOE
Gfap	4218	1.76063	2.30765	51.7167	0.000143565	0.0103519	0_vs_12	ZfpOE	0_vs_12_ZfpOE
Rmnd5b	2161	1.28485	6.66511	51.6808	0.000143891	0.0103519	0_vs_12	ZfpOE	0_vs_12_ZfpOE
Cd82	3005	-2.28255	0.753197	51.6033	0.000144595	0.0103519	0_vs_12	ZfpOE	0_vs_12_ZfpOE
Ahi1	7040	-1.4675	4.71326	51.5998	0.000144628	0.0103519	0_vs_12	ZfpOE	0_vs_12_ZfpOE
Tns3	11799	1.30576	8.04077	51.5941	0.00014468	0.0103519	0_vs_12	ZfpOE	0_vs_12_ZfpOE
Clybl	1444	-1.39214	5.16514	51.5844	0.000144768	0.0103519	0_vs_12	ZfpOE	0_vs_12_ZfpOE
Ints5	3274	1.62077	5.59975	51.4024	0.000146443	0.0104094	0_vs_12	ZfpOE	0_vs_12_ZfpOE
Lpar5	1515	1.69284	2.96375	51.3299	0.000147117	0.0104094	0_vs_12	ZfpOE	0_vs_12_ZfpOE
Adcy6	6782	-1.77248	2.69155	51.1825	0.0001485	0.0104094	0_vs_12	ZfpOE	0_vs_12_ZfpOE
Grik4	5962	-1.80884	1.95472	51.1445	0.000148859	0.0104094	0_vs_12	ZfpOE	0_vs_12_ZfpOE
1110051M20Rik	5202	-1.4798	3.54226	51.0708	0.000149559	0.0104094	0_vs_12	ZfpOE	0_vs_12_ZfpOE
Fam174b	3262	1.77314	2.38684	51.0291	0.000149957	0.0104094	0_vs_12	ZfpOE	0_vs_12_ZfpOE
Tbl3	5686	1.26466	6.86339	51.0127	0.000150114	0.0104094	0_vs_12	ZfpOE	0_vs_12_ZfpOE
Ltbp3	9069	-1.7556	4.18523	50.9555	0.000150662	0.0104094	0_vs_12	ZfpOE	0_vs_12_ZfpOE
Trmt12	4454	1.79209	1.97675	50.9314	0.000150894	0.0104094	0_vs_12	ZfpOE	0_vs_12_ZfpOE
Gpm6b	5600	-1.9334	1.58961	50.8598	0.000151586	0.0104094	0_vs_12	ZfpOE	0_vs_12_ZfpOE
Mybbp1a	5803	1.24234	9.27041	50.8341	0.000151835	0.0104094	0_vs_12	ZfpOE	0_vs_12_ZfpOE
Ddx58	7050	1.5149	4.90773	50.8268	0.000151906	0.0104094	0_vs_12	ZfpOE	0_vs_12_ZfpOE
Atg16l2	8469	-1.58109	3.20339	50.8032	0.000152135	0.0104094	0_vs_12	ZfpOE	0_vs_12_ZfpOE
Prox1	8390	-2.5045	0.37685	50.7531	0.000152624	0.0104094	0_vs_12	ZfpOE	0_vs_12_ZfpOE
Vat1l	5462	-1.89465	1.55921	50.7147	0.000153	0.0104094	0_vs_12	ZfpOE	0_vs_12_ZfpOE
Taf1d	8949	1.33346	6.94742	50.4923	0.0001552	0.0105096	0_vs_12	ZfpOE	0_vs_12_ZfpOE
Gm30238	2603	-2.71809	0.236044	50.2903	0.000157234	0.0105096	0_vs_12	ZfpOE	0_vs_12_ZfpOE
Hspa5	4229	1.39641	9.59271	50.2863	0.000157275	0.0105096	0_vs_12	ZfpOE	0_vs_12_ZfpOE
6430548M08Rik	6626	-1.87925	1.80402	50.254	0.000157602	0.0105096	0_vs_12	ZfpOE	0_vs_12_ZfpOE
Tdpoz6	1021	2.51282	0.264152	50.2504	0.000157639	0.0105096	0_vs_12	ZfpOE	0_vs_12_ZfpOE
Spag6l	4559	-2.25155	1.00626	50.2183	0.000157966	0.0105096	0_vs_12	ZfpOE	0_vs_12_ZfpOE
Noct	10658	1.27101	6.87306	50.2178	0.000157972	0.0105096	0_vs_12	ZfpOE	0_vs_12_ZfpOE
Cpe	2609	-1.27899	5.32961	50.1317	0.000158854	0.010535	0_vs_12	ZfpOE	0_vs_12_ZfpOE
Hsd17b1	1339	-2.57293	0.644765	49.8447	0.00016184	0.0106993	0_vs_12	ZfpOE	0_vs_12_ZfpOE
H2bu2	614	-2.80624	2.66972	49.7651	0.000162681	0.0107041	0_vs_12	ZfpOE	0_vs_12_ZfpOE
Rwdd2b	3917	1.60815	2.98228	49.6896	0.000163485	0.0107041	0_vs_12	ZfpOE	0_vs_12_ZfpOE
H2-Q4	2596	-1.59147	3.73251	49.6684	0.000163711	0.0107041	0_vs_12	ZfpOE	0_vs_12_ZfpOE
B4galnt2	1722	-1.73589	2.5299	49.6058	0.000164381	0.0107041	0_vs_12	ZfpOE	0_vs_12_ZfpOE
Dusp27	4049	1.61712	4.29068	49.5986	0.000164459	0.0107041	0_vs_12	ZfpOE	0_vs_12_ZfpOE
Idi1	3505	2.18978	5.80636	49.5421	0.000165067	0.0107105	0_vs_12	ZfpOE	0_vs_12_ZfpOE
Megf11	11181	-1.43071	3.85002	49.4436	0.000166136	0.0107289	0_vs_12	ZfpOE	0_vs_12_ZfpOE
Tmem132b	8238	-2.2616	0.735711	49.422	0.000166371	0.0107289	0_vs_12	ZfpOE	0_vs_12_ZfpOE
Gm12522	2439	-2.21313	0.975577	49.3121	0.000167575	0.0107625	0_vs_12	ZfpOE	0_vs_12_ZfpOE
Abca8b	7423	-2.61186	0.624732	49.2416	0.000168353	0.0107625	0_vs_12	ZfpOE	0_vs_12_ZfpOE
Tuba1c	2287	1.32093	8.5779	49.2265	0.000168521	0.0107625	0_vs_12	ZfpOE	0_vs_12_ZfpOE
mt-Nd3	348	1.77893	6.80501	49.1887	0.00016894	0.0107625	0_vs_12	ZfpOE	0_vs_12_ZfpOE
Smpd4	9034	1.24044	7.17511	48.8804	0.000172414	0.0109235	0_vs_12	ZfpOE	0_vs_12_ZfpOE
Patj	13162	-1.4478	3.61879	48.7939	0.000173405	0.0109235	0_vs_12	ZfpOE	0_vs_12_ZfpOE
Cyp46a1	3287	-2.641	1.91834	48.7573	0.000173826	0.0109235	0_vs_12	ZfpOE	0_vs_12_ZfpOE
Slit1	5921	-2.12202	0.902694	48.6794	0.000174728	0.0109235	0_vs_12	ZfpOE	0_vs_12_ZfpOE
Ppp1r1b	2928	-2.76825	1.37073	48.613	0.0001755	0.0109235	0_vs_12	ZfpOE	0_vs_12_ZfpOE
Dnaja1	8629	1.31688	7.47028	48.5904	0.000175766	0.0109235	0_vs_12	ZfpOE	0_vs_12_ZfpOE
Arid1a	11476	1.29201	8.12332	48.5902	0.000175768	0.0109235	0_vs_12	ZfpOE	0_vs_12_ZfpOE
Zfp719	4706	2.01273	3.41853	48.573	0.000175969	0.0109235	0_vs_12	ZfpOE	0_vs_12_ZfpOE
Neil2	5017	-1.47433	4.21532	48.5581	0.000176144	0.0109235	0_vs_12	ZfpOE	0_vs_12_ZfpOE
Meioc	4616	-1.69631	5.13259	48.4794	0.000177069	0.0109257	0_vs_12	ZfpOE	0_vs_12_ZfpOE
Otud6b	3387	1.40976	6.13681	48.4247	0.000177717	0.0109257	0_vs_12	ZfpOE	0_vs_12_ZfpOE
Gm15459	1941	1.38897	9.67538	48.4229	0.000177738	0.0109257	0_vs_12	ZfpOE	0_vs_12_ZfpOE
Ccne1	2662	1.2892	7.64914	48.3251	0.000178904	0.0109363	0_vs_12	ZfpOE	0_vs_12_ZfpOE
Nipsnap2	2750	-1.23415	5.573	48.3211	0.000178951	0.0109363	0_vs_12	ZfpOE	0_vs_12_ZfpOE
Herpud1	2333	-1.29393	5.67365	48.2676	0.000179594	0.0109364	0_vs_12	ZfpOE	0_vs_12_ZfpOE
Cul9	12198	-1.71968	3.68734	48.2209	0.000180156	0.0109364	0_vs_12	ZfpOE	0_vs_12_ZfpOE
Srsf2	2958	1.31526	8.4961	48.1381	0.000181158	0.0109364	0_vs_12	ZfpOE	0_vs_12_ZfpOE
Rbmxl1	1695	1.17231	6.98318	48.1351	0.000181195	0.0109364	0_vs_12	ZfpOE	0_vs_12_ZfpOE
Rem2	2251	-1.9898	1.6863	48.0703	0.000181986	0.0109364	0_vs_12	ZfpOE	0_vs_12_ZfpOE
Spns2	4083	-1.62702	2.77037	48.0631	0.000182074	0.0109364	0_vs_12	ZfpOE	0_vs_12_ZfpOE
Tceal8	2563	1.40143	5.37784	47.9988	0.000182863	0.0109525	0_vs_12	ZfpOE	0_vs_12_ZfpOE
Flvcr2	3504	-1.53203	3.28994	47.8652	0.000184515	0.0110043	0_vs_12	ZfpOE	0_vs_12_ZfpOE
2010008C14Rik	593	2.08115	1.29323	47.8039	0.00018528	0.0110043	0_vs_12	ZfpOE	0_vs_12_ZfpOE
Pramel7	2134	2.09247	1.42278	47.8025	0.000185297	0.0110043	0_vs_12	ZfpOE	0_vs_12_ZfpOE
Krt17	1551	1.87407	2.58516	47.7136	0.000186414	0.0110162	0_vs_12	ZfpOE	0_vs_12_ZfpOE
Zc3h4	9147	1.6467	6.33417	47.6044	0.000187798	0.0110162	0_vs_12	ZfpOE	0_vs_12_ZfpOE
Amer2	10660	-3.72311	-0.431096	47.5677	0.000188266	0.0110162	0_vs_12	ZfpOE	0_vs_12_ZfpOE
Plpp1	1750	1.35372	4.63317	47.5425	0.000188587	0.0110162	0_vs_12	ZfpOE	0_vs_12_ZfpOE
2010300C02Rik	5075	-1.8037	1.846	47.517	0.000188913	0.0110162	0_vs_12	ZfpOE	0_vs_12_ZfpOE
Mylk	11263	-1.91178	1.73933	47.5166	0.000188919	0.0110162	0_vs_12	ZfpOE	0_vs_12_ZfpOE
H2-Ab1	2568	-1.7096	2.38966	47.4974	0.000189166	0.0110162	0_vs_12	ZfpOE	0_vs_12_ZfpOE
Reep5	3151	-1.32922	5.22635	47.3779	0.000190708	0.0110369	0_vs_12	ZfpOE	0_vs_12_ZfpOE
Zcchc12	2280	-1.71495	2.1717	47.2825	0.000191951	0.0110369	0_vs_12	ZfpOE	0_vs_12_ZfpOE
Tril	5363	2.32493	0.991138	47.2486	0.000192395	0.0110369	0_vs_12	ZfpOE	0_vs_12_ZfpOE
Tuba4a	3701	1.2408	6.65806	47.2349	0.000192576	0.0110369	0_vs_12	ZfpOE	0_vs_12_ZfpOE
Bmp7	4019	-1.73099	2.9926	47.2333	0.000192597	0.0110369	0_vs_12	ZfpOE	0_vs_12_ZfpOE
Nlrc4	4807	2.51857	2.04122	47.2276	0.000192672	0.0110369	0_vs_12	ZfpOE	0_vs_12_ZfpOE
4933427D06Rik	2914	-1.39948	4.20466	47.0206	0.000195419	0.0111577	0_vs_12	ZfpOE	0_vs_12_ZfpOE
Gm43272	1584	-2.2174	1.01015	46.9548	0.000196302	0.0111577	0_vs_12	ZfpOE	0_vs_12_ZfpOE
Nrros	4177	1.56093	2.56046	46.8969	0.000197083	0.0111577	0_vs_12	ZfpOE	0_vs_12_ZfpOE
Stab1	10288	-3.58547	-0.350268	46.8823	0.000197281	0.0111577	0_vs_12	ZfpOE	0_vs_12_ZfpOE
Glul	3782	1.26353	7.89162	46.8446	0.000197792	0.0111577	0_vs_12	ZfpOE	0_vs_12_ZfpOE
Wipi1	4410	-1.3188	4.97236	46.8319	0.000197965	0.0111577	0_vs_12	ZfpOE	0_vs_12_ZfpOE
Adsl	5634	1.16551	6.78059	46.7394	0.000199229	0.0111989	0_vs_12	ZfpOE	0_vs_12_ZfpOE
Ccnd2	9409	1.25278	5.74231	46.6934	0.000199861	0.0112045	0_vs_12	ZfpOE	0_vs_12_ZfpOE
Plekhh3	3582	-2.54244	2.7193	46.6108	0.000201003	0.0112385	0_vs_12	ZfpOE	0_vs_12_ZfpOE
Ranbp1	1666	1.26837	6.8053	46.5117	0.000202386	0.0112858	0_vs_12	ZfpOE	0_vs_12_ZfpOE
Tdpoz4	1113	2.32834	0.366121	46.4551	0.00020318	0.0112977	0_vs_12	ZfpOE	0_vs_12_ZfpOE
Jph3	4457	-2.07516	2.44304	46.4201	0.000203673	0.0112977	0_vs_12	ZfpOE	0_vs_12_ZfpOE
Hmgcr	7275	1.33756	6.98548	46.1453	0.000207597	0.011485	0_vs_12	ZfpOE	0_vs_12_ZfpOE
Ddc	4461	1.43921	4.37121	46.0458	0.000209043	0.0115347	0_vs_12	ZfpOE	0_vs_12_ZfpOE
Ccdc36	2890	-1.64073	2.35409	45.9282	0.000210767	0.0115562	0_vs_12	ZfpOE	0_vs_12_ZfpOE
Myrip	5537	-2.7821	0.717851	45.8717	0.000211602	0.0115562	0_vs_12	ZfpOE	0_vs_12_ZfpOE
Sgce	10612	-1.69614	2.6907	45.8225	0.000212333	0.0115562	0_vs_12	ZfpOE	0_vs_12_ZfpOE
Hspa8	4301	1.41715	10.9874	45.8173	0.00021241	0.0115562	0_vs_12	ZfpOE	0_vs_12_ZfpOE
Ank3	34838	-1.32907	4.86248	45.7895	0.000212825	0.0115562	0_vs_12	ZfpOE	0_vs_12_ZfpOE
Mef2b	1404	-2.28514	3.64623	45.7755	0.000213033	0.0115562	0_vs_12	ZfpOE	0_vs_12_ZfpOE
Pycr1	3935	-1.35974	5.53924	45.6952	0.000214238	0.0115562	0_vs_12	ZfpOE	0_vs_12_ZfpOE
Fam169a	6082	1.6824	7.40639	45.6594	0.000214778	0.0115562	0_vs_12	ZfpOE	0_vs_12_ZfpOE
Halr1	981	1.32418	4.14106	45.6443	0.000215005	0.0115562	0_vs_12	ZfpOE	0_vs_12_ZfpOE
Nmnat3	5004	-2.86228	1.34773	45.6175	0.000215412	0.0115562	0_vs_12	ZfpOE	0_vs_12_ZfpOE
Fdft1	4116	1.28898	6.51823	45.613	0.00021548	0.0115562	0_vs_12	ZfpOE	0_vs_12_ZfpOE
Irgm1	5810	2.88028	1.36632	45.5664	0.000216188	0.0115647	0_vs_12	ZfpOE	0_vs_12_ZfpOE
Ccdc33	5342	-2.35129	0.647111	45.4793	0.00021752	0.0115726	0_vs_12	ZfpOE	0_vs_12_ZfpOE
C230037L18Rik	2017	-2.53305	0.0846789	45.4724	0.000217625	0.0115726	0_vs_12	ZfpOE	0_vs_12_ZfpOE
Tmprss6	3359	-3.05981	0.291716	45.4218	0.000218404	0.0115726	0_vs_12	ZfpOE	0_vs_12_ZfpOE
Patl2	2434	-1.97942	1.83873	45.3815	0.000219026	0.0115726	0_vs_12	ZfpOE	0_vs_12_ZfpOE
Tmem269	1504	-2.59757	0.065133	45.359	0.000219375	0.0115726	0_vs_12	ZfpOE	0_vs_12_ZfpOE
Slc16a13	2601	1.69185	2.21978	45.3421	0.000219638	0.0115726	0_vs_12	ZfpOE	0_vs_12_ZfpOE
Ina	3240	1.44918	3.60281	45.2802	0.000220602	0.0115805	0_vs_12	ZfpOE	0_vs_12_ZfpOE
Cbfa2t3	8373	-2.49902	0.631171	45.2617	0.00022089	0.0115805	0_vs_12	ZfpOE	0_vs_12_ZfpOE
Spock1	8365	-1.74906	1.85813	45.1874	0.000222058	0.0116008	0_vs_12	ZfpOE	0_vs_12_ZfpOE
Dancr	2347	1.45587	3.55943	45.148	0.00022268	0.0116008	0_vs_12	ZfpOE	0_vs_12_ZfpOE
Ltk	3594	-1.79683	1.6655	45.1037	0.000223381	0.0116008	0_vs_12	ZfpOE	0_vs_12_ZfpOE
Msh5	5526	-1.60598	2.55684	45.0972	0.000223485	0.0116008	0_vs_12	ZfpOE	0_vs_12_ZfpOE
Jpt1	2149	1.19576	6.84327	44.9888	0.000225215	0.0116618	0_vs_12	ZfpOE	0_vs_12_ZfpOE
Vim	4743	1.26516	6.16977	44.8815	0.000226944	0.0116859	0_vs_12	ZfpOE	0_vs_12_ZfpOE
Notum	2408	2.29893	3.88014	44.8402	0.000227614	0.0116859	0_vs_12	ZfpOE	0_vs_12_ZfpOE
Armcx3	3540	-1.42977	3.25303	44.7172	0.000229625	0.0116859	0_vs_12	ZfpOE	0_vs_12_ZfpOE
Il6ra	8642	1.49743	2.98543	44.7157	0.000229651	0.0116859	0_vs_12	ZfpOE	0_vs_12_ZfpOE
Psma2	3673	1.18136	7.00964	44.6942	0.000230003	0.0116859	0_vs_12	ZfpOE	0_vs_12_ZfpOE
Scn5a	8764	-3.16275	0.29323	44.6793	0.000230249	0.0116859	0_vs_12	ZfpOE	0_vs_12_ZfpOE
Stom	2827	-1.23826	4.84343	44.6744	0.00023033	0.0116859	0_vs_12	ZfpOE	0_vs_12_ZfpOE
Rtn4r	1938	-2.99705	-0.259943	44.6296	0.000231071	0.0116859	0_vs_12	ZfpOE	0_vs_12_ZfpOE
Utp14b	7679	1.38785	5.53206	44.6232	0.000231178	0.0116859	0_vs_12	ZfpOE	0_vs_12_ZfpOE
Osbp2	6361	-2.64273	0.0249262	44.5085	0.00023309	0.0116859	0_vs_12	ZfpOE	0_vs_12_ZfpOE
Ddx49	2928	1.305	5.21426	44.5045	0.000233156	0.0116859	0_vs_12	ZfpOE	0_vs_12_ZfpOE
Wnt9a	3329	-1.76863	1.58089	44.465	0.000233819	0.0116859	0_vs_12	ZfpOE	0_vs_12_ZfpOE
Cyp2b23	2189	2.12387	0.735578	44.4183	0.000234608	0.0116859	0_vs_12	ZfpOE	0_vs_12_ZfpOE
Tec	3744	-1.73574	1.92449	44.4059	0.000234817	0.0116859	0_vs_12	ZfpOE	0_vs_12_ZfpOE
9330159F19Rik	5767	1.98784	2.37451	44.3801	0.000235253	0.0116859	0_vs_12	ZfpOE	0_vs_12_ZfpOE
Vwf	16064	-1.35861	3.6903	44.3589	0.000235613	0.0116859	0_vs_12	ZfpOE	0_vs_12_ZfpOE
Slc25a10	3455	1.74902	3.43518	44.3502	0.000235762	0.0116859	0_vs_12	ZfpOE	0_vs_12_ZfpOE
9330102E08Rik	3843	-1.47296	2.97761	44.3338	0.00023604	0.0116859	0_vs_12	ZfpOE	0_vs_12_ZfpOE
Ebf3	9227	-2.89634	-0.122858	44.322	0.000236241	0.0116859	0_vs_12	ZfpOE	0_vs_12_ZfpOE
Map1a	12166	1.29231	5.12512	44.1444	0.000239294	0.0118091	0_vs_12	ZfpOE	0_vs_12_ZfpOE
Hvcn1	3563	1.60672	2.99562	43.9168	0.000243279	0.0119776	0_vs_12	ZfpOE	0_vs_12_ZfpOE
Gm10522	1163	2.34776	0.597174	43.7344	0.000246535	0.0120052	0_vs_12	ZfpOE	0_vs_12_ZfpOE
Vwa5b1	7805	-3.24749	0.363078	43.7228	0.000246743	0.0120052	0_vs_12	ZfpOE	0_vs_12_ZfpOE
Tmem97	1375	1.29816	5.93147	43.7162	0.000246862	0.0120052	0_vs_12	ZfpOE	0_vs_12_ZfpOE
Ppa1	2902	1.23223	7.69558	43.6775	0.000247561	0.0120052	0_vs_12	ZfpOE	0_vs_12_ZfpOE
Manba	6971	1.15616	7.55727	43.6683	0.000247727	0.0120052	0_vs_12	ZfpOE	0_vs_12_ZfpOE
Pycr2	2958	1.71471	6.86949	43.6606	0.000247866	0.0120052	0_vs_12	ZfpOE	0_vs_12_ZfpOE
Mlxipl	5538	-1.76858	3.63075	43.5727	0.000249466	0.0120052	0_vs_12	ZfpOE	0_vs_12_ZfpOE
Nip7	3130	1.13254	6.70103	43.5416	0.000250035	0.0120052	0_vs_12	ZfpOE	0_vs_12_ZfpOE
Gpr137c	8776	-1.74798	2.14231	43.5349	0.000250159	0.0120052	0_vs_12	ZfpOE	0_vs_12_ZfpOE
L3mbtl1	4193	-1.89026	1.76898	43.5274	0.000250296	0.0120052	0_vs_12	ZfpOE	0_vs_12_ZfpOE
Prom1	7175	-1.60718	2.63032	43.5219	0.000250396	0.0120052	0_vs_12	ZfpOE	0_vs_12_ZfpOE
Eno2	4705	-1.69985	4.07248	43.5059	0.000250692	0.0120052	0_vs_12	ZfpOE	0_vs_12_ZfpOE
Trim40	2398	-2.31875	0.621021	43.3659	0.000253282	0.0120472	0_vs_12	ZfpOE	0_vs_12_ZfpOE
Gmppb	2785	1.44652	4.1807	43.3642	0.000253314	0.0120472	0_vs_12	ZfpOE	0_vs_12_ZfpOE
mt-Nd4l	297	1.20167	7.73233	43.2901	0.000254699	0.0120472	0_vs_12	ZfpOE	0_vs_12_ZfpOE
Glipr2	2320	-1.22588	5.09085	43.265	0.00025517	0.0120472	0_vs_12	ZfpOE	0_vs_12_ZfpOE
Uggt2	12796	-1.69509	3.59381	43.2608	0.000255249	0.0120472	0_vs_12	ZfpOE	0_vs_12_ZfpOE
AU040320	6259	-1.33433	3.72971	43.2474	0.000255502	0.0120472	0_vs_12	ZfpOE	0_vs_12_ZfpOE
H2-M5	2691	1.11247	6.57698	43.2432	0.00025558	0.0120472	0_vs_12	ZfpOE	0_vs_12_ZfpOE
Fgf8	1350	-2.54722	0.35449	43.0357	0.000259528	0.0121687	0_vs_12	ZfpOE	0_vs_12_ZfpOE
Pcolce2	4625	1.25774	5.0915	43.0088	0.000260046	0.0121687	0_vs_12	ZfpOE	0_vs_12_ZfpOE
Chmp4c	10087	1.19155	5.33164	42.9738	0.000260721	0.0121687	0_vs_12	ZfpOE	0_vs_12_ZfpOE
Spag16	6764	-1.89233	2.50944	42.9178	0.000261806	0.0121687	0_vs_12	ZfpOE	0_vs_12_ZfpOE
E230025N22Rik	3487	-2.23651	0.595618	42.9058	0.000262041	0.0121687	0_vs_12	ZfpOE	0_vs_12_ZfpOE
Ptprm	8828	-2.07621	0.896938	42.8768	0.000262604	0.0121687	0_vs_12	ZfpOE	0_vs_12_ZfpOE
Gm5620	1348	1.69886	3.35828	42.8606	0.000262921	0.0121687	0_vs_12	ZfpOE	0_vs_12_ZfpOE
Bop1	2957	1.25937	6.86997	42.8419	0.000263286	0.0121687	0_vs_12	ZfpOE	0_vs_12_ZfpOE
Gfy	1849	-3.51168	-0.415353	42.8378	0.000263366	0.0121687	0_vs_12	ZfpOE	0_vs_12_ZfpOE
Ppil6	1169	-1.96455	1.32327	42.7789	0.000264523	0.0121953	0_vs_12	ZfpOE	0_vs_12_ZfpOE
Pdp2	5692	1.26824	4.69474	42.7268	0.000265551	0.0122062	0_vs_12	ZfpOE	0_vs_12_ZfpOE
Dzip1	10546	-1.33801	5.37661	42.7082	0.00026592	0.0122062	0_vs_12	ZfpOE	0_vs_12_ZfpOE
Elac2	3479	1.11304	6.40964	42.6145	0.000267785	0.0122253	0_vs_12	ZfpOE	0_vs_12_ZfpOE
Drd1	3628	-7.66375	-1.20762	52.9835	0.000267913	0.0122253	0_vs_12	ZfpOE	0_vs_12_ZfpOE
Mipol1	9342	-1.39418	3.33019	42.5997	0.000268082	0.0122253	0_vs_12	ZfpOE	0_vs_12_ZfpOE
Mcoln1	7555	-1.13699	5.98701	42.5117	0.000269852	0.0122794	0_vs_12	ZfpOE	0_vs_12_ZfpOE
D730003I15Rik	1687	-2.10226	0.609817	42.4329	0.000271448	0.0123146	0_vs_12	ZfpOE	0_vs_12_ZfpOE
Tnfaip2	4984	-1.51015	2.45584	42.388	0.000272363	0.0123146	0_vs_12	ZfpOE	0_vs_12_ZfpOE
Galnt3	4374	-1.54227	3.13467	42.3556	0.000273027	0.0123146	0_vs_12	ZfpOE	0_vs_12_ZfpOE
Tspan11	5326	-4.07018	-0.989297	42.2911	0.000274352	0.0123146	0_vs_12	ZfpOE	0_vs_12_ZfpOE
Rbm24	3491	-2.21414	0.402363	42.2848	0.000274483	0.0123146	0_vs_12	ZfpOE	0_vs_12_ZfpOE
Nubp2	1959	1.39129	5.88744	42.2755	0.000274674	0.0123146	0_vs_12	ZfpOE	0_vs_12_ZfpOE
Reck	4779	-1.54222	4.30234	42.2546	0.000275106	0.0123146	0_vs_12	ZfpOE	0_vs_12_ZfpOE
Zfp521	7030	-2.19753	0.863247	42.2274	0.000275671	0.0123146	0_vs_12	ZfpOE	0_vs_12_ZfpOE
Fxyd6	4107	-1.52049	6.26945	42.1708	0.000276847	0.0123146	0_vs_12	ZfpOE	0_vs_12_ZfpOE
Gjb5	1721	1.25787	4.84419	42.1674	0.000276918	0.0123146	0_vs_12	ZfpOE	0_vs_12_ZfpOE
Pgd	6447	1.1971	7.1055	42.1603	0.000277067	0.0123146	0_vs_12	ZfpOE	0_vs_12_ZfpOE
Unc93b1	3031	-1.57107	2.9196	42.0463	0.00027946	0.0123914	0_vs_12	ZfpOE	0_vs_12_ZfpOE
Clip4	8514	-1.24867	4.34595	42.0219	0.000279976	0.0123914	0_vs_12	ZfpOE	0_vs_12_ZfpOE
Gnaz	3612	-1.43622	3.16633	41.9276	0.00028198	0.0124302	0_vs_12	ZfpOE	0_vs_12_ZfpOE
Tap2	3781	-1.63269	1.88407	41.9008	0.000282554	0.0124302	0_vs_12	ZfpOE	0_vs_12_ZfpOE
Zfhx2	18166	2.01779	5.04642	41.8465	0.00028372	0.0124302	0_vs_12	ZfpOE	0_vs_12_ZfpOE
Coq8a	5293	-1.27363	4.9537	41.8245	0.000284193	0.0124302	0_vs_12	ZfpOE	0_vs_12_ZfpOE
Gpr179	9542	-1.87585	1.25442	41.8217	0.000284254	0.0124302	0_vs_12	ZfpOE	0_vs_12_ZfpOE
Kif21a	6476	-1.31092	4.84133	41.815	0.0002844	0.0124302	0_vs_12	ZfpOE	0_vs_12_ZfpOE
Myo6	12078	-1.35053	5.11902	41.538	0.000290461	0.0126688	0_vs_12	ZfpOE	0_vs_12_ZfpOE
Sort1	7569	-1.16071	5.58018	41.343	0.000294827	0.0128326	0_vs_12	ZfpOE	0_vs_12_ZfpOE
Lrrc75a	2089	-1.72868	2.94366	41.2795	0.000296266	0.0128686	0_vs_12	ZfpOE	0_vs_12_ZfpOE
Rcan2	4372	-1.58553	1.98853	41.221	0.0002976	0.0128788	0_vs_12	ZfpOE	0_vs_12_ZfpOE
Ftsj1	4760	1.09305	6.55497	41.2026	0.000298021	0.0128788	0_vs_12	ZfpOE	0_vs_12_ZfpOE
Nppc	1042	-2.37192	0.213397	41.1847	0.000298433	0.0128788	0_vs_12	ZfpOE	0_vs_12_ZfpOE
Azin2	4024	-2.25455	4.53397	41.1621	0.000298951	0.0128788	0_vs_12	ZfpOE	0_vs_12_ZfpOE
Aurka	2531	1.099	7.02225	41.1189	0.000299949	0.0128953	0_vs_12	ZfpOE	0_vs_12_ZfpOE
Hif3a	6710	-1.34831	3.42149	41.0419	0.000301732	0.0129211	0_vs_12	ZfpOE	0_vs_12_ZfpOE
Lrrc27	3637	-1.60164	2.06572	41.04	0.000301777	0.0129211	0_vs_12	ZfpOE	0_vs_12_ZfpOE
Rnf212b	2238	-1.60577	1.88789	40.9162	0.000304678	0.0129589	0_vs_12	ZfpOE	0_vs_12_ZfpOE
Vezf1	4601	-1.16426	5.3853	40.9047	0.000304948	0.0129589	0_vs_12	ZfpOE	0_vs_12_ZfpOE
Wls	8792	-1.89028	3.15394	40.9009	0.000305037	0.0129589	0_vs_12	ZfpOE	0_vs_12_ZfpOE
Trim28	4158	1.22292	10.959	40.8972	0.000305126	0.0129589	0_vs_12	ZfpOE	0_vs_12_ZfpOE
Gm14296	9870	1.57808	4.37633	40.8273	0.000306782	0.0129847	0_vs_12	ZfpOE	0_vs_12_ZfpOE
Pnp2	1587	1.31975	3.69023	40.8195	0.000306967	0.0129847	0_vs_12	ZfpOE	0_vs_12_ZfpOE
Gdpd1	2336	-1.35991	3.85882	40.7327	0.000309041	0.0130303	0_vs_12	ZfpOE	0_vs_12_ZfpOE
Ephx2	2484	-1.24625	4.23311	40.7225	0.000309287	0.0130303	0_vs_12	ZfpOE	0_vs_12_ZfpOE
Msln	3064	1.42422	3.71904	40.69	0.000310068	0.0130371	0_vs_12	ZfpOE	0_vs_12_ZfpOE
Qsox1	8291	-1.21709	4.55115	40.6233	0.000311682	0.013059	0_vs_12	ZfpOE	0_vs_12_ZfpOE
Apol6	4498	2.20197	0.398414	40.6171	0.000311831	0.013059	0_vs_12	ZfpOE	0_vs_12_ZfpOE
Fancd2os	1359	2.62263	-0.0209974	40.486	0.000315034	0.0131418	0_vs_12	ZfpOE	0_vs_12_ZfpOE
Tspyl4	3879	-1.40258	3.06649	40.485	0.000315059	0.0131418	0_vs_12	ZfpOE	0_vs_12_ZfpOE
Gm13502	684	1.62459	1.75767	40.4381	0.000316216	0.0131423	0_vs_12	ZfpOE	0_vs_12_ZfpOE
Cyb5d1	1605	1.2989	3.9339	40.4207	0.000316647	0.0131423	0_vs_12	ZfpOE	0_vs_12_ZfpOE
Enoph1	2509	1.11372	5.81594	40.4011	0.000317132	0.0131423	0_vs_12	ZfpOE	0_vs_12_ZfpOE
Cldn18	4456	-2.52599	0.502388	40.3604	0.000318144	0.0131423	0_vs_12	ZfpOE	0_vs_12_ZfpOE
Gm17300	1527	1.51831	3.00546	40.3423	0.000318595	0.0131423	0_vs_12	ZfpOE	0_vs_12_ZfpOE
Gm6682	1346	1.52991	2.49181	40.3332	0.000318822	0.0131423	0_vs_12	ZfpOE	0_vs_12_ZfpOE
Celsr2	11513	-1.36904	4.54818	40.294	0.000319804	0.0131472	0_vs_12	ZfpOE	0_vs_12_ZfpOE
E2f3	5429	1.23584	5.91107	40.2785	0.000320192	0.0131472	0_vs_12	ZfpOE	0_vs_12_ZfpOE
Sord	2352	-1.11873	5.88904	40.24	0.00032116	0.0131613	0_vs_12	ZfpOE	0_vs_12_ZfpOE
Slc30a3	2834	-2.22981	2.12844	40.1032	0.000324632	0.0132777	0_vs_12	ZfpOE	0_vs_12_ZfpOE
Dbnl	2346	1.27698	6.07922	40.0499	0.000325997	0.0132848	0_vs_12	ZfpOE	0_vs_12_ZfpOE
Mir17hg	3536	1.42353	5.06105	40.0471	0.00032607	0.0132848	0_vs_12	ZfpOE	0_vs_12_ZfpOE
Eras	1077	1.11271	5.87428	39.9342	0.000328987	0.0133026	0_vs_12	ZfpOE	0_vs_12_ZfpOE
Gm47694	5446	2.3144	0.787646	39.9227	0.000329285	0.0133026	0_vs_12	ZfpOE	0_vs_12_ZfpOE
Asic2	4264	-2.35525	0.0766514	39.9022	0.000329821	0.0133026	0_vs_12	ZfpOE	0_vs_12_ZfpOE
Galns	2650	-1.45225	3.07961	39.8907	0.000330121	0.0133026	0_vs_12	ZfpOE	0_vs_12_ZfpOE
Itga8	7368	-1.55561	2.51844	39.8732	0.000330576	0.0133026	0_vs_12	ZfpOE	0_vs_12_ZfpOE
Isy1	6732	1.21303	4.77955	39.8439	0.000331345	0.0133026	0_vs_12	ZfpOE	0_vs_12_ZfpOE
Tle4	5702	1.24715	6.68262	39.8198	0.000331977	0.0133026	0_vs_12	ZfpOE	0_vs_12_ZfpOE
Col6a2	8326	-2.08353	1.74406	39.7884	0.000332803	0.0133026	0_vs_12	ZfpOE	0_vs_12_ZfpOE
Tdpoz8	2142	2.33554	1.1103	39.7722	0.000333233	0.0133026	0_vs_12	ZfpOE	0_vs_12_ZfpOE
Insig1	3093	1.1862	6.65142	39.748	0.000333872	0.0133026	0_vs_12	ZfpOE	0_vs_12_ZfpOE
Adcy7	6733	-1.56477	2.2538	39.7389	0.000334113	0.0133026	0_vs_12	ZfpOE	0_vs_12_ZfpOE
Sv2a	4636	-1.37964	3.93575	39.7132	0.000334795	0.0133026	0_vs_12	ZfpOE	0_vs_12_ZfpOE
Sh2d3c	5233	-1.89628	3.28013	39.6985	0.000335186	0.0133026	0_vs_12	ZfpOE	0_vs_12_ZfpOE
Dusp4	2740	-1.26648	4.16262	39.6918	0.000335364	0.0133026	0_vs_12	ZfpOE	0_vs_12_ZfpOE
Calca	1684	-1.15604	5.45529	39.6033	0.000337733	0.0133413	0_vs_12	ZfpOE	0_vs_12_ZfpOE
Ldoc1	1459	1.88654	1.57662	39.5913	0.000338054	0.0133413	0_vs_12	ZfpOE	0_vs_12_ZfpOE
Exosc4	1945	1.32243	4.68095	39.5765	0.000338454	0.0133413	0_vs_12	ZfpOE	0_vs_12_ZfpOE
Tet3	16695	-1.30645	5.08187	39.5607	0.00033888	0.0133413	0_vs_12	ZfpOE	0_vs_12_ZfpOE
Fdps	4208	1.70994	1.54429	39.5145	0.00034013	0.0133539	0_vs_12	ZfpOE	0_vs_12_ZfpOE
Dtx4	5226	-1.70077	1.47975	39.4716	0.000341296	0.0133539	0_vs_12	ZfpOE	0_vs_12_ZfpOE
Rhbdd1	6966	-1.2274	4.21958	39.4165	0.000342799	0.0133539	0_vs_12	ZfpOE	0_vs_12_ZfpOE
Fam178b	3190	-1.25042	4.04488	39.3777	0.000343864	0.0133539	0_vs_12	ZfpOE	0_vs_12_ZfpOE
Nptx1	5217	-2.06901	1.06693	39.3401	0.0003449	0.0133539	0_vs_12	ZfpOE	0_vs_12_ZfpOE
Gm7972	3237	-1.16889	4.79141	39.3343	0.000345061	0.0133539	0_vs_12	ZfpOE	0_vs_12_ZfpOE
Igf2r	9308	-1.12096	7.9863	39.331	0.000345152	0.0133539	0_vs_12	ZfpOE	0_vs_12_ZfpOE
Cspg5	10074	-1.40836	3.69661	39.3084	0.000345778	0.0133539	0_vs_12	ZfpOE	0_vs_12_ZfpOE
Tmem215	4741	-3.44711	-0.890376	39.2892	0.000346308	0.0133539	0_vs_12	ZfpOE	0_vs_12_ZfpOE
Sfrp4	4179	-1.44142	2.55893	39.2839	0.000346456	0.0133539	0_vs_12	ZfpOE	0_vs_12_ZfpOE
Wdr6	4163	1.31701	6.73509	39.2692	0.000346864	0.0133539	0_vs_12	ZfpOE	0_vs_12_ZfpOE
Slc29a3	5834	1.15957	5.47776	39.2254	0.000348085	0.0133539	0_vs_12	ZfpOE	0_vs_12_ZfpOE
Pnp	3979	1.57378	5.8178	39.2147	0.000348384	0.0133539	0_vs_12	ZfpOE	0_vs_12_ZfpOE
Tubb4b-ps1	1336	2.22158	2.26999	39.2067	0.000348607	0.0133539	0_vs_12	ZfpOE	0_vs_12_ZfpOE
Stra8	1803	-1.11461	6.48247	39.1262	0.000350869	0.0133539	0_vs_12	ZfpOE	0_vs_12_ZfpOE
Fam184a	5368	-1.27008	3.81483	39.1116	0.000351283	0.0133539	0_vs_12	ZfpOE	0_vs_12_ZfpOE
Paqr6	2429	-2.25716	2.12181	39.0573	0.000352819	0.0133539	0_vs_12	ZfpOE	0_vs_12_ZfpOE
Mrpl17	7605	1.10464	6.48679	39.0557	0.000352865	0.0133539	0_vs_12	ZfpOE	0_vs_12_ZfpOE
Tfcp2	8063	-1.26659	4.2281	39.0543	0.000352906	0.0133539	0_vs_12	ZfpOE	0_vs_12_ZfpOE
Sbsn	3625	-2.24872	1.77002	39.0533	0.000352934	0.0133539	0_vs_12	ZfpOE	0_vs_12_ZfpOE
Syt17	5205	-1.65443	2.24674	39.0475	0.000353099	0.0133539	0_vs_12	ZfpOE	0_vs_12_ZfpOE
Mal2	2950	-1.9613	1.64402	39.0448	0.000353174	0.0133539	0_vs_12	ZfpOE	0_vs_12_ZfpOE
Rbm3	4698	1.08627	8.47028	38.9922	0.000354676	0.0133866	0_vs_12	ZfpOE	0_vs_12_ZfpOE
Tmem35b	1910	-1.48481	2.85412	38.9504	0.000355873	0.0134078	0_vs_12	ZfpOE	0_vs_12_ZfpOE
Atxn1	13914	-1.3503	3.37096	38.902	0.000357267	0.0134337	0_vs_12	ZfpOE	0_vs_12_ZfpOE
F2rl1	2741	1.19174	6.73803	38.8773	0.000357981	0.0134337	0_vs_12	ZfpOE	0_vs_12_ZfpOE
Hspb8	1950	-1.34548	3.73843	38.8601	0.000358479	0.0134337	0_vs_12	ZfpOE	0_vs_12_ZfpOE
Disp3	5450	-1.87746	0.889334	38.6873	0.000363535	0.0135452	0_vs_12	ZfpOE	0_vs_12_ZfpOE
Ybx2	1885	-1.78388	4.28968	38.6798	0.000363756	0.0135452	0_vs_12	ZfpOE	0_vs_12_ZfpOE
Tap1	5476	-1.41958	2.80789	38.6604	0.00036433	0.0135452	0_vs_12	ZfpOE	0_vs_12_ZfpOE
Tdh	2615	1.07351	7.45193	38.6575	0.000364415	0.0135452	0_vs_12	ZfpOE	0_vs_12_ZfpOE
Arhgap35	9147	1.26846	6.59611	38.6487	0.000364676	0.0135452	0_vs_12	ZfpOE	0_vs_12_ZfpOE
Ubfd1	9629	1.09564	7.06225	38.5851	0.000366566	0.0135803	0_vs_12	ZfpOE	0_vs_12_ZfpOE
Lrrc32	4688	-2.42111	0.866858	38.5603	0.000367306	0.0135803	0_vs_12	ZfpOE	0_vs_12_ZfpOE
Parvg	3090	-2.77233	0.656324	38.5519	0.000367558	0.0135803	0_vs_12	ZfpOE	0_vs_12_ZfpOE
Scnn1a	4132	-2.18577	0.514309	38.5216	0.000368468	0.01359	0_vs_12	ZfpOE	0_vs_12_ZfpOE
Jade2	10760	1.31784	4.57458	38.4963	0.000369229	0.0135942	0_vs_12	ZfpOE	0_vs_12_ZfpOE
Tpm3	6085	1.06396	8.50883	38.4033	0.000372041	0.013599	0_vs_12	ZfpOE	0_vs_12_ZfpOE
9330182L06Rik	7918	-1.35243	2.96797	38.3898	0.00037245	0.013599	0_vs_12	ZfpOE	0_vs_12_ZfpOE
Trank1	13123	-1.40797	3.64392	38.3858	0.000372573	0.013599	0_vs_12	ZfpOE	0_vs_12_ZfpOE
Prkca	8992	-1.33433	3.15431	38.3609	0.000373334	0.013599	0_vs_12	ZfpOE	0_vs_12_ZfpOE
Jup	6436	1.2423	6.63871	38.3302	0.000374271	0.013599	0_vs_12	ZfpOE	0_vs_12_ZfpOE
Slc17a5	3627	-1.29596	4.17779	38.3028	0.000375111	0.013599	0_vs_12	ZfpOE	0_vs_12_ZfpOE
Itpa	1963	1.12895	6.09617	38.2856	0.00037564	0.013599	0_vs_12	ZfpOE	0_vs_12_ZfpOE
Lyrm9	8146	-1.25014	4.61262	38.2598	0.000376435	0.013599	0_vs_12	ZfpOE	0_vs_12_ZfpOE
Ttc9	4778	-1.34626	3.08748	38.2511	0.000376706	0.013599	0_vs_12	ZfpOE	0_vs_12_ZfpOE
Zfp936	3274	1.68079	4.52312	38.2425	0.000376971	0.013599	0_vs_12	ZfpOE	0_vs_12_ZfpOE
Mst1	2262	-2.00044	2.33047	38.1791	0.000378936	0.013599	0_vs_12	ZfpOE	0_vs_12_ZfpOE
Mfhas1	6666	-1.83009	1.40103	38.168	0.000379283	0.013599	0_vs_12	ZfpOE	0_vs_12_ZfpOE
Lmcd1	1730	-2.32705	0.290714	38.1646	0.000379387	0.013599	0_vs_12	ZfpOE	0_vs_12_ZfpOE
Hoxb9	2574	-2.08158	0.555319	38.1635	0.000379422	0.013599	0_vs_12	ZfpOE	0_vs_12_ZfpOE
Ttc12	4545	-1.34811	3.16365	38.1427	0.000380072	0.013599	0_vs_12	ZfpOE	0_vs_12_ZfpOE
Abca3	9374	-1.14921	5.21435	38.1131	0.000380997	0.013599	0_vs_12	ZfpOE	0_vs_12_ZfpOE
Rbm11	2754	-1.88234	1.02483	38.0854	0.000381867	0.013599	0_vs_12	ZfpOE	0_vs_12_ZfpOE
Adtrp	2866	-3.0928	-0.442201	38.0761	0.000382158	0.013599	0_vs_12	ZfpOE	0_vs_12_ZfpOE
Pomp	5216	1.11557	6.37665	38.0715	0.000382303	0.013599	0_vs_12	ZfpOE	0_vs_12_ZfpOE
Shpk	2985	-1.53304	2.0564	38.0554	0.000382809	0.013599	0_vs_12	ZfpOE	0_vs_12_ZfpOE
Zc4h2	2257	1.42545	2.85473	38.0512	0.000382943	0.013599	0_vs_12	ZfpOE	0_vs_12_ZfpOE
Gm49745	2151	-3.13187	-0.730106	37.9935	0.000384767	0.013634	0_vs_12	ZfpOE	0_vs_12_ZfpOE
Gm33027	4664	1.72433	1.44991	37.9791	0.000385224	0.013634	0_vs_12	ZfpOE	0_vs_12_ZfpOE
Gm11611	1326	-2.10079	0.75514	37.8639	0.000388908	0.0137336	0_vs_12	ZfpOE	0_vs_12_ZfpOE
BB218582	1311	-1.74031	1.40486	37.8497	0.000389364	0.0137336	0_vs_12	ZfpOE	0_vs_12_ZfpOE
Arsg	3906	-1.98047	0.940404	37.83	0.00039	0.0137336	0_vs_12	ZfpOE	0_vs_12_ZfpOE
Gm47593	873	2.39932	-0.0659042	37.7695	0.000391959	0.0137622	0_vs_12	ZfpOE	0_vs_12_ZfpOE
Foxc1	5844	-4.02418	-1.02866	37.7048	0.000394068	0.0137622	0_vs_12	ZfpOE	0_vs_12_ZfpOE
Emc8	6295	1.04817	6.37393	37.7012	0.000394186	0.0137622	0_vs_12	ZfpOE	0_vs_12_ZfpOE
St3gal1	6851	-1.56866	2.1431	37.6874	0.000394639	0.0137622	0_vs_12	ZfpOE	0_vs_12_ZfpOE
AV205837	1198	3.12798	-0.598325	37.6819	0.000394818	0.0137622	0_vs_12	ZfpOE	0_vs_12_ZfpOE
Scn8a	15766	-1.28451	4.17293	37.6805	0.000394865	0.0137622	0_vs_12	ZfpOE	0_vs_12_ZfpOE
Gm38037	1624	2.72506	-0.169108	37.6399	0.000396198	0.0137622	0_vs_12	ZfpOE	0_vs_12_ZfpOE
Fgf17	1689	2.08952	3.5256	37.5858	0.000397985	0.0137622	0_vs_12	ZfpOE	0_vs_12_ZfpOE
Nsdhl	2853	1.1646	4.5239	37.5798	0.000398184	0.0137622	0_vs_12	ZfpOE	0_vs_12_ZfpOE
Zfp59	3437	1.25268	5.40772	37.5726	0.000398423	0.0137622	0_vs_12	ZfpOE	0_vs_12_ZfpOE
Ercc6l	5302	1.30594	6.21995	37.57	0.000398507	0.0137622	0_vs_12	ZfpOE	0_vs_12_ZfpOE
Ntn4	3741	-2.36349	0.424723	37.5652	0.000398667	0.0137622	0_vs_12	ZfpOE	0_vs_12_ZfpOE
Elmod2	11138	-1.34741	5.03842	37.5127	0.000400415	0.0137674	0_vs_12	ZfpOE	0_vs_12_ZfpOE
Zfp658	3495	1.4709	2.69757	37.503	0.00040074	0.0137674	0_vs_12	ZfpOE	0_vs_12_ZfpOE
Snx32	3554	-2.20762	2.83688	37.4911	0.000401139	0.0137674	0_vs_12	ZfpOE	0_vs_12_ZfpOE
2510009E07Rik	6564	-1.53991	2.06085	37.4813	0.000401465	0.0137674	0_vs_12	ZfpOE	0_vs_12_ZfpOE
Ephx1	1950	-1.36331	4.60207	37.4626	0.000402091	0.0137674	0_vs_12	ZfpOE	0_vs_12_ZfpOE
Pogk	9586	-1.55453	1.73835	37.429	0.000403221	0.0137778	0_vs_12	ZfpOE	0_vs_12_ZfpOE
Gm11454	714	-1.68705	1.50196	37.4146	0.000403707	0.0137778	0_vs_12	ZfpOE	0_vs_12_ZfpOE
Dyrk4	2490	-1.99173	0.832525	37.3488	0.000405934	0.0138314	0_vs_12	ZfpOE	0_vs_12_ZfpOE
Ppcs	1605	1.2201	4.63131	37.3256	0.000406723	0.0138358	0_vs_12	ZfpOE	0_vs_12_ZfpOE
Cebpg	5621	-1.10046	5.73067	37.2548	0.000409145	0.0138957	0_vs_12	ZfpOE	0_vs_12_ZfpOE
Vegfc	2449	1.16487	4.47882	37.2262	0.000410127	0.0139066	0_vs_12	ZfpOE	0_vs_12_ZfpOE
Trpc7	3879	-2.89581	-0.467854	37.1282	0.000413516	0.0139773	0_vs_12	ZfpOE	0_vs_12_ZfpOE
Hpn	4101	-1.44824	2.50784	37.1275	0.000413542	0.0139773	0_vs_12	ZfpOE	0_vs_12_ZfpOE
Pcyt1b	5357	1.0531	6.37064	37.0816	0.000415141	0.0139985	0_vs_12	ZfpOE	0_vs_12_ZfpOE
Phlda2	1121	1.15189	5.6543	37.0714	0.000415499	0.0139985	0_vs_12	ZfpOE	0_vs_12_ZfpOE
Rpl31-ps15	375	-2.98199	-0.156631	37.0458	0.000416395	0.0140062	0_vs_12	ZfpOE	0_vs_12_ZfpOE
Zfp141	4868	1.3623	6.35306	37.0159	0.000417446	0.0140191	0_vs_12	ZfpOE	0_vs_12_ZfpOE
Hoxd13	2483	-2.35125	0.806445	36.9406	0.000420107	0.0140783	0_vs_12	ZfpOE	0_vs_12_ZfpOE
Clmp	4591	1.65461	2.54661	36.9282	0.000420547	0.0140783	0_vs_12	ZfpOE	0_vs_12_ZfpOE
Arl14ep	5313	-1.18011	7.15338	36.8905	0.000421888	0.0141007	0_vs_12	ZfpOE	0_vs_12_ZfpOE
Ppp1r3b	6216	-1.3569	3.10321	36.8617	0.000422919	0.0141127	0_vs_12	ZfpOE	0_vs_12_ZfpOE
Agbl2	6650	-1.76086	1.03084	36.8334	0.000423932	0.0141152	0_vs_12	ZfpOE	0_vs_12_ZfpOE
Frem2	13255	-1.32253	3.44597	36.8203	0.000424402	0.0141152	0_vs_12	ZfpOE	0_vs_12_ZfpOE
Pde1c	20520	-2.27524	0.0764596	36.7995	0.000425154	0.0141152	0_vs_12	ZfpOE	0_vs_12_ZfpOE
Nsmf	4896	-1.58389	2.53434	36.756	0.000426721	0.0141152	0_vs_12	ZfpOE	0_vs_12_ZfpOE
Ceacam2	3788	1.57395	1.65832	36.7493	0.000426966	0.0141152	0_vs_12	ZfpOE	0_vs_12_ZfpOE
Naglu	2658	-1.68945	2.47042	36.7331	0.000427552	0.0141152	0_vs_12	ZfpOE	0_vs_12_ZfpOE
Mapk8ip2	5700	-1.40395	2.57271	36.7292	0.000427693	0.0141152	0_vs_12	ZfpOE	0_vs_12_ZfpOE
Pla2g2e	917	-2.60238	0.809896	36.6923	0.000429037	0.0141154	0_vs_12	ZfpOE	0_vs_12_ZfpOE
Pprc1	6284	1.01684	7.46813	36.6872	0.000429223	0.0141154	0_vs_12	ZfpOE	0_vs_12_ZfpOE
Fbln2	6370	-1.39279	3.10781	36.6581	0.000430286	0.0141154	0_vs_12	ZfpOE	0_vs_12_ZfpOE
Toe1	2979	1.317	4.01079	36.6554	0.000430385	0.0141154	0_vs_12	ZfpOE	0_vs_12_ZfpOE
Cacng3	2777	-3.75175	-0.910305	36.6322	0.000431232	0.0141212	0_vs_12	ZfpOE	0_vs_12_ZfpOE
Rinl	3624	1.31749	5.84843	36.5848	0.000432977	0.0141562	0_vs_12	ZfpOE	0_vs_12_ZfpOE
Fbxo9	3103	1.22379	4.29065	36.4644	0.000437445	0.014266	0_vs_12	ZfpOE	0_vs_12_ZfpOE
H2-DMa	3448	-1.65656	3.71456	36.4578	0.000437692	0.014266	0_vs_12	ZfpOE	0_vs_12_ZfpOE
Hoxc12	1031	-3.75298	-0.910708	36.3754	0.000440786	0.0143447	0_vs_12	ZfpOE	0_vs_12_ZfpOE
Adamts2	9336	-1.63174	1.50941	36.357	0.000441483	0.0143451	0_vs_12	ZfpOE	0_vs_12_ZfpOE
Foxd1	5064	-2.51558	0.141003	36.2671	0.000444897	0.0144338	0_vs_12	ZfpOE	0_vs_12_ZfpOE
Pglyrp1	1837	1.77148	2.04518	36.2068	0.000447208	0.0144658	0_vs_12	ZfpOE	0_vs_12_ZfpOE
Tm6sf1	5921	-1.41762	2.38083	36.1985	0.000447525	0.0144658	0_vs_12	ZfpOE	0_vs_12_ZfpOE
Scara3	3597	-2.39477	-0.0973173	36.1875	0.000447948	0.0144658	0_vs_12	ZfpOE	0_vs_12_ZfpOE
Mmp9	3539	-1.58513	1.65366	36.1263	0.000450316	0.0144986	0_vs_12	ZfpOE	0_vs_12_ZfpOE
Lin28a	3996	1.01727	7.32433	36.0483	0.000453351	0.0144986	0_vs_12	ZfpOE	0_vs_12_ZfpOE
Slc44a3	5057	-1.62241	2.45826	36.0321	0.000453985	0.0144986	0_vs_12	ZfpOE	0_vs_12_ZfpOE
Pdzd4	3970	1.24742	5.77547	36.0281	0.00045414	0.0144986	0_vs_12	ZfpOE	0_vs_12_ZfpOE
Dtx3l	5725	1.40303	3.6375	36.0257	0.000454235	0.0144986	0_vs_12	ZfpOE	0_vs_12_ZfpOE
Mapk8ip3	14558	-1.10058	6.31981	35.9996	0.000455259	0.0144986	0_vs_12	ZfpOE	0_vs_12_ZfpOE
Gm15542	1194	1.47371	2.50449	35.9957	0.000455415	0.0144986	0_vs_12	ZfpOE	0_vs_12_ZfpOE
Rbx1	4551	1.12478	6.54638	35.9941	0.000455476	0.0144986	0_vs_12	ZfpOE	0_vs_12_ZfpOE
Izumo1	2992	-1.77737	1.34205	35.988	0.000455715	0.0144986	0_vs_12	ZfpOE	0_vs_12_ZfpOE
Dad1	3916	1.15794	6.04499	35.9478	0.000457302	0.0144986	0_vs_12	ZfpOE	0_vs_12_ZfpOE
Gdpgp1	4189	1.24421	3.47745	35.9244	0.000458227	0.0144986	0_vs_12	ZfpOE	0_vs_12_ZfpOE
Aig1	9196	-1.30156	3.31378	35.9232	0.000458276	0.0144986	0_vs_12	ZfpOE	0_vs_12_ZfpOE
Tbrg4	3696	1.00826	6.85739	35.916	0.000458563	0.0144986	0_vs_12	ZfpOE	0_vs_12_ZfpOE
Prpf38a	5298	1.04357	6.19455	35.9145	0.000458622	0.0144986	0_vs_12	ZfpOE	0_vs_12_ZfpOE
Mid2	8114	-2.31128	0.105481	35.8902	0.000459587	0.0145045	0_vs_12	ZfpOE	0_vs_12_ZfpOE
Rbm19	5280	1.19628	5.73768	35.8689	0.000460433	0.0145045	0_vs_12	ZfpOE	0_vs_12_ZfpOE
Dtna	16930	-1.64271	1.6104	35.8578	0.000460876	0.0145045	0_vs_12	ZfpOE	0_vs_12_ZfpOE
Vegfa	4285	-1.1828	6.83833	35.829	0.000462031	0.0145164	0_vs_12	ZfpOE	0_vs_12_ZfpOE
Kyat1	2923	-1.29696	3.97874	35.8073	0.000462901	0.0145164	0_vs_12	ZfpOE	0_vs_12_ZfpOE
Insl6	708	-2.08049	0.388923	35.7966	0.000463328	0.0145164	0_vs_12	ZfpOE	0_vs_12_ZfpOE
Kcnq4	4024	-2.09511	0.641617	35.6924	0.000467543	0.0146267	0_vs_12	ZfpOE	0_vs_12_ZfpOE
Acss1	4128	-1.19217	3.89476	35.6307	0.000470059	0.0146658	0_vs_12	ZfpOE	0_vs_12_ZfpOE
Ap4s1	1137	1.21522	3.72664	35.6276	0.000470186	0.0146658	0_vs_12	ZfpOE	0_vs_12_ZfpOE
Zscan22	3501	1.23265	3.4726	35.5542	0.000473204	0.0147346	0_vs_12	ZfpOE	0_vs_12_ZfpOE
Cth	2791	-1.02436	7.843	35.5311	0.000474163	0.0147346	0_vs_12	ZfpOE	0_vs_12_ZfpOE
Rorc	3559	-4.02092	-1.03076	35.523	0.000474497	0.0147346	0_vs_12	ZfpOE	0_vs_12_ZfpOE
Gm29695	5271	1.32503	2.98764	35.4806	0.000476256	0.0147467	0_vs_12	ZfpOE	0_vs_12_ZfpOE
Pla2g7	2905	1.60362	3.3999	35.478	0.000476366	0.0147467	0_vs_12	ZfpOE	0_vs_12_ZfpOE
Mycbpap	4096	-2.38102	-0.108158	35.4548	0.000477331	0.0147467	0_vs_12	ZfpOE	0_vs_12_ZfpOE
Atat1	4586	-1.25679	4.56266	35.4462	0.000477692	0.0147467	0_vs_12	ZfpOE	0_vs_12_ZfpOE
Cul5	8165	1.42644	7.08668	35.3794	0.000480495	0.0148115	0_vs_12	ZfpOE	0_vs_12_ZfpOE
Klf11	4340	-1.05041	6.13011	35.3347	0.000482383	0.0148479	0_vs_12	ZfpOE	0_vs_12_ZfpOE
Ppp4r1l-ps	12025	-1.11172	4.81637	35.2939	0.000484113	0.0148794	0_vs_12	ZfpOE	0_vs_12_ZfpOE
Heatr3	4497	1.19459	6.78457	35.2356	0.000486599	0.014916	0_vs_12	ZfpOE	0_vs_12_ZfpOE
Osbpl6	10063	-1.68568	2.56903	35.2295	0.000486858	0.014916	0_vs_12	ZfpOE	0_vs_12_ZfpOE
Aasdh	8639	-1.17167	4.96296	35.2013	0.000488069	0.014916	0_vs_12	ZfpOE	0_vs_12_ZfpOE
Parm1	5068	-1.60084	2.9671	35.1672	0.000489537	0.014916	0_vs_12	ZfpOE	0_vs_12_ZfpOE
Gm7694	3827	-1.69195	1.25656	35.1644	0.000489658	0.014916	0_vs_12	ZfpOE	0_vs_12_ZfpOE
Farp1	5524	-1.07587	5.1233	35.1477	0.000490378	0.014916	0_vs_12	ZfpOE	0_vs_12_ZfpOE
Crhbp	1800	-2.42454	0.131345	35.1102	0.000492003	0.014916	0_vs_12	ZfpOE	0_vs_12_ZfpOE
Synm	7933	-1.25318	3.60736	35.0994	0.000492471	0.014916	0_vs_12	ZfpOE	0_vs_12_ZfpOE
Meox1	2228	2.43938	-0.0318386	35.0972	0.000492565	0.014916	0_vs_12	ZfpOE	0_vs_12_ZfpOE
Rpl36al	1353	2.06615	0.206107	35.0253	0.000495705	0.014916	0_vs_12	ZfpOE	0_vs_12_ZfpOE
Top1	10426	1.09638	7.17523	35.004	0.000496639	0.014916	0_vs_12	ZfpOE	0_vs_12_ZfpOE
Ccdc155	2365	-1.95323	2.99693	34.9853	0.000497458	0.014916	0_vs_12	ZfpOE	0_vs_12_ZfpOE
Nup35	3366	1.10054	5.44405	34.9543	0.000498825	0.014916	0_vs_12	ZfpOE	0_vs_12_ZfpOE
Pirt	4200	1.92678	0.450707	34.9424	0.000499353	0.014916	0_vs_12	ZfpOE	0_vs_12_ZfpOE
Copz2	2208	-1.79393	1.78353	34.9422	0.000499362	0.014916	0_vs_12	ZfpOE	0_vs_12_ZfpOE
Tfap2c	3679	-1.10612	4.84668	34.9276	0.000500008	0.014916	0_vs_12	ZfpOE	0_vs_12_ZfpOE
Dmrtb1	2083	-1.91693	2.5241	34.9108	0.000500751	0.014916	0_vs_12	ZfpOE	0_vs_12_ZfpOE
Lpcat2	3388	-1.78611	2.10378	34.9025	0.000501122	0.014916	0_vs_12	ZfpOE	0_vs_12_ZfpOE
Atp6v1b1	4381	-7.29504	-1.52008	42.4406	0.000502471	0.014916	0_vs_12	ZfpOE	0_vs_12_ZfpOE
Pnisr	10187	-0.997151	7.62283	34.854	0.000503279	0.014916	0_vs_12	ZfpOE	0_vs_12_ZfpOE
Acp7	2651	-1.97096	0.814424	34.8513	0.000503401	0.014916	0_vs_12	ZfpOE	0_vs_12_ZfpOE
Trpm6	7719	-2.22903	-0.0220269	34.8263	0.000504522	0.014916	0_vs_12	ZfpOE	0_vs_12_ZfpOE
Dnajb6	6062	1.01431	7.93427	34.8137	0.000505083	0.014916	0_vs_12	ZfpOE	0_vs_12_ZfpOE
Selplg	4272	-2.72356	-0.482189	34.8119	0.000505168	0.014916	0_vs_12	ZfpOE	0_vs_12_ZfpOE
St6galnac5	6002	-2.6019	-0.1752	34.8036	0.00050554	0.014916	0_vs_12	ZfpOE	0_vs_12_ZfpOE
Fkbp6	1753	-1.47209	4.7494	34.7738	0.000506878	0.014916	0_vs_12	ZfpOE	0_vs_12_ZfpOE
Tbx3os1	3167	-1.68178	1.16981	34.7705	0.00050703	0.014916	0_vs_12	ZfpOE	0_vs_12_ZfpOE
BC024139	4567	-5.22423	-1.23138	34.7583	0.000507578	0.014916	0_vs_12	ZfpOE	0_vs_12_ZfpOE
Nifk	1965	1.13375	6.39971	34.7456	0.000508154	0.014916	0_vs_12	ZfpOE	0_vs_12_ZfpOE
E130307A14Rik	7141	-1.41947	2.34295	34.7358	0.000508597	0.014916	0_vs_12	ZfpOE	0_vs_12_ZfpOE
Dnmt3b	5106	0.99725	7.04398	34.7062	0.000509937	0.014916	0_vs_12	ZfpOE	0_vs_12_ZfpOE
Hmgn2	3060	1.2435	5.44653	34.7025	0.000510108	0.014916	0_vs_12	ZfpOE	0_vs_12_ZfpOE
Itpr2	14802	-1.88147	0.651268	34.7022	0.000510121	0.014916	0_vs_12	ZfpOE	0_vs_12_ZfpOE
Zfp628	3523	1.72892	2.65467	34.6937	0.000510506	0.014916	0_vs_12	ZfpOE	0_vs_12_ZfpOE
Eva1c	3806	-2.55805	-0.397995	34.687	0.000510812	0.014916	0_vs_12	ZfpOE	0_vs_12_ZfpOE
Rnft2	5593	-1.3125	3.94609	34.6815	0.000511062	0.014916	0_vs_12	ZfpOE	0_vs_12_ZfpOE
Klf10	4179	-0.990004	7.0866	34.667	0.000511724	0.014916	0_vs_12	ZfpOE	0_vs_12_ZfpOE
Sfn	1613	1.97574	4.90777	34.6431	0.000512813	0.014916	0_vs_12	ZfpOE	0_vs_12_ZfpOE
Prpf31	5439	1.44536	6.13667	34.6236	0.000513706	0.014916	0_vs_12	ZfpOE	0_vs_12_ZfpOE
Umps	3484	1.01303	7.43049	34.6145	0.000514125	0.014916	0_vs_12	ZfpOE	0_vs_12_ZfpOE
Klhl34	1935	2.07628	0.983936	34.5841	0.000515524	0.014916	0_vs_12	ZfpOE	0_vs_12_ZfpOE
Crnkl1	3844	1.06635	6.13426	34.57	0.000516174	0.014916	0_vs_12	ZfpOE	0_vs_12_ZfpOE
Pkd1l3	7061	-1.95436	1.00236	34.5664	0.000516336	0.014916	0_vs_12	ZfpOE	0_vs_12_ZfpOE
Ccdc60	4703	-2.01564	1.70771	34.5511	0.000517045	0.014916	0_vs_12	ZfpOE	0_vs_12_ZfpOE
Dhcr7	5817	1.03596	5.90783	34.5455	0.000517303	0.014916	0_vs_12	ZfpOE	0_vs_12_ZfpOE
Lockd	5788	-2.39536	1.96339	34.53	0.00051802	0.014916	0_vs_12	ZfpOE	0_vs_12_ZfpOE
Tlx2	1582	2.07594	1.66121	34.5014	0.000519351	0.014916	0_vs_12	ZfpOE	0_vs_12_ZfpOE
Greb1	9580	-1.21254	3.644	34.4988	0.000519471	0.014916	0_vs_12	ZfpOE	0_vs_12_ZfpOE
Ypel2	4847	-1.12259	4.49343	34.4843	0.000520144	0.014916	0_vs_12	ZfpOE	0_vs_12_ZfpOE
Selenon	3619	-1.36614	3.31251	34.4599	0.000521283	0.014916	0_vs_12	ZfpOE	0_vs_12_ZfpOE
Slc25a5	1646	1.03143	8.46974	34.4447	0.000521992	0.014916	0_vs_12	ZfpOE	0_vs_12_ZfpOE
Fndc5	2763	-1.67057	1.26139	34.4312	0.000522624	0.014916	0_vs_12	ZfpOE	0_vs_12_ZfpOE
Lrrc14	5647	1.29664	3.71781	34.4128	0.000523489	0.014916	0_vs_12	ZfpOE	0_vs_12_ZfpOE
Kcnt2	6983	-1.957	2.72198	34.4069	0.000523765	0.014916	0_vs_12	ZfpOE	0_vs_12_ZfpOE
Hdac9	14838	-1.64235	1.62305	34.395	0.000524327	0.014916	0_vs_12	ZfpOE	0_vs_12_ZfpOE
Gm16286	3075	1.062	7.00747	34.3288	0.000527451	0.014932	0_vs_12	ZfpOE	0_vs_12_ZfpOE
Cap2	4159	-1.36531	2.39597	34.3249	0.000527638	0.014932	0_vs_12	ZfpOE	0_vs_12_ZfpOE
Srm	1599	1.15978	7.67899	34.3132	0.000528192	0.014932	0_vs_12	ZfpOE	0_vs_12_ZfpOE
Fa2h	3008	-2.56896	-0.0339057	34.2975	0.000528942	0.014932	0_vs_12	ZfpOE	0_vs_12_ZfpOE
Mkks	3227	1.55183	3.66182	34.2841	0.000529576	0.014932	0_vs_12	ZfpOE	0_vs_12_ZfpOE
Ak8	1873	-1.95766	0.420345	34.2806	0.000529742	0.014932	0_vs_12	ZfpOE	0_vs_12_ZfpOE
Ptrhd1	3840	1.63615	2.25836	34.2781	0.000529862	0.014932	0_vs_12	ZfpOE	0_vs_12_ZfpOE
Msmo1	6144	1.42857	6.45221	34.2545	0.00053099	0.0149438	0_vs_12	ZfpOE	0_vs_12_ZfpOE
Lipt2	1663	1.31183	2.95629	34.2259	0.000532362	0.0149486	0_vs_12	ZfpOE	0_vs_12_ZfpOE
Gm43759	1261	-2.002	1.06815	34.2213	0.000532582	0.0149486	0_vs_12	ZfpOE	0_vs_12_ZfpOE
Cldn7	1948	-1.31829	4.33161	34.2009	0.000533564	0.0149501	0_vs_12	ZfpOE	0_vs_12_ZfpOE
Hgh1	2200	1.35086	4.32838	34.187	0.00053423	0.0149501	0_vs_12	ZfpOE	0_vs_12_ZfpOE
Gm10357	264	1.79013	1.4698	34.1758	0.00053477	0.0149501	0_vs_12	ZfpOE	0_vs_12_ZfpOE
Meltf	4133	-1.74563	2.24761	34.1448	0.000536268	0.0149503	0_vs_12	ZfpOE	0_vs_12_ZfpOE
Klhl29	7041	-1.83126	1.30427	34.1364	0.000536675	0.0149503	0_vs_12	ZfpOE	0_vs_12_ZfpOE
Gkap1	5773	-1.40604	4.34076	34.1316	0.000536912	0.0149503	0_vs_12	ZfpOE	0_vs_12_ZfpOE
Hspb9	726	3.94089	-1.28689	34.0938	0.000538749	0.0149816	0_vs_12	ZfpOE	0_vs_12_ZfpOE
Frat1	2614	1.49199	3.09532	34.0759	0.00053962	0.014986	0_vs_12	ZfpOE	0_vs_12_ZfpOE
Grip1	8780	-1.3299	2.76654	34.0478	0.000540995	0.0149949	0_vs_12	ZfpOE	0_vs_12_ZfpOE
Zdhhc14	3078	-1.59836	1.60705	34.0402	0.000541365	0.0149949	0_vs_12	ZfpOE	0_vs_12_ZfpOE
Atp2c2	3222	-1.71431	1.79254	33.9471	0.000545955	0.0150884	0_vs_12	ZfpOE	0_vs_12_ZfpOE
Clstn2	5691	-1.74295	0.868395	33.9426	0.000546178	0.0150884	0_vs_12	ZfpOE	0_vs_12_ZfpOE
Tceal3	3546	-2.72461	0.502481	33.8707	0.000549758	0.0151674	0_vs_12	ZfpOE	0_vs_12_ZfpOE
Cds1	3939	-1.12296	4.28398	33.8445	0.000551068	0.0151836	0_vs_12	ZfpOE	0_vs_12_ZfpOE
Mcu	6936	-1.07031	5.21727	33.8269	0.000551949	0.015188	0_vs_12	ZfpOE	0_vs_12_ZfpOE
Nrip3	4012	-1.60688	2.53293	33.769	0.00055487	0.0152473	0_vs_12	ZfpOE	0_vs_12_ZfpOE
Alox5	4106	-2.19809	0.896302	33.7469	0.000555987	0.0152473	0_vs_12	ZfpOE	0_vs_12_ZfpOE
Armh2	863	2.26457	-0.171247	33.7411	0.000556282	0.0152473	0_vs_12	ZfpOE	0_vs_12_ZfpOE
Esrp2	4340	1.52165	2.22104	33.6907	0.000558849	0.0152926	0_vs_12	ZfpOE	0_vs_12_ZfpOE
Gm47897	426	-3.96962	-1.07252	33.6482	0.000561022	0.0152926	0_vs_12	ZfpOE	0_vs_12_ZfpOE
Gm7993	1384	1.0916	6.86009	33.6464	0.000561112	0.0152926	0_vs_12	ZfpOE	0_vs_12_ZfpOE
Kcna6	5945	-2.82006	-0.663332	33.6447	0.000561204	0.0152926	0_vs_12	ZfpOE	0_vs_12_ZfpOE
Slco2b1	5958	2.16577	0.56682	33.6375	0.000561569	0.0152926	0_vs_12	ZfpOE	0_vs_12_ZfpOE
Gm19792	2021	-2.55305	0.0276767	33.6122	0.000562875	0.0153047	0_vs_12	ZfpOE	0_vs_12_ZfpOE
Gm12790	951	2.91377	-0.923925	33.5598	0.000565583	0.0153047	0_vs_12	ZfpOE	0_vs_12_ZfpOE
Txndc16	11570	-1.22849	3.90208	33.5529	0.000565939	0.0153047	0_vs_12	ZfpOE	0_vs_12_ZfpOE
Gm47725	858	1.55259	2.45005	33.5526	0.000565951	0.0153047	0_vs_12	ZfpOE	0_vs_12_ZfpOE
Degs2	2583	-3.57713	-0.78218	33.5386	0.000566681	0.0153047	0_vs_12	ZfpOE	0_vs_12_ZfpOE
Dgkk	7158	1.95938	1.85	33.5367	0.000566779	0.0153047	0_vs_12	ZfpOE	0_vs_12_ZfpOE
Ndufa8	861	1.02797	5.61777	33.5303	0.000567111	0.0153047	0_vs_12	ZfpOE	0_vs_12_ZfpOE
Ptrh2	3132	1.18531	4.42666	33.5078	0.000568281	0.0153166	0_vs_12	ZfpOE	0_vs_12_ZfpOE
Baiap2l1	3366	-1.37276	2.8407	33.4684	0.000570342	0.0153451	0_vs_12	ZfpOE	0_vs_12_ZfpOE
Tnfrsf11a	5985	-1.47534	1.68044	33.4597	0.000570797	0.0153451	0_vs_12	ZfpOE	0_vs_12_ZfpOE
Ly6e	3784	1.04903	5.88121	33.4376	0.00057196	0.0153459	0_vs_12	ZfpOE	0_vs_12_ZfpOE
Timm8a1	1421	1.10859	4.78717	33.4201	0.000572879	0.0153459	0_vs_12	ZfpOE	0_vs_12_ZfpOE
Tent5a	5703	-1.57297	1.41844	33.4175	0.000573018	0.0153459	0_vs_12	ZfpOE	0_vs_12_ZfpOE
Shf	2305	2.47691	3.65111	33.3205	0.000578156	0.0154127	0_vs_12	ZfpOE	0_vs_12_ZfpOE
Nkx3-1	3195	-1.89389	1.203	33.2889	0.000579843	0.0154127	0_vs_12	ZfpOE	0_vs_12_ZfpOE
mt-Tl1	75	2.98432	0.541802	33.2677	0.000580978	0.0154127	0_vs_12	ZfpOE	0_vs_12_ZfpOE
Actl6a	3886	0.974277	6.99918	33.2507	0.000581892	0.0154127	0_vs_12	ZfpOE	0_vs_12_ZfpOE
Podxl2	5749	-2.45704	1.20635	33.2504	0.000581908	0.0154127	0_vs_12	ZfpOE	0_vs_12_ZfpOE
Msrb2	1377	1.35104	2.84916	33.2312	0.000582944	0.0154127	0_vs_12	ZfpOE	0_vs_12_ZfpOE
Spopfm1	1241	2.289	0.382504	33.2282	0.000583102	0.0154127	0_vs_12	ZfpOE	0_vs_12_ZfpOE
B230303O12Rik	3645	-2.27384	0.300412	33.2228	0.000583391	0.0154127	0_vs_12	ZfpOE	0_vs_12_ZfpOE
Gaa	4783	-0.998892	7.19251	33.213	0.000583925	0.0154127	0_vs_12	ZfpOE	0_vs_12_ZfpOE
Arpc4	2321	1.0242	6.04048	33.2126	0.000583945	0.0154127	0_vs_12	ZfpOE	0_vs_12_ZfpOE
Cyfip2	7103	-1.05637	5.91199	33.2081	0.00058419	0.0154127	0_vs_12	ZfpOE	0_vs_12_ZfpOE
S100a1	694	-2.1378	1.91943	33.1984	0.000584713	0.0154127	0_vs_12	ZfpOE	0_vs_12_ZfpOE
Gm12617	381	1.7834	0.652852	33.1889	0.000585226	0.0154127	0_vs_12	ZfpOE	0_vs_12_ZfpOE
Slc1a4	3926	-1.00622	5.80212	33.1659	0.000586471	0.0154127	0_vs_12	ZfpOE	0_vs_12_ZfpOE
Baiap3	5112	-2.30078	1.07871	33.1347	0.000588169	0.0154127	0_vs_12	ZfpOE	0_vs_12_ZfpOE
Snhg1	2969	-0.997225	7.07979	33.1319	0.000588321	0.0154127	0_vs_12	ZfpOE	0_vs_12_ZfpOE
Sqle	5546	1.0694	6.83771	33.1195	0.000588995	0.0154127	0_vs_12	ZfpOE	0_vs_12_ZfpOE
Zfp599	3574	1.43926	3.85441	33.1184	0.000589055	0.0154127	0_vs_12	ZfpOE	0_vs_12_ZfpOE
Ak4	4646	0.967287	6.70356	33.1037	0.000589862	0.0154127	0_vs_12	ZfpOE	0_vs_12_ZfpOE
Atp8a1	14278	-1.30307	5.24045	33.0979	0.000590175	0.0154127	0_vs_12	ZfpOE	0_vs_12_ZfpOE
Mb21d2	3260	1.24301	3.85777	33.0576	0.000592387	0.0154448	0_vs_12	ZfpOE	0_vs_12_ZfpOE
Kcnip3	3546	-1.40947	2.39099	33.0289	0.000593969	0.0154448	0_vs_12	ZfpOE	0_vs_12_ZfpOE
Cul1	4040	1.24246	6.86243	33.0184	0.000594548	0.0154448	0_vs_12	ZfpOE	0_vs_12_ZfpOE
Prnp	2343	-1.44019	2.59311	33.014	0.00059479	0.0154448	0_vs_12	ZfpOE	0_vs_12_ZfpOE
Lrrn4	3715	1.25669	2.92735	33.0088	0.000595077	0.0154448	0_vs_12	ZfpOE	0_vs_12_ZfpOE
Fastkd5	3015	1.38956	3.14943	32.9772	0.000596827	0.0154611	0_vs_12	ZfpOE	0_vs_12_ZfpOE
Prkar1b	3810	-2.23993	1.05567	32.9429	0.000598738	0.0154611	0_vs_12	ZfpOE	0_vs_12_ZfpOE
Setx	11380	1.54394	8.64583	32.9341	0.000599229	0.0154611	0_vs_12	ZfpOE	0_vs_12_ZfpOE
Ruvbl1	1899	1.20492	7.02568	32.9266	0.000599646	0.0154611	0_vs_12	ZfpOE	0_vs_12_ZfpOE
Ssbp1	8360	1.05765	6.31903	32.9122	0.000600448	0.0154611	0_vs_12	ZfpOE	0_vs_12_ZfpOE
Pml	5571	0.997075	7.66605	32.9091	0.000600621	0.0154611	0_vs_12	ZfpOE	0_vs_12_ZfpOE
Elof1	1702	1.16995	5.19258	32.905	0.000600853	0.0154611	0_vs_12	ZfpOE	0_vs_12_ZfpOE
Ikzf3	8754	-1.98234	0.268077	32.8854	0.000601948	0.0154704	0_vs_12	ZfpOE	0_vs_12_ZfpOE
Faap24	1966	1.33694	3.46425	32.8445	0.000604253	0.0154798	0_vs_12	ZfpOE	0_vs_12_ZfpOE
Eif4e3	2515	-2.0624	1.31182	32.8305	0.000605043	0.0154798	0_vs_12	ZfpOE	0_vs_12_ZfpOE
Kcnma1	16976	-1.98879	1.0808	32.8213	0.000605563	0.0154798	0_vs_12	ZfpOE	0_vs_12_ZfpOE
Slc2a4	3478	-1.42039	2.91442	32.808	0.000606311	0.0154798	0_vs_12	ZfpOE	0_vs_12_ZfpOE
2210016F16Rik	3051	1.16375	4.1492	32.787	0.000607504	0.0154798	0_vs_12	ZfpOE	0_vs_12_ZfpOE
Mlycd	2968	-1.98759	3.20676	32.7781	0.000608009	0.0154798	0_vs_12	ZfpOE	0_vs_12_ZfpOE
Gm50387	2532	1.71343	1.15172	32.7672	0.000608631	0.0154798	0_vs_12	ZfpOE	0_vs_12_ZfpOE
Gcsh	1579	1.04478	7.17473	32.766	0.0006087	0.0154798	0_vs_12	ZfpOE	0_vs_12_ZfpOE
Serpinf1	2359	-1.97	0.618496	32.7617	0.00060894	0.0154798	0_vs_12	ZfpOE	0_vs_12_ZfpOE
Gm46404	4114	-1.73459	1.45314	32.724	0.000611096	0.0155158	0_vs_12	ZfpOE	0_vs_12_ZfpOE
Ttc7	6720	-1.36046	4.00289	32.6622	0.000614641	0.0155807	0_vs_12	ZfpOE	0_vs_12_ZfpOE
Gsta3	4344	1.52697	1.63784	32.6536	0.000615135	0.0155807	0_vs_12	ZfpOE	0_vs_12_ZfpOE
Igsf1	5768	-1.82427	1.9392	32.6347	0.000616228	0.0155896	0_vs_12	ZfpOE	0_vs_12_ZfpOE
Slc25a38	2747	1.0987	4.8062	32.6119	0.000617546	0.0156042	0_vs_12	ZfpOE	0_vs_12_ZfpOE
Gsr	2754	0.964286	6.66751	32.5564	0.000620778	0.0156508	0_vs_12	ZfpOE	0_vs_12_ZfpOE
Ccdc82	9835	-1.41153	2.76041	32.5546	0.00062088	0.0156508	0_vs_12	ZfpOE	0_vs_12_ZfpOE
D430042O09Rik	17086	-1.22207	3.82974	32.512	0.000623376	0.0156731	0_vs_12	ZfpOE	0_vs_12_ZfpOE
Bmp6	3900	-1.76951	2.32512	32.5034	0.00062388	0.0156731	0_vs_12	ZfpOE	0_vs_12_ZfpOE
Rcl1	1889	0.996945	6.46405	32.4795	0.000625284	0.0156731	0_vs_12	ZfpOE	0_vs_12_ZfpOE
D830044D21Rik	3897	-2.17573	-0.0637208	32.4766	0.000625457	0.0156731	0_vs_12	ZfpOE	0_vs_12_ZfpOE
Man2a2	10317	-1.05789	5.3036	32.476	0.000625492	0.0156731	0_vs_12	ZfpOE	0_vs_12_ZfpOE
Iah1	2631	-1.05482	5.29895	32.4167	0.000628999	0.0157422	0_vs_12	ZfpOE	0_vs_12_ZfpOE
Synpo2l	4629	2.74672	-0.648182	32.3533	0.000632771	0.0158178	0_vs_12	ZfpOE	0_vs_12_ZfpOE
Reep2	1926	-1.38766	3.40743	32.3181	0.000634883	0.0158387	0_vs_12	ZfpOE	0_vs_12_ZfpOE
Ercc3	2835	0.968796	6.16618	32.2991	0.000636022	0.0158387	0_vs_12	ZfpOE	0_vs_12_ZfpOE
Thrap3	9234	1.00787	8.33299	32.2915	0.00063648	0.0158387	0_vs_12	ZfpOE	0_vs_12_ZfpOE
Zbtb8os	4500	1.0392	4.98355	32.2631	0.000638194	0.0158387	0_vs_12	ZfpOE	0_vs_12_ZfpOE
Il20rb	4206	1.70369	0.872212	32.2628	0.000638215	0.0158387	0_vs_12	ZfpOE	0_vs_12_ZfpOE
Nsg2	4157	-2.35007	0.647149	32.2261	0.000640438	0.0158387	0_vs_12	ZfpOE	0_vs_12_ZfpOE
Gm14401	1329	1.51696	3.51892	32.2232	0.000640616	0.0158387	0_vs_12	ZfpOE	0_vs_12_ZfpOE
Atp1b2	4085	-1.24874	6.12734	32.2101	0.000641408	0.0158387	0_vs_12	ZfpOE	0_vs_12_ZfpOE
Vav3	6005	-1.40996	2.06549	32.2039	0.00064179	0.0158387	0_vs_12	ZfpOE	0_vs_12_ZfpOE
Gm10651	609	-2.23517	-0.150859	32.198	0.000642145	0.0158387	0_vs_12	ZfpOE	0_vs_12_ZfpOE
Gprin2	10516	-1.36298	3.37833	32.1951	0.000642325	0.0158387	0_vs_12	ZfpOE	0_vs_12_ZfpOE
Nfkbiz	5018	-1.40439	2.38541	32.1882	0.000642744	0.0158387	0_vs_12	ZfpOE	0_vs_12_ZfpOE
Begain	4631	-1.74376	2.54547	32.1718	0.000643746	0.0158387	0_vs_12	ZfpOE	0_vs_12_ZfpOE
Pbx1	13844	-1.25427	2.93791	32.1651	0.000644155	0.0158387	0_vs_12	ZfpOE	0_vs_12_ZfpOE
Car12	7597	-1.2856	3.2982	32.1317	0.000646202	0.0158617	0_vs_12	ZfpOE	0_vs_12_ZfpOE
Fbxo15	3360	1.12244	6.80444	32.1252	0.000646601	0.0158617	0_vs_12	ZfpOE	0_vs_12_ZfpOE
Ptpre	10201	-1.38284	2.02687	32.0919	0.00064865	0.0158934	0_vs_12	ZfpOE	0_vs_12_ZfpOE
Pygl	6895	-1.25174	3.6278	32.0616	0.000650527	0.0158962	0_vs_12	ZfpOE	0_vs_12_ZfpOE
Mlx	1999	1.09613	4.9625	32.0611	0.000650558	0.0158962	0_vs_12	ZfpOE	0_vs_12_ZfpOE
Fhad1	6141	-1.94438	2.25352	32.0357	0.00065213	0.0158962	0_vs_12	ZfpOE	0_vs_12_ZfpOE
Rwdd3	5065	-1.33748	2.89493	32.0354	0.000652154	0.0158962	0_vs_12	ZfpOE	0_vs_12_ZfpOE
Zc3h12a	2882	1.30952	5.35776	32.0291	0.000652541	0.0158962	0_vs_12	ZfpOE	0_vs_12_ZfpOE
Trip13	3472	1.13727	6.16107	32.003	0.000654167	0.0159173	0_vs_12	ZfpOE	0_vs_12_ZfpOE
Ddx39b	3783	1.01738	8.21824	31.989	0.000655043	0.0159202	0_vs_12	ZfpOE	0_vs_12_ZfpOE
Ckap4	3089	1.0375	7.28903	31.9578	0.000656996	0.0159492	0_vs_12	ZfpOE	0_vs_12_ZfpOE
Eif3b	3346	1.06777	8.67053	31.9345	0.000658461	0.0159539	0_vs_12	ZfpOE	0_vs_12_ZfpOE
Exo1	8422	1.06289	6.32268	31.9305	0.000658708	0.0159539	0_vs_12	ZfpOE	0_vs_12_ZfpOE
Pwp2	3872	0.955713	6.53869	31.8907	0.000661218	0.0159795	0_vs_12	ZfpOE	0_vs_12_ZfpOE
Kcnc4	3838	-1.78448	1.14149	31.8816	0.0006618	0.0159795	0_vs_12	ZfpOE	0_vs_12_ZfpOE
Sulf1	11294	1.34121	4.18586	31.8777	0.000662045	0.0159795	0_vs_12	ZfpOE	0_vs_12_ZfpOE
Col26a1	8176	-2.58282	3.41864	31.8421	0.000664303	0.0160095	0_vs_12	ZfpOE	0_vs_12_ZfpOE
Primpol	6411	-1.1633	4.41762	31.8257	0.00066535	0.0160095	0_vs_12	ZfpOE	0_vs_12_ZfpOE
Pou3f2	5587	-4.02371	-1.48886	31.8182	0.000665825	0.0160095	0_vs_12	ZfpOE	0_vs_12_ZfpOE
Grsf1	3036	1.0838	6.66563	31.8103	0.000666332	0.0160095	0_vs_12	ZfpOE	0_vs_12_ZfpOE
Gm45552	778	1.70999	0.781966	31.7753	0.000668573	0.0160402	0_vs_12	ZfpOE	0_vs_12_ZfpOE
Lonrf2	7506	1.50606	2.21049	31.7642	0.000669283	0.0160402	0_vs_12	ZfpOE	0_vs_12_ZfpOE
Gm38100	1799	-2.57722	-0.598666	31.7444	0.000670556	0.0160402	0_vs_12	ZfpOE	0_vs_12_ZfpOE
Bpifb5	1637	-1.79558	0.619787	31.7355	0.000671127	0.0160402	0_vs_12	ZfpOE	0_vs_12_ZfpOE
Coq4	3399	1.27019	3.89389	31.7309	0.000671426	0.0160402	0_vs_12	ZfpOE	0_vs_12_ZfpOE
Mindy1	6458	0.987403	6.44557	31.6568	0.000676224	0.0161181	0_vs_12	ZfpOE	0_vs_12_ZfpOE
Rab9b	3980	-2.28988	0.0864976	31.6484	0.000676774	0.0161181	0_vs_12	ZfpOE	0_vs_12_ZfpOE
Pdzk1	3556	-1.86601	0.42887	31.6154	0.000678929	0.0161181	0_vs_12	ZfpOE	0_vs_12_ZfpOE
Shisal2a	593	-1.97231	1.01881	31.6084	0.000679383	0.0161181	0_vs_12	ZfpOE	0_vs_12_ZfpOE
Gm867	1228	-1.32738	3.11995	31.604	0.000679671	0.0161181	0_vs_12	ZfpOE	0_vs_12_ZfpOE
Tspan2	4755	-1.52371	4.25727	31.6017	0.000679822	0.0161181	0_vs_12	ZfpOE	0_vs_12_ZfpOE
Slc12a3	11119	-1.72933	1.24651	31.5982	0.000680054	0.0161181	0_vs_12	ZfpOE	0_vs_12_ZfpOE
Inafm2	3053	-1.20751	3.43821	31.5661	0.000682163	0.0161348	0_vs_12	ZfpOE	0_vs_12_ZfpOE
Cers4	12264	1.02881	5.01767	31.5381	0.000684005	0.0161348	0_vs_12	ZfpOE	0_vs_12_ZfpOE
Gstm6	1989	-1.70103	0.86299	31.5374	0.000684053	0.0161348	0_vs_12	ZfpOE	0_vs_12_ZfpOE
Ccnjl	2781	1.1468	3.66752	31.5302	0.000684525	0.0161348	0_vs_12	ZfpOE	0_vs_12_ZfpOE
Wdr3	5218	1.04437	6.61354	31.5173	0.000685384	0.0161348	0_vs_12	ZfpOE	0_vs_12_ZfpOE
H2-Oa	1407	-2.16056	0.836906	31.509	0.00068593	0.0161348	0_vs_12	ZfpOE	0_vs_12_ZfpOE
Fbxl2	4444	-1.21113	3.34599	31.4947	0.000686877	0.0161348	0_vs_12	ZfpOE	0_vs_12_ZfpOE
Tmem147os	1695	-1.52818	1.71982	31.4838	0.000687604	0.0161348	0_vs_12	ZfpOE	0_vs_12_ZfpOE
Gdf7	1423	-3.15311	-0.541568	31.4828	0.000687669	0.0161348	0_vs_12	ZfpOE	0_vs_12_ZfpOE
Cdhr3	4569	-3.42245	-0.910526	31.4713	0.000688434	0.0161348	0_vs_12	ZfpOE	0_vs_12_ZfpOE
Glis1	3645	-2.30548	0.56774	31.4438	0.000690267	0.0161421	0_vs_12	ZfpOE	0_vs_12_ZfpOE
Paqr5	3954	-1.87335	1.43497	31.4436	0.000690279	0.0161421	0_vs_12	ZfpOE	0_vs_12_ZfpOE
Tppp	5102	-2.90373	1.05874	31.3893	0.000693922	0.016195	0_vs_12	ZfpOE	0_vs_12_ZfpOE
Nop16	1845	1.03643	5.89317	31.3869	0.000694081	0.016195	0_vs_12	ZfpOE	0_vs_12_ZfpOE
Gm3294	7367	2.16423	-0.125172	31.356	0.000696168	0.0162257	0_vs_12	ZfpOE	0_vs_12_ZfpOE
Gm13036	748	-2.22684	0.50411	31.34	0.000697244	0.0162327	0_vs_12	ZfpOE	0_vs_12_ZfpOE
Itga9	7691	1.00922	5.70578	31.2833	0.000701097	0.0162733	0_vs_12	ZfpOE	0_vs_12_ZfpOE
Platr7	1334	1.26398	2.67659	31.2708	0.000701948	0.0162733	0_vs_12	ZfpOE	0_vs_12_ZfpOE
Topors	3856	1.068	6.74594	31.2698	0.000702018	0.0162733	0_vs_12	ZfpOE	0_vs_12_ZfpOE
Dido1	13307	1.04545	7.57964	31.2575	0.000702857	0.0162733	0_vs_12	ZfpOE	0_vs_12_ZfpOE
Zbtb8a	2321	1.12737	4.55939	31.2281	0.000704872	0.0162889	0_vs_12	ZfpOE	0_vs_12_ZfpOE
Fam13c	8263	-1.16169	3.53956	31.2174	0.000705605	0.0162889	0_vs_12	ZfpOE	0_vs_12_ZfpOE
Abca7	6752	-1.16643	5.29484	31.2066	0.00070635	0.0162889	0_vs_12	ZfpOE	0_vs_12_ZfpOE
Grid2ip	6773	-2.1148	0.37147	31.1996	0.000706831	0.0162889	0_vs_12	ZfpOE	0_vs_12_ZfpOE
Slc36a2	3255	-1.90201	0.565797	31.1912	0.000707406	0.0162889	0_vs_12	ZfpOE	0_vs_12_ZfpOE
Ntrk1	2588	-1.70928	2.10488	31.1395	0.000710985	0.0163524	0_vs_12	ZfpOE	0_vs_12_ZfpOE
Egfr	11326	-1.24923	3.20989	31.1289	0.00071172	0.0163524	0_vs_12	ZfpOE	0_vs_12_ZfpOE
Itgam	5024	-3.06661	-0.614918	31.1018	0.000713605	0.0163755	0_vs_12	ZfpOE	0_vs_12_ZfpOE
Ube2l3	5841	1.03117	6.90505	31.0882	0.000714552	0.0163755	0_vs_12	ZfpOE	0_vs_12_ZfpOE
Cdh22	3702	-2.26139	0.440918	31.081	0.000715058	0.0163755	0_vs_12	ZfpOE	0_vs_12_ZfpOE
Angptl4	3541	1.1181	4.50767	31.0561	0.000716795	0.016387	0_vs_12	ZfpOE	0_vs_12_ZfpOE
Nr5a2	5899	1.06608	5.80614	31.0507	0.000717176	0.016387	0_vs_12	ZfpOE	0_vs_12_ZfpOE
Cntd1	4421	-2.55481	1.86745	31.0404	0.000717902	0.016387	0_vs_12	ZfpOE	0_vs_12_ZfpOE
Pabpc1l2b-ps	690	-2.04861	0.569705	31.0177	0.000719492	0.0163928	0_vs_12	ZfpOE	0_vs_12_ZfpOE
Mn1	6940	-1.47354	2.9537	31.0146	0.000719716	0.0163928	0_vs_12	ZfpOE	0_vs_12_ZfpOE
Kti12	1629	1.02941	5.28004	30.9893	0.000721501	0.0164031	0_vs_12	ZfpOE	0_vs_12_ZfpOE
Meiob	1801	-2.90213	1.44589	30.9861	0.000721727	0.0164031	0_vs_12	ZfpOE	0_vs_12_ZfpOE
Inca1	1377	-1.41481	1.70033	30.9659	0.000723154	0.0164178	0_vs_12	ZfpOE	0_vs_12_ZfpOE
Dusp26	2305	-2.24674	0.800896	30.9335	0.000725456	0.016419	0_vs_12	ZfpOE	0_vs_12_ZfpOE
Sf3b3	10919	1.00706	8.754	30.9262	0.000725972	0.016419	0_vs_12	ZfpOE	0_vs_12_ZfpOE
Fbxl20	12106	-0.953521	6.02126	30.9089	0.000727206	0.016419	0_vs_12	ZfpOE	0_vs_12_ZfpOE
Nkrf	3882	1.37191	4.75016	30.9041	0.000727555	0.016419	0_vs_12	ZfpOE	0_vs_12_ZfpOE
Lgi2	6528	-1.24601	2.77327	30.9013	0.000727754	0.016419	0_vs_12	ZfpOE	0_vs_12_ZfpOE
Trim6	4894	1.12364	7.89637	30.8993	0.000727895	0.016419	0_vs_12	ZfpOE	0_vs_12_ZfpOE
Katnal1	10496	-1.23711	2.78886	30.8778	0.000729435	0.0164239	0_vs_12	ZfpOE	0_vs_12_ZfpOE
Rhot2	4442	1.09259	4.68198	30.8745	0.000729671	0.0164239	0_vs_12	ZfpOE	0_vs_12_ZfpOE
Gm9797	613	1.49474	3.40417	30.8565	0.000730959	0.0164352	0_vs_12	ZfpOE	0_vs_12_ZfpOE
Vcp	4851	0.978928	8.89725	30.8454	0.000731759	0.0164356	0_vs_12	ZfpOE	0_vs_12_ZfpOE
Tnxb	13488	-1.93996	0.36549	30.8272	0.000733068	0.0164419	0_vs_12	ZfpOE	0_vs_12_ZfpOE
Rpf2	1924	1.0223	5.58712	30.8022	0.000734875	0.0164419	0_vs_12	ZfpOE	0_vs_12_ZfpOE
BC022960	1815	-1.16916	3.92553	30.7894	0.0007358	0.0164419	0_vs_12	ZfpOE	0_vs_12_ZfpOE
Gm15879	1023	1.89552	0.320163	30.7799	0.000736495	0.0164419	0_vs_12	ZfpOE	0_vs_12_ZfpOE
Riok2	3401	1.27061	6.56396	30.7729	0.000736998	0.0164419	0_vs_12	ZfpOE	0_vs_12_ZfpOE
Glb1l2	9043	-1.15077	3.41815	30.7605	0.000737903	0.0164419	0_vs_12	ZfpOE	0_vs_12_ZfpOE
Ldb3	6105	-1.28457	2.60332	30.7573	0.000738134	0.0164419	0_vs_12	ZfpOE	0_vs_12_ZfpOE
Rin1	4820	-1.45599	2.04149	30.7551	0.000738296	0.0164419	0_vs_12	ZfpOE	0_vs_12_ZfpOE
Mettl16	13817	0.930313	6.48304	30.6658	0.00074483	0.0165699	0_vs_12	ZfpOE	0_vs_12_ZfpOE
Phb	2805	1.01102	7.91484	30.6367	0.000746978	0.0166001	0_vs_12	ZfpOE	0_vs_12_ZfpOE
Fam71f2	1276	-2.25393	-0.0017187	30.6173	0.000748413	0.0166015	0_vs_12	ZfpOE	0_vs_12_ZfpOE
Cd40	3406	-1.75381	0.954327	30.6071	0.000749169	0.0166015	0_vs_12	ZfpOE	0_vs_12_ZfpOE
Agtrap	4236	1.07635	6.66428	30.5952	0.000750048	0.0166015	0_vs_12	ZfpOE	0_vs_12_ZfpOE
Cyp26b1	5352	-2.36106	0.0175081	30.5932	0.0007502	0.0166015	0_vs_12	ZfpOE	0_vs_12_ZfpOE
H3c15	1020	-2.58371	0.262858	30.5542	0.000753101	0.0166482	0_vs_12	ZfpOE	0_vs_12_ZfpOE
Fam136a	2702	1.00397	6.65944	30.5054	0.000756754	0.0166982	0_vs_12	ZfpOE	0_vs_12_ZfpOE
Sp8	4558	-3.15568	-0.540168	30.5028	0.000756952	0.0166982	0_vs_12	ZfpOE	0_vs_12_ZfpOE
Hoxa1	2251	-1.56001	1.64785	30.4676	0.000759604	0.0167273	0_vs_12	ZfpOE	0_vs_12_ZfpOE
Gpc3	2690	-1.14271	4.91637	30.4586	0.000760283	0.0167273	0_vs_12	ZfpOE	0_vs_12_ZfpOE
Pitx2	4726	1.8403	0.5485	30.4536	0.000760656	0.0167273	0_vs_12	ZfpOE	0_vs_12_ZfpOE
Abhd14b	2671	-1.40126	2.48876	30.3457	0.000768874	0.01689	0_vs_12	ZfpOE	0_vs_12_ZfpOE
Kif20a	4338	0.939265	7.23398	30.3287	0.000770176	0.01689	0_vs_12	ZfpOE	0_vs_12_ZfpOE
Rubcnl	4799	-2.33958	0.403374	30.3249	0.000770464	0.01689	0_vs_12	ZfpOE	0_vs_12_ZfpOE
Fam110c	3088	-1.7313	0.633549	30.2863	0.000773438	0.0169375	0_vs_12	ZfpOE	0_vs_12_ZfpOE
Marcksl1	1605	1.03478	8.55052	30.2509	0.000776178	0.0169798	0_vs_12	ZfpOE	0_vs_12_ZfpOE
Rnf144b	4936	-1.37428	2.1233	30.2312	0.000777709	0.0169956	0_vs_12	ZfpOE	0_vs_12_ZfpOE
Aloxe3	6397	-1.40978	1.65918	30.2132	0.000779112	0.0170086	0_vs_12	ZfpOE	0_vs_12_ZfpOE
Hlf	6681	-1.36435	1.84983	30.1775	0.000781901	0.0170518	0_vs_12	ZfpOE	0_vs_12_ZfpOE
Tjp2	6199	0.958959	7.51061	30.1569	0.000783514	0.0170692	0_vs_12	ZfpOE	0_vs_12_ZfpOE
Gm5773	1143	3.38527	-1.39696	30.1322	0.00078546	0.0170879	0_vs_12	ZfpOE	0_vs_12_ZfpOE
Aar2	3615	0.992495	5.3808	30.1253	0.000785997	0.0170879	0_vs_12	ZfpOE	0_vs_12_ZfpOE
Grwd1	2057	1.04383	6.24395	30.0392	0.000792825	0.0172185	0_vs_12	ZfpOE	0_vs_12_ZfpOE
Msx1	3097	-2.79953	-0.307606	30.0261	0.000793867	0.0172234	0_vs_12	ZfpOE	0_vs_12_ZfpOE
Mrpl18	1398	1.08202	6.03725	29.9651	0.000798754	0.0172836	0_vs_12	ZfpOE	0_vs_12_ZfpOE
Creb3l3	3016	-1.40831	1.97659	29.9604	0.000799135	0.0172836	0_vs_12	ZfpOE	0_vs_12_ZfpOE
Olfr881	4237	4.90686	-1.67166	29.9444	0.000800426	0.0172836	0_vs_12	ZfpOE	0_vs_12_ZfpOE
Tmprss2	7302	-1.84611	0.374718	29.9311	0.0008015	0.0172836	0_vs_12	ZfpOE	0_vs_12_ZfpOE
Chst8	6634	-1.61046	2.11509	29.9237	0.000802096	0.0172836	0_vs_12	ZfpOE	0_vs_12_ZfpOE
Map2k6	3444	1.07176	4.20971	29.92	0.000802394	0.0172836	0_vs_12	ZfpOE	0_vs_12_ZfpOE
Mrm2	1443	1.32575	3.79627	29.92	0.000802398	0.0172836	0_vs_12	ZfpOE	0_vs_12_ZfpOE
Thada	11486	1.23825	6.55586	29.8945	0.00080446	0.0172939	0_vs_12	ZfpOE	0_vs_12_ZfpOE
Cmtm8	3401	-1.60479	2.34742	29.8735	0.00080617	0.0172939	0_vs_12	ZfpOE	0_vs_12_ZfpOE
Syn3	12282	-1.88458	0.865807	29.8733	0.000806187	0.0172939	0_vs_12	ZfpOE	0_vs_12_ZfpOE
Ago4	6947	-1.61332	1.84344	29.8648	0.00080688	0.0172939	0_vs_12	ZfpOE	0_vs_12_ZfpOE
Trim16	4568	1.166	3.1828	29.8628	0.000807044	0.0172939	0_vs_12	ZfpOE	0_vs_12_ZfpOE
Taok3	11159	-1.25695	4.17351	29.8533	0.000807813	0.0172939	0_vs_12	ZfpOE	0_vs_12_ZfpOE
Fam32a	4409	1.03887	5.86122	29.8193	0.000810597	0.0173253	0_vs_12	ZfpOE	0_vs_12_ZfpOE
Npc1l1	4467	-2.40401	-0.245599	29.8153	0.000810927	0.0173253	0_vs_12	ZfpOE	0_vs_12_ZfpOE
Ly6g5b	1176	2.93698	-1.07328	29.778	0.00081399	0.0173731	0_vs_12	ZfpOE	0_vs_12_ZfpOE
Gpc6	6425	-1.60666	1.55168	29.7515	0.000816179	0.0173852	0_vs_12	ZfpOE	0_vs_12_ZfpOE
Ssrp1	3737	0.949332	8.20314	29.7441	0.000816793	0.0173852	0_vs_12	ZfpOE	0_vs_12_ZfpOE
Cct6a	3620	1.08334	9.53861	29.7412	0.000817035	0.0173852	0_vs_12	ZfpOE	0_vs_12_ZfpOE
Cstf1	3504	0.932148	6.19844	29.7096	0.00081965	0.0173958	0_vs_12	ZfpOE	0_vs_12_ZfpOE
Slc4a8	13021	-0.992323	5.23756	29.6957	0.000820811	0.0173958	0_vs_12	ZfpOE	0_vs_12_ZfpOE
Gm17657	1511	-1.81328	1.90868	29.6801	0.000822109	0.0173958	0_vs_12	ZfpOE	0_vs_12_ZfpOE
Polr1b	5805	0.962194	7.06557	29.6777	0.000822312	0.0173958	0_vs_12	ZfpOE	0_vs_12_ZfpOE
Isl1	3959	-2.59589	0.0651772	29.6756	0.000822486	0.0173958	0_vs_12	ZfpOE	0_vs_12_ZfpOE
Slc25a36	9594	-1.38714	9.27568	29.6755	0.000822498	0.0173958	0_vs_12	ZfpOE	0_vs_12_ZfpOE
C530008M17Rik	12305	-1.87972	2.31069	29.6124	0.000827785	0.0174894	0_vs_12	ZfpOE	0_vs_12_ZfpOE
Slc16a10	7356	-1.15804	3.47841	29.6002	0.000828818	0.0174894	0_vs_12	ZfpOE	0_vs_12_ZfpOE
Cd59a	1811	-1.29704	2.49012	29.593	0.000829421	0.0174894	0_vs_12	ZfpOE	0_vs_12_ZfpOE
Soga3	4175	1.13937	3.39581	29.5644	0.000831839	0.0175206	0_vs_12	ZfpOE	0_vs_12_ZfpOE
Sgpp2	4002	-1.53952	1.53237	29.5535	0.000832766	0.0175206	0_vs_12	ZfpOE	0_vs_12_ZfpOE
Klk13	2297	-1.27078	2.76951	29.5356	0.000834289	0.0175206	0_vs_12	ZfpOE	0_vs_12_ZfpOE
Lama4	12068	-1.29271	2.51251	29.5354	0.000834301	0.0175206	0_vs_12	ZfpOE	0_vs_12_ZfpOE
Nmu	828	-3.07534	-0.966621	29.5264	0.000835066	0.0175206	0_vs_12	ZfpOE	0_vs_12_ZfpOE
C130075A20Rik	4176	5.10321	-1.51179	29.4923	0.000837974	0.0175517	0_vs_12	ZfpOE	0_vs_12_ZfpOE
Gucy2e	9197	-2.06811	0.241758	29.4809	0.000838956	0.0175517	0_vs_12	ZfpOE	0_vs_12_ZfpOE
Elavl1	10363	0.942369	7.02184	29.4797	0.000839056	0.0175517	0_vs_12	ZfpOE	0_vs_12_ZfpOE
Lgals8	3688	-1.07838	4.14384	29.4626	0.00084052	0.0175627	0_vs_12	ZfpOE	0_vs_12_ZfpOE
Zfp473	10037	1.06545	5.2414	29.4482	0.00084176	0.0175627	0_vs_12	ZfpOE	0_vs_12_ZfpOE
Dok2	2902	1.49955	2.79717	29.4426	0.000842238	0.0175627	0_vs_12	ZfpOE	0_vs_12_ZfpOE
Psmd6	2800	0.946094	7.00663	29.4347	0.000842923	0.0175627	0_vs_12	ZfpOE	0_vs_12_ZfpOE
Zeb2	20203	-1.95052	0.243658	29.4121	0.000844871	0.0175859	0_vs_12	ZfpOE	0_vs_12_ZfpOE
Fbln7	3228	-2.69429	-0.762396	29.3847	0.000847246	0.0176032	0_vs_12	ZfpOE	0_vs_12_ZfpOE
Ttc30b	2737	1.35848	1.83551	29.3832	0.000847377	0.0176032	0_vs_12	ZfpOE	0_vs_12_ZfpOE
Samd12	9283	-1.59903	2.24995	29.3709	0.000848446	0.017608	0_vs_12	ZfpOE	0_vs_12_ZfpOE
Pum3	8626	0.973306	7.25649	29.3375	0.000851349	0.0176499	0_vs_12	ZfpOE	0_vs_12_ZfpOE
Dennd2d	6868	-1.7135	1.15041	29.3197	0.000852902	0.0176499	0_vs_12	ZfpOE	0_vs_12_ZfpOE
Pak7	6505	-1.90586	0.164266	29.3136	0.00085344	0.0176499	0_vs_12	ZfpOE	0_vs_12_ZfpOE
Hnf1a	5032	-1.7396	2.34078	29.3092	0.000853825	0.0176499	0_vs_12	ZfpOE	0_vs_12_ZfpOE
Sh3rf2	5634	1.85538	0.620006	29.2723	0.000857066	0.0176995	0_vs_12	ZfpOE	0_vs_12_ZfpOE
Atg14	4322	0.948876	6.5957	29.2469	0.000859306	0.0177283	0_vs_12	ZfpOE	0_vs_12_ZfpOE
Ceacam20	2888	1.05418	4.39074	29.2077	0.000862772	0.0177771	0_vs_12	ZfpOE	0_vs_12_ZfpOE
AC240460.1	531	-2.09581	0.526391	29.2	0.000863461	0.0177771	0_vs_12	ZfpOE	0_vs_12_ZfpOE
Reep6	2506	-1.53433	5.46456	29.1898	0.000864368	0.0177771	0_vs_12	ZfpOE	0_vs_12_ZfpOE
Gpr137b	5026	-1.13483	3.43699	29.1818	0.000865079	0.0177771	0_vs_12	ZfpOE	0_vs_12_ZfpOE
Ddx24	8242	0.928947	6.92937	29.1639	0.000866671	0.0177771	0_vs_12	ZfpOE	0_vs_12_ZfpOE
Gm9121	1071	2.16774	-0.246381	29.1462	0.000868253	0.0177771	0_vs_12	ZfpOE	0_vs_12_ZfpOE
Gpr135	3150	1.29948	2.05508	29.1388	0.000868917	0.0177771	0_vs_12	ZfpOE	0_vs_12_ZfpOE
Ftsj3	4358	1.16984	7.53219	29.1374	0.00086904	0.0177771	0_vs_12	ZfpOE	0_vs_12_ZfpOE
Nme1	3342	0.962998	5.59297	29.1347	0.00086928	0.0177771	0_vs_12	ZfpOE	0_vs_12_ZfpOE
Twnk	4013	1.02992	5.69742	29.1069	0.000871778	0.0177787	0_vs_12	ZfpOE	0_vs_12_ZfpOE
Tor4a	3301	1.29241	2.80192	29.1063	0.000871837	0.0177787	0_vs_12	ZfpOE	0_vs_12_ZfpOE
Ccdc158	6207	-1.31666	1.94078	29.094	0.000872945	0.0177787	0_vs_12	ZfpOE	0_vs_12_ZfpOE
H2-Q10	4348	-1.22025	2.57117	29.0884	0.000873449	0.0177787	0_vs_12	ZfpOE	0_vs_12_ZfpOE
Rasl10b	4010	-2.07514	2.49612	29.0869	0.000873584	0.0177787	0_vs_12	ZfpOE	0_vs_12_ZfpOE
Gm29216	492	-1.06847	10.2964	29.0447	0.000877398	0.0178277	0_vs_12	ZfpOE	0_vs_12_ZfpOE
Serpine2	8287	-1.10377	5.10663	29.0415	0.000877688	0.0178277	0_vs_12	ZfpOE	0_vs_12_ZfpOE
Mmp11	2778	-1.39994	6.35319	29.0311	0.00087863	0.0178296	0_vs_12	ZfpOE	0_vs_12_ZfpOE
Srsf3	7899	0.958029	8.62976	29.0194	0.000879698	0.017834	0_vs_12	ZfpOE	0_vs_12_ZfpOE
Dpep3	1698	-1.9713	1.19395	28.9994	0.000881517	0.0178487	0_vs_12	ZfpOE	0_vs_12_ZfpOE
Stx2	4586	-1.15807	3.98166	28.9735	0.000883879	0.0178487	0_vs_12	ZfpOE	0_vs_12_ZfpOE
Vamp1	10167	-1.41897	3.42998	28.9607	0.000885054	0.0178487	0_vs_12	ZfpOE	0_vs_12_ZfpOE
Tm4sf5	1125	1.53838	2.36231	28.9596	0.000885153	0.0178487	0_vs_12	ZfpOE	0_vs_12_ZfpOE
Kif6	6015	-2.34036	0.066745	28.9535	0.000885719	0.0178487	0_vs_12	ZfpOE	0_vs_12_ZfpOE
Kcna2	11906	-3.33124	-1.25217	28.952	0.000885856	0.0178487	0_vs_12	ZfpOE	0_vs_12_ZfpOE
Mamdc2	3458	-2.83811	-0.965395	28.9465	0.000886363	0.0178487	0_vs_12	ZfpOE	0_vs_12_ZfpOE
Drc3	4519	-1.20859	3.02724	28.8638	0.000894001	0.0179568	0_vs_12	ZfpOE	0_vs_12_ZfpOE
Gm14125	989	-4.8039	-1.5787	28.8636	0.000894015	0.0179568	0_vs_12	ZfpOE	0_vs_12_ZfpOE
Ctsa	4715	-1.06194	6.13642	28.8045	0.00089953	0.0179568	0_vs_12	ZfpOE	0_vs_12_ZfpOE
Zbtb20	30730	-2.01068	3.39657	28.8031	0.000899653	0.0179568	0_vs_12	ZfpOE	0_vs_12_ZfpOE
Igsf11	4493	-1.94296	0.855802	28.7946	0.000900456	0.0179568	0_vs_12	ZfpOE	0_vs_12_ZfpOE
Zmynd15	4409	-1.99865	3.1054	28.7926	0.00090064	0.0179568	0_vs_12	ZfpOE	0_vs_12_ZfpOE
Lrrc59	3073	0.942901	8.32023	28.7906	0.000900832	0.0179568	0_vs_12	ZfpOE	0_vs_12_ZfpOE
Cntln	7102	-1.3515	2.21169	28.7856	0.000901295	0.0179568	0_vs_12	ZfpOE	0_vs_12_ZfpOE
Wif1	2427	-1.54737	1.11171	28.784	0.000901447	0.0179568	0_vs_12	ZfpOE	0_vs_12_ZfpOE
Fam131b	4104	-1.75361	0.824188	28.7731	0.000902471	0.0179568	0_vs_12	ZfpOE	0_vs_12_ZfpOE
Gart	5144	0.94494	8.50897	28.7708	0.000902687	0.0179568	0_vs_12	ZfpOE	0_vs_12_ZfpOE
Gm13522	1276	-1.7856	3.28192	28.7692	0.000902834	0.0179568	0_vs_12	ZfpOE	0_vs_12_ZfpOE
Cln6	2434	-1.25831	4.46325	28.7422	0.000905384	0.0179904	0_vs_12	ZfpOE	0_vs_12_ZfpOE
Smpdl3b	2006	1.09821	3.7642	28.7152	0.000907933	0.0180241	0_vs_12	ZfpOE	0_vs_12_ZfpOE
Cybb	5808	3.08383	-0.788643	28.6729	0.000911954	0.0180718	0_vs_12	ZfpOE	0_vs_12_ZfpOE
Gm37018	3869	2.04614	0.232536	28.6718	0.000912056	0.0180718	0_vs_12	ZfpOE	0_vs_12_ZfpOE
Tpp1	5164	-0.923191	6.30766	28.6497	0.000914167	0.0180965	0_vs_12	ZfpOE	0_vs_12_ZfpOE
Gm15122	462	-1.38155	1.72566	28.6164	0.000917352	0.0181425	0_vs_12	ZfpOE	0_vs_12_ZfpOE
H2-Q2	2181	-1.86178	1.79293	28.582	0.000920662	0.0181909	0_vs_12	ZfpOE	0_vs_12_ZfpOE
Mpp2	4807	-1.41779	3.74741	28.5406	0.000924665	0.0182099	0_vs_12	ZfpOE	0_vs_12_ZfpOE
Cnksr1	2804	-1.53465	0.99892	28.5386	0.000924857	0.0182099	0_vs_12	ZfpOE	0_vs_12_ZfpOE
Fbn1	12128	-1.22032	4.03353	28.5244	0.000926237	0.0182099	0_vs_12	ZfpOE	0_vs_12_ZfpOE
Mag	4072	-2.24999	-0.139107	28.52	0.000926664	0.0182099	0_vs_12	ZfpOE	0_vs_12_ZfpOE
Srgap1	9132	-1.23992	4.00872	28.514	0.000927248	0.0182099	0_vs_12	ZfpOE	0_vs_12_ZfpOE
Coq10a	2573	-1.14021	3.52901	28.5033	0.000928287	0.0182099	0_vs_12	ZfpOE	0_vs_12_ZfpOE
Ntng2	3990	-1.95841	1.1843	28.4958	0.000929022	0.0182099	0_vs_12	ZfpOE	0_vs_12_ZfpOE
Klhdc4	3708	1.21868	6.34504	28.4913	0.000929458	0.0182099	0_vs_12	ZfpOE	0_vs_12_ZfpOE
Alpl	4033	-1.13085	6.85351	28.4806	0.000930501	0.0182099	0_vs_12	ZfpOE	0_vs_12_ZfpOE
Ankrd36	5217	1.66187	1.11119	28.4744	0.000931108	0.0182099	0_vs_12	ZfpOE	0_vs_12_ZfpOE
Fank1	2299	-1.44643	1.70978	28.474	0.000931153	0.0182099	0_vs_12	ZfpOE	0_vs_12_ZfpOE
Vdr	5650	-1.92413	0.927101	28.4373	0.000934749	0.0182504	0_vs_12	ZfpOE	0_vs_12_ZfpOE
Sigmar1	3136	1.14886	6.17391	28.4352	0.00093496	0.0182504	0_vs_12	ZfpOE	0_vs_12_ZfpOE
Mrpl44	1644	0.962636	5.18308	28.4113	0.000937312	0.0182771	0_vs_12	ZfpOE	0_vs_12_ZfpOE
Emx1	2184	-3.41914	-1.18197	28.3964	0.000938781	0.0182771	0_vs_12	ZfpOE	0_vs_12_ZfpOE
Tspoap1	9499	-1.45287	2.20899	28.3948	0.000938939	0.0182771	0_vs_12	ZfpOE	0_vs_12_ZfpOE
Dkc1	4121	0.927791	7.87967	28.365	0.000941887	0.0183176	0_vs_12	ZfpOE	0_vs_12_ZfpOE
Gemin6	1428	0.964825	5.06305	28.2831	0.00095006	0.0184451	0_vs_12	ZfpOE	0_vs_12_ZfpOE
Efnb2	6855	-1.18109	2.74966	28.2817	0.0009502	0.0184451	0_vs_12	ZfpOE	0_vs_12_ZfpOE
Tmprss11d	2796	2.95498	0.182523	28.2715	0.000951226	0.018448	0_vs_12	ZfpOE	0_vs_12_ZfpOE
Slc35a4	3275	0.915066	6.0819	28.2538	0.000953014	0.0184608	0_vs_12	ZfpOE	0_vs_12_ZfpOE
Slc7a3	3784	0.958453	7.81473	28.2475	0.000953643	0.0184608	0_vs_12	ZfpOE	0_vs_12_ZfpOE
Pax9	5056	-3.08737	-1.18002	28.2342	0.000954985	0.0184698	0_vs_12	ZfpOE	0_vs_12_ZfpOE
Tigar	3658	0.991747	6.01467	28.1998	0.000958472	0.0185202	0_vs_12	ZfpOE	0_vs_12_ZfpOE
Ints3	5677	0.900492	7.007	28.1887	0.000959597	0.0185249	0_vs_12	ZfpOE	0_vs_12_ZfpOE
Slc9a7	3820	-1.50501	1.17663	28.18	0.000960478	0.0185249	0_vs_12	ZfpOE	0_vs_12_ZfpOE
Snhg4	6586	0.990296	5.30984	28.1396	0.000964606	0.0185673	0_vs_12	ZfpOE	0_vs_12_ZfpOE
Pcolce	3823	1.20947	6.47438	28.1385	0.000964715	0.0185673	0_vs_12	ZfpOE	0_vs_12_ZfpOE
Cand1	8357	1.17486	8.27018	28.1326	0.000965326	0.0185673	0_vs_12	ZfpOE	0_vs_12_ZfpOE
Sag	8904	-2.43648	-0.396532	28.1205	0.000966564	0.0185703	0_vs_12	ZfpOE	0_vs_12_ZfpOE
Guca1b	2441	1.33562	2.89987	28.1138	0.00096725	0.0185703	0_vs_12	ZfpOE	0_vs_12_ZfpOE
Hira	6215	0.983236	4.95111	28.0893	0.000969766	0.0185748	0_vs_12	ZfpOE	0_vs_12_ZfpOE
Dmtn	9804	1.15081	5.43105	28.0862	0.000970086	0.0185748	0_vs_12	ZfpOE	0_vs_12_ZfpOE
Slc26a11	3610	-1.19791	3.1519	28.0858	0.000970133	0.0185748	0_vs_12	ZfpOE	0_vs_12_ZfpOE
Utp4	3451	0.965326	7.5974	28.0587	0.000972927	0.0185859	0_vs_12	ZfpOE	0_vs_12_ZfpOE
Xbp1	3248	1.00407	6.45823	28.0433	0.000974519	0.0185859	0_vs_12	ZfpOE	0_vs_12_ZfpOE
Fam166b	1349	-3.12281	-0.928728	28.0433	0.000974523	0.0185859	0_vs_12	ZfpOE	0_vs_12_ZfpOE
Morf4l2	3135	0.932166	8.58943	28.0382	0.000975053	0.0185859	0_vs_12	ZfpOE	0_vs_12_ZfpOE
Nupr1	2514	-2.57104	5.05445	28.0374	0.000975136	0.0185859	0_vs_12	ZfpOE	0_vs_12_ZfpOE
Ankrd53	1739	-2.88181	-0.0355612	28.0226	0.000976667	0.0185965	0_vs_12	ZfpOE	0_vs_12_ZfpOE
Gm37090	4105	-1.5072	1.21605	28.015	0.000977459	0.0185965	0_vs_12	ZfpOE	0_vs_12_ZfpOE
Gnao1	11053	-1.4807	1.12157	27.9963	0.000979408	0.0186129	0_vs_12	ZfpOE	0_vs_12_ZfpOE
Psmd12	2649	0.908554	7.37749	27.9898	0.000980093	0.0186129	0_vs_12	ZfpOE	0_vs_12_ZfpOE
Rhox7-ps1	806	-2.18484	0.178004	27.9712	0.000982037	0.0186314	0_vs_12	ZfpOE	0_vs_12_ZfpOE
Itpk1	3320	0.972933	7.66266	27.957	0.000983523	0.0186314	0_vs_12	ZfpOE	0_vs_12_ZfpOE
Prmt6	4197	1.05424	3.95047	27.9507	0.000984184	0.0186314	0_vs_12	ZfpOE	0_vs_12_ZfpOE
Pttg1ip	3877	0.915086	6.36609	27.9441	0.000984874	0.0186314	0_vs_12	ZfpOE	0_vs_12_ZfpOE
Hapln4	3924	-1.12778	3.97644	27.9382	0.0009855	0.0186314	0_vs_12	ZfpOE	0_vs_12_ZfpOE
Tmem94	6189	-1.07065	5.5701	27.9203	0.00098738	0.0186502	0_vs_12	ZfpOE	0_vs_12_ZfpOE
Bzw1	4033	1.32578	9.05306	27.9013	0.000989388	0.0186714	0_vs_12	ZfpOE	0_vs_12_ZfpOE
Mrpl47	4419	0.964537	5.0552	27.8922	0.000990342	0.0186726	0_vs_12	ZfpOE	0_vs_12_ZfpOE
Adgrf5	9010	-1.55152	0.876351	27.861	0.000993656	0.0187106	0_vs_12	ZfpOE	0_vs_12_ZfpOE
Prkar2b	3652	-1.47336	3.39675	27.8565	0.000994136	0.0187106	0_vs_12	ZfpOE	0_vs_12_ZfpOE
Bclaf1	15301	1.00207	8.36787	27.8465	0.000995195	0.0187135	0_vs_12	ZfpOE	0_vs_12_ZfpOE
Zmiz1	12523	1.00213	5.95862	27.8335	0.000996586	0.0187135	0_vs_12	ZfpOE	0_vs_12_ZfpOE
Mylip	3233	-1.11307	3.50429	27.8252	0.000997465	0.0187135	0_vs_12	ZfpOE	0_vs_12_ZfpOE
Ttc28	12315	-1.33929	2.97479	27.8113	0.000998954	0.0187135	0_vs_12	ZfpOE	0_vs_12_ZfpOE
Smim1	5761	-1.86626	0.466848	27.808	0.000999309	0.0187135	0_vs_12	ZfpOE	0_vs_12_ZfpOE
Apba2	3824	-1.96043	2.59502	27.805	0.000999631	0.0187135	0_vs_12	ZfpOE	0_vs_12_ZfpOE
Clic6	3914	-1.638	0.65431	27.7717	0.00100321	0.0187363	0_vs_12	ZfpOE	0_vs_12_ZfpOE
Dhx33	10031	1.04689	6.03303	27.7671	0.00100369	0.0187363	0_vs_12	ZfpOE	0_vs_12_ZfpOE
Ddx51	5248	0.948662	5.42802	27.7657	0.00100384	0.0187363	0_vs_12	ZfpOE	0_vs_12_ZfpOE
G3bp1	7064	0.924333	9.31935	27.7563	0.00100486	0.0187363	0_vs_12	ZfpOE	0_vs_12_ZfpOE
Teddm3	1346	2.65305	-0.846124	27.7522	0.00100531	0.0187363	0_vs_12	ZfpOE	0_vs_12_ZfpOE
Gm23201	89	2.08008	1.75876	27.7203	0.00100875	0.0187696	0_vs_12	ZfpOE	0_vs_12_ZfpOE
Gm9873	1361	-1.20296	2.83157	27.7119	0.00100966	0.0187696	0_vs_12	ZfpOE	0_vs_12_ZfpOE
Syt12	5539	-1.49268	1.14876	27.7109	0.00100977	0.0187696	0_vs_12	ZfpOE	0_vs_12_ZfpOE
Ttbk1	14097	-1.62129	0.951591	27.6853	0.00101255	0.0188046	0_vs_12	ZfpOE	0_vs_12_ZfpOE
Itga2b	5454	-1.50244	2.35643	27.661	0.0010152	0.0188372	0_vs_12	ZfpOE	0_vs_12_ZfpOE
Tubb5	3327	1.00514	10.4905	27.6121	0.00102056	0.0188993	0_vs_12	ZfpOE	0_vs_12_ZfpOE
Tex14	5014	-1.01414	5.6111	27.6059	0.00102124	0.0188993	0_vs_12	ZfpOE	0_vs_12_ZfpOE
Prss50	1456	-1.55952	2.38196	27.6051	0.00102133	0.0188993	0_vs_12	ZfpOE	0_vs_12_ZfpOE
Ndor1	5837	0.947013	5.81453	27.5977	0.00102214	0.0188993	0_vs_12	ZfpOE	0_vs_12_ZfpOE
Casq2	2736	2.46552	0.170026	27.5691	0.0010253	0.0189411	0_vs_12	ZfpOE	0_vs_12_ZfpOE
Mmd2	5193	-1.8774	0.358297	27.5201	0.00103073	0.0189942	0_vs_12	ZfpOE	0_vs_12_ZfpOE
Cdkn2c	2686	-1.6718	1.4261	27.5175	0.00103102	0.0189942	0_vs_12	ZfpOE	0_vs_12_ZfpOE
Slc2a1	3506	0.920738	9.10703	27.5168	0.0010311	0.0189942	0_vs_12	ZfpOE	0_vs_12_ZfpOE
Sh2d6	1690	-6.84796	-1.88277	32.6922	0.00103179	0.0189942	0_vs_12	ZfpOE	0_vs_12_ZfpOE
Lrrn3	3865	3.21752	-1.26407	27.5012	0.00103284	0.0189969	0_vs_12	ZfpOE	0_vs_12_ZfpOE
Pbx4	2217	-1.23987	3.10605	27.485	0.00103465	0.0190136	0_vs_12	ZfpOE	0_vs_12_ZfpOE
Gm26793	2732	-2.78683	-1.00545	27.4682	0.00103654	0.0190264	0_vs_12	ZfpOE	0_vs_12_ZfpOE
Hebp2	3930	-1.36346	2.0622	27.4626	0.00103716	0.0190264	0_vs_12	ZfpOE	0_vs_12_ZfpOE
Clp1	2672	1.04862	5.63944	27.4487	0.00103872	0.0190383	0_vs_12	ZfpOE	0_vs_12_ZfpOE
Gm16096	834	1.78285	1.29629	27.4395	0.00103976	0.0190383	0_vs_12	ZfpOE	0_vs_12_ZfpOE
Taf9b	3158	-1.45562	3.13624	27.4254	0.00104134	0.0190383	0_vs_12	ZfpOE	0_vs_12_ZfpOE
Snrpd1	2052	0.964846	6.80562	27.4234	0.00104157	0.0190383	0_vs_12	ZfpOE	0_vs_12_ZfpOE
Ppp2r2b	4035	-2.53843	-0.630048	27.4139	0.00104264	0.0190383	0_vs_12	ZfpOE	0_vs_12_ZfpOE
mt-Ti	69	7.40295	-1.51107	32.5465	0.00104435	0.0190383	0_vs_12	ZfpOE	0_vs_12_ZfpOE
B2m	860	-1.11117	3.60895	27.3974	0.00104452	0.0190383	0_vs_12	ZfpOE	0_vs_12_ZfpOE
Mesd	5558	0.918454	6.47174	27.3926	0.00104506	0.0190383	0_vs_12	ZfpOE	0_vs_12_ZfpOE
Gm45867	2317	-2.41553	-0.508598	27.3627	0.00104845	0.0190835	0_vs_12	ZfpOE	0_vs_12_ZfpOE
Rnf212	1648	-2.92107	-1.08969	27.3505	0.00104984	0.0190923	0_vs_12	ZfpOE	0_vs_12_ZfpOE
Ddi2	9553	0.88754	6.65992	27.3269	0.00105253	0.0191087	0_vs_12	ZfpOE	0_vs_12_ZfpOE
Gm14150	1354	1.35996	5.59367	27.3212	0.00105319	0.0191087	0_vs_12	ZfpOE	0_vs_12_ZfpOE
Fstl1	4914	-0.942413	6.05893	27.3188	0.00105347	0.0191087	0_vs_12	ZfpOE	0_vs_12_ZfpOE
Tcf15	980	1.44916	6.58613	27.2982	0.00105582	0.0191349	0_vs_12	ZfpOE	0_vs_12_ZfpOE
AU015836	3335	0.925631	5.58828	27.2722	0.00105881	0.0191725	0_vs_12	ZfpOE	0_vs_12_ZfpOE
Disp2	9555	-2.45478	-0.693803	27.2432	0.00106216	0.0192074	0_vs_12	ZfpOE	0_vs_12_ZfpOE
Gm48226	4240	-1.6203	1.20541	27.2398	0.00106256	0.0192074	0_vs_12	ZfpOE	0_vs_12_ZfpOE
Dpp9	7883	0.929098	5.78864	27.2136	0.00106559	0.0192358	0_vs_12	ZfpOE	0_vs_12_ZfpOE
Gnmt	1206	-2.09791	2.42008	27.2024	0.00106689	0.0192358	0_vs_12	ZfpOE	0_vs_12_ZfpOE
Drc1	2683	-1.77893	1.97196	27.1987	0.00106732	0.0192358	0_vs_12	ZfpOE	0_vs_12_ZfpOE
Per3	9608	-1.0774	4.37069	27.1947	0.00106779	0.0192358	0_vs_12	ZfpOE	0_vs_12_ZfpOE
Kidins220	8669	-0.943125	6.58462	27.1634	0.00107145	0.0192851	0_vs_12	ZfpOE	0_vs_12_ZfpOE
Unc93a2	2945	1.50732	1.21011	27.1468	0.00107338	0.0193034	0_vs_12	ZfpOE	0_vs_12_ZfpOE
Rbm46	2499	-1.97196	-0.0402503	27.1033	0.00107851	0.0193643	0_vs_12	ZfpOE	0_vs_12_ZfpOE
Gcnt3	4301	2.12528	0.857342	27.1024	0.00107861	0.0193643	0_vs_12	ZfpOE	0_vs_12_ZfpOE
1700013F07Rik	1452	-7.0663	-1.7072	32.1432	0.00108019	0.0193762	0_vs_12	ZfpOE	0_vs_12_ZfpOE
Dgkb	11377	-1.64454	1.01216	27.076	0.00108173	0.0193872	0_vs_12	ZfpOE	0_vs_12_ZfpOE
Panct2	4120	-1.23843	2.14928	27.0539	0.00108435	0.0194177	0_vs_12	ZfpOE	0_vs_12_ZfpOE
Nat8l	6670	-1.41884	2.2536	26.9955	0.00109131	0.0195182	0_vs_12	ZfpOE	0_vs_12_ZfpOE
Sel1l3	9850	-2.17065	0.583209	26.9912	0.00109183	0.0195182	0_vs_12	ZfpOE	0_vs_12_ZfpOE
Ttll12	4039	0.937855	6.34941	26.9429	0.00109764	0.0195986	0_vs_12	ZfpOE	0_vs_12_ZfpOE
Gm37062	701	-1.69044	0.879718	26.9383	0.00109819	0.0195986	0_vs_12	ZfpOE	0_vs_12_ZfpOE
1700057H21Rik	697	1.36147	2.69029	26.9281	0.00109942	0.0196039	0_vs_12	ZfpOE	0_vs_12_ZfpOE
Rassf5	3997	-1.42644	2.44568	26.9057	0.00110213	0.0196213	0_vs_12	ZfpOE	0_vs_12_ZfpOE
Gemin7	1782	1.05029	4.61247	26.9047	0.00110225	0.0196213	0_vs_12	ZfpOE	0_vs_12_ZfpOE
Idua	4204	-1.22334	2.93637	26.8791	0.00110536	0.0196325	0_vs_12	ZfpOE	0_vs_12_ZfpOE
Asap3	4225	1.03846	4.22169	26.8769	0.00110564	0.0196325	0_vs_12	ZfpOE	0_vs_12_ZfpOE
Snora78	128	2.10432	-0.113045	26.872	0.00110623	0.0196325	0_vs_12	ZfpOE	0_vs_12_ZfpOE
Lhfpl4	5813	-2.08446	1.2831	26.8688	0.00110662	0.0196325	0_vs_12	ZfpOE	0_vs_12_ZfpOE
Klc1	6355	-1.05859	6.33568	26.8552	0.00110828	0.0196354	0_vs_12	ZfpOE	0_vs_12_ZfpOE
Adcy5	7184	-1.57291	1.61777	26.8522	0.00110865	0.0196354	0_vs_12	ZfpOE	0_vs_12_ZfpOE
Sez6l	6070	-2.07019	-0.0831655	26.8238	0.00111213	0.0196803	0_vs_12	ZfpOE	0_vs_12_ZfpOE
Znrd2	1236	2.40385	-0.602079	26.8074	0.00111414	0.0196994	0_vs_12	ZfpOE	0_vs_12_ZfpOE
Ms4a15	1777	-2.21087	-0.3178	26.78	0.00111751	0.0197424	0_vs_12	ZfpOE	0_vs_12_ZfpOE
H3f3b	2976	-0.913168	10.1391	26.7589	0.00112012	0.0197595	0_vs_12	ZfpOE	0_vs_12_ZfpOE
Slc25a12	7342	0.906318	6.12429	26.7483	0.00112143	0.0197595	0_vs_12	ZfpOE	0_vs_12_ZfpOE
Eif2b5	2595	0.918028	7.24649	26.7247	0.00112436	0.0197595	0_vs_12	ZfpOE	0_vs_12_ZfpOE
Cct3	6370	0.927273	9.06528	26.7126	0.00112587	0.0197595	0_vs_12	ZfpOE	0_vs_12_ZfpOE
Dcc	13171	2.25615	0.260692	26.7108	0.00112609	0.0197595	0_vs_12	ZfpOE	0_vs_12_ZfpOE
Gm17322	2169	1.07529	3.76855	26.7094	0.00112626	0.0197595	0_vs_12	ZfpOE	0_vs_12_ZfpOE
Ube2h	4780	-0.888689	6.04387	26.6962	0.00112792	0.0197595	0_vs_12	ZfpOE	0_vs_12_ZfpOE
Irf6	7069	-1.21619	3.37714	26.6914	0.00112852	0.0197595	0_vs_12	ZfpOE	0_vs_12_ZfpOE
Gm49713	770	-2.52986	0.149217	26.6877	0.00112897	0.0197595	0_vs_12	ZfpOE	0_vs_12_ZfpOE
Jam3	3200	-1.36945	3.81231	26.6867	0.0011291	0.0197595	0_vs_12	ZfpOE	0_vs_12_ZfpOE
Amd1	3544	1.3116	7.48693	26.6834	0.00112951	0.0197595	0_vs_12	ZfpOE	0_vs_12_ZfpOE
Sox10	3051	-1.65076	0.748004	26.6815	0.00112976	0.0197595	0_vs_12	ZfpOE	0_vs_12_ZfpOE
Nif3l1	7763	0.97448	5.94549	26.6518	0.00113348	0.0198081	0_vs_12	ZfpOE	0_vs_12_ZfpOE
Stim1	10371	-1.04355	4.75364	26.6416	0.00113477	0.0198141	0_vs_12	ZfpOE	0_vs_12_ZfpOE
1700123O20Rik	1935	1.0306	4.5664	26.6297	0.00113626	0.0198237	0_vs_12	ZfpOE	0_vs_12_ZfpOE
Irs4	6294	-2.04336	0.402442	26.6196	0.00113753	0.0198295	0_vs_12	ZfpOE	0_vs_12_ZfpOE
Adgra2	5775	-1.4613	3.77338	26.6097	0.00113878	0.0198348	0_vs_12	ZfpOE	0_vs_12_ZfpOE
Trpv4	4076	-1.33555	1.64426	26.5854	0.00114186	0.019857	0_vs_12	ZfpOE	0_vs_12_ZfpOE
Psmc5	1394	0.895861	7.15444	26.584	0.00114204	0.019857	0_vs_12	ZfpOE	0_vs_12_ZfpOE
Slc25a42	5996	-1.0783	4.62094	26.5754	0.00114313	0.019857	0_vs_12	ZfpOE	0_vs_12_ZfpOE
Mdh1	2662	1.00346	7.30296	26.5627	0.00114474	0.019857	0_vs_12	ZfpOE	0_vs_12_ZfpOE
Aqp6	2423	-1.94309	0.488127	26.5624	0.00114478	0.019857	0_vs_12	ZfpOE	0_vs_12_ZfpOE
Grk3	8693	-0.964351	4.88957	26.5525	0.00114604	0.0198625	0_vs_12	ZfpOE	0_vs_12_ZfpOE
Mmp14	5960	1.08128	5.1156	26.4986	0.00115294	0.0199558	0_vs_12	ZfpOE	0_vs_12_ZfpOE
Kcnq1	4093	-2.41654	-0.612592	26.4956	0.00115332	0.0199558	0_vs_12	ZfpOE	0_vs_12_ZfpOE
Plau	2367	-1.99479	0.977716	26.4835	0.00115488	0.0199663	0_vs_12	ZfpOE	0_vs_12_ZfpOE
Mei1	4740	-1.4673	1.86666	26.44	0.0011605	0.020047	0_vs_12	ZfpOE	0_vs_12_ZfpOE
Amy1	3446	-2.23765	-0.221401	26.4071	0.00116476	0.0201041	0_vs_12	ZfpOE	0_vs_12_ZfpOE
Acly	5279	0.876903	8.46508	26.3962	0.00116619	0.0201122	0_vs_12	ZfpOE	0_vs_12_ZfpOE
Myo15b	9857	-1.2976	3.75121	26.3595	0.00117099	0.0201769	0_vs_12	ZfpOE	0_vs_12_ZfpOE
Gm15288	653	-4.68479	-1.67273	26.3462	0.00117273	0.0201769	0_vs_12	ZfpOE	0_vs_12_ZfpOE
Ptpdc1	5151	-1.06281	4.00178	26.3455	0.00117282	0.0201769	0_vs_12	ZfpOE	0_vs_12_ZfpOE
Stk32a	8271	-1.35588	1.67	26.3261	0.00117537	0.0201879	0_vs_12	ZfpOE	0_vs_12_ZfpOE
B3gnt7	4137	1.05474	4.42387	26.3248	0.00117554	0.0201879	0_vs_12	ZfpOE	0_vs_12_ZfpOE
Foxj2	5346	-1.03791	4.28174	26.3187	0.00117634	0.0201879	0_vs_12	ZfpOE	0_vs_12_ZfpOE
Tbc1d8	5239	-0.975696	4.63275	26.3088	0.00117765	0.0201938	0_vs_12	ZfpOE	0_vs_12_ZfpOE
Asb16	2843	1.24124	2.40911	26.2908	0.00118002	0.0202181	0_vs_12	ZfpOE	0_vs_12_ZfpOE
Map3k15	4348	-1.18213	4.98064	26.2653	0.0011834	0.0202569	0_vs_12	ZfpOE	0_vs_12_ZfpOE
Gm23639	132	3.28444	-0.985486	26.2592	0.00118421	0.0202569	0_vs_12	ZfpOE	0_vs_12_ZfpOE
Ddx28	2262	0.98524	4.30996	26.2405	0.0011867	0.0202731	0_vs_12	ZfpOE	0_vs_12_ZfpOE
Inpp5j	5092	-3.6931	-1.30059	26.2376	0.00118709	0.0202731	0_vs_12	ZfpOE	0_vs_12_ZfpOE
Cluh	6502	0.915082	7.50837	26.2159	0.00118998	0.0202912	0_vs_12	ZfpOE	0_vs_12_ZfpOE
Adipoq	1381	3.27479	-1.48337	26.2152	0.00119008	0.0202912	0_vs_12	ZfpOE	0_vs_12_ZfpOE
Kcnj10	5407	-1.44805	1.32664	26.1922	0.00119315	0.0203271	0_vs_12	ZfpOE	0_vs_12_ZfpOE
Ggta1	4709	1.02235	5.50557	26.1797	0.00119484	0.0203394	0_vs_12	ZfpOE	0_vs_12_ZfpOE
Cnn1	2736	-1.57237	1.43522	26.1609	0.00119737	0.0203627	0_vs_12	ZfpOE	0_vs_12_ZfpOE
Gimap8	3700	-2.73259	-1.04671	26.151	0.0011987	0.0203627	0_vs_12	ZfpOE	0_vs_12_ZfpOE
Kcnn3	10451	-1.61589	0.924493	26.1315	0.00120134	0.0203627	0_vs_12	ZfpOE	0_vs_12_ZfpOE
Elovl7	4013	-1.06679	4.53247	26.1256	0.00120213	0.0203627	0_vs_12	ZfpOE	0_vs_12_ZfpOE
Gm26935	519	-2.23961	-0.21924	26.1063	0.00120475	0.0203627	0_vs_12	ZfpOE	0_vs_12_ZfpOE
Taf7	3302	0.908373	7.00109	26.1047	0.00120497	0.0203627	0_vs_12	ZfpOE	0_vs_12_ZfpOE
Gm5542	1089	2.56641	-0.79096	26.1027	0.00120525	0.0203627	0_vs_12	ZfpOE	0_vs_12_ZfpOE
Mall	2006	-2.25779	0.528871	26.0959	0.00120617	0.0203627	0_vs_12	ZfpOE	0_vs_12_ZfpOE
Erich3	8963	-2.86252	-1.13448	26.0957	0.00120619	0.0203627	0_vs_12	ZfpOE	0_vs_12_ZfpOE
Arhgef16	5481	-1.40259	3.6079	26.0952	0.00120626	0.0203627	0_vs_12	ZfpOE	0_vs_12_ZfpOE
Atp8a2	15410	-1.72838	0.287703	26.0908	0.00120686	0.0203627	0_vs_12	ZfpOE	0_vs_12_ZfpOE
Rsl24d1	1716	0.887042	6.80051	26.0763	0.00120884	0.0203796	0_vs_12	ZfpOE	0_vs_12_ZfpOE
Dmrt2	2337	-2.71999	-0.743766	26.0663	0.0012102	0.0203863	0_vs_12	ZfpOE	0_vs_12_ZfpOE
Lhx5	2689	-2.25506	0.527669	26.035	0.00121449	0.0204302	0_vs_12	ZfpOE	0_vs_12_ZfpOE
H2-D1	2579	-1.43712	4.60221	26.0213	0.00121637	0.0204302	0_vs_12	ZfpOE	0_vs_12_ZfpOE
Smg8	3218	0.976614	5.60388	26.0156	0.00121715	0.0204302	0_vs_12	ZfpOE	0_vs_12_ZfpOE
Mapre1	7811	1.00249	7.57414	26.003	0.0012189	0.0204302	0_vs_12	ZfpOE	0_vs_12_ZfpOE
Tuft1	3117	-0.977376	4.5511	26.0008	0.0012192	0.0204302	0_vs_12	ZfpOE	0_vs_12_ZfpOE
Spn	4681	1.19504	2.83443	25.9931	0.00122026	0.0204302	0_vs_12	ZfpOE	0_vs_12_ZfpOE
Fam131a	2899	-2.32277	1.88643	25.9901	0.00122066	0.0204302	0_vs_12	ZfpOE	0_vs_12_ZfpOE
Rph3al	3814	-1.98349	1.59559	25.9896	0.00122074	0.0204302	0_vs_12	ZfpOE	0_vs_12_ZfpOE
Rrn3	4318	1.02597	8.00045	25.9837	0.00122155	0.0204302	0_vs_12	ZfpOE	0_vs_12_ZfpOE
Scrn1	8613	-0.997028	4.5631	25.9411	0.00122746	0.0205127	0_vs_12	ZfpOE	0_vs_12_ZfpOE
Gpr4	2882	-1.27081	1.80554	25.9304	0.00122896	0.0205213	0_vs_12	ZfpOE	0_vs_12_ZfpOE
Utp14a	4130	0.886698	5.85743	25.8747	0.00123674	0.0206348	0_vs_12	ZfpOE	0_vs_12_ZfpOE
A330074K22Rik	2489	-2.68765	-0.509959	25.8578	0.00123912	0.0206518	0_vs_12	ZfpOE	0_vs_12_ZfpOE
Mapk12	3805	-1.28848	2.74939	25.8536	0.00123972	0.0206518	0_vs_12	ZfpOE	0_vs_12_ZfpOE
Msrb3	4048	-1.20761	2.19277	25.8461	0.00124076	0.0206528	0_vs_12	ZfpOE	0_vs_12_ZfpOE
Msh6	4346	0.897079	9.39202	25.8356	0.00124225	0.0206538	0_vs_12	ZfpOE	0_vs_12_ZfpOE
Add2	10139	-2.23414	0.16249	25.8305	0.00124296	0.0206538	0_vs_12	ZfpOE	0_vs_12_ZfpOE
Mrpl12	1532	1.19105	6.22502	25.8202	0.00124442	0.0206538	0_vs_12	ZfpOE	0_vs_12_ZfpOE
Gm14403	1656	1.50563	2.80175	25.8131	0.00124543	0.0206538	0_vs_12	ZfpOE	0_vs_12_ZfpOE
Abtb2	6032	-1.18697	3.66754	25.811	0.00124573	0.0206538	0_vs_12	ZfpOE	0_vs_12_ZfpOE
Retreg1	4142	-1.08991	4.2693	25.7956	0.00124791	0.0206719	0_vs_12	ZfpOE	0_vs_12_ZfpOE
Decr1	3879	-0.980277	4.44282	25.7825	0.00124977	0.0206719	0_vs_12	ZfpOE	0_vs_12_ZfpOE
Gm40421	658	1.97812	0.48859	25.756	0.00125356	0.0206946	0_vs_12	ZfpOE	0_vs_12_ZfpOE
Sowaha	3702	-1.39192	1.33499	25.7553	0.00125366	0.0206946	0_vs_12	ZfpOE	0_vs_12_ZfpOE
Chd4	8019	0.892796	9.26557	25.7522	0.0012541	0.0206946	0_vs_12	ZfpOE	0_vs_12_ZfpOE
Rai2	2403	-6.7499	-1.95977	30.3839	0.00125697	0.0207257	0_vs_12	ZfpOE	0_vs_12_ZfpOE
Eya2	2963	-1.71805	1.27858	25.7174	0.00125908	0.0207443	0_vs_12	ZfpOE	0_vs_12_ZfpOE
Slc11a1	3705	-1.97743	1.71185	25.7099	0.00126016	0.0207457	0_vs_12	ZfpOE	0_vs_12_ZfpOE
Gm45809	3894	-2.21875	0.580553	25.7002	0.00126156	0.0207526	0_vs_12	ZfpOE	0_vs_12_ZfpOE
Fez1	4104	-1.1264	3.49535	25.6887	0.00126321	0.0207635	0_vs_12	ZfpOE	0_vs_12_ZfpOE
Otop2	2648	-1.934	-0.126251	25.6783	0.00126472	0.020772	0_vs_12	ZfpOE	0_vs_12_ZfpOE
Fadd	3903	1.23397	2.03366	25.6664	0.00126644	0.020784	0_vs_12	ZfpOE	0_vs_12_ZfpOE
Rbm10	3714	1.04119	6.30099	25.647	0.00126926	0.0208141	0_vs_12	ZfpOE	0_vs_12_ZfpOE
Trim62	5015	-1.45371	1.79897	25.6303	0.00127168	0.0208375	0_vs_12	ZfpOE	0_vs_12_ZfpOE
Eppk1	12332	-1.1172	5.44414	25.5876	0.00127791	0.0208992	0_vs_12	ZfpOE	0_vs_12_ZfpOE
C1ql2	2000	-6.98197	-1.77519	30.1896	0.00127878	0.0208992	0_vs_12	ZfpOE	0_vs_12_ZfpOE
Ptpn5	5794	-3.21751	0.14821	25.5792	0.00127914	0.0208992	0_vs_12	ZfpOE	0_vs_12_ZfpOE
Rab19	1575	2.01987	-0.234467	25.5769	0.00127947	0.0208992	0_vs_12	ZfpOE	0_vs_12_ZfpOE
9030404E10Rik	1209	-2.70488	-0.496034	25.5705	0.00128041	0.0208992	0_vs_12	ZfpOE	0_vs_12_ZfpOE
Clns1a	3856	0.903864	7.18942	25.4833	0.0012933	0.0210596	0_vs_12	ZfpOE	0_vs_12_ZfpOE
Tex13c2	1834	-1.52642	1.38555	25.4791	0.00129393	0.0210596	0_vs_12	ZfpOE	0_vs_12_ZfpOE
Arhgap18	6602	-1.20299	2.47624	25.475	0.00129454	0.0210596	0_vs_12	ZfpOE	0_vs_12_ZfpOE
Pdpn	1817	-1.07211	3.70229	25.4707	0.00129518	0.0210596	0_vs_12	ZfpOE	0_vs_12_ZfpOE
Lratd2	5926	-1.13225	2.77322	25.4658	0.0012959	0.0210596	0_vs_12	ZfpOE	0_vs_12_ZfpOE
Nlrc5	8493	-1.5856	0.698904	25.4635	0.00129625	0.0210596	0_vs_12	ZfpOE	0_vs_12_ZfpOE
Plb1	11660	-1.37607	1.80235	25.4554	0.00129745	0.0210628	0_vs_12	ZfpOE	0_vs_12_ZfpOE
Ccdc112	4477	-1.27172	4.1782	25.4396	0.00129982	0.021085	0_vs_12	ZfpOE	0_vs_12_ZfpOE
Peg10	6667	1.49954	8.52152	25.4235	0.00130223	0.0210998	0_vs_12	ZfpOE	0_vs_12_ZfpOE
Pih1d2	2813	1.69304	0.470897	25.4201	0.00130274	0.0210998	0_vs_12	ZfpOE	0_vs_12_ZfpOE
Wdr93	2285	-1.38889	1.2527	25.405	0.00130502	0.0211204	0_vs_12	ZfpOE	0_vs_12_ZfpOE
2700081O15Rik	7032	1.52167	5.08249	25.3943	0.00130663	0.021121	0_vs_12	ZfpOE	0_vs_12_ZfpOE
Inhbb	4255	1.17137	6.3301	25.3789	0.00130894	0.021121	0_vs_12	ZfpOE	0_vs_12_ZfpOE
Dhx38	4967	1.04715	6.20157	25.3782	0.00130905	0.021121	0_vs_12	ZfpOE	0_vs_12_ZfpOE
Dbndd1	2645	-1.21275	2.19683	25.378	0.00130908	0.021121	0_vs_12	ZfpOE	0_vs_12_ZfpOE
Ppm1e	6702	-1.76702	2.73474	25.3639	0.0013112	0.0211314	0_vs_12	ZfpOE	0_vs_12_ZfpOE
Dpf3	4225	-1.6742	1.52758	25.3605	0.00131173	0.0211314	0_vs_12	ZfpOE	0_vs_12_ZfpOE
Cox6a2	680	-2.6517	-0.661471	25.3445	0.00131416	0.0211436	0_vs_12	ZfpOE	0_vs_12_ZfpOE
Commd2	3312	0.976487	4.94169	25.3422	0.0013145	0.0211436	0_vs_12	ZfpOE	0_vs_12_ZfpOE
Glp1r	5811	-1.20761	2.84616	25.3175	0.00131825	0.0211877	0_vs_12	ZfpOE	0_vs_12_ZfpOE
Thbs1	6073	-1.51899	1.04943	25.3031	0.00132045	0.0212068	0_vs_12	ZfpOE	0_vs_12_ZfpOE
Evx1	2877	2.64408	-0.986746	25.2769	0.00132446	0.0212449	0_vs_12	ZfpOE	0_vs_12_ZfpOE
Ank2	35510	-1.12763	4.62538	25.2744	0.00132483	0.0212449	0_vs_12	ZfpOE	0_vs_12_ZfpOE
Sugct	3429	-3.08115	-0.602719	25.2523	0.00132823	0.0212831	0_vs_12	ZfpOE	0_vs_12_ZfpOE
Gm9788	906	2.24996	0.558184	25.2455	0.00132928	0.0212833	0_vs_12	ZfpOE	0_vs_12_ZfpOE
Gm14139	1728	1.68301	4.18399	25.2391	0.00133027	0.0212833	0_vs_12	ZfpOE	0_vs_12_ZfpOE
Eif4a3l1	1573	1.06465	3.49117	25.2285	0.00133191	0.0212856	0_vs_12	ZfpOE	0_vs_12_ZfpOE
Ost4	1272	0.981775	4.8603	25.2244	0.00133254	0.0212856	0_vs_12	ZfpOE	0_vs_12_ZfpOE
Serp1	4611	1.02011	6.55137	25.2185	0.00133345	0.0212856	0_vs_12	ZfpOE	0_vs_12_ZfpOE
H2az1	1776	0.883678	9.05217	25.2079	0.00133509	0.0212866	0_vs_12	ZfpOE	0_vs_12_ZfpOE
Ptbp2	9175	1.53316	4.79683	25.205	0.00133554	0.0212866	0_vs_12	ZfpOE	0_vs_12_ZfpOE
Spopfm2	2327	3.78933	-1.85285	25.1709	0.00134083	0.0213463	0_vs_12	ZfpOE	0_vs_12_ZfpOE
Dusp15	4391	-2.32783	0.753134	25.1678	0.00134131	0.0213463	0_vs_12	ZfpOE	0_vs_12_ZfpOE
Pip5kl1	2494	-1.35291	1.66924	25.1493	0.0013442	0.0213492	0_vs_12	ZfpOE	0_vs_12_ZfpOE
Il33	2886	-2.60246	0.06635	25.1465	0.00134463	0.0213492	0_vs_12	ZfpOE	0_vs_12_ZfpOE
Fzd10	3250	1.25473	4.01921	25.1304	0.00134716	0.0213492	0_vs_12	ZfpOE	0_vs_12_ZfpOE
C2cd4c	6754	-1.3858	1.87706	25.1301	0.00134719	0.0213492	0_vs_12	ZfpOE	0_vs_12_ZfpOE
Ccdc150	5021	-2.54021	-0.412666	25.1297	0.00134726	0.0213492	0_vs_12	ZfpOE	0_vs_12_ZfpOE
Polr1e	3897	0.902602	5.15857	25.1137	0.00134977	0.0213492	0_vs_12	ZfpOE	0_vs_12_ZfpOE
D930048N14Rik	3429	0.984145	4.4828	25.113	0.00134988	0.0213492	0_vs_12	ZfpOE	0_vs_12_ZfpOE
Arsb	6037	-1.49374	0.925587	25.1108	0.00135022	0.0213492	0_vs_12	ZfpOE	0_vs_12_ZfpOE
Lgr6	6851	-1.14484	3.47373	25.0931	0.00135301	0.0213492	0_vs_12	ZfpOE	0_vs_12_ZfpOE
mt-Nd4	1378	0.938649	10.2462	25.0887	0.00135371	0.0213492	0_vs_12	ZfpOE	0_vs_12_ZfpOE
Nedd9	6376	-1.40041	1.22693	25.0825	0.00135468	0.0213492	0_vs_12	ZfpOE	0_vs_12_ZfpOE
Svop	4556	-1.879	0.191311	25.081	0.00135493	0.0213492	0_vs_12	ZfpOE	0_vs_12_ZfpOE
Gm4779	2364	-1.27633	5.00479	25.0781	0.00135538	0.0213492	0_vs_12	ZfpOE	0_vs_12_ZfpOE
Vmn1r227	6883	3.76031	-1.09444	25.076	0.00135571	0.0213492	0_vs_12	ZfpOE	0_vs_12_ZfpOE
2210418O10Rik	3936	1.68957	1.7438	25.0263	0.00136358	0.021419	0_vs_12	ZfpOE	0_vs_12_ZfpOE
Gm13889	1392	-1.75912	0.829197	25.0244	0.00136389	0.021419	0_vs_12	ZfpOE	0_vs_12_ZfpOE
Myo1c	6585	0.859953	6.53144	25.0239	0.00136396	0.021419	0_vs_12	ZfpOE	0_vs_12_ZfpOE
Zfp35	3040	0.980726	4.73021	25.0223	0.00136422	0.021419	0_vs_12	ZfpOE	0_vs_12_ZfpOE
Myadml2os	1044	2.98138	-0.460144	25.0136	0.0013656	0.0214246	0_vs_12	ZfpOE	0_vs_12_ZfpOE
E2f2	4882	1.07528	5.23406	24.9907	0.00136926	0.0214623	0_vs_12	ZfpOE	0_vs_12_ZfpOE
Cptp	2709	1.14823	3.21185	24.9858	0.00137004	0.0214623	0_vs_12	ZfpOE	0_vs_12_ZfpOE
Zswim8	8590	-1.1756	5.39481	24.9677	0.00137294	0.0214773	0_vs_12	ZfpOE	0_vs_12_ZfpOE
Adamtsl1	12767	-1.37718	1.26061	24.9611	0.001374	0.0214773	0_vs_12	ZfpOE	0_vs_12_ZfpOE
Srcin1	10980	-1.28033	4.2252	24.9607	0.00137407	0.0214773	0_vs_12	ZfpOE	0_vs_12_ZfpOE
Tesmin	3912	-1.46638	1.45156	24.9342	0.00137833	0.0215136	0_vs_12	ZfpOE	0_vs_12_ZfpOE
Duox1	5267	1.30143	2.01324	24.9336	0.00137844	0.0215136	0_vs_12	ZfpOE	0_vs_12_ZfpOE
Klhl13	4253	0.993271	6.78268	24.9152	0.00138139	0.0215438	0_vs_12	ZfpOE	0_vs_12_ZfpOE
Klhl5	7057	-1.16678	3.30647	24.8875	0.00138588	0.0215978	0_vs_12	ZfpOE	0_vs_12_ZfpOE
Dmac2l	2039	-1.19904	3.10067	24.8664	0.00138932	0.0216201	0_vs_12	ZfpOE	0_vs_12_ZfpOE
Ddx52	3332	1.00474	6.08018	24.8537	0.00139138	0.0216201	0_vs_12	ZfpOE	0_vs_12_ZfpOE
Tmem130	2903	-1.25325	1.84537	24.8537	0.00139139	0.0216201	0_vs_12	ZfpOE	0_vs_12_ZfpOE
Gm47071	3089	-1.50104	0.767921	24.8488	0.00139219	0.0216201	0_vs_12	ZfpOE	0_vs_12_ZfpOE
Syt13	3761	-1.19403	2.12738	24.8472	0.00139245	0.0216201	0_vs_12	ZfpOE	0_vs_12_ZfpOE
Mroh7	4800	-1.121	2.95209	24.8401	0.00139361	0.021622	0_vs_12	ZfpOE	0_vs_12_ZfpOE
Fuca2	6161	-1.20631	3.78411	24.8055	0.00139929	0.0216786	0_vs_12	ZfpOE	0_vs_12_ZfpOE
Mslnl	2626	1.72567	0.230258	24.8053	0.00139932	0.0216786	0_vs_12	ZfpOE	0_vs_12_ZfpOE
Aldh5a1	5647	-0.916475	4.90833	24.7767	0.00140403	0.0217298	0_vs_12	ZfpOE	0_vs_12_ZfpOE
Ly6g5c	509	-2.9634	-0.285434	24.7727	0.00140469	0.0217298	0_vs_12	ZfpOE	0_vs_12_ZfpOE
Hspd1-ps3	1722	1.28182	2.36123	24.7547	0.00140767	0.0217599	0_vs_12	ZfpOE	0_vs_12_ZfpOE
Grm4	5977	-1.47738	1.39799	24.7479	0.00140879	0.0217613	0_vs_12	ZfpOE	0_vs_12_ZfpOE
Arhgap33	5336	-1.74915	2.41296	24.7379	0.00141044	0.0217613	0_vs_12	ZfpOE	0_vs_12_ZfpOE
Lasp1	6495	1.07517	7.99021	24.7336	0.00141117	0.0217613	0_vs_12	ZfpOE	0_vs_12_ZfpOE
Nolc1	3971	0.979175	8.10233	24.7258	0.00141246	0.0217613	0_vs_12	ZfpOE	0_vs_12_ZfpOE
Ntn3	5109	1.51828	1.08098	24.713	0.0014146	0.0217613	0_vs_12	ZfpOE	0_vs_12_ZfpOE
Sfrp5	1900	1.39548	1.77913	24.7074	0.00141552	0.0217613	0_vs_12	ZfpOE	0_vs_12_ZfpOE
Scara5	6093	-1.33847	2.10891	24.6989	0.00141695	0.0217613	0_vs_12	ZfpOE	0_vs_12_ZfpOE
Nepro	5741	1.06317	5.27896	24.6952	0.00141757	0.0217613	0_vs_12	ZfpOE	0_vs_12_ZfpOE
Ptprs	14990	-0.89281	7.51184	24.6864	0.00141905	0.0217613	0_vs_12	ZfpOE	0_vs_12_ZfpOE
Metap1	7000	0.928908	6.39327	24.6832	0.00141958	0.0217613	0_vs_12	ZfpOE	0_vs_12_ZfpOE
Fut1	2786	-2.13678	0.386221	24.6809	0.00141995	0.0217613	0_vs_12	ZfpOE	0_vs_12_ZfpOE
Marveld3	3284	-1.32334	1.6109	24.6765	0.00142069	0.0217613	0_vs_12	ZfpOE	0_vs_12_ZfpOE
Lig3	7284	1.03093	6.01655	24.6734	0.00142122	0.0217613	0_vs_12	ZfpOE	0_vs_12_ZfpOE
Fbxo22	2394	0.831647	6.56652	24.6652	0.0014226	0.0217664	0_vs_12	ZfpOE	0_vs_12_ZfpOE
Noa1	4029	1.00381	4.84854	24.655	0.00142431	0.0217664	0_vs_12	ZfpOE	0_vs_12_ZfpOE
Sdk2	15469	-1.82817	2.18568	24.6529	0.00142466	0.0217664	0_vs_12	ZfpOE	0_vs_12_ZfpOE
Gm6210	1942	1.74344	0.596638	24.6444	0.00142608	0.0217665	0_vs_12	ZfpOE	0_vs_12_ZfpOE
Gtf2e2	2348	0.871699	6.26719	24.6406	0.00142673	0.0217665	0_vs_12	ZfpOE	0_vs_12_ZfpOE
Ctsl	6489	-0.861642	7.12538	24.6188	0.00143041	0.0218068	0_vs_12	ZfpOE	0_vs_12_ZfpOE
Ccdc170	3792	-1.71347	0.94914	24.5832	0.00143644	0.0218789	0_vs_12	ZfpOE	0_vs_12_ZfpOE
Rap1gap2	7164	-0.989396	4.13396	24.5786	0.00143722	0.0218789	0_vs_12	ZfpOE	0_vs_12_ZfpOE
Dhx37	5024	0.971552	6.05903	24.5564	0.00144101	0.0219207	0_vs_12	ZfpOE	0_vs_12_ZfpOE
Myo16	7910	-3.48839	-1.46086	24.5444	0.00144305	0.0219358	0_vs_12	ZfpOE	0_vs_12_ZfpOE
Dpm1	7489	-1.09361	4.132	24.5179	0.00144759	0.0219838	0_vs_12	ZfpOE	0_vs_12_ZfpOE
Gtf3c6	2799	1.01702	4.96329	24.5138	0.0014483	0.0219838	0_vs_12	ZfpOE	0_vs_12_ZfpOE
Wfdc10	459	-2.78088	0.550409	24.5013	0.00145044	0.0220004	0_vs_12	ZfpOE	0_vs_12_ZfpOE
Gpr3	2734	-1.5727	1.24625	24.4801	0.00145411	0.0220395	0_vs_12	ZfpOE	0_vs_12_ZfpOE
Prdm14	2564	0.945144	4.92371	24.4683	0.00145614	0.0220395	0_vs_12	ZfpOE	0_vs_12_ZfpOE
Vamp5	2707	-2.84267	-0.646883	24.4682	0.00145616	0.0220395	0_vs_12	ZfpOE	0_vs_12_ZfpOE
Akap8l	5073	-1.21673	6.46492	24.4537	0.00145867	0.0220616	0_vs_12	ZfpOE	0_vs_12_ZfpOE
Gdi1	4296	-0.830427	6.68028	24.4452	0.00146013	0.0220626	0_vs_12	ZfpOE	0_vs_12_ZfpOE
Syne3	5548	-1.39082	1.3507	24.4412	0.00146083	0.0220626	0_vs_12	ZfpOE	0_vs_12_ZfpOE
Fgf9	4649	-4.55727	-1.77319	24.4291	0.00146294	0.0220785	0_vs_12	ZfpOE	0_vs_12_ZfpOE
C130021I20Rik	4140	-4.55778	-1.77354	24.4185	0.00146478	0.0220836	0_vs_12	ZfpOE	0_vs_12_ZfpOE
Irx3	2762	-2.04834	0.126596	24.4151	0.00146538	0.0220836	0_vs_12	ZfpOE	0_vs_12_ZfpOE
Dse	4980	0.950061	6.13289	24.3953	0.00146884	0.0221141	0_vs_12	ZfpOE	0_vs_12_ZfpOE
Brix1	2731	0.941605	6.83672	24.3915	0.00146951	0.0221141	0_vs_12	ZfpOE	0_vs_12_ZfpOE
Psma1	2952	0.907319	7.48326	24.3801	0.0014715	0.0221209	0_vs_12	ZfpOE	0_vs_12_ZfpOE
Wdr1	8899	0.851096	6.53388	24.3769	0.00147206	0.0221209	0_vs_12	ZfpOE	0_vs_12_ZfpOE
Gm49207	279	1.58112	0.558837	24.355	0.0014759	0.0221575	0_vs_12	ZfpOE	0_vs_12_ZfpOE
Serinc5	6679	-0.996648	4.67205	24.3503	0.00147673	0.0221575	0_vs_12	ZfpOE	0_vs_12_ZfpOE
Slc16a7	11839	-3.17399	-0.697125	24.345	0.00147766	0.0221575	0_vs_12	ZfpOE	0_vs_12_ZfpOE
Susd4	3858	-1.10129	4.48031	24.3234	0.00148147	0.022182	0_vs_12	ZfpOE	0_vs_12_ZfpOE
Ppia	3508	0.918246	10.2308	24.3151	0.00148294	0.022182	0_vs_12	ZfpOE	0_vs_12_ZfpOE
Scd1	4892	0.91764	7.06013	24.3093	0.00148397	0.022182	0_vs_12	ZfpOE	0_vs_12_ZfpOE
Myo1d	6465	-0.990614	3.80047	24.3066	0.00148446	0.022182	0_vs_12	ZfpOE	0_vs_12_ZfpOE
Ttc21b	9282	-0.953387	4.98988	24.305	0.00148473	0.022182	0_vs_12	ZfpOE	0_vs_12_ZfpOE
Gm4735	1302	0.944716	7.04734	24.2939	0.00148669	0.022182	0_vs_12	ZfpOE	0_vs_12_ZfpOE
Chn2	5812	-1.3061	1.75376	24.2929	0.00148689	0.022182	0_vs_12	ZfpOE	0_vs_12_ZfpOE
B3galt1	5753	-1.24129	1.75259	24.2881	0.00148773	0.022182	0_vs_12	ZfpOE	0_vs_12_ZfpOE
Dcbld1	7282	0.892593	5.80039	24.2745	0.00149015	0.0221965	0_vs_12	ZfpOE	0_vs_12_ZfpOE
Gpr45	7238	-2.07779	0.0408231	24.2708	0.00149082	0.0221965	0_vs_12	ZfpOE	0_vs_12_ZfpOE
S100a6	1367	1.53367	5.1341	24.255	0.00149363	0.0222171	0_vs_12	ZfpOE	0_vs_12_ZfpOE
Zfp809	2960	1.28301	4.48123	24.2512	0.00149432	0.0222171	0_vs_12	ZfpOE	0_vs_12_ZfpOE
Pecam1	6228	-0.830167	7.12116	24.2293	0.00149824	0.0222184	0_vs_12	ZfpOE	0_vs_12_ZfpOE
Gm12184	1310	1.47517	5.09992	24.2227	0.00149942	0.0222184	0_vs_12	ZfpOE	0_vs_12_ZfpOE
Pusl1	2329	1.04391	3.98233	24.2213	0.00149966	0.0222184	0_vs_12	ZfpOE	0_vs_12_ZfpOE
Gm44117	1758	-2.47914	-0.6767	24.219	0.00150008	0.0222184	0_vs_12	ZfpOE	0_vs_12_ZfpOE
Slc16a9	3869	-1.6786	1.49428	24.2159	0.00150064	0.0222184	0_vs_12	ZfpOE	0_vs_12_ZfpOE
Rprml	1010	-2.83567	-0.96563	24.214	0.00150097	0.0222184	0_vs_12	ZfpOE	0_vs_12_ZfpOE
Col17a1	6011	-1.53164	3.13503	24.2094	0.0015018	0.0222184	0_vs_12	ZfpOE	0_vs_12_ZfpOE
Ankrd49	5239	0.990767	4.71397	24.1563	0.00151139	0.0223445	0_vs_12	ZfpOE	0_vs_12_ZfpOE
Pmm2	5531	0.938845	4.44901	24.096	0.00152237	0.0224911	0_vs_12	ZfpOE	0_vs_12_ZfpOE
Tut1	3608	1.03706	5.56531	24.085	0.0015244	0.0224957	0_vs_12	ZfpOE	0_vs_12_ZfpOE
Trib3	2125	-1.21228	5.91106	24.0827	0.00152482	0.0224957	0_vs_12	ZfpOE	0_vs_12_ZfpOE
Gm15190	276	-1.15844	2.18272	24.0595	0.00152907	0.0225425	0_vs_12	ZfpOE	0_vs_12_ZfpOE
Sil1	3436	-1.17399	3.77299	24.0487	0.00153107	0.0225562	0_vs_12	ZfpOE	0_vs_12_ZfpOE
Otud6a	873	-1.24216	3.03806	24.0226	0.00153588	0.0225982	0_vs_12	ZfpOE	0_vs_12_ZfpOE
B930095G15Rik	4715	-1.39384	1.42803	24.0203	0.00153632	0.0225982	0_vs_12	ZfpOE	0_vs_12_ZfpOE
Tmcc1	20125	0.91571	6.95395	24.0158	0.00153714	0.0225982	0_vs_12	ZfpOE	0_vs_12_ZfpOE
Tbc1d9b	6429	-0.915279	5.39051	24.0064	0.00153889	0.022608	0_vs_12	ZfpOE	0_vs_12_ZfpOE
Col4a5	6718	-1.79965	0.260395	23.9901	0.00154191	0.0226292	0_vs_12	ZfpOE	0_vs_12_ZfpOE
Gm45847	2062	-6.74757	-1.9606	28.1341	0.0015431	0.0226292	0_vs_12	ZfpOE	0_vs_12_ZfpOE
Pnck	1971	-1.4228	3.05511	23.98	0.0015438	0.0226292	0_vs_12	ZfpOE	0_vs_12_ZfpOE
Ptprn2	8602	-1.86635	0.226464	23.9755	0.00154464	0.0226292	0_vs_12	ZfpOE	0_vs_12_ZfpOE
Skp2	7875	1.0041	6.2529	23.9642	0.00154674	0.0226443	0_vs_12	ZfpOE	0_vs_12_ZfpOE
Gyg	2344	-1.03541	3.9209	23.9563	0.00154823	0.0226503	0_vs_12	ZfpOE	0_vs_12_ZfpOE
Per2	5856	-1.29159	1.63821	23.9263	0.00155385	0.0227167	0_vs_12	ZfpOE	0_vs_12_ZfpOE
Cda	1035	-2.93627	-0.568743	23.9153	0.00155592	0.0227311	0_vs_12	ZfpOE	0_vs_12_ZfpOE
Catsperg1	7044	-1.25653	1.58871	23.8981	0.00155915	0.0227624	0_vs_12	ZfpOE	0_vs_12_ZfpOE
Kcnj4	2152	-1.48241	2.52709	23.8924	0.00156023	0.0227624	0_vs_12	ZfpOE	0_vs_12_ZfpOE
Gp1ba	2718	-1.78479	0.87219	23.8863	0.00156138	0.0227634	0_vs_12	ZfpOE	0_vs_12_ZfpOE
Eif2b1	2581	0.893798	6.32928	23.8567	0.001567	0.0228295	0_vs_12	ZfpOE	0_vs_12_ZfpOE
Megf10	7718	-6.69586	-2.00073	27.9487	0.00157037	0.0228628	0_vs_12	ZfpOE	0_vs_12_ZfpOE
Sptb	12147	-0.998471	4.51351	23.8179	0.00157438	0.0228773	0_vs_12	ZfpOE	0_vs_12_ZfpOE
Snx5	4177	1.04953	9.07057	23.8174	0.00157448	0.0228773	0_vs_12	ZfpOE	0_vs_12_ZfpOE
Adam21	2911	6.55081	-2.19562	27.92	0.00157463	0.0228773	0_vs_12	ZfpOE	0_vs_12_ZfpOE
Myo1g	6957	1.06231	3.95247	23.8011	0.0015776	0.0228852	0_vs_12	ZfpOE	0_vs_12_ZfpOE
Dyrk3	3178	0.845274	6.33683	23.7942	0.00157892	0.0228852	0_vs_12	ZfpOE	0_vs_12_ZfpOE
Majin	1641	-1.57168	1.3149	23.7933	0.00157908	0.0228852	0_vs_12	ZfpOE	0_vs_12_ZfpOE
P2rx4	7025	-1.06774	3.14905	23.791	0.00157953	0.0228852	0_vs_12	ZfpOE	0_vs_12_ZfpOE
Tmem8	4359	0.908285	5.40419	23.7851	0.00158066	0.0228858	0_vs_12	ZfpOE	0_vs_12_ZfpOE
Fgf10	4601	1.41575	1.30158	23.7619	0.00158513	0.0229141	0_vs_12	ZfpOE	0_vs_12_ZfpOE
Neil3	5555	-1.30224	4.29532	23.7526	0.00158692	0.0229141	0_vs_12	ZfpOE	0_vs_12_ZfpOE
Armcx1	3227	0.925336	4.69367	23.7515	0.00158712	0.0229141	0_vs_12	ZfpOE	0_vs_12_ZfpOE
Gm38258	675	2.08699	-0.587655	23.7488	0.00158765	0.0229141	0_vs_12	ZfpOE	0_vs_12_ZfpOE
Mfsd7a	5340	-1.37258	1.54138	23.7467	0.00158806	0.0229141	0_vs_12	ZfpOE	0_vs_12_ZfpOE
Fendrr	3322	-6.58774	-2.08417	27.7934	0.00159369	0.0229795	0_vs_12	ZfpOE	0_vs_12_ZfpOE
Zkscan7	12903	-1.18317	3.37223	23.7092	0.00159532	0.0229873	0_vs_12	ZfpOE	0_vs_12_ZfpOE
Tomm22	1651	0.843753	6.84167	23.6771	0.00160158	0.023061	0_vs_12	ZfpOE	0_vs_12_ZfpOE
Syde1	3288	-1.14364	2.39036	23.6717	0.00160263	0.023061	0_vs_12	ZfpOE	0_vs_12_ZfpOE
Fam120c	5823	-1.40422	3.54058	23.6622	0.00160449	0.0230667	0_vs_12	ZfpOE	0_vs_12_ZfpOE
Mmd	3581	-1.28437	3.1387	23.6584	0.00160522	0.0230667	0_vs_12	ZfpOE	0_vs_12_ZfpOE
Platr23	2439	1.26397	1.98146	23.645	0.00160785	0.023088	0_vs_12	ZfpOE	0_vs_12_ZfpOE
Crebrf	8564	-1.30544	5.45283	23.6397	0.0016089	0.023088	0_vs_12	ZfpOE	0_vs_12_ZfpOE
Glb1	3008	-0.858838	6.31702	23.6293	0.00161094	0.0230976	0_vs_12	ZfpOE	0_vs_12_ZfpOE
Eif2s1	4951	0.897721	7.96369	23.6251	0.00161177	0.0230976	0_vs_12	ZfpOE	0_vs_12_ZfpOE
Scn9a	12772	-2.39217	-0.743347	23.6036	0.00161601	0.0231366	0_vs_12	ZfpOE	0_vs_12_ZfpOE
Eif1a	4168	1.26319	7.87536	23.6001	0.00161669	0.0231366	0_vs_12	ZfpOE	0_vs_12_ZfpOE
Nanos3	924	2.13221	-0.337083	23.5539	0.00162586	0.0232141	0_vs_12	ZfpOE	0_vs_12_ZfpOE
Kif5a	6990	-1.11356	4.96524	23.5517	0.00162629	0.0232141	0_vs_12	ZfpOE	0_vs_12_ZfpOE
Plekha2	5579	0.87758	5.37395	23.543	0.00162804	0.0232141	0_vs_12	ZfpOE	0_vs_12_ZfpOE
Gm49329	1498	-1.24555	1.75579	23.5428	0.00162807	0.0232141	0_vs_12	ZfpOE	0_vs_12_ZfpOE
AI413582	1912	-1.84114	3.46507	23.5226	0.00163211	0.0232141	0_vs_12	ZfpOE	0_vs_12_ZfpOE
Pygb	4809	-0.917902	5.6239	23.5221	0.0016322	0.0232141	0_vs_12	ZfpOE	0_vs_12_ZfpOE
Gm44116	1525	1.88934	-0.116419	23.5188	0.00163287	0.0232141	0_vs_12	ZfpOE	0_vs_12_ZfpOE
Bdh1	3888	0.914334	4.89666	23.5168	0.00163326	0.0232141	0_vs_12	ZfpOE	0_vs_12_ZfpOE
Sptbn5	11654	-1.93132	0.756116	23.5132	0.00163398	0.0232141	0_vs_12	ZfpOE	0_vs_12_ZfpOE
Gm48035	1449	1.90786	1.19977	23.5113	0.00163436	0.0232141	0_vs_12	ZfpOE	0_vs_12_ZfpOE
Gm5086	2157	3.3102	-1.45428	23.4954	0.00163755	0.0232141	0_vs_12	ZfpOE	0_vs_12_ZfpOE
Tpm3-rs7	2147	1.20642	1.80593	23.4928	0.00163809	0.0232141	0_vs_12	ZfpOE	0_vs_12_ZfpOE
Gstt1	1528	-2.07333	1.64844	23.4868	0.00163929	0.0232141	0_vs_12	ZfpOE	0_vs_12_ZfpOE
Lrrc31	5530	-1.0745	2.98681	23.4865	0.00163935	0.0232141	0_vs_12	ZfpOE	0_vs_12_ZfpOE
Trap1a	1178	0.838401	6.8827	23.4838	0.00163989	0.0232141	0_vs_12	ZfpOE	0_vs_12_ZfpOE
Cpm	5964	-1.04977	2.99599	23.4813	0.00164038	0.0232141	0_vs_12	ZfpOE	0_vs_12_ZfpOE
Phactr3	6407	-1.13013	2.24705	23.4789	0.00164087	0.0232141	0_vs_12	ZfpOE	0_vs_12_ZfpOE
Gm43568	1844	-1.34644	1.11876	23.4508	0.00164654	0.0232629	0_vs_12	ZfpOE	0_vs_12_ZfpOE
Gm6616	249	2.59228	-0.55374	23.4321	0.00165034	0.0233009	0_vs_12	ZfpOE	0_vs_12_ZfpOE
Lcmt2	3350	1.09637	2.83802	23.4094	0.00165494	0.0233503	0_vs_12	ZfpOE	0_vs_12_ZfpOE
Elovl6	6431	0.921368	7.96584	23.3734	0.00166229	0.0233957	0_vs_12	ZfpOE	0_vs_12_ZfpOE
Fgfbp1	2263	1.71641	0.392451	23.3643	0.00166416	0.0233957	0_vs_12	ZfpOE	0_vs_12_ZfpOE
Sft2d2	5702	-0.908568	5.75311	23.3606	0.00166493	0.0233957	0_vs_12	ZfpOE	0_vs_12_ZfpOE
Gm47896	662	-3.26755	-1.30181	23.349	0.0016673	0.0233957	0_vs_12	ZfpOE	0_vs_12_ZfpOE
Gm14124	3018	1.70724	4.81069	23.3423	0.00166868	0.0233957	0_vs_12	ZfpOE	0_vs_12_ZfpOE
Kif5c	7142	-0.950271	5.38402	23.3423	0.00166869	0.0233957	0_vs_12	ZfpOE	0_vs_12_ZfpOE
Rab6b	5031	-1.07454	4.47598	23.3422	0.00166871	0.0233957	0_vs_12	ZfpOE	0_vs_12_ZfpOE
Immp2l	1832	-1.35651	1.88754	23.3421	0.00166871	0.0233957	0_vs_12	ZfpOE	0_vs_12_ZfpOE
Mzf1	8278	1.21137	2.34836	23.3419	0.00166876	0.0233957	0_vs_12	ZfpOE	0_vs_12_ZfpOE
AI197445	5747	-3.02789	-1.4873	23.3393	0.00166929	0.0233957	0_vs_12	ZfpOE	0_vs_12_ZfpOE
Ptpn18	6492	-2.03484	1.59897	23.3307	0.00167106	0.0234049	0_vs_12	ZfpOE	0_vs_12_ZfpOE
Gm32856	4824	1.1233	3.17771	23.3218	0.00167291	0.0234098	0_vs_12	ZfpOE	0_vs_12_ZfpOE
Coa4	2627	1.15031	2.76169	23.3132	0.00167468	0.0234098	0_vs_12	ZfpOE	0_vs_12_ZfpOE
Ptpmt1	3684	1.04638	3.31731	23.3128	0.00167476	0.0234098	0_vs_12	ZfpOE	0_vs_12_ZfpOE
Lrp3	4700	-1.4845	1.98093	23.277	0.00168218	0.0234655	0_vs_12	ZfpOE	0_vs_12_ZfpOE
Ctcfl	3217	-1.87338	0.679036	23.261	0.00168551	0.0234655	0_vs_12	ZfpOE	0_vs_12_ZfpOE
Bysl	3854	0.889997	6.52285	23.2578	0.00168619	0.0234655	0_vs_12	ZfpOE	0_vs_12_ZfpOE
Ebf4	3236	-2.28389	1.64348	23.2562	0.00168652	0.0234655	0_vs_12	ZfpOE	0_vs_12_ZfpOE
Ywhae	2568	0.959299	9.93982	23.2523	0.00168732	0.0234655	0_vs_12	ZfpOE	0_vs_12_ZfpOE
Slc16a2	4263	-2.49463	-0.176659	23.2476	0.0016883	0.0234655	0_vs_12	ZfpOE	0_vs_12_ZfpOE
4930402H24Rik	10659	-0.889695	5.22315	23.2449	0.00168887	0.0234655	0_vs_12	ZfpOE	0_vs_12_ZfpOE
Dsc2	5277	-1.29155	2.44979	23.2444	0.00168898	0.0234655	0_vs_12	ZfpOE	0_vs_12_ZfpOE
Fam214a	6637	-1.17986	3.56896	23.2422	0.00168943	0.0234655	0_vs_12	ZfpOE	0_vs_12_ZfpOE
Acta1	1536	3.35973	-1.74334	23.2273	0.00169255	0.0234655	0_vs_12	ZfpOE	0_vs_12_ZfpOE
D630029K05Rik	2717	-3.65915	-1.77174	23.2246	0.00169312	0.0234655	0_vs_12	ZfpOE	0_vs_12_ZfpOE
Hs3st3a1	3939	-2.19536	-0.408361	23.2156	0.001695	0.0234655	0_vs_12	ZfpOE	0_vs_12_ZfpOE
Spef1	2747	1.44344	1.36586	23.2139	0.00169536	0.0234655	0_vs_12	ZfpOE	0_vs_12_ZfpOE
Slc6a8	5210	0.859997	7.56348	23.2138	0.00169538	0.0234655	0_vs_12	ZfpOE	0_vs_12_ZfpOE
Slc38a3	5277	-0.989037	4.45297	23.2097	0.00169624	0.0234655	0_vs_12	ZfpOE	0_vs_12_ZfpOE
Gm10687	3233	-1.68083	0.628176	23.208	0.0016966	0.0234655	0_vs_12	ZfpOE	0_vs_12_ZfpOE
Castor2	7560	-1.06034	3.68156	23.1966	0.00169901	0.023477	0_vs_12	ZfpOE	0_vs_12_ZfpOE
Aldh3b1	2046	-1.62586	1.17068	23.1934	0.00169966	0.023477	0_vs_12	ZfpOE	0_vs_12_ZfpOE
1300017J02Rik	4508	-1.29762	1.90809	23.181	0.00170229	0.0234851	0_vs_12	ZfpOE	0_vs_12_ZfpOE
Sac3d1	1442	1.19063	4.61707	23.1753	0.00170349	0.0234851	0_vs_12	ZfpOE	0_vs_12_ZfpOE
Tmem254b	1869	1.53651	0.839776	23.1743	0.00170369	0.0234851	0_vs_12	ZfpOE	0_vs_12_ZfpOE
Ppid	4638	0.852749	7.65425	23.1695	0.00170472	0.0234851	0_vs_12	ZfpOE	0_vs_12_ZfpOE
Lgals3	1858	1.64402	3.57503	23.1641	0.00170586	0.0234855	0_vs_12	ZfpOE	0_vs_12_ZfpOE
Jag2	6965	-1.19596	5.21666	23.1576	0.00170723	0.0234889	0_vs_12	ZfpOE	0_vs_12_ZfpOE
Bend7	4194	-1.24311	1.77589	23.1464	0.00170961	0.0235026	0_vs_12	ZfpOE	0_vs_12_ZfpOE
Col1a1	6563	-1.23451	2.71712	23.1424	0.00171046	0.0235026	0_vs_12	ZfpOE	0_vs_12_ZfpOE
Nsun2	5737	0.887798	8.45754	23.1268	0.00171378	0.0235216	0_vs_12	ZfpOE	0_vs_12_ZfpOE
2410021H03Rik	764	-2.1817	0.378843	23.1254	0.00171408	0.0235216	0_vs_12	ZfpOE	0_vs_12_ZfpOE
Fam184b	8598	1.52553	0.850932	23.0976	0.00172001	0.0235542	0_vs_12	ZfpOE	0_vs_12_ZfpOE
Mak16	2239	1.054	5.83503	23.0945	0.00172068	0.0235542	0_vs_12	ZfpOE	0_vs_12_ZfpOE
Gm37738	4716	1.50337	0.814938	23.0904	0.00172155	0.0235542	0_vs_12	ZfpOE	0_vs_12_ZfpOE
Gm2027	1629	1.86278	0.686784	23.0894	0.00172176	0.0235542	0_vs_12	ZfpOE	0_vs_12_ZfpOE
Snhg5	3634	0.923678	6.31304	23.088	0.00172206	0.0235542	0_vs_12	ZfpOE	0_vs_12_ZfpOE
Rab34	2385	0.99942	3.69265	23.0719	0.00172552	0.0235662	0_vs_12	ZfpOE	0_vs_12_ZfpOE
Akap5	6824	-1.09779	2.79117	23.0657	0.00172684	0.0235662	0_vs_12	ZfpOE	0_vs_12_ZfpOE
Nobox	2012	-3.60977	-1.80787	23.0638	0.00172725	0.0235662	0_vs_12	ZfpOE	0_vs_12_ZfpOE
Rtn4	6991	0.849944	8.16879	23.0587	0.00172834	0.0235662	0_vs_12	ZfpOE	0_vs_12_ZfpOE
Ankrd31	6208	-1.38844	2.35754	23.0446	0.00173139	0.0235662	0_vs_12	ZfpOE	0_vs_12_ZfpOE
Gm49937	2746	-2.07142	0.292713	23.0421	0.00173193	0.0235662	0_vs_12	ZfpOE	0_vs_12_ZfpOE
Zfp229	5139	1.55839	6.5707	23.0382	0.00173277	0.0235662	0_vs_12	ZfpOE	0_vs_12_ZfpOE
Cdk12	11730	0.967255	6.57049	23.0329	0.0017339	0.0235662	0_vs_12	ZfpOE	0_vs_12_ZfpOE
Magee1	3550	-1.14903	2.67257	23.0325	0.001734	0.0235662	0_vs_12	ZfpOE	0_vs_12_ZfpOE
Eno1	5379	0.918404	10.8635	23.0318	0.00173415	0.0235662	0_vs_12	ZfpOE	0_vs_12_ZfpOE
Degs1	2591	0.904954	6.04973	23.0215	0.00173637	0.0235812	0_vs_12	ZfpOE	0_vs_12_ZfpOE
Ticam1	2992	1.2015	2.03619	23.0052	0.00173991	0.023614	0_vs_12	ZfpOE	0_vs_12_ZfpOE
Cuedc1	5779	-1.54892	2.79096	22.973	0.00174691	0.0236937	0_vs_12	ZfpOE	0_vs_12_ZfpOE
Wnt3	3076	-2.5176	-1.04648	22.9186	0.00175884	0.0238354	0_vs_12	ZfpOE	0_vs_12_ZfpOE
Gm13404	1960	-1.6853	0.875682	22.915	0.00175962	0.0238354	0_vs_12	ZfpOE	0_vs_12_ZfpOE
Smc1b	4047	-1.06211	4.87361	22.902	0.0017625	0.023859	0_vs_12	ZfpOE	0_vs_12_ZfpOE
Pde4c	5592	-1.09382	3.54874	22.8843	0.00176641	0.0238965	0_vs_12	ZfpOE	0_vs_12_ZfpOE
Itpka	1818	0.952645	4.4386	22.8693	0.00176971	0.0239183	0_vs_12	ZfpOE	0_vs_12_ZfpOE
Cgrrf1	3796	-1.20705	1.9513	22.8534	0.00177324	0.0239183	0_vs_12	ZfpOE	0_vs_12_ZfpOE
Chrna5	3126	-1.22221	1.70602	22.8522	0.00177351	0.0239183	0_vs_12	ZfpOE	0_vs_12_ZfpOE
Hnrnpc	4322	0.857969	9.20786	22.8461	0.00177488	0.0239183	0_vs_12	ZfpOE	0_vs_12_ZfpOE
Fggy	5844	-1.06688	2.7088	22.8434	0.00177548	0.0239183	0_vs_12	ZfpOE	0_vs_12_ZfpOE
Vwa3b	5964	1.02767	3.01696	22.8433	0.00177549	0.0239183	0_vs_12	ZfpOE	0_vs_12_ZfpOE
Ngfr	3446	0.918493	5.54442	22.8256	0.00177944	0.0239183	0_vs_12	ZfpOE	0_vs_12_ZfpOE
Rnf43	6558	-1.64114	0.184559	22.8229	0.00178005	0.0239183	0_vs_12	ZfpOE	0_vs_12_ZfpOE
Cend1	1775	3.76435	-1.09136	22.8202	0.00178064	0.0239183	0_vs_12	ZfpOE	0_vs_12_ZfpOE
Ctc1	6797	-0.819414	7.51738	22.8153	0.00178175	0.0239183	0_vs_12	ZfpOE	0_vs_12_ZfpOE
Pcdh17	12991	2.31836	-0.8679	22.8135	0.00178215	0.0239183	0_vs_12	ZfpOE	0_vs_12_ZfpOE
Cdc26	7180	0.866971	5.17002	22.8123	0.00178242	0.0239183	0_vs_12	ZfpOE	0_vs_12_ZfpOE
Zfp771	2009	1.96552	3.93284	22.8081	0.00178335	0.0239183	0_vs_12	ZfpOE	0_vs_12_ZfpOE
Nags	2838	-1.32617	1.39616	22.8055	0.00178394	0.0239183	0_vs_12	ZfpOE	0_vs_12_ZfpOE
Slit2	25433	-1.33141	2.765	22.7977	0.00178569	0.0239231	0_vs_12	ZfpOE	0_vs_12_ZfpOE
Calm1	4706	0.897216	8.42288	22.7922	0.00178692	0.0239231	0_vs_12	ZfpOE	0_vs_12_ZfpOE
Psmd13	3377	0.816269	7.40602	22.7887	0.00178772	0.0239231	0_vs_12	ZfpOE	0_vs_12_ZfpOE
Micall2	4144	-1.19922	2.36739	22.7802	0.00178961	0.0239332	0_vs_12	ZfpOE	0_vs_12_ZfpOE
Rcn1	3196	0.871336	6.85123	22.7667	0.00179266	0.0239587	0_vs_12	ZfpOE	0_vs_12_ZfpOE
Odc1	3405	0.912016	9.98845	22.7535	0.00179564	0.0239833	0_vs_12	ZfpOE	0_vs_12_ZfpOE
Dock10	18267	-1.58782	1.23559	22.7252	0.00180203	0.0240534	0_vs_12	ZfpOE	0_vs_12_ZfpOE
Tdgf1-ps1	513	2.02309	0.130184	22.7047	0.0018067	0.0240601	0_vs_12	ZfpOE	0_vs_12_ZfpOE
Rsl1d1	2258	1.11924	8.25462	22.7042	0.00180681	0.0240601	0_vs_12	ZfpOE	0_vs_12_ZfpOE
Tex19.1	1872	0.935043	6.72834	22.7015	0.00180743	0.0240601	0_vs_12	ZfpOE	0_vs_12_ZfpOE
Mrpl58	3332	0.923857	4.77566	22.7011	0.00180753	0.0240601	0_vs_12	ZfpOE	0_vs_12_ZfpOE
Ncl	10188	0.854937	10.9394	22.6979	0.00180825	0.0240601	0_vs_12	ZfpOE	0_vs_12_ZfpOE
Pear1	6781	-1.69931	0.914096	22.6906	0.00180991	0.0240669	0_vs_12	ZfpOE	0_vs_12_ZfpOE
Cdc6	5229	0.837269	6.35707	22.6698	0.00181467	0.0241149	0_vs_12	ZfpOE	0_vs_12_ZfpOE
mt-Tv	69	6.48308	-2.24544	26.3778	0.00182892	0.0242889	0_vs_12	ZfpOE	0_vs_12_ZfpOE
Ccdc137	3803	0.892609	4.65698	22.5877	0.00183359	0.0243171	0_vs_12	ZfpOE	0_vs_12_ZfpOE
9430002A10Rik	475	3.11092	-1.60787	22.5826	0.00183479	0.0243171	0_vs_12	ZfpOE	0_vs_12_ZfpOE
Gm13223	747	-1.30507	1.20994	22.5818	0.00183495	0.0243171	0_vs_12	ZfpOE	0_vs_12_ZfpOE
Gm16576	5404	-1.70123	1.07905	22.5784	0.00183575	0.0243171	0_vs_12	ZfpOE	0_vs_12_ZfpOE
Col4a6	7973	-2.59053	-1.15572	22.5696	0.00183779	0.0243171	0_vs_12	ZfpOE	0_vs_12_ZfpOE
Gm10244	1141	1.47496	0.77292	22.5688	0.00183798	0.0243171	0_vs_12	ZfpOE	0_vs_12_ZfpOE
Rasgef1b	13805	-1.68219	1.08404	22.5638	0.00183916	0.0243173	0_vs_12	ZfpOE	0_vs_12_ZfpOE
Tmem181a	6548	-0.888144	4.70932	22.5506	0.00184222	0.0243227	0_vs_12	ZfpOE	0_vs_12_ZfpOE
Hspbap1	9423	0.807158	6.53959	22.5481	0.00184282	0.0243227	0_vs_12	ZfpOE	0_vs_12_ZfpOE
Ccna1	1835	-1.72441	0.747892	22.5439	0.00184378	0.0243227	0_vs_12	ZfpOE	0_vs_12_ZfpOE
Gata5	3277	-4.12442	-1.40651	22.5402	0.00184465	0.0243227	0_vs_12	ZfpOE	0_vs_12_ZfpOE
C230035I16Rik	917	-1.659	0.452238	22.5372	0.00184535	0.0243227	0_vs_12	ZfpOE	0_vs_12_ZfpOE
Spag4	4831	-1.62087	0.642429	22.5248	0.00184826	0.0243423	0_vs_12	ZfpOE	0_vs_12_ZfpOE
Rbm20	6790	-1.02935	3.23368	22.521	0.00184915	0.0243423	0_vs_12	ZfpOE	0_vs_12_ZfpOE
Slc7a14	9829	-2.4076	-0.983532	22.5045	0.00185301	0.0243779	0_vs_12	ZfpOE	0_vs_12_ZfpOE
Egr2	3398	-2.86652	-1.35048	22.4834	0.00185799	0.0244195	0_vs_12	ZfpOE	0_vs_12_ZfpOE
Nfyc	2942	0.883884	5.84887	22.4813	0.0018585	0.0244195	0_vs_12	ZfpOE	0_vs_12_ZfpOE
Aatk	7159	-2.05239	1.49816	22.4635	0.0018627	0.0244595	0_vs_12	ZfpOE	0_vs_12_ZfpOE
Gucy1b1	3927	-1.55587	0.947085	22.4544	0.00186486	0.0244672	0_vs_12	ZfpOE	0_vs_12_ZfpOE
Cavin1	3587	1.05561	6.45775	22.4512	0.00186562	0.0244672	0_vs_12	ZfpOE	0_vs_12_ZfpOE
C2cd2	7767	-0.93389	3.92336	22.4392	0.00186845	0.0244789	0_vs_12	ZfpOE	0_vs_12_ZfpOE
Mvb12b	8741	-1.38229	3.68581	22.4364	0.00186912	0.0244789	0_vs_12	ZfpOE	0_vs_12_ZfpOE
Mkln1os	2944	-4.09132	-1.43338	22.4288	0.00187093	0.0244789	0_vs_12	ZfpOE	0_vs_12_ZfpOE
2810039B14Rik	6418	-1.15739	2.02629	22.4278	0.00187117	0.0244789	0_vs_12	ZfpOE	0_vs_12_ZfpOE
Hsh2d	1824	2.04547	-0.339267	22.3828	0.00188192	0.0245838	0_vs_12	ZfpOE	0_vs_12_ZfpOE
Apba1	6885	-1.51474	1.47007	22.3794	0.00188273	0.0245838	0_vs_12	ZfpOE	0_vs_12_ZfpOE
Rpp14	2401	0.864599	5.75462	22.378	0.00188308	0.0245838	0_vs_12	ZfpOE	0_vs_12_ZfpOE
Gas2l1	6100	1.3073	5.20269	22.3701	0.00188498	0.0245838	0_vs_12	ZfpOE	0_vs_12_ZfpOE
Zfp641	4288	-2.74029	-0.728312	22.3699	0.00188503	0.0245838	0_vs_12	ZfpOE	0_vs_12_ZfpOE
Slc1a7	3360	-2.93249	-0.310647	22.3631	0.00188665	0.0245897	0_vs_12	ZfpOE	0_vs_12_ZfpOE
Osbpl1a	7787	-0.913673	5.77262	22.3528	0.00188914	0.0246068	0_vs_12	ZfpOE	0_vs_12_ZfpOE
Kcnq1ot1	93092	-1.40373	4.20033	22.3444	0.00189116	0.0246179	0_vs_12	ZfpOE	0_vs_12_ZfpOE
Spr	3545	1.18573	5.79636	22.3303	0.00189457	0.024647	0_vs_12	ZfpOE	0_vs_12_ZfpOE
Cars	6583	-0.821164	7.72543	22.2871	0.00190505	0.024768	0_vs_12	ZfpOE	0_vs_12_ZfpOE
Srsf6	4810	0.901567	8.64076	22.2554	0.00191279	0.0248349	0_vs_12	ZfpOE	0_vs_12_ZfpOE
mt-Th	67	1.59763	2.25895	22.2524	0.00191353	0.0248349	0_vs_12	ZfpOE	0_vs_12_ZfpOE
Fn1	11685	-0.845859	9.42352	22.2516	0.00191374	0.0248349	0_vs_12	ZfpOE	0_vs_12_ZfpOE
Gm27234	581	1.17551	1.9852	22.2351	0.00191778	0.0248671	0_vs_12	ZfpOE	0_vs_12_ZfpOE
Kl	9328	-4.41722	-1.8819	22.2318	0.00191859	0.0248671	0_vs_12	ZfpOE	0_vs_12_ZfpOE
Eno1b	1877	0.915124	8.62342	22.2207	0.00192131	0.0248871	0_vs_12	ZfpOE	0_vs_12_ZfpOE
Mrgprd	3144	3.00709	-1.42685	22.2127	0.00192329	0.0248974	0_vs_12	ZfpOE	0_vs_12_ZfpOE
Hexim1	3495	0.845989	6.33368	22.192	0.00192839	0.0249228	0_vs_12	ZfpOE	0_vs_12_ZfpOE
Atp5md	2755	0.901999	6.49351	22.1874	0.00192953	0.0249228	0_vs_12	ZfpOE	0_vs_12_ZfpOE
Pax5	8853	-2.31081	-0.92442	22.1744	0.00193275	0.0249228	0_vs_12	ZfpOE	0_vs_12_ZfpOE
Cxcl16	3021	-1.22699	1.89881	22.1737	0.00193293	0.0249228	0_vs_12	ZfpOE	0_vs_12_ZfpOE
Kdm2b	10869	0.806214	6.99538	22.1729	0.00193314	0.0249228	0_vs_12	ZfpOE	0_vs_12_ZfpOE
Sdk1	11087	-1.60722	0.511193	22.1698	0.00193392	0.0249228	0_vs_12	ZfpOE	0_vs_12_ZfpOE
Nxpe2	4102	-6.46876	-2.17351	25.8203	0.0019341	0.0249228	0_vs_12	ZfpOE	0_vs_12_ZfpOE
Tmem167	10807	1.00137	5.97211	22.1643	0.00193526	0.0249228	0_vs_12	ZfpOE	0_vs_12_ZfpOE
Tatdn2	3548	0.928391	5.30893	22.1617	0.00193593	0.0249228	0_vs_12	ZfpOE	0_vs_12_ZfpOE
Rab3d	4196	-1.00414	3.70842	22.1472	0.00193951	0.0249424	0_vs_12	ZfpOE	0_vs_12_ZfpOE
Mospd3	1839	1.40874	4.7484	22.146	0.00193982	0.0249424	0_vs_12	ZfpOE	0_vs_12_ZfpOE
Pomgnt1	5463	0.873947	5.16673	22.1397	0.0019414	0.0249469	0_vs_12	ZfpOE	0_vs_12_ZfpOE
Cacng5	3834	-1.64059	0.184243	22.1351	0.00194254	0.0249469	0_vs_12	ZfpOE	0_vs_12_ZfpOE
Zfp280b	5224	0.786101	7.3243	22.1219	0.00194585	0.0249741	0_vs_12	ZfpOE	0_vs_12_ZfpOE
Lrat	5351	-2.61915	-1.13374	22.1134	0.00194798	0.0249863	0_vs_12	ZfpOE	0_vs_12_ZfpOE
Top1mt	2043	-1.01374	4.27422	22.0748	0.00195767	0.0250892	0_vs_12	ZfpOE	0_vs_12_ZfpOE
Ptgfrn	10464	0.79321	6.78863	22.0719	0.0019584	0.0250892	0_vs_12	ZfpOE	0_vs_12_ZfpOE
Utp20	10199	1.09576	7.94157	22.0651	0.00196013	0.0250961	0_vs_12	ZfpOE	0_vs_12_ZfpOE
Ace3	2214	-3.3496	-0.969346	22.0511	0.00196367	0.0251252	0_vs_12	ZfpOE	0_vs_12_ZfpOE
Tmem251	3367	1.00711	2.98503	22.0386	0.00196683	0.0251359	0_vs_12	ZfpOE	0_vs_12_ZfpOE
Cybrd1	5339	-1.52883	0.454763	22.0222	0.00197101	0.0251567	0_vs_12	ZfpOE	0_vs_12_ZfpOE
Padi3	3447	-1.32918	2.48696	22.0199	0.00197159	0.0251567	0_vs_12	ZfpOE	0_vs_12_ZfpOE
Zfp267	6800	1.18959	4.68632	22.0181	0.00197204	0.0251567	0_vs_12	ZfpOE	0_vs_12_ZfpOE
Mroh1	16468	-0.80789	6.18689	21.9996	0.00197676	0.0251965	0_vs_12	ZfpOE	0_vs_12_ZfpOE
Neurl1b	6331	-1.56265	1.66661	21.996	0.00197769	0.0251965	0_vs_12	ZfpOE	0_vs_12_ZfpOE
Gm20703	385	-1.30499	1.33675	21.9918	0.00197876	0.0251965	0_vs_12	ZfpOE	0_vs_12_ZfpOE
Drosha	5935	0.797262	7.70021	21.9704	0.00198422	0.0252359	0_vs_12	ZfpOE	0_vs_12_ZfpOE
1700125H20Rik	995	-3.23545	-1.32644	21.9689	0.00198461	0.0252359	0_vs_12	ZfpOE	0_vs_12_ZfpOE
Abat	7748	-1.18915	1.83274	21.9657	0.00198545	0.0252359	0_vs_12	ZfpOE	0_vs_12_ZfpOE
Tnfrsf8	3459	1.08938	3.06451	21.9565	0.0019878	0.0252453	0_vs_12	ZfpOE	0_vs_12_ZfpOE
Adra2b	4014	-1.23834	1.55158	21.9534	0.00198859	0.0252453	0_vs_12	ZfpOE	0_vs_12_ZfpOE
2500004C02Rik	2147	1.64947	0.407134	21.9471	0.00199022	0.0252507	0_vs_12	ZfpOE	0_vs_12_ZfpOE
Eldr	2426	-1.44379	1.38858	21.9422	0.00199149	0.0252516	0_vs_12	ZfpOE	0_vs_12_ZfpOE
Tram1l1	3889	-1.19007	1.62667	21.9204	0.00199711	0.0253075	0_vs_12	ZfpOE	0_vs_12_ZfpOE
Aldh1a3	4617	-1.41794	0.732633	21.9069	0.00200061	0.0253151	0_vs_12	ZfpOE	0_vs_12_ZfpOE
Tdpoz2	1145	3.10816	-0.769933	21.9054	0.00200101	0.0253151	0_vs_12	ZfpOE	0_vs_12_ZfpOE
Tbc1d13	4719	0.821744	7.1053	21.9042	0.00200132	0.0253151	0_vs_12	ZfpOE	0_vs_12_ZfpOE
Amd2	3218	1.05948	4.83729	21.8913	0.00200465	0.0253421	0_vs_12	ZfpOE	0_vs_12_ZfpOE
Nxnl1	2730	-1.85618	-0.126702	21.8733	0.00200934	0.0253861	0_vs_12	ZfpOE	0_vs_12_ZfpOE
Gm14286	464	-1.25925	1.98638	21.8644	0.00201166	0.0253904	0_vs_12	ZfpOE	0_vs_12_ZfpOE
Zadh2	3540	-1.23201	2.72077	21.8628	0.0020121	0.0253904	0_vs_12	ZfpOE	0_vs_12_ZfpOE
Adamts17	7764	-1.66164	1.56574	21.8512	0.00201512	0.0254005	0_vs_12	ZfpOE	0_vs_12_ZfpOE
Shd	2574	-2.21507	-0.566253	21.8505	0.00201531	0.0254005	0_vs_12	ZfpOE	0_vs_12_ZfpOE
Csdc2	4623	-1.75553	0.525464	21.8417	0.00201761	0.0254141	0_vs_12	ZfpOE	0_vs_12_ZfpOE
Gpat2	2628	-1.00106	4.63967	21.8143	0.00202481	0.0254895	0_vs_12	ZfpOE	0_vs_12_ZfpOE
Tmprss9	3812	-2.57989	-0.850806	21.8067	0.0020268	0.0254993	0_vs_12	ZfpOE	0_vs_12_ZfpOE
Tcaf1	9638	-0.999782	3.23101	21.77	0.00203651	0.0256062	0_vs_12	ZfpOE	0_vs_12_ZfpOE
Srr	4560	-1.10869	2.22555	21.7597	0.00203924	0.0256252	0_vs_12	ZfpOE	0_vs_12_ZfpOE
Fam83a	3171	-2.49852	-0.661722	21.7544	0.00204066	0.0256278	0_vs_12	ZfpOE	0_vs_12_ZfpOE
Gm21781	4838	-0.971956	4.72248	21.7349	0.00204583	0.0256529	0_vs_12	ZfpOE	0_vs_12_ZfpOE
Dmrtc1c2	1637	-1.16235	2.44355	21.7335	0.00204621	0.0256529	0_vs_12	ZfpOE	0_vs_12_ZfpOE
Tnfrsf25	2277	1.47302	1.0502	21.7331	0.00204633	0.0256529	0_vs_12	ZfpOE	0_vs_12_ZfpOE
BC051142	4073	-2.31047	-0.924579	21.7254	0.00204837	0.0256633	0_vs_12	ZfpOE	0_vs_12_ZfpOE
Stx1b	4802	-1.15945	3.54938	21.718	0.00205035	0.0256707	0_vs_12	ZfpOE	0_vs_12_ZfpOE
Galnt16	8047	-1.03494	3.02026	21.7106	0.00205235	0.0256707	0_vs_12	ZfpOE	0_vs_12_ZfpOE
Iglon5	2622	-1.32137	2.16726	21.7095	0.00205263	0.0256707	0_vs_12	ZfpOE	0_vs_12_ZfpOE
Gm49584	670	-1.57104	0.354525	21.6732	0.00206238	0.0257773	0_vs_12	ZfpOE	0_vs_12_ZfpOE
Col23a1	5736	-2.09894	0.571022	21.6287	0.00207442	0.0259124	0_vs_12	ZfpOE	0_vs_12_ZfpOE
Plat	6241	-2.13125	0.0800847	21.6054	0.00208077	0.025954	0_vs_12	ZfpOE	0_vs_12_ZfpOE
Sltm	11276	0.784254	6.64642	21.5905	0.00208484	0.025954	0_vs_12	ZfpOE	0_vs_12_ZfpOE
Ncoa5	4383	0.917424	5.70332	21.5841	0.00208657	0.025954	0_vs_12	ZfpOE	0_vs_12_ZfpOE
Tmem8b	5603	-0.975729	3.35254	21.5799	0.00208772	0.025954	0_vs_12	ZfpOE	0_vs_12_ZfpOE
Arhgef40	10366	-1.29778	3.60974	21.577	0.00208852	0.025954	0_vs_12	ZfpOE	0_vs_12_ZfpOE
Leng8	6395	-1.08568	7.83935	21.5758	0.00208887	0.025954	0_vs_12	ZfpOE	0_vs_12_ZfpOE
Fam114a1	2976	-1.09364	2.48386	21.5753	0.00208899	0.025954	0_vs_12	ZfpOE	0_vs_12_ZfpOE
Coa3	886	0.91494	4.62962	21.5731	0.0020896	0.025954	0_vs_12	ZfpOE	0_vs_12_ZfpOE
Foxl2os	3315	-3.91975	-1.1156	21.5721	0.00208987	0.025954	0_vs_12	ZfpOE	0_vs_12_ZfpOE
Mrps16	2875	0.954619	5.14802	21.5713	0.0020901	0.025954	0_vs_12	ZfpOE	0_vs_12_ZfpOE
Gm40849	603	-1.4276	1.24614	21.5619	0.00209266	0.0259608	0_vs_12	ZfpOE	0_vs_12_ZfpOE
Zfp982	1488	1.26464	4.13412	21.5576	0.00209386	0.0259608	0_vs_12	ZfpOE	0_vs_12_ZfpOE
Gstz1	5088	-0.896763	4.59518	21.5544	0.00209474	0.0259608	0_vs_12	ZfpOE	0_vs_12_ZfpOE
Gm6673	700	4.58024	-1.93056	21.5496	0.00209605	0.0259608	0_vs_12	ZfpOE	0_vs_12_ZfpOE
Gm5225	508	-1.24024	1.66216	21.5468	0.00209682	0.0259608	0_vs_12	ZfpOE	0_vs_12_ZfpOE
Rasgrf1	11063	-3.69922	0.670402	21.5406	0.00209852	0.0259665	0_vs_12	ZfpOE	0_vs_12_ZfpOE
Fam189a2	2886	-1.4643	2.54977	21.5159	0.00210534	0.0260282	0_vs_12	ZfpOE	0_vs_12_ZfpOE
Rnf130	8233	-0.908265	4.60938	21.4985	0.00211018	0.0260282	0_vs_12	ZfpOE	0_vs_12_ZfpOE
Fiz1	3785	1.11943	6.00479	21.4965	0.00211073	0.0260282	0_vs_12	ZfpOE	0_vs_12_ZfpOE
Stk35	6195	0.79029	6.58926	21.4944	0.00211131	0.0260282	0_vs_12	ZfpOE	0_vs_12_ZfpOE
Wdfy4	10552	-1.70655	0.192591	21.4931	0.00211167	0.0260282	0_vs_12	ZfpOE	0_vs_12_ZfpOE
Clpp	1223	1.0171	5.92445	21.4907	0.00211232	0.0260282	0_vs_12	ZfpOE	0_vs_12_ZfpOE
Umodl1	5193	-6.40504	-2.22048	24.9551	0.00211366	0.0260282	0_vs_12	ZfpOE	0_vs_12_ZfpOE
Gm5976	996	1.43454	1.37346	21.4834	0.00211436	0.0260282	0_vs_12	ZfpOE	0_vs_12_ZfpOE
Kif21b	12184	-0.885467	6.11893	21.4824	0.00211465	0.0260282	0_vs_12	ZfpOE	0_vs_12_ZfpOE
Cyp51	4415	0.935212	6.69992	21.4703	0.00211802	0.0260545	0_vs_12	ZfpOE	0_vs_12_ZfpOE
Scel	2503	-2.74323	-1.22567	21.4611	0.00212059	0.0260677	0_vs_12	ZfpOE	0_vs_12_ZfpOE
Eftud2	8395	0.794284	8.26638	21.4466	0.00212464	0.0260677	0_vs_12	ZfpOE	0_vs_12_ZfpOE
Rab40b	2008	-2.43751	-0.708628	21.4439	0.00212541	0.0260677	0_vs_12	ZfpOE	0_vs_12_ZfpOE
Gm48643	370	1.33396	1.75792	21.4431	0.00212561	0.0260677	0_vs_12	ZfpOE	0_vs_12_ZfpOE
Cyb5b	4374	0.845337	7.57931	21.4317	0.00212882	0.0260677	0_vs_12	ZfpOE	0_vs_12_ZfpOE
Enthd1	2236	-2.02715	-0.243167	21.4313	0.00212893	0.0260677	0_vs_12	ZfpOE	0_vs_12_ZfpOE
Prps1l3	1720	0.853704	5.91404	21.4286	0.00212968	0.0260677	0_vs_12	ZfpOE	0_vs_12_ZfpOE
Dpyd	8884	-3.17273	-1.11176	21.4278	0.0021299	0.0260677	0_vs_12	ZfpOE	0_vs_12_ZfpOE
Pfn1	2405	1.31059	8.36182	21.4266	0.00213026	0.0260677	0_vs_12	ZfpOE	0_vs_12_ZfpOE
Podn	4270	-1.68505	0.439059	21.4126	0.00213418	0.0261006	0_vs_12	ZfpOE	0_vs_12_ZfpOE
Cdh6	9024	-2.17769	-0.793704	21.4065	0.0021359	0.0261053	0_vs_12	ZfpOE	0_vs_12_ZfpOE
Prmt1	3425	0.819264	8.67428	21.3976	0.00213842	0.0261053	0_vs_12	ZfpOE	0_vs_12_ZfpOE
3830432H09Rik	2637	2.2238	-0.738806	21.3942	0.00213938	0.0261053	0_vs_12	ZfpOE	0_vs_12_ZfpOE
Prkg1	11036	-2.74283	-1.22584	21.3917	0.00214008	0.0261053	0_vs_12	ZfpOE	0_vs_12_ZfpOE
Gm42500	517	2.75594	-1.39917	21.3892	0.00214078	0.0261053	0_vs_12	ZfpOE	0_vs_12_ZfpOE
Gm4430	2984	1.20766	1.63955	21.3778	0.00214402	0.0261229	0_vs_12	ZfpOE	0_vs_12_ZfpOE
Srxn1	2820	0.82197	5.54697	21.3753	0.0021447	0.0261229	0_vs_12	ZfpOE	0_vs_12_ZfpOE
Lsmem2	1653	2.1169	-0.285987	21.3637	0.002148	0.0261479	0_vs_12	ZfpOE	0_vs_12_ZfpOE
Pknox2	10335	-1.23914	1.30512	21.3537	0.00215085	0.0261675	0_vs_12	ZfpOE	0_vs_12_ZfpOE
Akr1b3	8384	0.804966	8.17879	21.3366	0.00215573	0.0262104	0_vs_12	ZfpOE	0_vs_12_ZfpOE
Bhlhe40	4705	-0.941322	4.47372	21.3325	0.00215688	0.0262104	0_vs_12	ZfpOE	0_vs_12_ZfpOE
Capn12	4770	-1.84281	-0.0302092	21.3241	0.00215928	0.0262245	0_vs_12	ZfpOE	0_vs_12_ZfpOE
Tmem52	1157	-2.09352	-0.0628529	21.3051	0.00216472	0.0262679	0_vs_12	ZfpOE	0_vs_12_ZfpOE
U2af1	2598	0.952478	7.64635	21.3025	0.00216547	0.0262679	0_vs_12	ZfpOE	0_vs_12_ZfpOE
Ldc1	2314	-1.53002	0.686508	21.2985	0.00216661	0.0262679	0_vs_12	ZfpOE	0_vs_12_ZfpOE
Trmt44	5154	1.04941	3.60038	21.2875	0.00216978	0.0262815	0_vs_12	ZfpOE	0_vs_12_ZfpOE
Utp3	1629	1.07863	5.92323	21.2859	0.00217022	0.0262815	0_vs_12	ZfpOE	0_vs_12_ZfpOE
1700007J10Rik	1298	-1.70402	-0.0806425	21.2719	0.00217426	0.0263152	0_vs_12	ZfpOE	0_vs_12_ZfpOE
Gm17232	453	1.66972	0.393107	21.2558	0.00217892	0.0263564	0_vs_12	ZfpOE	0_vs_12_ZfpOE
Utp15	5847	0.931936	6.63112	21.2507	0.00218038	0.0263589	0_vs_12	ZfpOE	0_vs_12_ZfpOE
Hspb11	2071	-1.30711	1.6616	21.2433	0.00218252	0.0263627	0_vs_12	ZfpOE	0_vs_12_ZfpOE
Emid1	2890	-1.62261	2.37044	21.2335	0.00218538	0.0263627	0_vs_12	ZfpOE	0_vs_12_ZfpOE
Fastkd2	5873	1.06987	5.5527	21.2326	0.00218563	0.0263627	0_vs_12	ZfpOE	0_vs_12_ZfpOE
B3gnt3	3055	1.21107	2.33718	21.2323	0.00218571	0.0263627	0_vs_12	ZfpOE	0_vs_12_ZfpOE
Fam189a1	5303	-1.64556	0.661124	21.1891	0.0021983	0.0264664	0_vs_12	ZfpOE	0_vs_12_ZfpOE
Tjp3	3714	-1.20896	4.0945	21.1889	0.00219837	0.0264664	0_vs_12	ZfpOE	0_vs_12_ZfpOE
Nom1	9232	0.817012	5.797	21.1882	0.00219857	0.0264664	0_vs_12	ZfpOE	0_vs_12_ZfpOE
Ppp1r7	10495	0.939338	6.2689	21.1856	0.00219934	0.0264664	0_vs_12	ZfpOE	0_vs_12_ZfpOE
Slc6a7	3444	-1.16507	2.905	21.1765	0.00220199	0.0264759	0_vs_12	ZfpOE	0_vs_12_ZfpOE
Dgcr8	7696	0.953264	6.08297	21.1743	0.00220265	0.0264759	0_vs_12	ZfpOE	0_vs_12_ZfpOE
Car2	2422	0.831429	5.23887	21.163	0.00220595	0.0264852	0_vs_12	ZfpOE	0_vs_12_ZfpOE
Lfng	2505	-1.45439	2.10968	21.1572	0.00220766	0.0264906	0_vs_12	ZfpOE	0_vs_12_ZfpOE
Tmem98	1633	-1.0024	2.94708	21.1494	0.00220995	0.0264909	0_vs_12	ZfpOE	0_vs_12_ZfpOE
Tlr6	3727	-3.05597	-1.20299	21.1486	0.0022102	0.0264909	0_vs_12	ZfpOE	0_vs_12_ZfpOE
Gm37249	2869	-1.25763	1.19325	21.1337	0.00221457	0.0265281	0_vs_12	ZfpOE	0_vs_12_ZfpOE
Ngdn	1483	1.03063	5.59222	21.1229	0.00221777	0.0265389	0_vs_12	ZfpOE	0_vs_12_ZfpOE
2022-03-05	2408	-0.774209	7.20611	21.1203	0.00221854	0.0265389	0_vs_12	ZfpOE	0_vs_12_ZfpOE
Ddx6	8035	0.900563	8.2816	21.1179	0.00221925	0.0265389	0_vs_12	ZfpOE	0_vs_12_ZfpOE
Gm45477	5498	2.25588	0.161095	21.0974	0.00222534	0.0265965	0_vs_12	ZfpOE	0_vs_12_ZfpOE
Arrdc3	6266	1.01183	5.91945	21.0742	0.00223222	0.0266637	0_vs_12	ZfpOE	0_vs_12_ZfpOE
Ttc4	3568	0.83112	6.05962	21.0686	0.00223392	0.0266687	0_vs_12	ZfpOE	0_vs_12_ZfpOE
Zfhx3	20976	-1.0053	4.71337	21.0445	0.00224112	0.026722	0_vs_12	ZfpOE	0_vs_12_ZfpOE
Gm6308	313	3.56704	-2.0158	21.0377	0.00224315	0.026722	0_vs_12	ZfpOE	0_vs_12_ZfpOE
Slc4a1	4891	-1.49189	0.548026	21.0358	0.00224372	0.026722	0_vs_12	ZfpOE	0_vs_12_ZfpOE
Sim1	8621	-3.10274	-1.43138	21.0335	0.00224442	0.026722	0_vs_12	ZfpOE	0_vs_12_ZfpOE
Grn	3474	-0.802769	7.34087	21.0324	0.00224473	0.026722	0_vs_12	ZfpOE	0_vs_12_ZfpOE
Hoxc4	2568	-1.64228	0.185486	21.0175	0.00224921	0.026744	0_vs_12	ZfpOE	0_vs_12_ZfpOE
Ncbp1	3386	0.855067	6.99925	21.0155	0.00224983	0.026744	0_vs_12	ZfpOE	0_vs_12_ZfpOE
Timm21	3722	0.979381	4.62222	21.0099	0.0022515	0.026744	0_vs_12	ZfpOE	0_vs_12_ZfpOE
Nop2	2772	0.906299	7.3214	21.0076	0.00225221	0.026744	0_vs_12	ZfpOE	0_vs_12_ZfpOE
Tmem41b	5872	0.961275	5.93512	21	0.00225451	0.026744	0_vs_12	ZfpOE	0_vs_12_ZfpOE
Wnk2	8481	-1.00832	3.72903	20.997	0.00225541	0.026744	0_vs_12	ZfpOE	0_vs_12_ZfpOE
4930453N24Rik	5948	1.03148	5.61433	20.9967	0.00225549	0.026744	0_vs_12	ZfpOE	0_vs_12_ZfpOE
Cks1b	1126	0.855876	6.34246	20.9901	0.00225749	0.0267526	0_vs_12	ZfpOE	0_vs_12_ZfpOE
Plxna2	17174	-1.13451	3.76576	20.9692	0.00226381	0.0268125	0_vs_12	ZfpOE	0_vs_12_ZfpOE
Pik3r4	9660	0.782678	6.36662	20.9612	0.00226626	0.0268263	0_vs_12	ZfpOE	0_vs_12_ZfpOE
Mak	7592	-0.976495	3.15472	20.9436	0.0022716	0.0268553	0_vs_12	ZfpOE	0_vs_12_ZfpOE
Serpinb6a	5409	0.834345	5.89989	20.9435	0.00227164	0.0268553	0_vs_12	ZfpOE	0_vs_12_ZfpOE
Phtf1	7294	0.946323	4.49076	20.9405	0.00227254	0.0268553	0_vs_12	ZfpOE	0_vs_12_ZfpOE
Zdhhc24	2916	-1.05944	4.82727	20.9348	0.0022743	0.0268611	0_vs_12	ZfpOE	0_vs_12_ZfpOE
Zfp933	4270	1.28577	2.85011	20.9298	0.00227581	0.0268638	0_vs_12	ZfpOE	0_vs_12_ZfpOE
Syne1	40491	-1.08238	3.92507	20.9156	0.00228015	0.0268999	0_vs_12	ZfpOE	0_vs_12_ZfpOE
2200002D01Rik	1564	1.02032	3.13222	20.9066	0.00228293	0.0269082	0_vs_12	ZfpOE	0_vs_12_ZfpOE
Zcchc18	4876	-1.04358	2.55757	20.8989	0.00228528	0.0269082	0_vs_12	ZfpOE	0_vs_12_ZfpOE
Cwc22	6822	0.856995	6.28596	20.8988	0.00228531	0.0269082	0_vs_12	ZfpOE	0_vs_12_ZfpOE
Hnrnph2	4369	0.779864	6.68904	20.8948	0.00228656	0.0269082	0_vs_12	ZfpOE	0_vs_12_ZfpOE
Ywhag	5500	0.792394	9.13323	20.8925	0.00228726	0.0269082	0_vs_12	ZfpOE	0_vs_12_ZfpOE
Sept3	8319	-0.897417	4.5681	20.8875	0.00228879	0.0269112	0_vs_12	ZfpOE	0_vs_12_ZfpOE
Gm9860	3653	-1.23288	1.84271	20.8766	0.00229215	0.0269356	0_vs_12	ZfpOE	0_vs_12_ZfpOE
Hfm1	6687	-1.23919	2.61876	20.8593	0.00229749	0.0269833	0_vs_12	ZfpOE	0_vs_12_ZfpOE
Scube1	9829	-1.35237	1.03086	20.847	0.0023013	0.0269994	0_vs_12	ZfpOE	0_vs_12_ZfpOE
Chst5	2182	2.14806	-0.135776	20.8466	0.00230143	0.0269994	0_vs_12	ZfpOE	0_vs_12_ZfpOE
Kpnb1	6590	0.842406	10.0232	20.8313	0.00230616	0.0270398	0_vs_12	ZfpOE	0_vs_12_ZfpOE
Gm29093	409	1.29858	1.0313	20.8229	0.00230879	0.0270473	0_vs_12	ZfpOE	0_vs_12_ZfpOE
Ubxn1	3047	1.01931	7.26208	20.821	0.00230937	0.0270473	0_vs_12	ZfpOE	0_vs_12_ZfpOE
Ubxn2a	2820	0.840994	6.47352	20.8127	0.00231196	0.0270626	0_vs_12	ZfpOE	0_vs_12_ZfpOE
Zfp418	5347	1.02208	2.63767	20.8039	0.0023147	0.0270795	0_vs_12	ZfpOE	0_vs_12_ZfpOE
Ttc30a1	3721	1.14386	2.55269	20.7987	0.00231634	0.0270809	0_vs_12	ZfpOE	0_vs_12_ZfpOE
Nmnat2	5781	-0.810061	5.61668	20.7948	0.00231755	0.0270809	0_vs_12	ZfpOE	0_vs_12_ZfpOE
Car5b	6354	-1.26624	1.58287	20.7912	0.00231868	0.0270809	0_vs_12	ZfpOE	0_vs_12_ZfpOE
Crnde	2017	-1.25058	1.38595	20.7839	0.00232095	0.0270819	0_vs_12	ZfpOE	0_vs_12_ZfpOE
Elp5	2294	0.81633	5.87738	20.7827	0.00232134	0.0270819	0_vs_12	ZfpOE	0_vs_12_ZfpOE
Gpr143	1995	-2.46089	-1.0891	20.7735	0.00232421	0.0271004	0_vs_12	ZfpOE	0_vs_12_ZfpOE
Bphl	2945	-0.906367	3.85203	20.7605	0.00232832	0.0271331	0_vs_12	ZfpOE	0_vs_12_ZfpOE
Stxbp1	4997	-0.849152	5.3592	20.7482	0.00233219	0.0271632	0_vs_12	ZfpOE	0_vs_12_ZfpOE
Pnmal2	4147	-1.55506	1.42347	20.7363	0.00233593	0.0271917	0_vs_12	ZfpOE	0_vs_12_ZfpOE
Flot2	2740	-0.923116	5.63541	20.7272	0.00233881	0.0272007	0_vs_12	ZfpOE	0_vs_12_ZfpOE
Klf14	3056	-2.32568	-1.04527	20.7257	0.00233929	0.0272007	0_vs_12	ZfpOE	0_vs_12_ZfpOE
Gng12	4727	-0.893982	5.61003	20.7034	0.00234635	0.0272678	0_vs_12	ZfpOE	0_vs_12_ZfpOE
Ptbp1	4740	0.836779	8.88745	20.6967	0.00234848	0.0272774	0_vs_12	ZfpOE	0_vs_12_ZfpOE
Rxra	6303	0.91503	4.94255	20.6917	0.00235009	0.027281	0_vs_12	ZfpOE	0_vs_12_ZfpOE
Aard	1348	0.866327	4.89422	20.68	0.00235382	0.0273016	0_vs_12	ZfpOE	0_vs_12_ZfpOE
Nell2	4670	-0.921861	4.43957	20.6774	0.00235465	0.0273016	0_vs_12	ZfpOE	0_vs_12_ZfpOE
Gabrp	3377	-1.2097	3.98984	20.6737	0.00235583	0.0273016	0_vs_12	ZfpOE	0_vs_12_ZfpOE
Aass	3817	-1.31585	0.965722	20.6698	0.00235706	0.0273016	0_vs_12	ZfpOE	0_vs_12_ZfpOE
Abcc8	8090	-0.907118	3.7853	20.6529	0.00236248	0.0273359	0_vs_12	ZfpOE	0_vs_12_ZfpOE
F5	7430	-1.4899	1.91566	20.6525	0.00236262	0.0273359	0_vs_12	ZfpOE	0_vs_12_ZfpOE
Myo15	13037	-1.55649	0.70464	20.6354	0.0023681	0.0273426	0_vs_12	ZfpOE	0_vs_12_ZfpOE
Gm12973	607	-6.33839	-2.26905	23.8809	0.00236853	0.0273426	0_vs_12	ZfpOE	0_vs_12_ZfpOE
Gnb4	12692	-1.05732	3.04988	20.63	0.00236983	0.0273426	0_vs_12	ZfpOE	0_vs_12_ZfpOE
Snora57	148	1.61816	1.23917	20.6283	0.00237038	0.0273426	0_vs_12	ZfpOE	0_vs_12_ZfpOE
Lrrc3	4296	-1.22257	2.36271	20.6274	0.00237068	0.0273426	0_vs_12	ZfpOE	0_vs_12_ZfpOE
Jagn1	3412	0.916051	5.03028	20.6242	0.00237169	0.0273426	0_vs_12	ZfpOE	0_vs_12_ZfpOE
Usp44	4032	-0.917751	4.30839	20.6189	0.00237342	0.0273426	0_vs_12	ZfpOE	0_vs_12_ZfpOE
Nectin4	3746	-1.38367	1.92928	20.6183	0.0023736	0.0273426	0_vs_12	ZfpOE	0_vs_12_ZfpOE
Bok	1840	1.44931	3.31317	20.6124	0.0023755	0.0273494	0_vs_12	ZfpOE	0_vs_12_ZfpOE
Faim2	12520	-1.32824	1.98047	20.6015	0.00237902	0.0273716	0_vs_12	ZfpOE	0_vs_12_ZfpOE
Phf5a	2166	0.835561	6.59661	20.5984	0.00238003	0.0273716	0_vs_12	ZfpOE	0_vs_12_ZfpOE
Fgf18	1187	2.03195	0.566873	20.5926	0.0023819	0.0273727	0_vs_12	ZfpOE	0_vs_12_ZfpOE
Man2c1os	2157	1.71335	0.182998	20.5883	0.0023833	0.0273727	0_vs_12	ZfpOE	0_vs_12_ZfpOE
9230112E08Rik	3352	-1.45704	1.28589	20.5861	0.00238403	0.0273727	0_vs_12	ZfpOE	0_vs_12_ZfpOE
Mxra7	2391	-1.65376	4.16146	20.5787	0.00238641	0.0273851	0_vs_12	ZfpOE	0_vs_12_ZfpOE
Gbp4	7494	2.37588	-0.449521	20.5676	0.00239001	0.0273966	0_vs_12	ZfpOE	0_vs_12_ZfpOE
Ptprtos	630	1.87595	-0.12758	20.5676	0.00239002	0.0273966	0_vs_12	ZfpOE	0_vs_12_ZfpOE
Pros1	4088	-0.860709	5.68898	20.5617	0.00239195	0.0274037	0_vs_12	ZfpOE	0_vs_12_ZfpOE
Ap3m2	4525	-1.07537	2.42262	20.5507	0.00239551	0.0274192	0_vs_12	ZfpOE	0_vs_12_ZfpOE
Gm12786	644	-2.04056	0.0678102	20.5495	0.0023959	0.0274192	0_vs_12	ZfpOE	0_vs_12_ZfpOE
Cep112	6175	-1.42425	1.49253	20.5423	0.00239828	0.0274315	0_vs_12	ZfpOE	0_vs_12_ZfpOE
Zcchc10	1391	1.08956	6.26079	20.5383	0.00239959	0.0274316	0_vs_12	ZfpOE	0_vs_12_ZfpOE
Kcnj11	3677	-1.45384	0.521576	20.5304	0.00240217	0.0274461	0_vs_12	ZfpOE	0_vs_12_ZfpOE
Adamts15	10363	-1.11442	2.49946	20.522	0.00240493	0.0274537	0_vs_12	ZfpOE	0_vs_12_ZfpOE
Rmst	7423	-6.58961	-2.08353	23.7297	0.0024076	0.0274537	0_vs_12	ZfpOE	0_vs_12_ZfpOE
Gm47900	1603	-3.32877	-1.25273	20.5134	0.00240772	0.0274537	0_vs_12	ZfpOE	0_vs_12_ZfpOE
Lgr4	5884	0.948896	6.42618	20.5108	0.00240858	0.0274537	0_vs_12	ZfpOE	0_vs_12_ZfpOE
Brinp2	8767	-1.62771	1.55592	20.5085	0.00240936	0.0274537	0_vs_12	ZfpOE	0_vs_12_ZfpOE
G6pc3	2226	-0.958494	4.12015	20.4945	0.00241396	0.0274911	0_vs_12	ZfpOE	0_vs_12_ZfpOE
Etfrf1	2682	-0.988913	2.96438	20.4831	0.00241771	0.027519	0_vs_12	ZfpOE	0_vs_12_ZfpOE
Gm4675	3067	-2.27489	-0.830374	20.4758	0.00242012	0.0275315	0_vs_12	ZfpOE	0_vs_12_ZfpOE
Wdr74	1867	1.06948	6.28844	20.4603	0.00242526	0.0275615	0_vs_12	ZfpOE	0_vs_12_ZfpOE
Tfrc	6185	1.17806	9.82706	20.4599	0.00242538	0.0275615	0_vs_12	ZfpOE	0_vs_12_ZfpOE
Ppat	4421	0.857033	7.67476	20.4505	0.00242852	0.0275707	0_vs_12	ZfpOE	0_vs_12_ZfpOE
Cetn2	1646	0.871506	4.50399	20.4494	0.00242887	0.0275707	0_vs_12	ZfpOE	0_vs_12_ZfpOE
Alg2	3450	1.03773	4.85722	20.4456	0.00243012	0.0275707	0_vs_12	ZfpOE	0_vs_12_ZfpOE
Llgl2	4844	0.887803	6.92001	20.4328	0.0024344	0.027591	0_vs_12	ZfpOE	0_vs_12_ZfpOE
BC017158	5526	0.979027	2.92008	20.4323	0.00243454	0.027591	0_vs_12	ZfpOE	0_vs_12_ZfpOE
B3galt6	3184	0.991765	2.88545	20.4229	0.00243768	0.0276117	0_vs_12	ZfpOE	0_vs_12_ZfpOE
Zfp970	2172	1.44623	3.32493	20.4077	0.00244277	0.0276473	0_vs_12	ZfpOE	0_vs_12_ZfpOE
Ppp2r1b	6449	0.898936	6.64925	20.4057	0.00244345	0.0276473	0_vs_12	ZfpOE	0_vs_12_ZfpOE
Cyp4f40	2491	-3.02515	-1.22678	20.4003	0.00244524	0.0276527	0_vs_12	ZfpOE	0_vs_12_ZfpOE
Pts	6101	-0.932927	3.6881	20.384	0.00245072	0.0276997	0_vs_12	ZfpOE	0_vs_12_ZfpOE
Coro7	7423	-0.829062	5.10867	20.3766	0.0024532	0.0277128	0_vs_12	ZfpOE	0_vs_12_ZfpOE
Ddx21	5177	0.794425	9.20668	20.3726	0.00245453	0.027713	0_vs_12	ZfpOE	0_vs_12_ZfpOE
Hs3st3b1	4911	-0.935261	3.49704	20.3578	0.00245953	0.0277226	0_vs_12	ZfpOE	0_vs_12_ZfpOE
Col9a3	3853	-1.80491	3.26796	20.3557	0.00246024	0.0277226	0_vs_12	ZfpOE	0_vs_12_ZfpOE
6330537M06Rik	1642	2.06731	-0.525215	20.3556	0.00246025	0.0277226	0_vs_12	ZfpOE	0_vs_12_ZfpOE
Gm40977	1175	1.12376	2.90382	20.3544	0.00246066	0.0277226	0_vs_12	ZfpOE	0_vs_12_ZfpOE
Lpar6	5400	1.5675	1.72574	20.3144	0.00247422	0.0278485	0_vs_12	ZfpOE	0_vs_12_ZfpOE
Eloc	3026	0.80765	6.03409	20.3136	0.00247448	0.0278485	0_vs_12	ZfpOE	0_vs_12_ZfpOE
Cd109	6900	-1.38867	2.03881	20.2975	0.00247998	0.0278916	0_vs_12	ZfpOE	0_vs_12_ZfpOE
Trim50	1807	-3.06445	-1.45885	20.2934	0.00248138	0.0278916	0_vs_12	ZfpOE	0_vs_12_ZfpOE
Dusp3	4682	-0.928844	3.952	20.2907	0.00248229	0.0278916	0_vs_12	ZfpOE	0_vs_12_ZfpOE
Ldhd	5328	-1.74284	1.90772	20.2861	0.00248388	0.0278945	0_vs_12	ZfpOE	0_vs_12_ZfpOE
Lrrc51	1210	-1.76532	-0.193866	20.2791	0.00248628	0.0279066	0_vs_12	ZfpOE	0_vs_12_ZfpOE
Calcrl	4882	-2.60247	-0.833087	20.267	0.00249041	0.0279162	0_vs_12	ZfpOE	0_vs_12_ZfpOE
Arhgap33os	2787	-2.38037	-0.438474	20.2665	0.00249057	0.0279162	0_vs_12	ZfpOE	0_vs_12_ZfpOE
Fgfrl1	2782	-0.973611	3.76435	20.2649	0.00249112	0.0279162	0_vs_12	ZfpOE	0_vs_12_ZfpOE
Plxnd1	7301	-1.25295	3.22356	20.2496	0.00249639	0.0279603	0_vs_12	ZfpOE	0_vs_12_ZfpOE
Renbp	2494	-0.829895	5.07807	20.2352	0.00250135	0.028001	0_vs_12	ZfpOE	0_vs_12_ZfpOE
Atp8b2	8561	0.781423	6.5307	20.2226	0.00250568	0.0280346	0_vs_12	ZfpOE	0_vs_12_ZfpOE
E2f8	5443	0.851567	5.69052	20.2175	0.00250745	0.0280395	0_vs_12	ZfpOE	0_vs_12_ZfpOE
Cnbd2	3879	-1.56596	0.386259	20.1765	0.00252168	0.0281836	0_vs_12	ZfpOE	0_vs_12_ZfpOE
Catsperd	3590	-1.0397	2.91054	20.1689	0.00252432	0.0281968	0_vs_12	ZfpOE	0_vs_12_ZfpOE
Smim38	1278	-3.12517	0.0711344	20.1654	0.00252555	0.0281968	0_vs_12	ZfpOE	0_vs_12_ZfpOE
A930004D18Rik	3378	1.0531	3.33887	20.1578	0.00252819	0.0282113	0_vs_12	ZfpOE	0_vs_12_ZfpOE
Slc16a3	5318	1.41113	6.99274	20.1496	0.00253109	0.0282217	0_vs_12	ZfpOE	0_vs_12_ZfpOE
Malat1	6983	-1.10888	9.21709	20.1475	0.0025318	0.0282217	0_vs_12	ZfpOE	0_vs_12_ZfpOE
Ddx31	3534	0.889792	4.73384	20.1359	0.00253588	0.0282522	0_vs_12	ZfpOE	0_vs_12_ZfpOE
Mrap	1581	-3.13748	-1.40351	20.1121	0.00254424	0.0283154	0_vs_12	ZfpOE	0_vs_12_ZfpOE
Pmepa1os	680	-2.67739	-1.0887	20.112	0.00254425	0.0283154	0_vs_12	ZfpOE	0_vs_12_ZfpOE
Epha7	9884	-1.09146	1.96324	20.1066	0.00254618	0.0283219	0_vs_12	ZfpOE	0_vs_12_ZfpOE
Dleu7	1536	-1.31316	0.862644	20.0857	0.00255356	0.0283889	0_vs_12	ZfpOE	0_vs_12_ZfpOE
E430018J23Rik	3334	1.4061	0.808857	20.0812	0.00255513	0.0283914	0_vs_12	ZfpOE	0_vs_12_ZfpOE
Avpr1b	4023	-3.56439	-1.84289	20.0727	0.00255816	0.0284097	0_vs_12	ZfpOE	0_vs_12_ZfpOE
Rrs1	2048	0.953158	6.40035	20.069	0.00255948	0.0284097	0_vs_12	ZfpOE	0_vs_12_ZfpOE
Tmem254c	1582	1.5473	0.172634	20.0492	0.0025665	0.0284726	0_vs_12	ZfpOE	0_vs_12_ZfpOE
Kcnip2	3675	-0.96052	3.07006	20.0447	0.00256814	0.0284757	0_vs_12	ZfpOE	0_vs_12_ZfpOE
Rrp1b	7705	0.752063	7.40472	20.0388	0.00257024	0.028484	0_vs_12	ZfpOE	0_vs_12_ZfpOE
Cfap77	2624	-1.28999	1.21576	20.0269	0.00257447	0.0285158	0_vs_12	ZfpOE	0_vs_12_ZfpOE
5330417C22Rik	6304	-1.35605	0.689688	20.0209	0.00257663	0.0285247	0_vs_12	ZfpOE	0_vs_12_ZfpOE
Kpna1	8486	0.976194	7.08302	20.0131	0.00257942	0.0285317	0_vs_12	ZfpOE	0_vs_12_ZfpOE
Hspa12a	9192	-0.867681	4.31628	20.0116	0.00257997	0.0285317	0_vs_12	ZfpOE	0_vs_12_ZfpOE
Son	14907	1.0718	8.78038	19.9985	0.00258464	0.0285609	0_vs_12	ZfpOE	0_vs_12_ZfpOE
Gm10785	1802	-1.76804	0.632042	19.9966	0.00258533	0.0285609	0_vs_12	ZfpOE	0_vs_12_ZfpOE
Fbxl16	3587	-1.28318	3.28047	19.9913	0.00258724	0.028567	0_vs_12	ZfpOE	0_vs_12_ZfpOE
Gm49756	1123	-3.02959	-1.22534	19.9863	0.00258903	0.0285718	0_vs_12	ZfpOE	0_vs_12_ZfpOE
Ahrr	9441	-1.34155	1.73085	19.9709	0.00259462	0.0286167	0_vs_12	ZfpOE	0_vs_12_ZfpOE
Nin	17095	0.879747	4.75976	19.9675	0.00259582	0.0286167	0_vs_12	ZfpOE	0_vs_12_ZfpOE
Gm50218	1285	-1.30392	1.49367	19.9573	0.00259953	0.028632	0_vs_12	ZfpOE	0_vs_12_ZfpOE
Hes2	2638	-1.60168	0.0738911	19.9562	0.00259993	0.028632	0_vs_12	ZfpOE	0_vs_12_ZfpOE
2810410L24Rik	3028	-1.12045	2.86592	19.951	0.00260181	0.0286377	0_vs_12	ZfpOE	0_vs_12_ZfpOE
Nfil3	2026	-0.938115	3.59474	19.9453	0.00260387	0.0286398	0_vs_12	ZfpOE	0_vs_12_ZfpOE
2900052L18Rik	1588	-1.6839	3.26937	19.9428	0.00260478	0.0286398	0_vs_12	ZfpOE	0_vs_12_ZfpOE
Lysmd4	5121	-0.964474	3.24329	19.9357	0.00260737	0.0286398	0_vs_12	ZfpOE	0_vs_12_ZfpOE
Rbakdn	636	-1.57979	0.583363	19.9354	0.00260745	0.0286398	0_vs_12	ZfpOE	0_vs_12_ZfpOE
Pole4	2509	0.75765	6.30017	19.9117	0.00261612	0.0287199	0_vs_12	ZfpOE	0_vs_12_ZfpOE
Bub3	7006	0.756534	7.11693	19.9006	0.00262017	0.0287229	0_vs_12	ZfpOE	0_vs_12_ZfpOE
Gm48768	2290	-1.65444	0.110985	19.8997	0.00262047	0.0287229	0_vs_12	ZfpOE	0_vs_12_ZfpOE
B020031M17Rik	925	1.23439	1.13001	19.8946	0.00262234	0.0287229	0_vs_12	ZfpOE	0_vs_12_ZfpOE
Gm12183	1848	1.0261	2.56074	19.8932	0.00262285	0.0287229	0_vs_12	ZfpOE	0_vs_12_ZfpOE
Stbd1	2221	-1.6383	0.0130983	19.8902	0.00262398	0.0287229	0_vs_12	ZfpOE	0_vs_12_ZfpOE
Capn2	6345	0.840049	4.56434	19.888	0.00262477	0.0287229	0_vs_12	ZfpOE	0_vs_12_ZfpOE
Gm48898	2671	-2.04832	-0.520475	19.8841	0.0026262	0.0287229	0_vs_12	ZfpOE	0_vs_12_ZfpOE
Pramef12	2573	0.810764	6.02188	19.881	0.00262732	0.0287229	0_vs_12	ZfpOE	0_vs_12_ZfpOE
Fgf11	3044	-1.00787	3.2166	19.8717	0.00263077	0.0287457	0_vs_12	ZfpOE	0_vs_12_ZfpOE
Ifngr2	3767	-1.02294	2.54388	19.8645	0.0026334	0.0287594	0_vs_12	ZfpOE	0_vs_12_ZfpOE
Gm32742	8516	-1.83972	-0.448033	19.8564	0.00263638	0.0287639	0_vs_12	ZfpOE	0_vs_12_ZfpOE
Gm3764	5813	-1.58174	0.946646	19.856	0.00263654	0.0287639	0_vs_12	ZfpOE	0_vs_12_ZfpOE
Iba57	4885	1.03165	3.00894	19.8366	0.00264368	0.0288267	0_vs_12	ZfpOE	0_vs_12_ZfpOE
Ppp3cc	2985	-0.946133	3.2813	19.833	0.00264504	0.0288267	0_vs_12	ZfpOE	0_vs_12_ZfpOE
Psmb2	1204	0.787192	6.77495	19.8188	0.0026503	0.0288612	0_vs_12	ZfpOE	0_vs_12_ZfpOE
Polr2d	1015	0.901022	5.53422	19.817	0.00265095	0.0288612	0_vs_12	ZfpOE	0_vs_12_ZfpOE
Eef1aknmt	9740	0.785973	5.41131	19.8117	0.00265291	0.0288676	0_vs_12	ZfpOE	0_vs_12_ZfpOE
Pik3r6	3622	-1.82894	-0.148268	19.8074	0.00265451	0.02887	0_vs_12	ZfpOE	0_vs_12_ZfpOE
Platr15	768	-1.19006	1.38583	19.8011	0.00265689	0.0288809	0_vs_12	ZfpOE	0_vs_12_ZfpOE
Lss	10787	0.773125	6.10299	19.7808	0.00266443	0.0289479	0_vs_12	ZfpOE	0_vs_12_ZfpOE
Olfr460	3371	-3.12549	-1.73681	19.7586	0.00267273	0.0290196	0_vs_12	ZfpOE	0_vs_12_ZfpOE
Susd1	4766	-0.917697	3.89009	19.7539	0.0026745	0.0290196	0_vs_12	ZfpOE	0_vs_12_ZfpOE
Ube2dnl1	743	1.54058	0.609581	19.7522	0.00267517	0.0290196	0_vs_12	ZfpOE	0_vs_12_ZfpOE
Bcan	4064	-1.85044	2.31969	19.7232	0.00268606	0.0291227	0_vs_12	ZfpOE	0_vs_12_ZfpOE
Mycbp	2934	1.08415	4.70162	19.7123	0.00269021	0.029141	0_vs_12	ZfpOE	0_vs_12_ZfpOE
Arap1	8433	0.846671	5.7369	19.7114	0.00269052	0.029141	0_vs_12	ZfpOE	0_vs_12_ZfpOE
Mab21l3	3610	0.979146	3.19476	19.6873	0.00269967	0.0292251	0_vs_12	ZfpOE	0_vs_12_ZfpOE
Ret	6763	-1.22301	2.25236	19.6772	0.0027035	0.0292433	0_vs_12	ZfpOE	0_vs_12_ZfpOE
Sat2	1424	-1.08695	1.96095	19.6756	0.00270413	0.0292433	0_vs_12	ZfpOE	0_vs_12_ZfpOE
Socs2	9531	0.819243	5.89797	19.6659	0.0027078	0.0292679	0_vs_12	ZfpOE	0_vs_12_ZfpOE
Sipa1l2	9617	-0.749358	6.50779	19.6394	0.00271795	0.0293625	0_vs_12	ZfpOE	0_vs_12_ZfpOE
Pla2g5	2884	-1.33313	2.2265	19.6289	0.00272197	0.0293828	0_vs_12	ZfpOE	0_vs_12_ZfpOE
Cd300lf	5149	-2.17128	0.371059	19.626	0.00272308	0.0293828	0_vs_12	ZfpOE	0_vs_12_ZfpOE
Sh3tc1	5735	0.933586	4.49293	19.6236	0.00272402	0.0293828	0_vs_12	ZfpOE	0_vs_12_ZfpOE
Ankrd63	4861	-4.31389	-1.9595	19.6152	0.00272723	0.029388	0_vs_12	ZfpOE	0_vs_12_ZfpOE
Ddx18	2483	0.784957	7.47667	19.6151	0.00272729	0.029388	0_vs_12	ZfpOE	0_vs_12_ZfpOE
D830030K20Rik	2259	-1.52619	0.322227	19.6092	0.00272956	0.0293973	0_vs_12	ZfpOE	0_vs_12_ZfpOE
Gbp2	2516	2.84928	-1.54513	19.5935	0.00273561	0.0294325	0_vs_12	ZfpOE	0_vs_12_ZfpOE
Slc4a5	5804	0.810002	5.02217	19.5935	0.00273563	0.0294325	0_vs_12	ZfpOE	0_vs_12_ZfpOE
Agbl3	11206	-1.09168	1.85403	19.5789	0.00274126	0.0294646	0_vs_12	ZfpOE	0_vs_12_ZfpOE
Wnt6	2192	1.43796	2.50788	19.5785	0.00274142	0.0294646	0_vs_12	ZfpOE	0_vs_12_ZfpOE
D930028M14Rik	1071	-1.58587	0.432936	19.5559	0.0027502	0.029544	0_vs_12	ZfpOE	0_vs_12_ZfpOE
Mtx1	3584	0.852022	4.97692	19.5502	0.00275239	0.0295524	0_vs_12	ZfpOE	0_vs_12_ZfpOE
Gm14292	456	1.2287	1.21448	19.5432	0.00275516	0.0295568	0_vs_12	ZfpOE	0_vs_12_ZfpOE
Cdcp3	9202	-2.60408	-0.833601	19.5341	0.00275871	0.0295568	0_vs_12	ZfpOE	0_vs_12_ZfpOE
Zfp553	3976	1.23247	5.45124	19.5334	0.00275898	0.0295568	0_vs_12	ZfpOE	0_vs_12_ZfpOE
Lpcat3	3268	-0.809654	5.90871	19.5292	0.0027606	0.0295568	0_vs_12	ZfpOE	0_vs_12_ZfpOE
Krt18	1437	-1.31888	2.8267	19.5281	0.00276104	0.0295568	0_vs_12	ZfpOE	0_vs_12_ZfpOE
Cd320	2883	0.804228	5.29763	19.5276	0.00276124	0.0295568	0_vs_12	ZfpOE	0_vs_12_ZfpOE
Nodal	2095	0.961221	5.97572	19.5155	0.00276595	0.0295921	0_vs_12	ZfpOE	0_vs_12_ZfpOE
Krtap4-13	815	2.54309	-1.3722	19.5114	0.00276756	0.0295943	0_vs_12	ZfpOE	0_vs_12_ZfpOE
Lamp1	2675	-0.795928	9.06788	19.4757	0.00278162	0.0297127	0_vs_12	ZfpOE	0_vs_12_ZfpOE
Pnliprp2	1572	-1.46505	1.05036	19.4666	0.00278521	0.0297127	0_vs_12	ZfpOE	0_vs_12_ZfpOE
Acss2	10163	-0.858057	4.55204	19.4659	0.00278549	0.0297127	0_vs_12	ZfpOE	0_vs_12_ZfpOE
Flywch2	996	-1.22091	2.8212	19.4656	0.00278559	0.0297127	0_vs_12	ZfpOE	0_vs_12_ZfpOE
Smyd3	9184	-0.804704	5.40844	19.4654	0.0027857	0.0297127	0_vs_12	ZfpOE	0_vs_12_ZfpOE
Slc7a5	3708	-0.773939	9.2297	19.4616	0.00278721	0.0297137	0_vs_12	ZfpOE	0_vs_12_ZfpOE
Coq2	2624	-0.808417	5.26432	19.4492	0.00279209	0.0297443	0_vs_12	ZfpOE	0_vs_12_ZfpOE
Gm14393	937	1.39923	1.81389	19.4472	0.0027929	0.0297443	0_vs_12	ZfpOE	0_vs_12_ZfpOE
Lrrc70	2729	1.41116	1.45334	19.4435	0.00279436	0.0297447	0_vs_12	ZfpOE	0_vs_12_ZfpOE
Jade1	8492	0.895018	8.40524	19.4395	0.00279594	0.0297465	0_vs_12	ZfpOE	0_vs_12_ZfpOE
Tspan7	7067	-0.844092	5.86292	19.4358	0.00279741	0.029747	0_vs_12	ZfpOE	0_vs_12_ZfpOE
Gm28439	876	1.35686	1.31733	19.4302	0.00279965	0.0297558	0_vs_12	ZfpOE	0_vs_12_ZfpOE
Gm44873	3428	-2.05204	-0.437031	19.423	0.00280253	0.0297714	0_vs_12	ZfpOE	0_vs_12_ZfpOE
Tmem81	2018	-0.971121	4.16998	19.4139	0.00280614	0.0297786	0_vs_12	ZfpOE	0_vs_12_ZfpOE
Hmcn2	16073	-0.994095	3.42785	19.4119	0.00280696	0.0297786	0_vs_12	ZfpOE	0_vs_12_ZfpOE
Poc1b	4190	-0.846724	4.51082	19.4106	0.00280745	0.0297786	0_vs_12	ZfpOE	0_vs_12_ZfpOE
Coa6	747	0.978251	3.77934	19.4063	0.00280919	0.029782	0_vs_12	ZfpOE	0_vs_12_ZfpOE
Triml1	2792	-0.777064	7.13297	19.3953	0.0028136	0.0298137	0_vs_12	ZfpOE	0_vs_12_ZfpOE
Fkbpl	1336	1.49325	2.5432	19.3843	0.00281801	0.0298453	0_vs_12	ZfpOE	0_vs_12_ZfpOE
Gm9761	492	1.14607	2.01457	19.3765	0.00282112	0.0298505	0_vs_12	ZfpOE	0_vs_12_ZfpOE
Spcs1	1546	0.830572	5.11151	19.376	0.00282133	0.0298505	0_vs_12	ZfpOE	0_vs_12_ZfpOE
C430039J16Rik	658	4.28411	-2.14916	19.3659	0.0028254	0.0298784	0_vs_12	ZfpOE	0_vs_12_ZfpOE
9530062K07Rik	787	-2.40493	-1.13215	19.3541	0.00283015	0.0299137	0_vs_12	ZfpOE	0_vs_12_ZfpOE
Mthfd2	3487	-0.744364	7.69032	19.3389	0.00283631	0.0299637	0_vs_12	ZfpOE	0_vs_12_ZfpOE
Muc3a	1887	-1.31207	1.0027	19.3309	0.00283952	0.0299825	0_vs_12	ZfpOE	0_vs_12_ZfpOE
Paqr3	7566	-1.00262	3.38156	19.3146	0.00284614	0.0300374	0_vs_12	ZfpOE	0_vs_12_ZfpOE
Champ1	4040	0.744293	6.56167	19.3035	0.00285067	0.0300701	0_vs_12	ZfpOE	0_vs_12_ZfpOE
Chrna9	3026	0.987907	3.62747	19.2982	0.00285282	0.0300749	0_vs_12	ZfpOE	0_vs_12_ZfpOE
Plbd1	2633	-1.34605	0.775653	19.2929	0.00285497	0.0300749	0_vs_12	ZfpOE	0_vs_12_ZfpOE
Kcnt1	9499	-1.25463	2.04093	19.2918	0.00285542	0.0300749	0_vs_12	ZfpOE	0_vs_12_ZfpOE
Sh3tc2	5795	0.992705	2.84858	19.271	0.00286394	0.0301474	0_vs_12	ZfpOE	0_vs_12_ZfpOE
Gm19786	580	-1.49527	0.836637	19.268	0.00286517	0.0301474	0_vs_12	ZfpOE	0_vs_12_ZfpOE
9530056K15Rik	2316	-2.54316	-1.37595	19.2594	0.00286872	0.0301628	0_vs_12	ZfpOE	0_vs_12_ZfpOE
Bend6	3421	-1.68101	0.715578	19.2539	0.00287094	0.0301628	0_vs_12	ZfpOE	0_vs_12_ZfpOE
Ppp1r36	3347	-1.49257	0.264306	19.2434	0.00287527	0.0301932	0_vs_12	ZfpOE	0_vs_12_ZfpOE
Arpc5	2276	0.820785	6.23175	19.2284	0.00288147	0.0302288	0_vs_12	ZfpOE	0_vs_12_ZfpOE
Megf6	7877	-1.45653	3.85846	19.2256	0.0028826	0.0302288	0_vs_12	ZfpOE	0_vs_12_ZfpOE
Tbx18	4718	-3.90889	-1.57778	19.2247	0.00288298	0.0302288	0_vs_12	ZfpOE	0_vs_12_ZfpOE
2310015A10Rik	2330	-1.20176	1.93909	19.2161	0.00288654	0.0302511	0_vs_12	ZfpOE	0_vs_12_ZfpOE
[truncated: 18,568 more rows]

## Sheet: Zfp352OE 12h up-reglated DEG
Zfp352OE 12h DEG
Zfp352OE 12h up-regulated genes												Two-sided fisher’s exact test, multiple test by FDR method
gene	length	logFC	logCPM	F	PValue	FDR	comp	study	tagComp
Lefty2	2611	4.33752	7.88371	405.829	1.1e-07	0.00231751	0_vs_12	ZfpOE	0_vs_12_ZfpOE
Enox1	7962	3.29279	5.20974	271.733	4.66e-07	0.00339744	0_vs_12	ZfpOE	0_vs_12_ZfpOE
Lefty1	1758	4.39202	5.44726	268.697	4.85e-07	0.00339744	0_vs_12	ZfpOE	0_vs_12_ZfpOE
Zfp352	2276	4.56296	5.64176	207.166	1.23e-06	0.00429262	0_vs_12	ZfpOE	0_vs_12_ZfpOE
Ldlr	9622	2.42117	5.94556	170.563	2.44e-06	0.00494008	0_vs_12	ZfpOE	0_vs_12_ZfpOE
Scd2	5464	2.24474	9.02245	155.087	3.41e-06	0.00507787	0_vs_12	ZfpOE	0_vs_12_ZfpOE
Rbfaos	2708	3.47442	3.19839	148.081	4.01e-06	0.00507787	0_vs_12	ZfpOE	0_vs_12_ZfpOE
Lbhd1	3281	3.10463	3.71695	147.265	4.09e-06	0.00507787	0_vs_12	ZfpOE	0_vs_12_ZfpOE
Trh	1384	3.05859	6.65859	143.013	4.53e-06	0.00529166	0_vs_12	ZfpOE	0_vs_12_ZfpOE
Myc	2717	2.49045	5.44338	131.487	6.08e-06	0.00576985	0_vs_12	ZfpOE	0_vs_12_ZfpOE
Dppa2	2447	1.95726	7.266	120.061	8.34e-06	0.00576985	0_vs_12	ZfpOE	0_vs_12_ZfpOE
Id3	1791	2.6401	5.0832	119.84	8.4e-06	0.00576985	0_vs_12	ZfpOE	0_vs_12_ZfpOE
Sfpq	4743	1.98411	8.75429	118.847	8.64e-06	0.00576985	0_vs_12	ZfpOE	0_vs_12_ZfpOE
Exoc3l	3693	2.48633	4.51064	114.133	9.95e-06	0.00576985	0_vs_12	ZfpOE	0_vs_12_ZfpOE
Dhx9	9603	2.31851	9.15592	110.904	1.1e-05	0.00576985	0_vs_12	ZfpOE	0_vs_12_ZfpOE
Ddx39	5155	1.83764	7.53019	110.622	1.11e-05	0.00576985	0_vs_12	ZfpOE	0_vs_12_ZfpOE
Fasn	10947	1.74792	8.80855	98.4	1.66e-05	0.00648325	0_vs_12	ZfpOE	0_vs_12_ZfpOE
Krt13	1821	3.34109	0.973096	97.7948	1.7e-05	0.00648325	0_vs_12	ZfpOE	0_vs_12_ZfpOE
Crmp1	7046	2.22372	3.50042	95.7475	1.82e-05	0.00648325	0_vs_12	ZfpOE	0_vs_12_ZfpOE
Eef1akmt1	947	2.05144	3.76136	95.7372	1.82e-05	0.00648325	0_vs_12	ZfpOE	0_vs_12_ZfpOE
Samd9l	5427	3.94726	1.63177	95.5785	1.83e-05	0.00648325	0_vs_12	ZfpOE	0_vs_12_ZfpOE
Zscan10	2856	1.74531	6.58685	93.551	1.97e-05	0.00648325	0_vs_12	ZfpOE	0_vs_12_ZfpOE
Gdf3	2423	1.81836	5.85112	91.8796	2.1e-05	0.00648325	0_vs_12	ZfpOE	0_vs_12_ZfpOE
mt-Te	69	3.81973	0.495973	91.8073	2.1e-05	0.00648325	0_vs_12	ZfpOE	0_vs_12_ZfpOE
Rapgef4	6677	2.60362	1.88207	91.517	2.13e-05	0.00648325	0_vs_12	ZfpOE	0_vs_12_ZfpOE
Tlcd1	5009	1.99348	3.67294	90.0056	2.25e-05	0.00667717	0_vs_12	ZfpOE	0_vs_12_ZfpOE
Zfp532	8970	1.62232	6.54572	88.7434	2.36e-05	0.00683461	0_vs_12	ZfpOE	0_vs_12_ZfpOE
Eprn	1306	2.16236	3.50525	87.968	2.44e-05	0.00683461	0_vs_12	ZfpOE	0_vs_12_ZfpOE
Gm28438	345	1.80313	7.52349	86.5592	2.57e-05	0.00683461	0_vs_12	ZfpOE	0_vs_12_ZfpOE
Gm14820	2096	2.60862	2.72669	86.1377	2.62e-05	0.00683461	0_vs_12	ZfpOE	0_vs_12_ZfpOE
Nynrin	7518	1.70928	5.95829	85.7514	2.66e-05	0.00683461	0_vs_12	ZfpOE	0_vs_12_ZfpOE
Hpdl	1804	2.15225	3.93114	85.1421	2.72e-05	0.00683461	0_vs_12	ZfpOE	0_vs_12_ZfpOE
Gpr83	5095	2.92775	1.12052	84.0319	2.85e-05	0.00683461	0_vs_12	ZfpOE	0_vs_12_ZfpOE
Zbtb45	4210	1.82125	5.23541	83.4616	2.91e-05	0.00683461	0_vs_12	ZfpOE	0_vs_12_ZfpOE
Gja1	10257	1.59692	6.42012	83.0857	2.96e-05	0.00683461	0_vs_12	ZfpOE	0_vs_12_ZfpOE
mt-Nd2	1038	1.90853	10.1428	78.6423	3.56e-05	0.00741171	0_vs_12	ZfpOE	0_vs_12_ZfpOE
Sgk2	3412	2.00316	3.21083	77.3124	3.78e-05	0.00741171	0_vs_12	ZfpOE	0_vs_12_ZfpOE
Ceacam1	5806	1.85922	5.30134	77.1237	3.81e-05	0.00741171	0_vs_12	ZfpOE	0_vs_12_ZfpOE
Robo4	5302	2.34267	3.08148	74.833	4.22e-05	0.00784262	0_vs_12	ZfpOE	0_vs_12_ZfpOE
Tmppe	2921	1.74643	5.00882	74.0328	4.37e-05	0.00784691	0_vs_12	ZfpOE	0_vs_12_ZfpOE
Fam83h	5212	1.9294	3.32678	73.3437	4.51e-05	0.00789054	0_vs_12	ZfpOE	0_vs_12_ZfpOE
S100a10	1212	1.59166	5.44209	73.0927	4.56e-05	0.00789054	0_vs_12	ZfpOE	0_vs_12_ZfpOE
Ppp1r10	5623	1.93679	5.86131	73.0173	4.58e-05	0.00789054	0_vs_12	ZfpOE	0_vs_12_ZfpOE
Notch4	8061	2.07807	5.26956	72.7355	4.64e-05	0.00792885	0_vs_12	ZfpOE	0_vs_12_ZfpOE
Ripk1	8344	1.8905	3.5684	70.4752	5.16e-05	0.00815305	0_vs_12	ZfpOE	0_vs_12_ZfpOE
S1pr2	7971	1.50138	5.60218	69.3034	5.46e-05	0.00830635	0_vs_12	ZfpOE	0_vs_12_ZfpOE
Hmgcs1	4594	1.82124	7.22115	69.1473	5.5e-05	0.00830635	0_vs_12	ZfpOE	0_vs_12_ZfpOE
Emp1	5935	1.48448	5.49396	68.4	5.7e-05	0.00835922	0_vs_12	ZfpOE	0_vs_12_ZfpOE
Bend3	6819	1.63986	5.31567	67.9263	5.84e-05	0.00835922	0_vs_12	ZfpOE	0_vs_12_ZfpOE
Tmsb4x	1371	1.57547	8.39733	67.8735	5.85e-05	0.00835922	0_vs_12	ZfpOE	0_vs_12_ZfpOE
Trib1	6248	1.59555	4.39934	67.6187	5.92e-05	0.00835922	0_vs_12	ZfpOE	0_vs_12_ZfpOE
Bmp4	2248	1.68626	5.77973	66.1349	6.38e-05	0.0087099	0_vs_12	ZfpOE	0_vs_12_ZfpOE
N4bp3	2728	1.83613	5.62997	65.4592	6.6e-05	0.00881708	0_vs_12	ZfpOE	0_vs_12_ZfpOE
Gbx2	2177	2.10527	4.61466	65.2062	6.69e-05	0.00881708	0_vs_12	ZfpOE	0_vs_12_ZfpOE
Ino80c	2828	1.66852	4.05455	64.4694	6.95e-05	0.00881708	0_vs_12	ZfpOE	0_vs_12_ZfpOE
Tubb4b	2088	1.63276	9.013	64.3135	7e-05	0.00881708	0_vs_12	ZfpOE	0_vs_12_ZfpOE
Hsph1	7266	1.50539	7.65094	63.8242	7.18e-05	0.00881708	0_vs_12	ZfpOE	0_vs_12_ZfpOE
Ccdc116	4501	2.38723	1.56205	63.8171	7.19e-05	0.00881708	0_vs_12	ZfpOE	0_vs_12_ZfpOE
3110001I22Rik	1705	1.92975	2.94554	63.1468	7.44e-05	0.00881708	0_vs_12	ZfpOE	0_vs_12_ZfpOE
Vangl1	7156	1.42118	5.94984	62.3856	7.75e-05	0.00881708	0_vs_12	ZfpOE	0_vs_12_ZfpOE
Apex2	8744	1.63386	3.87856	62.3823	7.75e-05	0.00881708	0_vs_12	ZfpOE	0_vs_12_ZfpOE
Jrk	5853	2.08924	2.67395	62.215	7.82e-05	0.00881708	0_vs_12	ZfpOE	0_vs_12_ZfpOE
Gm49448	1389	2.68278	1.34773	62.1923	7.83e-05	0.00881708	0_vs_12	ZfpOE	0_vs_12_ZfpOE
Hspd1	2642	1.42626	9.96319	61.9834	7.92e-05	0.00881708	0_vs_12	ZfpOE	0_vs_12_ZfpOE
Dhcr24	4028	1.34325	7.45028	61.9755	7.92e-05	0.00881708	0_vs_12	ZfpOE	0_vs_12_ZfpOE
Zfp819	2466	1.91419	3.63373	61.6475	8.06e-05	0.00891819	0_vs_12	ZfpOE	0_vs_12_ZfpOE
Ldha	3310	1.44618	10.3239	61.071	8.31e-05	0.00906017	0_vs_12	ZfpOE	0_vs_12_ZfpOE
Ddx56	2533	1.36286	6.39636	61.0588	8.32e-05	0.00906017	0_vs_12	ZfpOE	0_vs_12_ZfpOE
L1td1	3174	1.37862	9.23063	60.7998	8.44e-05	0.00906191	0_vs_12	ZfpOE	0_vs_12_ZfpOE
Pno1	1717	1.58717	6.33414	60.5749	8.54e-05	0.00911621	0_vs_12	ZfpOE	0_vs_12_ZfpOE
Tdgf1	2622	1.41457	9.47537	60.081	8.78e-05	0.00919181	0_vs_12	ZfpOE	0_vs_12_ZfpOE
Ccdc86	5774	1.4652	5.08429	60.0726	8.78e-05	0.00919181	0_vs_12	ZfpOE	0_vs_12_ZfpOE
Nefh	3994	1.56609	4.89546	59.955	8.84e-05	0.00919181	0_vs_12	ZfpOE	0_vs_12_ZfpOE
Acat2	2544	1.32644	6.34794	59.8724	8.88e-05	0.00919181	0_vs_12	ZfpOE	0_vs_12_ZfpOE
S100a11	511	1.60939	5.08572	59.8044	8.91e-05	0.00919181	0_vs_12	ZfpOE	0_vs_12_ZfpOE
Zfp423	5608	1.35404	5.85377	59.4959	9.07e-05	0.00926802	0_vs_12	ZfpOE	0_vs_12_ZfpOE
Enc1	4737	1.33798	7.68779	59.0837	9.28e-05	0.00933081	0_vs_12	ZfpOE	0_vs_12_ZfpOE
Setd1b	12068	1.46341	5.66622	58.6283	9.52e-05	0.00939026	0_vs_12	ZfpOE	0_vs_12_ZfpOE
Gm3226	1342	1.51454	4.10852	58.5492	9.56e-05	0.00939026	0_vs_12	ZfpOE	0_vs_12_ZfpOE
Glrx	5494	1.50853	4.27728	58.3821	9.65e-05	0.009419	0_vs_12	ZfpOE	0_vs_12_ZfpOE
Gm8355	1941	1.53667	6.53112	58.0926	9.81e-05	0.00945985	0_vs_12	ZfpOE	0_vs_12_ZfpOE
Myo1f	4970	1.46009	4.96208	58.0138	9.85e-05	0.00945985	0_vs_12	ZfpOE	0_vs_12_ZfpOE
Knop1	5880	1.30073	7.55386	57.9195	9.91e-05	0.00945985	0_vs_12	ZfpOE	0_vs_12_ZfpOE
Khdc3	2050	2.06976	2.64421	57.919	9.91e-05	0.00945985	0_vs_12	ZfpOE	0_vs_12_ZfpOE
Rbm14	3910	1.60094	6.80007	57.5713	0.000101043	0.00948316	0_vs_12	ZfpOE	0_vs_12_ZfpOE
Trim43a	1984	2.00432	1.65122	57.3672	0.000102232	0.00953177	0_vs_12	ZfpOE	0_vs_12_ZfpOE
Trmt6	5384	1.32676	6.26945	57.327	0.000102468	0.00953177	0_vs_12	ZfpOE	0_vs_12_ZfpOE
Zfp459	3669	1.5591	4.22833	56.7304	0.000106056	0.00965205	0_vs_12	ZfpOE	0_vs_12_ZfpOE
Xaf1	4689	1.33645	5.60208	56.6731	0.000106409	0.00965205	0_vs_12	ZfpOE	0_vs_12_ZfpOE
Slc7a7	3315	1.28524	6.73165	56.5819	0.000106975	0.00965205	0_vs_12	ZfpOE	0_vs_12_ZfpOE
Tuba1b	1875	1.37447	10.0896	56.1822	0.000109496	0.00969706	0_vs_12	ZfpOE	0_vs_12_ZfpOE
Calcoco2	1621	1.39213	5.22112	55.8813	0.000111444	0.00969706	0_vs_12	ZfpOE	0_vs_12_ZfpOE
Msc	2546	1.75746	2.67459	55.6744	0.000112809	0.00969706	0_vs_12	ZfpOE	0_vs_12_ZfpOE
mt-Tl2	71	1.63287	3.59449	55.3982	0.000114666	0.00969706	0_vs_12	ZfpOE	0_vs_12_ZfpOE
Serpinb9b	3351	2.61515	1.13669	55.2706	0.000115536	0.00969706	0_vs_12	ZfpOE	0_vs_12_ZfpOE
Slc10a3	2023	2.01187	1.7911	55.1687	0.000116237	0.00969706	0_vs_12	ZfpOE	0_vs_12_ZfpOE
Nxf1	4427	1.25205	6.87117	54.4742	0.000121165	0.00987303	0_vs_12	ZfpOE	0_vs_12_ZfpOE
Ccnd1	4709	1.3179	6.81689	53.9895	0.000124762	0.010011	0_vs_12	ZfpOE	0_vs_12_ZfpOE
Castor1	1574	1.41693	4.82742	53.878	0.000125608	0.0100236	0_vs_12	ZfpOE	0_vs_12_ZfpOE
Notumos	2659	2.94817	2.01656	53.4151	0.000129202	0.0101351	0_vs_12	ZfpOE	0_vs_12_ZfpOE
Tuba1a	1803	1.25079	7.22414	53.1647	0.000131201	0.0101566	0_vs_12	ZfpOE	0_vs_12_ZfpOE
Ints6	16805	1.65742	5.65756	53.1137	0.000131613	0.0101566	0_vs_12	ZfpOE	0_vs_12_ZfpOE
Zfp324	4776	1.76028	2.50418	53.0987	0.000131734	0.0101566	0_vs_12	ZfpOE	0_vs_12_ZfpOE
Wdr55	1836	1.51694	5.18974	52.6359	0.000135553	0.0102057	0_vs_12	ZfpOE	0_vs_12_ZfpOE
Mep1b	2625	2.16171	2.50547	52.6209	0.000135679	0.0102057	0_vs_12	ZfpOE	0_vs_12_ZfpOE
Islr2	5921	1.34147	5.73001	52.5792	0.000136031	0.0102057	0_vs_12	ZfpOE	0_vs_12_ZfpOE
Ehf	5576	4.67269	-0.660675	52.5618	0.000136178	0.0102057	0_vs_12	ZfpOE	0_vs_12_ZfpOE
Smarcb1	7930	1.22693	6.56724	52.534	0.000136413	0.0102057	0_vs_12	ZfpOE	0_vs_12_ZfpOE
Ebna1bp2	3553	1.35634	7.03161	52.3975	0.000137576	0.01022	0_vs_12	ZfpOE	0_vs_12_ZfpOE
Mat2a	4486	1.37742	8.47269	52.1027	0.00014013	0.0103367	0_vs_12	ZfpOE	0_vs_12_ZfpOE
Pop1	3795	1.31881	5.90457	51.8614	0.000142265	0.0103519	0_vs_12	ZfpOE	0_vs_12_ZfpOE
Gfap	4218	1.76063	2.30765	51.7167	0.000143565	0.0103519	0_vs_12	ZfpOE	0_vs_12_ZfpOE
Rmnd5b	2161	1.28485	6.66511	51.6808	0.000143891	0.0103519	0_vs_12	ZfpOE	0_vs_12_ZfpOE
Tns3	11799	1.30576	8.04077	51.5941	0.00014468	0.0103519	0_vs_12	ZfpOE	0_vs_12_ZfpOE
Ints5	3274	1.62077	5.59975	51.4024	0.000146443	0.0104094	0_vs_12	ZfpOE	0_vs_12_ZfpOE
Lpar5	1515	1.69284	2.96375	51.3299	0.000147117	0.0104094	0_vs_12	ZfpOE	0_vs_12_ZfpOE
Fam174b	3262	1.77314	2.38684	51.0291	0.000149957	0.0104094	0_vs_12	ZfpOE	0_vs_12_ZfpOE
Tbl3	5686	1.26466	6.86339	51.0127	0.000150114	0.0104094	0_vs_12	ZfpOE	0_vs_12_ZfpOE
Trmt12	4454	1.79209	1.97675	50.9314	0.000150894	0.0104094	0_vs_12	ZfpOE	0_vs_12_ZfpOE
Mybbp1a	5803	1.24234	9.27041	50.8341	0.000151835	0.0104094	0_vs_12	ZfpOE	0_vs_12_ZfpOE
Ddx58	7050	1.5149	4.90773	50.8268	0.000151906	0.0104094	0_vs_12	ZfpOE	0_vs_12_ZfpOE
Taf1d	8949	1.33346	6.94742	50.4923	0.0001552	0.0105096	0_vs_12	ZfpOE	0_vs_12_ZfpOE
Hspa5	4229	1.39641	9.59271	50.2863	0.000157275	0.0105096	0_vs_12	ZfpOE	0_vs_12_ZfpOE
Tdpoz6	1021	2.51282	0.264152	50.2504	0.000157639	0.0105096	0_vs_12	ZfpOE	0_vs_12_ZfpOE
Noct	10658	1.27101	6.87306	50.2178	0.000157972	0.0105096	0_vs_12	ZfpOE	0_vs_12_ZfpOE
Rwdd2b	3917	1.60815	2.98228	49.6896	0.000163485	0.0107041	0_vs_12	ZfpOE	0_vs_12_ZfpOE
Dusp27	4049	1.61712	4.29068	49.5986	0.000164459	0.0107041	0_vs_12	ZfpOE	0_vs_12_ZfpOE
Idi1	3505	2.18978	5.80636	49.5421	0.000165067	0.0107105	0_vs_12	ZfpOE	0_vs_12_ZfpOE
Tuba1c	2287	1.32093	8.5779	49.2265	0.000168521	0.0107625	0_vs_12	ZfpOE	0_vs_12_ZfpOE
mt-Nd3	348	1.77893	6.80501	49.1887	0.00016894	0.0107625	0_vs_12	ZfpOE	0_vs_12_ZfpOE
Smpd4	9034	1.24044	7.17511	48.8804	0.000172414	0.0109235	0_vs_12	ZfpOE	0_vs_12_ZfpOE
Dnaja1	8629	1.31688	7.47028	48.5904	0.000175766	0.0109235	0_vs_12	ZfpOE	0_vs_12_ZfpOE
Arid1a	11476	1.29201	8.12332	48.5902	0.000175768	0.0109235	0_vs_12	ZfpOE	0_vs_12_ZfpOE
Zfp719	4706	2.01273	3.41853	48.573	0.000175969	0.0109235	0_vs_12	ZfpOE	0_vs_12_ZfpOE
Otud6b	3387	1.40976	6.13681	48.4247	0.000177717	0.0109257	0_vs_12	ZfpOE	0_vs_12_ZfpOE
Gm15459	1941	1.38897	9.67538	48.4229	0.000177738	0.0109257	0_vs_12	ZfpOE	0_vs_12_ZfpOE
Ccne1	2662	1.2892	7.64914	48.3251	0.000178904	0.0109363	0_vs_12	ZfpOE	0_vs_12_ZfpOE
Srsf2	2958	1.31526	8.4961	48.1381	0.000181158	0.0109364	0_vs_12	ZfpOE	0_vs_12_ZfpOE
Rbmxl1	1695	1.17231	6.98318	48.1351	0.000181195	0.0109364	0_vs_12	ZfpOE	0_vs_12_ZfpOE
Tceal8	2563	1.40143	5.37784	47.9988	0.000182863	0.0109525	0_vs_12	ZfpOE	0_vs_12_ZfpOE
2010008C14Rik	593	2.08115	1.29323	47.8039	0.00018528	0.0110043	0_vs_12	ZfpOE	0_vs_12_ZfpOE
Pramel7	2134	2.09247	1.42278	47.8025	0.000185297	0.0110043	0_vs_12	ZfpOE	0_vs_12_ZfpOE
Krt17	1551	1.87407	2.58516	47.7136	0.000186414	0.0110162	0_vs_12	ZfpOE	0_vs_12_ZfpOE
Zc3h4	9147	1.6467	6.33417	47.6044	0.000187798	0.0110162	0_vs_12	ZfpOE	0_vs_12_ZfpOE
Plpp1	1750	1.35372	4.63317	47.5425	0.000188587	0.0110162	0_vs_12	ZfpOE	0_vs_12_ZfpOE
Tril	5363	2.32493	0.991138	47.2486	0.000192395	0.0110369	0_vs_12	ZfpOE	0_vs_12_ZfpOE
Tuba4a	3701	1.2408	6.65806	47.2349	0.000192576	0.0110369	0_vs_12	ZfpOE	0_vs_12_ZfpOE
Nlrc4	4807	2.51857	2.04122	47.2276	0.000192672	0.0110369	0_vs_12	ZfpOE	0_vs_12_ZfpOE
Nrros	4177	1.56093	2.56046	46.8969	0.000197083	0.0111577	0_vs_12	ZfpOE	0_vs_12_ZfpOE
Glul	3782	1.26353	7.89162	46.8446	0.000197792	0.0111577	0_vs_12	ZfpOE	0_vs_12_ZfpOE
Adsl	5634	1.16551	6.78059	46.7394	0.000199229	0.0111989	0_vs_12	ZfpOE	0_vs_12_ZfpOE
Ccnd2	9409	1.25278	5.74231	46.6934	0.000199861	0.0112045	0_vs_12	ZfpOE	0_vs_12_ZfpOE
Ranbp1	1666	1.26837	6.8053	46.5117	0.000202386	0.0112858	0_vs_12	ZfpOE	0_vs_12_ZfpOE
Tdpoz4	1113	2.32834	0.366121	46.4551	0.00020318	0.0112977	0_vs_12	ZfpOE	0_vs_12_ZfpOE
Hmgcr	7275	1.33756	6.98548	46.1453	0.000207597	0.011485	0_vs_12	ZfpOE	0_vs_12_ZfpOE
Ddc	4461	1.43921	4.37121	46.0458	0.000209043	0.0115347	0_vs_12	ZfpOE	0_vs_12_ZfpOE
Hspa8	4301	1.41715	10.9874	45.8173	0.00021241	0.0115562	0_vs_12	ZfpOE	0_vs_12_ZfpOE
Fam169a	6082	1.6824	7.40639	45.6594	0.000214778	0.0115562	0_vs_12	ZfpOE	0_vs_12_ZfpOE
Halr1	981	1.32418	4.14106	45.6443	0.000215005	0.0115562	0_vs_12	ZfpOE	0_vs_12_ZfpOE
Fdft1	4116	1.28898	6.51823	45.613	0.00021548	0.0115562	0_vs_12	ZfpOE	0_vs_12_ZfpOE
Irgm1	5810	2.88028	1.36632	45.5664	0.000216188	0.0115647	0_vs_12	ZfpOE	0_vs_12_ZfpOE
Slc16a13	2601	1.69185	2.21978	45.3421	0.000219638	0.0115726	0_vs_12	ZfpOE	0_vs_12_ZfpOE
Ina	3240	1.44918	3.60281	45.2802	0.000220602	0.0115805	0_vs_12	ZfpOE	0_vs_12_ZfpOE
Dancr	2347	1.45587	3.55943	45.148	0.00022268	0.0116008	0_vs_12	ZfpOE	0_vs_12_ZfpOE
Jpt1	2149	1.19576	6.84327	44.9888	0.000225215	0.0116618	0_vs_12	ZfpOE	0_vs_12_ZfpOE
Vim	4743	1.26516	6.16977	44.8815	0.000226944	0.0116859	0_vs_12	ZfpOE	0_vs_12_ZfpOE
Notum	2408	2.29893	3.88014	44.8402	0.000227614	0.0116859	0_vs_12	ZfpOE	0_vs_12_ZfpOE
Il6ra	8642	1.49743	2.98543	44.7157	0.000229651	0.0116859	0_vs_12	ZfpOE	0_vs_12_ZfpOE
Psma2	3673	1.18136	7.00964	44.6942	0.000230003	0.0116859	0_vs_12	ZfpOE	0_vs_12_ZfpOE
Utp14b	7679	1.38785	5.53206	44.6232	0.000231178	0.0116859	0_vs_12	ZfpOE	0_vs_12_ZfpOE
Ddx49	2928	1.305	5.21426	44.5045	0.000233156	0.0116859	0_vs_12	ZfpOE	0_vs_12_ZfpOE
Cyp2b23	2189	2.12387	0.735578	44.4183	0.000234608	0.0116859	0_vs_12	ZfpOE	0_vs_12_ZfpOE
9330159F19Rik	5767	1.98784	2.37451	44.3801	0.000235253	0.0116859	0_vs_12	ZfpOE	0_vs_12_ZfpOE
Slc25a10	3455	1.74902	3.43518	44.3502	0.000235762	0.0116859	0_vs_12	ZfpOE	0_vs_12_ZfpOE
Map1a	12166	1.29231	5.12512	44.1444	0.000239294	0.0118091	0_vs_12	ZfpOE	0_vs_12_ZfpOE
Hvcn1	3563	1.60672	2.99562	43.9168	0.000243279	0.0119776	0_vs_12	ZfpOE	0_vs_12_ZfpOE
Gm10522	1163	2.34776	0.597174	43.7344	0.000246535	0.0120052	0_vs_12	ZfpOE	0_vs_12_ZfpOE
Tmem97	1375	1.29816	5.93147	43.7162	0.000246862	0.0120052	0_vs_12	ZfpOE	0_vs_12_ZfpOE
Ppa1	2902	1.23223	7.69558	43.6775	0.000247561	0.0120052	0_vs_12	ZfpOE	0_vs_12_ZfpOE
Manba	6971	1.15616	7.55727	43.6683	0.000247727	0.0120052	0_vs_12	ZfpOE	0_vs_12_ZfpOE
Pycr2	2958	1.71471	6.86949	43.6606	0.000247866	0.0120052	0_vs_12	ZfpOE	0_vs_12_ZfpOE
Nip7	3130	1.13254	6.70103	43.5416	0.000250035	0.0120052	0_vs_12	ZfpOE	0_vs_12_ZfpOE
Gmppb	2785	1.44652	4.1807	43.3642	0.000253314	0.0120472	0_vs_12	ZfpOE	0_vs_12_ZfpOE
mt-Nd4l	297	1.20167	7.73233	43.2901	0.000254699	0.0120472	0_vs_12	ZfpOE	0_vs_12_ZfpOE
H2-M5	2691	1.11247	6.57698	43.2432	0.00025558	0.0120472	0_vs_12	ZfpOE	0_vs_12_ZfpOE
Pcolce2	4625	1.25774	5.0915	43.0088	0.000260046	0.0121687	0_vs_12	ZfpOE	0_vs_12_ZfpOE
Chmp4c	10087	1.19155	5.33164	42.9738	0.000260721	0.0121687	0_vs_12	ZfpOE	0_vs_12_ZfpOE
Gm5620	1348	1.69886	3.35828	42.8606	0.000262921	0.0121687	0_vs_12	ZfpOE	0_vs_12_ZfpOE
Bop1	2957	1.25937	6.86997	42.8419	0.000263286	0.0121687	0_vs_12	ZfpOE	0_vs_12_ZfpOE
Pdp2	5692	1.26824	4.69474	42.7268	0.000265551	0.0122062	0_vs_12	ZfpOE	0_vs_12_ZfpOE
Elac2	3479	1.11304	6.40964	42.6145	0.000267785	0.0122253	0_vs_12	ZfpOE	0_vs_12_ZfpOE
Nubp2	1959	1.39129	5.88744	42.2755	0.000274674	0.0123146	0_vs_12	ZfpOE	0_vs_12_ZfpOE
Gjb5	1721	1.25787	4.84419	42.1674	0.000276918	0.0123146	0_vs_12	ZfpOE	0_vs_12_ZfpOE
Pgd	6447	1.1971	7.1055	42.1603	0.000277067	0.0123146	0_vs_12	ZfpOE	0_vs_12_ZfpOE
Zfhx2	18166	2.01779	5.04642	41.8465	0.00028372	0.0124302	0_vs_12	ZfpOE	0_vs_12_ZfpOE
Ftsj1	4760	1.09305	6.55497	41.2026	0.000298021	0.0128788	0_vs_12	ZfpOE	0_vs_12_ZfpOE
Aurka	2531	1.099	7.02225	41.1189	0.000299949	0.0128953	0_vs_12	ZfpOE	0_vs_12_ZfpOE
Trim28	4158	1.22292	10.959	40.8972	0.000305126	0.0129589	0_vs_12	ZfpOE	0_vs_12_ZfpOE
Gm14296	9870	1.57808	4.37633	40.8273	0.000306782	0.0129847	0_vs_12	ZfpOE	0_vs_12_ZfpOE
Pnp2	1587	1.31975	3.69023	40.8195	0.000306967	0.0129847	0_vs_12	ZfpOE	0_vs_12_ZfpOE
Msln	3064	1.42422	3.71904	40.69	0.000310068	0.0130371	0_vs_12	ZfpOE	0_vs_12_ZfpOE
Apol6	4498	2.20197	0.398414	40.6171	0.000311831	0.013059	0_vs_12	ZfpOE	0_vs_12_ZfpOE
Fancd2os	1359	2.62263	-0.0209974	40.486	0.000315034	0.0131418	0_vs_12	ZfpOE	0_vs_12_ZfpOE
Gm13502	684	1.62459	1.75767	40.4381	0.000316216	0.0131423	0_vs_12	ZfpOE	0_vs_12_ZfpOE
Cyb5d1	1605	1.2989	3.9339	40.4207	0.000316647	0.0131423	0_vs_12	ZfpOE	0_vs_12_ZfpOE
Enoph1	2509	1.11372	5.81594	40.4011	0.000317132	0.0131423	0_vs_12	ZfpOE	0_vs_12_ZfpOE
Gm17300	1527	1.51831	3.00546	40.3423	0.000318595	0.0131423	0_vs_12	ZfpOE	0_vs_12_ZfpOE
Gm6682	1346	1.52991	2.49181	40.3332	0.000318822	0.0131423	0_vs_12	ZfpOE	0_vs_12_ZfpOE
E2f3	5429	1.23584	5.91107	40.2785	0.000320192	0.0131472	0_vs_12	ZfpOE	0_vs_12_ZfpOE
Dbnl	2346	1.27698	6.07922	40.0499	0.000325997	0.0132848	0_vs_12	ZfpOE	0_vs_12_ZfpOE
Mir17hg	3536	1.42353	5.06105	40.0471	0.00032607	0.0132848	0_vs_12	ZfpOE	0_vs_12_ZfpOE
Eras	1077	1.11271	5.87428	39.9342	0.000328987	0.0133026	0_vs_12	ZfpOE	0_vs_12_ZfpOE
Gm47694	5446	2.3144	0.787646	39.9227	0.000329285	0.0133026	0_vs_12	ZfpOE	0_vs_12_ZfpOE
Isy1	6732	1.21303	4.77955	39.8439	0.000331345	0.0133026	0_vs_12	ZfpOE	0_vs_12_ZfpOE
Tle4	5702	1.24715	6.68262	39.8198	0.000331977	0.0133026	0_vs_12	ZfpOE	0_vs_12_ZfpOE
Tdpoz8	2142	2.33554	1.1103	39.7722	0.000333233	0.0133026	0_vs_12	ZfpOE	0_vs_12_ZfpOE
Insig1	3093	1.1862	6.65142	39.748	0.000333872	0.0133026	0_vs_12	ZfpOE	0_vs_12_ZfpOE
Ldoc1	1459	1.88654	1.57662	39.5913	0.000338054	0.0133413	0_vs_12	ZfpOE	0_vs_12_ZfpOE
Exosc4	1945	1.32243	4.68095	39.5765	0.000338454	0.0133413	0_vs_12	ZfpOE	0_vs_12_ZfpOE
Fdps	4208	1.70994	1.54429	39.5145	0.00034013	0.0133539	0_vs_12	ZfpOE	0_vs_12_ZfpOE
Wdr6	4163	1.31701	6.73509	39.2692	0.000346864	0.0133539	0_vs_12	ZfpOE	0_vs_12_ZfpOE
Slc29a3	5834	1.15957	5.47776	39.2254	0.000348085	0.0133539	0_vs_12	ZfpOE	0_vs_12_ZfpOE
Pnp	3979	1.57378	5.8178	39.2147	0.000348384	0.0133539	0_vs_12	ZfpOE	0_vs_12_ZfpOE
Tubb4b-ps1	1336	2.22158	2.26999	39.2067	0.000348607	0.0133539	0_vs_12	ZfpOE	0_vs_12_ZfpOE
Mrpl17	7605	1.10464	6.48679	39.0557	0.000352865	0.0133539	0_vs_12	ZfpOE	0_vs_12_ZfpOE
Rbm3	4698	1.08627	8.47028	38.9922	0.000354676	0.0133866	0_vs_12	ZfpOE	0_vs_12_ZfpOE
F2rl1	2741	1.19174	6.73803	38.8773	0.000357981	0.0134337	0_vs_12	ZfpOE	0_vs_12_ZfpOE
Tdh	2615	1.07351	7.45193	38.6575	0.000364415	0.0135452	0_vs_12	ZfpOE	0_vs_12_ZfpOE
Arhgap35	9147	1.26846	6.59611	38.6487	0.000364676	0.0135452	0_vs_12	ZfpOE	0_vs_12_ZfpOE
Ubfd1	9629	1.09564	7.06225	38.5851	0.000366566	0.0135803	0_vs_12	ZfpOE	0_vs_12_ZfpOE
Jade2	10760	1.31784	4.57458	38.4963	0.000369229	0.0135942	0_vs_12	ZfpOE	0_vs_12_ZfpOE
Tpm3	6085	1.06396	8.50883	38.4033	0.000372041	0.013599	0_vs_12	ZfpOE	0_vs_12_ZfpOE
Jup	6436	1.2423	6.63871	38.3302	0.000374271	0.013599	0_vs_12	ZfpOE	0_vs_12_ZfpOE
Itpa	1963	1.12895	6.09617	38.2856	0.00037564	0.013599	0_vs_12	ZfpOE	0_vs_12_ZfpOE
Zfp936	3274	1.68079	4.52312	38.2425	0.000376971	0.013599	0_vs_12	ZfpOE	0_vs_12_ZfpOE
Pomp	5216	1.11557	6.37665	38.0715	0.000382303	0.013599	0_vs_12	ZfpOE	0_vs_12_ZfpOE
Zc4h2	2257	1.42545	2.85473	38.0512	0.000382943	0.013599	0_vs_12	ZfpOE	0_vs_12_ZfpOE
Gm33027	4664	1.72433	1.44991	37.9791	0.000385224	0.013634	0_vs_12	ZfpOE	0_vs_12_ZfpOE
Gm47593	873	2.39932	-0.0659042	37.7695	0.000391959	0.0137622	0_vs_12	ZfpOE	0_vs_12_ZfpOE
Emc8	6295	1.04817	6.37393	37.7012	0.000394186	0.0137622	0_vs_12	ZfpOE	0_vs_12_ZfpOE
AV205837	1198	3.12798	-0.598325	37.6819	0.000394818	0.0137622	0_vs_12	ZfpOE	0_vs_12_ZfpOE
Gm38037	1624	2.72506	-0.169108	37.6399	0.000396198	0.0137622	0_vs_12	ZfpOE	0_vs_12_ZfpOE
Fgf17	1689	2.08952	3.5256	37.5858	0.000397985	0.0137622	0_vs_12	ZfpOE	0_vs_12_ZfpOE
Nsdhl	2853	1.1646	4.5239	37.5798	0.000398184	0.0137622	0_vs_12	ZfpOE	0_vs_12_ZfpOE
Zfp59	3437	1.25268	5.40772	37.5726	0.000398423	0.0137622	0_vs_12	ZfpOE	0_vs_12_ZfpOE
Ercc6l	5302	1.30594	6.21995	37.57	0.000398507	0.0137622	0_vs_12	ZfpOE	0_vs_12_ZfpOE
Zfp658	3495	1.4709	2.69757	37.503	0.00040074	0.0137674	0_vs_12	ZfpOE	0_vs_12_ZfpOE
Ppcs	1605	1.2201	4.63131	37.3256	0.000406723	0.0138358	0_vs_12	ZfpOE	0_vs_12_ZfpOE
Vegfc	2449	1.16487	4.47882	37.2262	0.000410127	0.0139066	0_vs_12	ZfpOE	0_vs_12_ZfpOE
Pcyt1b	5357	1.0531	6.37064	37.0816	0.000415141	0.0139985	0_vs_12	ZfpOE	0_vs_12_ZfpOE
Phlda2	1121	1.15189	5.6543	37.0714	0.000415499	0.0139985	0_vs_12	ZfpOE	0_vs_12_ZfpOE
Zfp141	4868	1.3623	6.35306	37.0159	0.000417446	0.0140191	0_vs_12	ZfpOE	0_vs_12_ZfpOE
Clmp	4591	1.65461	2.54661	36.9282	0.000420547	0.0140783	0_vs_12	ZfpOE	0_vs_12_ZfpOE
Ceacam2	3788	1.57395	1.65832	36.7493	0.000426966	0.0141152	0_vs_12	ZfpOE	0_vs_12_ZfpOE
Pprc1	6284	1.01684	7.46813	36.6872	0.000429223	0.0141154	0_vs_12	ZfpOE	0_vs_12_ZfpOE
Toe1	2979	1.317	4.01079	36.6554	0.000430385	0.0141154	0_vs_12	ZfpOE	0_vs_12_ZfpOE
Rinl	3624	1.31749	5.84843	36.5848	0.000432977	0.0141562	0_vs_12	ZfpOE	0_vs_12_ZfpOE
Fbxo9	3103	1.22379	4.29065	36.4644	0.000437445	0.014266	0_vs_12	ZfpOE	0_vs_12_ZfpOE
Pglyrp1	1837	1.77148	2.04518	36.2068	0.000447208	0.0144658	0_vs_12	ZfpOE	0_vs_12_ZfpOE
Lin28a	3996	1.01727	7.32433	36.0483	0.000453351	0.0144986	0_vs_12	ZfpOE	0_vs_12_ZfpOE
Pdzd4	3970	1.24742	5.77547	36.0281	0.00045414	0.0144986	0_vs_12	ZfpOE	0_vs_12_ZfpOE
Dtx3l	5725	1.40303	3.6375	36.0257	0.000454235	0.0144986	0_vs_12	ZfpOE	0_vs_12_ZfpOE
Gm15542	1194	1.47371	2.50449	35.9957	0.000455415	0.0144986	0_vs_12	ZfpOE	0_vs_12_ZfpOE
Rbx1	4551	1.12478	6.54638	35.9941	0.000455476	0.0144986	0_vs_12	ZfpOE	0_vs_12_ZfpOE
Dad1	3916	1.15794	6.04499	35.9478	0.000457302	0.0144986	0_vs_12	ZfpOE	0_vs_12_ZfpOE
Gdpgp1	4189	1.24421	3.47745	35.9244	0.000458227	0.0144986	0_vs_12	ZfpOE	0_vs_12_ZfpOE
Tbrg4	3696	1.00826	6.85739	35.916	0.000458563	0.0144986	0_vs_12	ZfpOE	0_vs_12_ZfpOE
Prpf38a	5298	1.04357	6.19455	35.9145	0.000458622	0.0144986	0_vs_12	ZfpOE	0_vs_12_ZfpOE
Rbm19	5280	1.19628	5.73768	35.8689	0.000460433	0.0145045	0_vs_12	ZfpOE	0_vs_12_ZfpOE
Ap4s1	1137	1.21522	3.72664	35.6276	0.000470186	0.0146658	0_vs_12	ZfpOE	0_vs_12_ZfpOE
Zscan22	3501	1.23265	3.4726	35.5542	0.000473204	0.0147346	0_vs_12	ZfpOE	0_vs_12_ZfpOE
Gm29695	5271	1.32503	2.98764	35.4806	0.000476256	0.0147467	0_vs_12	ZfpOE	0_vs_12_ZfpOE
Pla2g7	2905	1.60362	3.3999	35.478	0.000476366	0.0147467	0_vs_12	ZfpOE	0_vs_12_ZfpOE
Cul5	8165	1.42644	7.08668	35.3794	0.000480495	0.0148115	0_vs_12	ZfpOE	0_vs_12_ZfpOE
Heatr3	4497	1.19459	6.78457	35.2356	0.000486599	0.014916	0_vs_12	ZfpOE	0_vs_12_ZfpOE
Meox1	2228	2.43938	-0.0318386	35.0972	0.000492565	0.014916	0_vs_12	ZfpOE	0_vs_12_ZfpOE
Rpl36al	1353	2.06615	0.206107	35.0253	0.000495705	0.014916	0_vs_12	ZfpOE	0_vs_12_ZfpOE
Top1	10426	1.09638	7.17523	35.004	0.000496639	0.014916	0_vs_12	ZfpOE	0_vs_12_ZfpOE
Nup35	3366	1.10054	5.44405	34.9543	0.000498825	0.014916	0_vs_12	ZfpOE	0_vs_12_ZfpOE
Pirt	4200	1.92678	0.450707	34.9424	0.000499353	0.014916	0_vs_12	ZfpOE	0_vs_12_ZfpOE
Dnajb6	6062	1.01431	7.93427	34.8137	0.000505083	0.014916	0_vs_12	ZfpOE	0_vs_12_ZfpOE
Nifk	1965	1.13375	6.39971	34.7456	0.000508154	0.014916	0_vs_12	ZfpOE	0_vs_12_ZfpOE
Dnmt3b	5106	0.99725	7.04398	34.7062	0.000509937	0.014916	0_vs_12	ZfpOE	0_vs_12_ZfpOE
Hmgn2	3060	1.2435	5.44653	34.7025	0.000510108	0.014916	0_vs_12	ZfpOE	0_vs_12_ZfpOE
Zfp628	3523	1.72892	2.65467	34.6937	0.000510506	0.014916	0_vs_12	ZfpOE	0_vs_12_ZfpOE
Sfn	1613	1.97574	4.90777	34.6431	0.000512813	0.014916	0_vs_12	ZfpOE	0_vs_12_ZfpOE
Prpf31	5439	1.44536	6.13667	34.6236	0.000513706	0.014916	0_vs_12	ZfpOE	0_vs_12_ZfpOE
Umps	3484	1.01303	7.43049	34.6145	0.000514125	0.014916	0_vs_12	ZfpOE	0_vs_12_ZfpOE
Klhl34	1935	2.07628	0.983936	34.5841	0.000515524	0.014916	0_vs_12	ZfpOE	0_vs_12_ZfpOE
Crnkl1	3844	1.06635	6.13426	34.57	0.000516174	0.014916	0_vs_12	ZfpOE	0_vs_12_ZfpOE
Dhcr7	5817	1.03596	5.90783	34.5455	0.000517303	0.014916	0_vs_12	ZfpOE	0_vs_12_ZfpOE
Tlx2	1582	2.07594	1.66121	34.5014	0.000519351	0.014916	0_vs_12	ZfpOE	0_vs_12_ZfpOE
Slc25a5	1646	1.03143	8.46974	34.4447	0.000521992	0.014916	0_vs_12	ZfpOE	0_vs_12_ZfpOE
Lrrc14	5647	1.29664	3.71781	34.4128	0.000523489	0.014916	0_vs_12	ZfpOE	0_vs_12_ZfpOE
Gm16286	3075	1.062	7.00747	34.3288	0.000527451	0.014932	0_vs_12	ZfpOE	0_vs_12_ZfpOE
Srm	1599	1.15978	7.67899	34.3132	0.000528192	0.014932	0_vs_12	ZfpOE	0_vs_12_ZfpOE
Mkks	3227	1.55183	3.66182	34.2841	0.000529576	0.014932	0_vs_12	ZfpOE	0_vs_12_ZfpOE
Ptrhd1	3840	1.63615	2.25836	34.2781	0.000529862	0.014932	0_vs_12	ZfpOE	0_vs_12_ZfpOE
Msmo1	6144	1.42857	6.45221	34.2545	0.00053099	0.0149438	0_vs_12	ZfpOE	0_vs_12_ZfpOE
Lipt2	1663	1.31183	2.95629	34.2259	0.000532362	0.0149486	0_vs_12	ZfpOE	0_vs_12_ZfpOE
Hgh1	2200	1.35086	4.32838	34.187	0.00053423	0.0149501	0_vs_12	ZfpOE	0_vs_12_ZfpOE
Gm10357	264	1.79013	1.4698	34.1758	0.00053477	0.0149501	0_vs_12	ZfpOE	0_vs_12_ZfpOE
Hspb9	726	3.94089	-1.28689	34.0938	0.000538749	0.0149816	0_vs_12	ZfpOE	0_vs_12_ZfpOE
Frat1	2614	1.49199	3.09532	34.0759	0.00053962	0.014986	0_vs_12	ZfpOE	0_vs_12_ZfpOE
Armh2	863	2.26457	-0.171247	33.7411	0.000556282	0.0152473	0_vs_12	ZfpOE	0_vs_12_ZfpOE
Esrp2	4340	1.52165	2.22104	33.6907	0.000558849	0.0152926	0_vs_12	ZfpOE	0_vs_12_ZfpOE
Gm7993	1384	1.0916	6.86009	33.6464	0.000561112	0.0152926	0_vs_12	ZfpOE	0_vs_12_ZfpOE
Slco2b1	5958	2.16577	0.56682	33.6375	0.000561569	0.0152926	0_vs_12	ZfpOE	0_vs_12_ZfpOE
Gm12790	951	2.91377	-0.923925	33.5598	0.000565583	0.0153047	0_vs_12	ZfpOE	0_vs_12_ZfpOE
Gm47725	858	1.55259	2.45005	33.5526	0.000565951	0.0153047	0_vs_12	ZfpOE	0_vs_12_ZfpOE
Dgkk	7158	1.95938	1.85	33.5367	0.000566779	0.0153047	0_vs_12	ZfpOE	0_vs_12_ZfpOE
Ndufa8	861	1.02797	5.61777	33.5303	0.000567111	0.0153047	0_vs_12	ZfpOE	0_vs_12_ZfpOE
Ptrh2	3132	1.18531	4.42666	33.5078	0.000568281	0.0153166	0_vs_12	ZfpOE	0_vs_12_ZfpOE
Ly6e	3784	1.04903	5.88121	33.4376	0.00057196	0.0153459	0_vs_12	ZfpOE	0_vs_12_ZfpOE
Timm8a1	1421	1.10859	4.78717	33.4201	0.000572879	0.0153459	0_vs_12	ZfpOE	0_vs_12_ZfpOE
Shf	2305	2.47691	3.65111	33.3205	0.000578156	0.0154127	0_vs_12	ZfpOE	0_vs_12_ZfpOE
mt-Tl1	75	2.98432	0.541802	33.2677	0.000580978	0.0154127	0_vs_12	ZfpOE	0_vs_12_ZfpOE
Actl6a	3886	0.974277	6.99918	33.2507	0.000581892	0.0154127	0_vs_12	ZfpOE	0_vs_12_ZfpOE
Msrb2	1377	1.35104	2.84916	33.2312	0.000582944	0.0154127	0_vs_12	ZfpOE	0_vs_12_ZfpOE
Spopfm1	1241	2.289	0.382504	33.2282	0.000583102	0.0154127	0_vs_12	ZfpOE	0_vs_12_ZfpOE
Arpc4	2321	1.0242	6.04048	33.2126	0.000583945	0.0154127	0_vs_12	ZfpOE	0_vs_12_ZfpOE
Gm12617	381	1.7834	0.652852	33.1889	0.000585226	0.0154127	0_vs_12	ZfpOE	0_vs_12_ZfpOE
Sqle	5546	1.0694	6.83771	33.1195	0.000588995	0.0154127	0_vs_12	ZfpOE	0_vs_12_ZfpOE
Zfp599	3574	1.43926	3.85441	33.1184	0.000589055	0.0154127	0_vs_12	ZfpOE	0_vs_12_ZfpOE
Ak4	4646	0.967287	6.70356	33.1037	0.000589862	0.0154127	0_vs_12	ZfpOE	0_vs_12_ZfpOE
Mb21d2	3260	1.24301	3.85777	33.0576	0.000592387	0.0154448	0_vs_12	ZfpOE	0_vs_12_ZfpOE
Cul1	4040	1.24246	6.86243	33.0184	0.000594548	0.0154448	0_vs_12	ZfpOE	0_vs_12_ZfpOE
Lrrn4	3715	1.25669	2.92735	33.0088	0.000595077	0.0154448	0_vs_12	ZfpOE	0_vs_12_ZfpOE
Fastkd5	3015	1.38956	3.14943	32.9772	0.000596827	0.0154611	0_vs_12	ZfpOE	0_vs_12_ZfpOE
Setx	11380	1.54394	8.64583	32.9341	0.000599229	0.0154611	0_vs_12	ZfpOE	0_vs_12_ZfpOE
Ruvbl1	1899	1.20492	7.02568	32.9266	0.000599646	0.0154611	0_vs_12	ZfpOE	0_vs_12_ZfpOE
Ssbp1	8360	1.05765	6.31903	32.9122	0.000600448	0.0154611	0_vs_12	ZfpOE	0_vs_12_ZfpOE
Pml	5571	0.997075	7.66605	32.9091	0.000600621	0.0154611	0_vs_12	ZfpOE	0_vs_12_ZfpOE
Elof1	1702	1.16995	5.19258	32.905	0.000600853	0.0154611	0_vs_12	ZfpOE	0_vs_12_ZfpOE
Faap24	1966	1.33694	3.46425	32.8445	0.000604253	0.0154798	0_vs_12	ZfpOE	0_vs_12_ZfpOE
2210016F16Rik	3051	1.16375	4.1492	32.787	0.000607504	0.0154798	0_vs_12	ZfpOE	0_vs_12_ZfpOE
Gm50387	2532	1.71343	1.15172	32.7672	0.000608631	0.0154798	0_vs_12	ZfpOE	0_vs_12_ZfpOE
Gcsh	1579	1.04478	7.17473	32.766	0.0006087	0.0154798	0_vs_12	ZfpOE	0_vs_12_ZfpOE
Gsta3	4344	1.52697	1.63784	32.6536	0.000615135	0.0155807	0_vs_12	ZfpOE	0_vs_12_ZfpOE
Slc25a38	2747	1.0987	4.8062	32.6119	0.000617546	0.0156042	0_vs_12	ZfpOE	0_vs_12_ZfpOE
Gsr	2754	0.964286	6.66751	32.5564	0.000620778	0.0156508	0_vs_12	ZfpOE	0_vs_12_ZfpOE
Rcl1	1889	0.996945	6.46405	32.4795	0.000625284	0.0156731	0_vs_12	ZfpOE	0_vs_12_ZfpOE
Synpo2l	4629	2.74672	-0.648182	32.3533	0.000632771	0.0158178	0_vs_12	ZfpOE	0_vs_12_ZfpOE
Ercc3	2835	0.968796	6.16618	32.2991	0.000636022	0.0158387	0_vs_12	ZfpOE	0_vs_12_ZfpOE
Thrap3	9234	1.00787	8.33299	32.2915	0.00063648	0.0158387	0_vs_12	ZfpOE	0_vs_12_ZfpOE
Zbtb8os	4500	1.0392	4.98355	32.2631	0.000638194	0.0158387	0_vs_12	ZfpOE	0_vs_12_ZfpOE
Il20rb	4206	1.70369	0.872212	32.2628	0.000638215	0.0158387	0_vs_12	ZfpOE	0_vs_12_ZfpOE
Gm14401	1329	1.51696	3.51892	32.2232	0.000640616	0.0158387	0_vs_12	ZfpOE	0_vs_12_ZfpOE
Fbxo15	3360	1.12244	6.80444	32.1252	0.000646601	0.0158617	0_vs_12	ZfpOE	0_vs_12_ZfpOE
Mlx	1999	1.09613	4.9625	32.0611	0.000650558	0.0158962	0_vs_12	ZfpOE	0_vs_12_ZfpOE
Zc3h12a	2882	1.30952	5.35776	32.0291	0.000652541	0.0158962	0_vs_12	ZfpOE	0_vs_12_ZfpOE
Trip13	3472	1.13727	6.16107	32.003	0.000654167	0.0159173	0_vs_12	ZfpOE	0_vs_12_ZfpOE
Ddx39b	3783	1.01738	8.21824	31.989	0.000655043	0.0159202	0_vs_12	ZfpOE	0_vs_12_ZfpOE
Ckap4	3089	1.0375	7.28903	31.9578	0.000656996	0.0159492	0_vs_12	ZfpOE	0_vs_12_ZfpOE
Eif3b	3346	1.06777	8.67053	31.9345	0.000658461	0.0159539	0_vs_12	ZfpOE	0_vs_12_ZfpOE
Exo1	8422	1.06289	6.32268	31.9305	0.000658708	0.0159539	0_vs_12	ZfpOE	0_vs_12_ZfpOE
Pwp2	3872	0.955713	6.53869	31.8907	0.000661218	0.0159795	0_vs_12	ZfpOE	0_vs_12_ZfpOE
Sulf1	11294	1.34121	4.18586	31.8777	0.000662045	0.0159795	0_vs_12	ZfpOE	0_vs_12_ZfpOE
Grsf1	3036	1.0838	6.66563	31.8103	0.000666332	0.0160095	0_vs_12	ZfpOE	0_vs_12_ZfpOE
Gm45552	778	1.70999	0.781966	31.7753	0.000668573	0.0160402	0_vs_12	ZfpOE	0_vs_12_ZfpOE
Lonrf2	7506	1.50606	2.21049	31.7642	0.000669283	0.0160402	0_vs_12	ZfpOE	0_vs_12_ZfpOE
Coq4	3399	1.27019	3.89389	31.7309	0.000671426	0.0160402	0_vs_12	ZfpOE	0_vs_12_ZfpOE
Mindy1	6458	0.987403	6.44557	31.6568	0.000676224	0.0161181	0_vs_12	ZfpOE	0_vs_12_ZfpOE
Cers4	12264	1.02881	5.01767	31.5381	0.000684005	0.0161348	0_vs_12	ZfpOE	0_vs_12_ZfpOE
Ccnjl	2781	1.1468	3.66752	31.5302	0.000684525	0.0161348	0_vs_12	ZfpOE	0_vs_12_ZfpOE
Wdr3	5218	1.04437	6.61354	31.5173	0.000685384	0.0161348	0_vs_12	ZfpOE	0_vs_12_ZfpOE
Nop16	1845	1.03643	5.89317	31.3869	0.000694081	0.016195	0_vs_12	ZfpOE	0_vs_12_ZfpOE
Gm3294	7367	2.16423	-0.125172	31.356	0.000696168	0.0162257	0_vs_12	ZfpOE	0_vs_12_ZfpOE
Itga9	7691	1.00922	5.70578	31.2833	0.000701097	0.0162733	0_vs_12	ZfpOE	0_vs_12_ZfpOE
Platr7	1334	1.26398	2.67659	31.2708	0.000701948	0.0162733	0_vs_12	ZfpOE	0_vs_12_ZfpOE
Topors	3856	1.068	6.74594	31.2698	0.000702018	0.0162733	0_vs_12	ZfpOE	0_vs_12_ZfpOE
Dido1	13307	1.04545	7.57964	31.2575	0.000702857	0.0162733	0_vs_12	ZfpOE	0_vs_12_ZfpOE
Zbtb8a	2321	1.12737	4.55939	31.2281	0.000704872	0.0162889	0_vs_12	ZfpOE	0_vs_12_ZfpOE
Ube2l3	5841	1.03117	6.90505	31.0882	0.000714552	0.0163755	0_vs_12	ZfpOE	0_vs_12_ZfpOE
Angptl4	3541	1.1181	4.50767	31.0561	0.000716795	0.016387	0_vs_12	ZfpOE	0_vs_12_ZfpOE
Nr5a2	5899	1.06608	5.80614	31.0507	0.000717176	0.016387	0_vs_12	ZfpOE	0_vs_12_ZfpOE
Kti12	1629	1.02941	5.28004	30.9893	0.000721501	0.0164031	0_vs_12	ZfpOE	0_vs_12_ZfpOE
Sf3b3	10919	1.00706	8.754	30.9262	0.000725972	0.016419	0_vs_12	ZfpOE	0_vs_12_ZfpOE
Nkrf	3882	1.37191	4.75016	30.9041	0.000727555	0.016419	0_vs_12	ZfpOE	0_vs_12_ZfpOE
Trim6	4894	1.12364	7.89637	30.8993	0.000727895	0.016419	0_vs_12	ZfpOE	0_vs_12_ZfpOE
Rhot2	4442	1.09259	4.68198	30.8745	0.000729671	0.0164239	0_vs_12	ZfpOE	0_vs_12_ZfpOE
Gm9797	613	1.49474	3.40417	30.8565	0.000730959	0.0164352	0_vs_12	ZfpOE	0_vs_12_ZfpOE
Vcp	4851	0.978928	8.89725	30.8454	0.000731759	0.0164356	0_vs_12	ZfpOE	0_vs_12_ZfpOE
Rpf2	1924	1.0223	5.58712	30.8022	0.000734875	0.0164419	0_vs_12	ZfpOE	0_vs_12_ZfpOE
Gm15879	1023	1.89552	0.320163	30.7799	0.000736495	0.0164419	0_vs_12	ZfpOE	0_vs_12_ZfpOE
Riok2	3401	1.27061	6.56396	30.7729	0.000736998	0.0164419	0_vs_12	ZfpOE	0_vs_12_ZfpOE
Mettl16	13817	0.930313	6.48304	30.6658	0.00074483	0.0165699	0_vs_12	ZfpOE	0_vs_12_ZfpOE
Phb	2805	1.01102	7.91484	30.6367	0.000746978	0.0166001	0_vs_12	ZfpOE	0_vs_12_ZfpOE
Agtrap	4236	1.07635	6.66428	30.5952	0.000750048	0.0166015	0_vs_12	ZfpOE	0_vs_12_ZfpOE
Fam136a	2702	1.00397	6.65944	30.5054	0.000756754	0.0166982	0_vs_12	ZfpOE	0_vs_12_ZfpOE
Pitx2	4726	1.8403	0.5485	30.4536	0.000760656	0.0167273	0_vs_12	ZfpOE	0_vs_12_ZfpOE
Kif20a	4338	0.939265	7.23398	30.3287	0.000770176	0.01689	0_vs_12	ZfpOE	0_vs_12_ZfpOE
Marcksl1	1605	1.03478	8.55052	30.2509	0.000776178	0.0169798	0_vs_12	ZfpOE	0_vs_12_ZfpOE
Tjp2	6199	0.958959	7.51061	30.1569	0.000783514	0.0170692	0_vs_12	ZfpOE	0_vs_12_ZfpOE
Gm5773	1143	3.38527	-1.39696	30.1322	0.00078546	0.0170879	0_vs_12	ZfpOE	0_vs_12_ZfpOE
Aar2	3615	0.992495	5.3808	30.1253	0.000785997	0.0170879	0_vs_12	ZfpOE	0_vs_12_ZfpOE
Grwd1	2057	1.04383	6.24395	30.0392	0.000792825	0.0172185	0_vs_12	ZfpOE	0_vs_12_ZfpOE
Mrpl18	1398	1.08202	6.03725	29.9651	0.000798754	0.0172836	0_vs_12	ZfpOE	0_vs_12_ZfpOE
Olfr881	4237	4.90686	-1.67166	29.9444	0.000800426	0.0172836	0_vs_12	ZfpOE	0_vs_12_ZfpOE
Map2k6	3444	1.07176	4.20971	29.92	0.000802394	0.0172836	0_vs_12	ZfpOE	0_vs_12_ZfpOE
Mrm2	1443	1.32575	3.79627	29.92	0.000802398	0.0172836	0_vs_12	ZfpOE	0_vs_12_ZfpOE
Thada	11486	1.23825	6.55586	29.8945	0.00080446	0.0172939	0_vs_12	ZfpOE	0_vs_12_ZfpOE
Trim16	4568	1.166	3.1828	29.8628	0.000807044	0.0172939	0_vs_12	ZfpOE	0_vs_12_ZfpOE
Fam32a	4409	1.03887	5.86122	29.8193	0.000810597	0.0173253	0_vs_12	ZfpOE	0_vs_12_ZfpOE
Ly6g5b	1176	2.93698	-1.07328	29.778	0.00081399	0.0173731	0_vs_12	ZfpOE	0_vs_12_ZfpOE
Ssrp1	3737	0.949332	8.20314	29.7441	0.000816793	0.0173852	0_vs_12	ZfpOE	0_vs_12_ZfpOE
Cct6a	3620	1.08334	9.53861	29.7412	0.000817035	0.0173852	0_vs_12	ZfpOE	0_vs_12_ZfpOE
Cstf1	3504	0.932148	6.19844	29.7096	0.00081965	0.0173958	0_vs_12	ZfpOE	0_vs_12_ZfpOE
Polr1b	5805	0.962194	7.06557	29.6777	0.000822312	0.0173958	0_vs_12	ZfpOE	0_vs_12_ZfpOE
Soga3	4175	1.13937	3.39581	29.5644	0.000831839	0.0175206	0_vs_12	ZfpOE	0_vs_12_ZfpOE
C130075A20Rik	4176	5.10321	-1.51179	29.4923	0.000837974	0.0175517	0_vs_12	ZfpOE	0_vs_12_ZfpOE
Elavl1	10363	0.942369	7.02184	29.4797	0.000839056	0.0175517	0_vs_12	ZfpOE	0_vs_12_ZfpOE
Zfp473	10037	1.06545	5.2414	29.4482	0.00084176	0.0175627	0_vs_12	ZfpOE	0_vs_12_ZfpOE
Dok2	2902	1.49955	2.79717	29.4426	0.000842238	0.0175627	0_vs_12	ZfpOE	0_vs_12_ZfpOE
Psmd6	2800	0.946094	7.00663	29.4347	0.000842923	0.0175627	0_vs_12	ZfpOE	0_vs_12_ZfpOE
Ttc30b	2737	1.35848	1.83551	29.3832	0.000847377	0.0176032	0_vs_12	ZfpOE	0_vs_12_ZfpOE
Pum3	8626	0.973306	7.25649	29.3375	0.000851349	0.0176499	0_vs_12	ZfpOE	0_vs_12_ZfpOE
Sh3rf2	5634	1.85538	0.620006	29.2723	0.000857066	0.0176995	0_vs_12	ZfpOE	0_vs_12_ZfpOE
Atg14	4322	0.948876	6.5957	29.2469	0.000859306	0.0177283	0_vs_12	ZfpOE	0_vs_12_ZfpOE
Ceacam20	2888	1.05418	4.39074	29.2077	0.000862772	0.0177771	0_vs_12	ZfpOE	0_vs_12_ZfpOE
Ddx24	8242	0.928947	6.92937	29.1639	0.000866671	0.0177771	0_vs_12	ZfpOE	0_vs_12_ZfpOE
Gm9121	1071	2.16774	-0.246381	29.1462	0.000868253	0.0177771	0_vs_12	ZfpOE	0_vs_12_ZfpOE
Gpr135	3150	1.29948	2.05508	29.1388	0.000868917	0.0177771	0_vs_12	ZfpOE	0_vs_12_ZfpOE
Ftsj3	4358	1.16984	7.53219	29.1374	0.00086904	0.0177771	0_vs_12	ZfpOE	0_vs_12_ZfpOE
Nme1	3342	0.962998	5.59297	29.1347	0.00086928	0.0177771	0_vs_12	ZfpOE	0_vs_12_ZfpOE
Twnk	4013	1.02992	5.69742	29.1069	0.000871778	0.0177787	0_vs_12	ZfpOE	0_vs_12_ZfpOE
Tor4a	3301	1.29241	2.80192	29.1063	0.000871837	0.0177787	0_vs_12	ZfpOE	0_vs_12_ZfpOE
Srsf3	7899	0.958029	8.62976	29.0194	0.000879698	0.017834	0_vs_12	ZfpOE	0_vs_12_ZfpOE
Tm4sf5	1125	1.53838	2.36231	28.9596	0.000885153	0.0178487	0_vs_12	ZfpOE	0_vs_12_ZfpOE
Lrrc59	3073	0.942901	8.32023	28.7906	0.000900832	0.0179568	0_vs_12	ZfpOE	0_vs_12_ZfpOE
Gart	5144	0.94494	8.50897	28.7708	0.000902687	0.0179568	0_vs_12	ZfpOE	0_vs_12_ZfpOE
Smpdl3b	2006	1.09821	3.7642	28.7152	0.000907933	0.0180241	0_vs_12	ZfpOE	0_vs_12_ZfpOE
Cybb	5808	3.08383	-0.788643	28.6729	0.000911954	0.0180718	0_vs_12	ZfpOE	0_vs_12_ZfpOE
Gm37018	3869	2.04614	0.232536	28.6718	0.000912056	0.0180718	0_vs_12	ZfpOE	0_vs_12_ZfpOE
Klhdc4	3708	1.21868	6.34504	28.4913	0.000929458	0.0182099	0_vs_12	ZfpOE	0_vs_12_ZfpOE
Ankrd36	5217	1.66187	1.11119	28.4744	0.000931108	0.0182099	0_vs_12	ZfpOE	0_vs_12_ZfpOE
Sigmar1	3136	1.14886	6.17391	28.4352	0.00093496	0.0182504	0_vs_12	ZfpOE	0_vs_12_ZfpOE
Mrpl44	1644	0.962636	5.18308	28.4113	0.000937312	0.0182771	0_vs_12	ZfpOE	0_vs_12_ZfpOE
Dkc1	4121	0.927791	7.87967	28.365	0.000941887	0.0183176	0_vs_12	ZfpOE	0_vs_12_ZfpOE
Gemin6	1428	0.964825	5.06305	28.2831	0.00095006	0.0184451	0_vs_12	ZfpOE	0_vs_12_ZfpOE
Tmprss11d	2796	2.95498	0.182523	28.2715	0.000951226	0.018448	0_vs_12	ZfpOE	0_vs_12_ZfpOE
Slc35a4	3275	0.915066	6.0819	28.2538	0.000953014	0.0184608	0_vs_12	ZfpOE	0_vs_12_ZfpOE
Slc7a3	3784	0.958453	7.81473	28.2475	0.000953643	0.0184608	0_vs_12	ZfpOE	0_vs_12_ZfpOE
Tigar	3658	0.991747	6.01467	28.1998	0.000958472	0.0185202	0_vs_12	ZfpOE	0_vs_12_ZfpOE
Ints3	5677	0.900492	7.007	28.1887	0.000959597	0.0185249	0_vs_12	ZfpOE	0_vs_12_ZfpOE
Snhg4	6586	0.990296	5.30984	28.1396	0.000964606	0.0185673	0_vs_12	ZfpOE	0_vs_12_ZfpOE
Pcolce	3823	1.20947	6.47438	28.1385	0.000964715	0.0185673	0_vs_12	ZfpOE	0_vs_12_ZfpOE
Cand1	8357	1.17486	8.27018	28.1326	0.000965326	0.0185673	0_vs_12	ZfpOE	0_vs_12_ZfpOE
Guca1b	2441	1.33562	2.89987	28.1138	0.00096725	0.0185703	0_vs_12	ZfpOE	0_vs_12_ZfpOE
Hira	6215	0.983236	4.95111	28.0893	0.000969766	0.0185748	0_vs_12	ZfpOE	0_vs_12_ZfpOE
Dmtn	9804	1.15081	5.43105	28.0862	0.000970086	0.0185748	0_vs_12	ZfpOE	0_vs_12_ZfpOE
Utp4	3451	0.965326	7.5974	28.0587	0.000972927	0.0185859	0_vs_12	ZfpOE	0_vs_12_ZfpOE
Xbp1	3248	1.00407	6.45823	28.0433	0.000974519	0.0185859	0_vs_12	ZfpOE	0_vs_12_ZfpOE
Morf4l2	3135	0.932166	8.58943	28.0382	0.000975053	0.0185859	0_vs_12	ZfpOE	0_vs_12_ZfpOE
Psmd12	2649	0.908554	7.37749	27.9898	0.000980093	0.0186129	0_vs_12	ZfpOE	0_vs_12_ZfpOE
Itpk1	3320	0.972933	7.66266	27.957	0.000983523	0.0186314	0_vs_12	ZfpOE	0_vs_12_ZfpOE
Prmt6	4197	1.05424	3.95047	27.9507	0.000984184	0.0186314	0_vs_12	ZfpOE	0_vs_12_ZfpOE
Pttg1ip	3877	0.915086	6.36609	27.9441	0.000984874	0.0186314	0_vs_12	ZfpOE	0_vs_12_ZfpOE
Bzw1	4033	1.32578	9.05306	27.9013	0.000989388	0.0186714	0_vs_12	ZfpOE	0_vs_12_ZfpOE
Mrpl47	4419	0.964537	5.0552	27.8922	0.000990342	0.0186726	0_vs_12	ZfpOE	0_vs_12_ZfpOE
Bclaf1	15301	1.00207	8.36787	27.8465	0.000995195	0.0187135	0_vs_12	ZfpOE	0_vs_12_ZfpOE
Zmiz1	12523	1.00213	5.95862	27.8335	0.000996586	0.0187135	0_vs_12	ZfpOE	0_vs_12_ZfpOE
Dhx33	10031	1.04689	6.03303	27.7671	0.00100369	0.0187363	0_vs_12	ZfpOE	0_vs_12_ZfpOE
Ddx51	5248	0.948662	5.42802	27.7657	0.00100384	0.0187363	0_vs_12	ZfpOE	0_vs_12_ZfpOE
G3bp1	7064	0.924333	9.31935	27.7563	0.00100486	0.0187363	0_vs_12	ZfpOE	0_vs_12_ZfpOE
Teddm3	1346	2.65305	-0.846124	27.7522	0.00100531	0.0187363	0_vs_12	ZfpOE	0_vs_12_ZfpOE
Gm23201	89	2.08008	1.75876	27.7203	0.00100875	0.0187696	0_vs_12	ZfpOE	0_vs_12_ZfpOE
Tubb5	3327	1.00514	10.4905	27.6121	0.00102056	0.0188993	0_vs_12	ZfpOE	0_vs_12_ZfpOE
Ndor1	5837	0.947013	5.81453	27.5977	0.00102214	0.0188993	0_vs_12	ZfpOE	0_vs_12_ZfpOE
Casq2	2736	2.46552	0.170026	27.5691	0.0010253	0.0189411	0_vs_12	ZfpOE	0_vs_12_ZfpOE
Slc2a1	3506	0.920738	9.10703	27.5168	0.0010311	0.0189942	0_vs_12	ZfpOE	0_vs_12_ZfpOE
Lrrn3	3865	3.21752	-1.26407	27.5012	0.00103284	0.0189969	0_vs_12	ZfpOE	0_vs_12_ZfpOE
Clp1	2672	1.04862	5.63944	27.4487	0.00103872	0.0190383	0_vs_12	ZfpOE	0_vs_12_ZfpOE
Gm16096	834	1.78285	1.29629	27.4395	0.00103976	0.0190383	0_vs_12	ZfpOE	0_vs_12_ZfpOE
Snrpd1	2052	0.964846	6.80562	27.4234	0.00104157	0.0190383	0_vs_12	ZfpOE	0_vs_12_ZfpOE
mt-Ti	69	7.40295	-1.51107	32.5465	0.00104435	0.0190383	0_vs_12	ZfpOE	0_vs_12_ZfpOE
Mesd	5558	0.918454	6.47174	27.3926	0.00104506	0.0190383	0_vs_12	ZfpOE	0_vs_12_ZfpOE
Ddi2	9553	0.88754	6.65992	27.3269	0.00105253	0.0191087	0_vs_12	ZfpOE	0_vs_12_ZfpOE
Gm14150	1354	1.35996	5.59367	27.3212	0.00105319	0.0191087	0_vs_12	ZfpOE	0_vs_12_ZfpOE
Tcf15	980	1.44916	6.58613	27.2982	0.00105582	0.0191349	0_vs_12	ZfpOE	0_vs_12_ZfpOE
AU015836	3335	0.925631	5.58828	27.2722	0.00105881	0.0191725	0_vs_12	ZfpOE	0_vs_12_ZfpOE
Dpp9	7883	0.929098	5.78864	27.2136	0.00106559	0.0192358	0_vs_12	ZfpOE	0_vs_12_ZfpOE
Unc93a2	2945	1.50732	1.21011	27.1468	0.00107338	0.0193034	0_vs_12	ZfpOE	0_vs_12_ZfpOE
Gcnt3	4301	2.12528	0.857342	27.1024	0.00107861	0.0193643	0_vs_12	ZfpOE	0_vs_12_ZfpOE
Ttll12	4039	0.937855	6.34941	26.9429	0.00109764	0.0195986	0_vs_12	ZfpOE	0_vs_12_ZfpOE
1700057H21Rik	697	1.36147	2.69029	26.9281	0.00109942	0.0196039	0_vs_12	ZfpOE	0_vs_12_ZfpOE
Gemin7	1782	1.05029	4.61247	26.9047	0.00110225	0.0196213	0_vs_12	ZfpOE	0_vs_12_ZfpOE
Asap3	4225	1.03846	4.22169	26.8769	0.00110564	0.0196325	0_vs_12	ZfpOE	0_vs_12_ZfpOE
Snora78	128	2.10432	-0.113045	26.872	0.00110623	0.0196325	0_vs_12	ZfpOE	0_vs_12_ZfpOE
Znrd2	1236	2.40385	-0.602079	26.8074	0.00111414	0.0196994	0_vs_12	ZfpOE	0_vs_12_ZfpOE
Slc25a12	7342	0.906318	6.12429	26.7483	0.00112143	0.0197595	0_vs_12	ZfpOE	0_vs_12_ZfpOE
Eif2b5	2595	0.918028	7.24649	26.7247	0.00112436	0.0197595	0_vs_12	ZfpOE	0_vs_12_ZfpOE
Cct3	6370	0.927273	9.06528	26.7126	0.00112587	0.0197595	0_vs_12	ZfpOE	0_vs_12_ZfpOE
Dcc	13171	2.25615	0.260692	26.7108	0.00112609	0.0197595	0_vs_12	ZfpOE	0_vs_12_ZfpOE
Gm17322	2169	1.07529	3.76855	26.7094	0.00112626	0.0197595	0_vs_12	ZfpOE	0_vs_12_ZfpOE
Amd1	3544	1.3116	7.48693	26.6834	0.00112951	0.0197595	0_vs_12	ZfpOE	0_vs_12_ZfpOE
Nif3l1	7763	0.97448	5.94549	26.6518	0.00113348	0.0198081	0_vs_12	ZfpOE	0_vs_12_ZfpOE
1700123O20Rik	1935	1.0306	4.5664	26.6297	0.00113626	0.0198237	0_vs_12	ZfpOE	0_vs_12_ZfpOE
Psmc5	1394	0.895861	7.15444	26.584	0.00114204	0.019857	0_vs_12	ZfpOE	0_vs_12_ZfpOE
Mdh1	2662	1.00346	7.30296	26.5627	0.00114474	0.019857	0_vs_12	ZfpOE	0_vs_12_ZfpOE
Mmp14	5960	1.08128	5.1156	26.4986	0.00115294	0.0199558	0_vs_12	ZfpOE	0_vs_12_ZfpOE
Acly	5279	0.876903	8.46508	26.3962	0.00116619	0.0201122	0_vs_12	ZfpOE	0_vs_12_ZfpOE
B3gnt7	4137	1.05474	4.42387	26.3248	0.00117554	0.0201879	0_vs_12	ZfpOE	0_vs_12_ZfpOE
Asb16	2843	1.24124	2.40911	26.2908	0.00118002	0.0202181	0_vs_12	ZfpOE	0_vs_12_ZfpOE
Gm23639	132	3.28444	-0.985486	26.2592	0.00118421	0.0202569	0_vs_12	ZfpOE	0_vs_12_ZfpOE
Ddx28	2262	0.98524	4.30996	26.2405	0.0011867	0.0202731	0_vs_12	ZfpOE	0_vs_12_ZfpOE
Cluh	6502	0.915082	7.50837	26.2159	0.00118998	0.0202912	0_vs_12	ZfpOE	0_vs_12_ZfpOE
Adipoq	1381	3.27479	-1.48337	26.2152	0.00119008	0.0202912	0_vs_12	ZfpOE	0_vs_12_ZfpOE
Ggta1	4709	1.02235	5.50557	26.1797	0.00119484	0.0203394	0_vs_12	ZfpOE	0_vs_12_ZfpOE
Taf7	3302	0.908373	7.00109	26.1047	0.00120497	0.0203627	0_vs_12	ZfpOE	0_vs_12_ZfpOE
Gm5542	1089	2.56641	-0.79096	26.1027	0.00120525	0.0203627	0_vs_12	ZfpOE	0_vs_12_ZfpOE
Rsl24d1	1716	0.887042	6.80051	26.0763	0.00120884	0.0203796	0_vs_12	ZfpOE	0_vs_12_ZfpOE
Smg8	3218	0.976614	5.60388	26.0156	0.00121715	0.0204302	0_vs_12	ZfpOE	0_vs_12_ZfpOE
Mapre1	7811	1.00249	7.57414	26.003	0.0012189	0.0204302	0_vs_12	ZfpOE	0_vs_12_ZfpOE
Spn	4681	1.19504	2.83443	25.9931	0.00122026	0.0204302	0_vs_12	ZfpOE	0_vs_12_ZfpOE
Rrn3	4318	1.02597	8.00045	25.9837	0.00122155	0.0204302	0_vs_12	ZfpOE	0_vs_12_ZfpOE
Utp14a	4130	0.886698	5.85743	25.8747	0.00123674	0.0206348	0_vs_12	ZfpOE	0_vs_12_ZfpOE
Msh6	4346	0.897079	9.39202	25.8356	0.00124225	0.0206538	0_vs_12	ZfpOE	0_vs_12_ZfpOE
Mrpl12	1532	1.19105	6.22502	25.8202	0.00124442	0.0206538	0_vs_12	ZfpOE	0_vs_12_ZfpOE
Gm14403	1656	1.50563	2.80175	25.8131	0.00124543	0.0206538	0_vs_12	ZfpOE	0_vs_12_ZfpOE
Gm40421	658	1.97812	0.48859	25.756	0.00125356	0.0206946	0_vs_12	ZfpOE	0_vs_12_ZfpOE
Chd4	8019	0.892796	9.26557	25.7522	0.0012541	0.0206946	0_vs_12	ZfpOE	0_vs_12_ZfpOE
Fadd	3903	1.23397	2.03366	25.6664	0.00126644	0.020784	0_vs_12	ZfpOE	0_vs_12_ZfpOE
Rbm10	3714	1.04119	6.30099	25.647	0.00126926	0.0208141	0_vs_12	ZfpOE	0_vs_12_ZfpOE
Rab19	1575	2.01987	-0.234467	25.5769	0.00127947	0.0208992	0_vs_12	ZfpOE	0_vs_12_ZfpOE
Clns1a	3856	0.903864	7.18942	25.4833	0.0012933	0.0210596	0_vs_12	ZfpOE	0_vs_12_ZfpOE
Peg10	6667	1.49954	8.52152	25.4235	0.00130223	0.0210998	0_vs_12	ZfpOE	0_vs_12_ZfpOE
Pih1d2	2813	1.69304	0.470897	25.4201	0.00130274	0.0210998	0_vs_12	ZfpOE	0_vs_12_ZfpOE
2700081O15Rik	7032	1.52167	5.08249	25.3943	0.00130663	0.021121	0_vs_12	ZfpOE	0_vs_12_ZfpOE
Inhbb	4255	1.17137	6.3301	25.3789	0.00130894	0.021121	0_vs_12	ZfpOE	0_vs_12_ZfpOE
Dhx38	4967	1.04715	6.20157	25.3782	0.00130905	0.021121	0_vs_12	ZfpOE	0_vs_12_ZfpOE
Commd2	3312	0.976487	4.94169	25.3422	0.0013145	0.0211436	0_vs_12	ZfpOE	0_vs_12_ZfpOE
Evx1	2877	2.64408	-0.986746	25.2769	0.00132446	0.0212449	0_vs_12	ZfpOE	0_vs_12_ZfpOE
Gm9788	906	2.24996	0.558184	25.2455	0.00132928	0.0212833	0_vs_12	ZfpOE	0_vs_12_ZfpOE
Gm14139	1728	1.68301	4.18399	25.2391	0.00133027	0.0212833	0_vs_12	ZfpOE	0_vs_12_ZfpOE
Eif4a3l1	1573	1.06465	3.49117	25.2285	0.00133191	0.0212856	0_vs_12	ZfpOE	0_vs_12_ZfpOE
Ost4	1272	0.981775	4.8603	25.2244	0.00133254	0.0212856	0_vs_12	ZfpOE	0_vs_12_ZfpOE
Serp1	4611	1.02011	6.55137	25.2185	0.00133345	0.0212856	0_vs_12	ZfpOE	0_vs_12_ZfpOE
H2az1	1776	0.883678	9.05217	25.2079	0.00133509	0.0212866	0_vs_12	ZfpOE	0_vs_12_ZfpOE
Ptbp2	9175	1.53316	4.79683	25.205	0.00133554	0.0212866	0_vs_12	ZfpOE	0_vs_12_ZfpOE
Spopfm2	2327	3.78933	-1.85285	25.1709	0.00134083	0.0213463	0_vs_12	ZfpOE	0_vs_12_ZfpOE
Fzd10	3250	1.25473	4.01921	25.1304	0.00134716	0.0213492	0_vs_12	ZfpOE	0_vs_12_ZfpOE
Polr1e	3897	0.902602	5.15857	25.1137	0.00134977	0.0213492	0_vs_12	ZfpOE	0_vs_12_ZfpOE
D930048N14Rik	3429	0.984145	4.4828	25.113	0.00134988	0.0213492	0_vs_12	ZfpOE	0_vs_12_ZfpOE
mt-Nd4	1378	0.938649	10.2462	25.0887	0.00135371	0.0213492	0_vs_12	ZfpOE	0_vs_12_ZfpOE
Vmn1r227	6883	3.76031	-1.09444	25.076	0.00135571	0.0213492	0_vs_12	ZfpOE	0_vs_12_ZfpOE
2210418O10Rik	3936	1.68957	1.7438	25.0263	0.00136358	0.021419	0_vs_12	ZfpOE	0_vs_12_ZfpOE
Myo1c	6585	0.859953	6.53144	25.0239	0.00136396	0.021419	0_vs_12	ZfpOE	0_vs_12_ZfpOE
Zfp35	3040	0.980726	4.73021	25.0223	0.00136422	0.021419	0_vs_12	ZfpOE	0_vs_12_ZfpOE
Myadml2os	1044	2.98138	-0.460144	25.0136	0.0013656	0.0214246	0_vs_12	ZfpOE	0_vs_12_ZfpOE
E2f2	4882	1.07528	5.23406	24.9907	0.00136926	0.0214623	0_vs_12	ZfpOE	0_vs_12_ZfpOE
Cptp	2709	1.14823	3.21185	24.9858	0.00137004	0.0214623	0_vs_12	ZfpOE	0_vs_12_ZfpOE
Duox1	5267	1.30143	2.01324	24.9336	0.00137844	0.0215136	0_vs_12	ZfpOE	0_vs_12_ZfpOE
Klhl13	4253	0.993271	6.78268	24.9152	0.00138139	0.0215438	0_vs_12	ZfpOE	0_vs_12_ZfpOE
Ddx52	3332	1.00474	6.08018	24.8537	0.00139138	0.0216201	0_vs_12	ZfpOE	0_vs_12_ZfpOE
Mslnl	2626	1.72567	0.230258	24.8053	0.00139932	0.0216786	0_vs_12	ZfpOE	0_vs_12_ZfpOE
Hspd1-ps3	1722	1.28182	2.36123	24.7547	0.00140767	0.0217599	0_vs_12	ZfpOE	0_vs_12_ZfpOE
Lasp1	6495	1.07517	7.99021	24.7336	0.00141117	0.0217613	0_vs_12	ZfpOE	0_vs_12_ZfpOE
Nolc1	3971	0.979175	8.10233	24.7258	0.00141246	0.0217613	0_vs_12	ZfpOE	0_vs_12_ZfpOE
Ntn3	5109	1.51828	1.08098	24.713	0.0014146	0.0217613	0_vs_12	ZfpOE	0_vs_12_ZfpOE
Sfrp5	1900	1.39548	1.77913	24.7074	0.00141552	0.0217613	0_vs_12	ZfpOE	0_vs_12_ZfpOE
Nepro	5741	1.06317	5.27896	24.6952	0.00141757	0.0217613	0_vs_12	ZfpOE	0_vs_12_ZfpOE
Metap1	7000	0.928908	6.39327	24.6832	0.00141958	0.0217613	0_vs_12	ZfpOE	0_vs_12_ZfpOE
Lig3	7284	1.03093	6.01655	24.6734	0.00142122	0.0217613	0_vs_12	ZfpOE	0_vs_12_ZfpOE
Fbxo22	2394	0.831647	6.56652	24.6652	0.0014226	0.0217664	0_vs_12	ZfpOE	0_vs_12_ZfpOE
Noa1	4029	1.00381	4.84854	24.655	0.00142431	0.0217664	0_vs_12	ZfpOE	0_vs_12_ZfpOE
Gm6210	1942	1.74344	0.596638	24.6444	0.00142608	0.0217665	0_vs_12	ZfpOE	0_vs_12_ZfpOE
Gtf2e2	2348	0.871699	6.26719	24.6406	0.00142673	0.0217665	0_vs_12	ZfpOE	0_vs_12_ZfpOE
Dhx37	5024	0.971552	6.05903	24.5564	0.00144101	0.0219207	0_vs_12	ZfpOE	0_vs_12_ZfpOE
Gtf3c6	2799	1.01702	4.96329	24.5138	0.0014483	0.0219838	0_vs_12	ZfpOE	0_vs_12_ZfpOE
Prdm14	2564	0.945144	4.92371	24.4683	0.00145614	0.0220395	0_vs_12	ZfpOE	0_vs_12_ZfpOE
Dse	4980	0.950061	6.13289	24.3953	0.00146884	0.0221141	0_vs_12	ZfpOE	0_vs_12_ZfpOE
Brix1	2731	0.941605	6.83672	24.3915	0.00146951	0.0221141	0_vs_12	ZfpOE	0_vs_12_ZfpOE
Psma1	2952	0.907319	7.48326	24.3801	0.0014715	0.0221209	0_vs_12	ZfpOE	0_vs_12_ZfpOE
Wdr1	8899	0.851096	6.53388	24.3769	0.00147206	0.0221209	0_vs_12	ZfpOE	0_vs_12_ZfpOE
Gm49207	279	1.58112	0.558837	24.355	0.0014759	0.0221575	0_vs_12	ZfpOE	0_vs_12_ZfpOE
Ppia	3508	0.918246	10.2308	24.3151	0.00148294	0.022182	0_vs_12	ZfpOE	0_vs_12_ZfpOE
Scd1	4892	0.91764	7.06013	24.3093	0.00148397	0.022182	0_vs_12	ZfpOE	0_vs_12_ZfpOE
Gm4735	1302	0.944716	7.04734	24.2939	0.00148669	0.022182	0_vs_12	ZfpOE	0_vs_12_ZfpOE
Dcbld1	7282	0.892593	5.80039	24.2745	0.00149015	0.0221965	0_vs_12	ZfpOE	0_vs_12_ZfpOE
S100a6	1367	1.53367	5.1341	24.255	0.00149363	0.0222171	0_vs_12	ZfpOE	0_vs_12_ZfpOE
Zfp809	2960	1.28301	4.48123	24.2512	0.00149432	0.0222171	0_vs_12	ZfpOE	0_vs_12_ZfpOE
Gm12184	1310	1.47517	5.09992	24.2227	0.00149942	0.0222184	0_vs_12	ZfpOE	0_vs_12_ZfpOE
Pusl1	2329	1.04391	3.98233	24.2213	0.00149966	0.0222184	0_vs_12	ZfpOE	0_vs_12_ZfpOE
Ankrd49	5239	0.990767	4.71397	24.1563	0.00151139	0.0223445	0_vs_12	ZfpOE	0_vs_12_ZfpOE
Pmm2	5531	0.938845	4.44901	24.096	0.00152237	0.0224911	0_vs_12	ZfpOE	0_vs_12_ZfpOE
Tut1	3608	1.03706	5.56531	24.085	0.0015244	0.0224957	0_vs_12	ZfpOE	0_vs_12_ZfpOE
Tmcc1	20125	0.91571	6.95395	24.0158	0.00153714	0.0225982	0_vs_12	ZfpOE	0_vs_12_ZfpOE
Skp2	7875	1.0041	6.2529	23.9642	0.00154674	0.0226443	0_vs_12	ZfpOE	0_vs_12_ZfpOE
Eif2b1	2581	0.893798	6.32928	23.8567	0.001567	0.0228295	0_vs_12	ZfpOE	0_vs_12_ZfpOE
Snx5	4177	1.04953	9.07057	23.8174	0.00157448	0.0228773	0_vs_12	ZfpOE	0_vs_12_ZfpOE
Adam21	2911	6.55081	-2.19562	27.92	0.00157463	0.0228773	0_vs_12	ZfpOE	0_vs_12_ZfpOE
Myo1g	6957	1.06231	3.95247	23.8011	0.0015776	0.0228852	0_vs_12	ZfpOE	0_vs_12_ZfpOE
Dyrk3	3178	0.845274	6.33683	23.7942	0.00157892	0.0228852	0_vs_12	ZfpOE	0_vs_12_ZfpOE
Tmem8	4359	0.908285	5.40419	23.7851	0.00158066	0.0228858	0_vs_12	ZfpOE	0_vs_12_ZfpOE
Fgf10	4601	1.41575	1.30158	23.7619	0.00158513	0.0229141	0_vs_12	ZfpOE	0_vs_12_ZfpOE
Armcx1	3227	0.925336	4.69367	23.7515	0.00158712	0.0229141	0_vs_12	ZfpOE	0_vs_12_ZfpOE
Gm38258	675	2.08699	-0.587655	23.7488	0.00158765	0.0229141	0_vs_12	ZfpOE	0_vs_12_ZfpOE
Tomm22	1651	0.843753	6.84167	23.6771	0.00160158	0.023061	0_vs_12	ZfpOE	0_vs_12_ZfpOE
Platr23	2439	1.26397	1.98146	23.645	0.00160785	0.023088	0_vs_12	ZfpOE	0_vs_12_ZfpOE
Eif2s1	4951	0.897721	7.96369	23.6251	0.00161177	0.0230976	0_vs_12	ZfpOE	0_vs_12_ZfpOE
Eif1a	4168	1.26319	7.87536	23.6001	0.00161669	0.0231366	0_vs_12	ZfpOE	0_vs_12_ZfpOE
Nanos3	924	2.13221	-0.337083	23.5539	0.00162586	0.0232141	0_vs_12	ZfpOE	0_vs_12_ZfpOE
Plekha2	5579	0.87758	5.37395	23.543	0.00162804	0.0232141	0_vs_12	ZfpOE	0_vs_12_ZfpOE
Gm44116	1525	1.88934	-0.116419	23.5188	0.00163287	0.0232141	0_vs_12	ZfpOE	0_vs_12_ZfpOE
Bdh1	3888	0.914334	4.89666	23.5168	0.00163326	0.0232141	0_vs_12	ZfpOE	0_vs_12_ZfpOE
Gm48035	1449	1.90786	1.19977	23.5113	0.00163436	0.0232141	0_vs_12	ZfpOE	0_vs_12_ZfpOE
Gm5086	2157	3.3102	-1.45428	23.4954	0.00163755	0.0232141	0_vs_12	ZfpOE	0_vs_12_ZfpOE
Tpm3-rs7	2147	1.20642	1.80593	23.4928	0.00163809	0.0232141	0_vs_12	ZfpOE	0_vs_12_ZfpOE
Trap1a	1178	0.838401	6.8827	23.4838	0.00163989	0.0232141	0_vs_12	ZfpOE	0_vs_12_ZfpOE
Gm6616	249	2.59228	-0.55374	23.4321	0.00165034	0.0233009	0_vs_12	ZfpOE	0_vs_12_ZfpOE
Lcmt2	3350	1.09637	2.83802	23.4094	0.00165494	0.0233503	0_vs_12	ZfpOE	0_vs_12_ZfpOE
Elovl6	6431	0.921368	7.96584	23.3734	0.00166229	0.0233957	0_vs_12	ZfpOE	0_vs_12_ZfpOE
Fgfbp1	2263	1.71641	0.392451	23.3643	0.00166416	0.0233957	0_vs_12	ZfpOE	0_vs_12_ZfpOE
Gm14124	3018	1.70724	4.81069	23.3423	0.00166868	0.0233957	0_vs_12	ZfpOE	0_vs_12_ZfpOE
Mzf1	8278	1.21137	2.34836	23.3419	0.00166876	0.0233957	0_vs_12	ZfpOE	0_vs_12_ZfpOE
Gm32856	4824	1.1233	3.17771	23.3218	0.00167291	0.0234098	0_vs_12	ZfpOE	0_vs_12_ZfpOE
Coa4	2627	1.15031	2.76169	23.3132	0.00167468	0.0234098	0_vs_12	ZfpOE	0_vs_12_ZfpOE
Ptpmt1	3684	1.04638	3.31731	23.3128	0.00167476	0.0234098	0_vs_12	ZfpOE	0_vs_12_ZfpOE
Bysl	3854	0.889997	6.52285	23.2578	0.00168619	0.0234655	0_vs_12	ZfpOE	0_vs_12_ZfpOE
Ywhae	2568	0.959299	9.93982	23.2523	0.00168732	0.0234655	0_vs_12	ZfpOE	0_vs_12_ZfpOE
Acta1	1536	3.35973	-1.74334	23.2273	0.00169255	0.0234655	0_vs_12	ZfpOE	0_vs_12_ZfpOE
Spef1	2747	1.44344	1.36586	23.2139	0.00169536	0.0234655	0_vs_12	ZfpOE	0_vs_12_ZfpOE
Slc6a8	5210	0.859997	7.56348	23.2138	0.00169538	0.0234655	0_vs_12	ZfpOE	0_vs_12_ZfpOE
Sac3d1	1442	1.19063	4.61707	23.1753	0.00170349	0.0234851	0_vs_12	ZfpOE	0_vs_12_ZfpOE
Tmem254b	1869	1.53651	0.839776	23.1743	0.00170369	0.0234851	0_vs_12	ZfpOE	0_vs_12_ZfpOE
Ppid	4638	0.852749	7.65425	23.1695	0.00170472	0.0234851	0_vs_12	ZfpOE	0_vs_12_ZfpOE
Lgals3	1858	1.64402	3.57503	23.1641	0.00170586	0.0234855	0_vs_12	ZfpOE	0_vs_12_ZfpOE
Nsun2	5737	0.887798	8.45754	23.1268	0.00171378	0.0235216	0_vs_12	ZfpOE	0_vs_12_ZfpOE
Fam184b	8598	1.52553	0.850932	23.0976	0.00172001	0.0235542	0_vs_12	ZfpOE	0_vs_12_ZfpOE
Mak16	2239	1.054	5.83503	23.0945	0.00172068	0.0235542	0_vs_12	ZfpOE	0_vs_12_ZfpOE
Gm37738	4716	1.50337	0.814938	23.0904	0.00172155	0.0235542	0_vs_12	ZfpOE	0_vs_12_ZfpOE
Gm2027	1629	1.86278	0.686784	23.0894	0.00172176	0.0235542	0_vs_12	ZfpOE	0_vs_12_ZfpOE
Snhg5	3634	0.923678	6.31304	23.088	0.00172206	0.0235542	0_vs_12	ZfpOE	0_vs_12_ZfpOE
Rab34	2385	0.99942	3.69265	23.0719	0.00172552	0.0235662	0_vs_12	ZfpOE	0_vs_12_ZfpOE
Rtn4	6991	0.849944	8.16879	23.0587	0.00172834	0.0235662	0_vs_12	ZfpOE	0_vs_12_ZfpOE
Zfp229	5139	1.55839	6.5707	23.0382	0.00173277	0.0235662	0_vs_12	ZfpOE	0_vs_12_ZfpOE
Cdk12	11730	0.967255	6.57049	23.0329	0.0017339	0.0235662	0_vs_12	ZfpOE	0_vs_12_ZfpOE
Eno1	5379	0.918404	10.8635	23.0318	0.00173415	0.0235662	0_vs_12	ZfpOE	0_vs_12_ZfpOE
Degs1	2591	0.904954	6.04973	23.0215	0.00173637	0.0235812	0_vs_12	ZfpOE	0_vs_12_ZfpOE
Ticam1	2992	1.2015	2.03619	23.0052	0.00173991	0.023614	0_vs_12	ZfpOE	0_vs_12_ZfpOE
Itpka	1818	0.952645	4.4386	22.8693	0.00176971	0.0239183	0_vs_12	ZfpOE	0_vs_12_ZfpOE
Hnrnpc	4322	0.857969	9.20786	22.8461	0.00177488	0.0239183	0_vs_12	ZfpOE	0_vs_12_ZfpOE
Vwa3b	5964	1.02767	3.01696	22.8433	0.00177549	0.0239183	0_vs_12	ZfpOE	0_vs_12_ZfpOE
Ngfr	3446	0.918493	5.54442	22.8256	0.00177944	0.0239183	0_vs_12	ZfpOE	0_vs_12_ZfpOE
Cend1	1775	3.76435	-1.09136	22.8202	0.00178064	0.0239183	0_vs_12	ZfpOE	0_vs_12_ZfpOE
Pcdh17	12991	2.31836	-0.8679	22.8135	0.00178215	0.0239183	0_vs_12	ZfpOE	0_vs_12_ZfpOE
Cdc26	7180	0.866971	5.17002	22.8123	0.00178242	0.0239183	0_vs_12	ZfpOE	0_vs_12_ZfpOE
Zfp771	2009	1.96552	3.93284	22.8081	0.00178335	0.0239183	0_vs_12	ZfpOE	0_vs_12_ZfpOE
Calm1	4706	0.897216	8.42288	22.7922	0.00178692	0.0239231	0_vs_12	ZfpOE	0_vs_12_ZfpOE
Psmd13	3377	0.816269	7.40602	22.7887	0.00178772	0.0239231	0_vs_12	ZfpOE	0_vs_12_ZfpOE
Rcn1	3196	0.871336	6.85123	22.7667	0.00179266	0.0239587	0_vs_12	ZfpOE	0_vs_12_ZfpOE
Odc1	3405	0.912016	9.98845	22.7535	0.00179564	0.0239833	0_vs_12	ZfpOE	0_vs_12_ZfpOE
Tdgf1-ps1	513	2.02309	0.130184	22.7047	0.0018067	0.0240601	0_vs_12	ZfpOE	0_vs_12_ZfpOE
Rsl1d1	2258	1.11924	8.25462	22.7042	0.00180681	0.0240601	0_vs_12	ZfpOE	0_vs_12_ZfpOE
Tex19.1	1872	0.935043	6.72834	22.7015	0.00180743	0.0240601	0_vs_12	ZfpOE	0_vs_12_ZfpOE
Mrpl58	3332	0.923857	4.77566	22.7011	0.00180753	0.0240601	0_vs_12	ZfpOE	0_vs_12_ZfpOE
Ncl	10188	0.854937	10.9394	22.6979	0.00180825	0.0240601	0_vs_12	ZfpOE	0_vs_12_ZfpOE
Cdc6	5229	0.837269	6.35707	22.6698	0.00181467	0.0241149	0_vs_12	ZfpOE	0_vs_12_ZfpOE
mt-Tv	69	6.48308	-2.24544	26.3778	0.00182892	0.0242889	0_vs_12	ZfpOE	0_vs_12_ZfpOE
Ccdc137	3803	0.892609	4.65698	22.5877	0.00183359	0.0243171	0_vs_12	ZfpOE	0_vs_12_ZfpOE
9430002A10Rik	475	3.11092	-1.60787	22.5826	0.00183479	0.0243171	0_vs_12	ZfpOE	0_vs_12_ZfpOE
Gm10244	1141	1.47496	0.77292	22.5688	0.00183798	0.0243171	0_vs_12	ZfpOE	0_vs_12_ZfpOE
Hspbap1	9423	0.807158	6.53959	22.5481	0.00184282	0.0243227	0_vs_12	ZfpOE	0_vs_12_ZfpOE
Nfyc	2942	0.883884	5.84887	22.4813	0.0018585	0.0244195	0_vs_12	ZfpOE	0_vs_12_ZfpOE
Cavin1	3587	1.05561	6.45775	22.4512	0.00186562	0.0244672	0_vs_12	ZfpOE	0_vs_12_ZfpOE
Hsh2d	1824	2.04547	-0.339267	22.3828	0.00188192	0.0245838	0_vs_12	ZfpOE	0_vs_12_ZfpOE
Rpp14	2401	0.864599	5.75462	22.378	0.00188308	0.0245838	0_vs_12	ZfpOE	0_vs_12_ZfpOE
Gas2l1	6100	1.3073	5.20269	22.3701	0.00188498	0.0245838	0_vs_12	ZfpOE	0_vs_12_ZfpOE
Spr	3545	1.18573	5.79636	22.3303	0.00189457	0.024647	0_vs_12	ZfpOE	0_vs_12_ZfpOE
Srsf6	4810	0.901567	8.64076	22.2554	0.00191279	0.0248349	0_vs_12	ZfpOE	0_vs_12_ZfpOE
mt-Th	67	1.59763	2.25895	22.2524	0.00191353	0.0248349	0_vs_12	ZfpOE	0_vs_12_ZfpOE
Gm27234	581	1.17551	1.9852	22.2351	0.00191778	0.0248671	0_vs_12	ZfpOE	0_vs_12_ZfpOE
Eno1b	1877	0.915124	8.62342	22.2207	0.00192131	0.0248871	0_vs_12	ZfpOE	0_vs_12_ZfpOE
Mrgprd	3144	3.00709	-1.42685	22.2127	0.00192329	0.0248974	0_vs_12	ZfpOE	0_vs_12_ZfpOE
Hexim1	3495	0.845989	6.33368	22.192	0.00192839	0.0249228	0_vs_12	ZfpOE	0_vs_12_ZfpOE
Atp5md	2755	0.901999	6.49351	22.1874	0.00192953	0.0249228	0_vs_12	ZfpOE	0_vs_12_ZfpOE
Kdm2b	10869	0.806214	6.99538	22.1729	0.00193314	0.0249228	0_vs_12	ZfpOE	0_vs_12_ZfpOE
Tmem167	10807	1.00137	5.97211	22.1643	0.00193526	0.0249228	0_vs_12	ZfpOE	0_vs_12_ZfpOE
Tatdn2	3548	0.928391	5.30893	22.1617	0.00193593	0.0249228	0_vs_12	ZfpOE	0_vs_12_ZfpOE
Mospd3	1839	1.40874	4.7484	22.146	0.00193982	0.0249424	0_vs_12	ZfpOE	0_vs_12_ZfpOE
Pomgnt1	5463	0.873947	5.16673	22.1397	0.0019414	0.0249469	0_vs_12	ZfpOE	0_vs_12_ZfpOE
Zfp280b	5224	0.786101	7.3243	22.1219	0.00194585	0.0249741	0_vs_12	ZfpOE	0_vs_12_ZfpOE
Ptgfrn	10464	0.79321	6.78863	22.0719	0.0019584	0.0250892	0_vs_12	ZfpOE	0_vs_12_ZfpOE
Utp20	10199	1.09576	7.94157	22.0651	0.00196013	0.0250961	0_vs_12	ZfpOE	0_vs_12_ZfpOE
Tmem251	3367	1.00711	2.98503	22.0386	0.00196683	0.0251359	0_vs_12	ZfpOE	0_vs_12_ZfpOE
Zfp267	6800	1.18959	4.68632	22.0181	0.00197204	0.0251567	0_vs_12	ZfpOE	0_vs_12_ZfpOE
Drosha	5935	0.797262	7.70021	21.9704	0.00198422	0.0252359	0_vs_12	ZfpOE	0_vs_12_ZfpOE
Tnfrsf8	3459	1.08938	3.06451	21.9565	0.0019878	0.0252453	0_vs_12	ZfpOE	0_vs_12_ZfpOE
2500004C02Rik	2147	1.64947	0.407134	21.9471	0.00199022	0.0252507	0_vs_12	ZfpOE	0_vs_12_ZfpOE
Tdpoz2	1145	3.10816	-0.769933	21.9054	0.00200101	0.0253151	0_vs_12	ZfpOE	0_vs_12_ZfpOE
Tbc1d13	4719	0.821744	7.1053	21.9042	0.00200132	0.0253151	0_vs_12	ZfpOE	0_vs_12_ZfpOE
Amd2	3218	1.05948	4.83729	21.8913	0.00200465	0.0253421	0_vs_12	ZfpOE	0_vs_12_ZfpOE
Tnfrsf25	2277	1.47302	1.0502	21.7331	0.00204633	0.0256529	0_vs_12	ZfpOE	0_vs_12_ZfpOE
Sltm	11276	0.784254	6.64642	21.5905	0.00208484	0.025954	0_vs_12	ZfpOE	0_vs_12_ZfpOE
Ncoa5	4383	0.917424	5.70332	21.5841	0.00208657	0.025954	0_vs_12	ZfpOE	0_vs_12_ZfpOE
Coa3	886	0.91494	4.62962	21.5731	0.0020896	0.025954	0_vs_12	ZfpOE	0_vs_12_ZfpOE
Mrps16	2875	0.954619	5.14802	21.5713	0.0020901	0.025954	0_vs_12	ZfpOE	0_vs_12_ZfpOE
Zfp982	1488	1.26464	4.13412	21.5576	0.00209386	0.0259608	0_vs_12	ZfpOE	0_vs_12_ZfpOE
Gm6673	700	4.58024	-1.93056	21.5496	0.00209605	0.0259608	0_vs_12	ZfpOE	0_vs_12_ZfpOE
Fiz1	3785	1.11943	6.00479	21.4965	0.00211073	0.0260282	0_vs_12	ZfpOE	0_vs_12_ZfpOE
Stk35	6195	0.79029	6.58926	21.4944	0.00211131	0.0260282	0_vs_12	ZfpOE	0_vs_12_ZfpOE
Clpp	1223	1.0171	5.92445	21.4907	0.00211232	0.0260282	0_vs_12	ZfpOE	0_vs_12_ZfpOE
Gm5976	996	1.43454	1.37346	21.4834	0.00211436	0.0260282	0_vs_12	ZfpOE	0_vs_12_ZfpOE
Cyp51	4415	0.935212	6.69992	21.4703	0.00211802	0.0260545	0_vs_12	ZfpOE	0_vs_12_ZfpOE
Eftud2	8395	0.794284	8.26638	21.4466	0.00212464	0.0260677	0_vs_12	ZfpOE	0_vs_12_ZfpOE
Gm48643	370	1.33396	1.75792	21.4431	0.00212561	0.0260677	0_vs_12	ZfpOE	0_vs_12_ZfpOE
Cyb5b	4374	0.845337	7.57931	21.4317	0.00212882	0.0260677	0_vs_12	ZfpOE	0_vs_12_ZfpOE
Prps1l3	1720	0.853704	5.91404	21.4286	0.00212968	0.0260677	0_vs_12	ZfpOE	0_vs_12_ZfpOE
Pfn1	2405	1.31059	8.36182	21.4266	0.00213026	0.0260677	0_vs_12	ZfpOE	0_vs_12_ZfpOE
Prmt1	3425	0.819264	8.67428	21.3976	0.00213842	0.0261053	0_vs_12	ZfpOE	0_vs_12_ZfpOE
3830432H09Rik	2637	2.2238	-0.738806	21.3942	0.00213938	0.0261053	0_vs_12	ZfpOE	0_vs_12_ZfpOE
Gm42500	517	2.75594	-1.39917	21.3892	0.00214078	0.0261053	0_vs_12	ZfpOE	0_vs_12_ZfpOE
Gm4430	2984	1.20766	1.63955	21.3778	0.00214402	0.0261229	0_vs_12	ZfpOE	0_vs_12_ZfpOE
Srxn1	2820	0.82197	5.54697	21.3753	0.0021447	0.0261229	0_vs_12	ZfpOE	0_vs_12_ZfpOE
Lsmem2	1653	2.1169	-0.285987	21.3637	0.002148	0.0261479	0_vs_12	ZfpOE	0_vs_12_ZfpOE
Akr1b3	8384	0.804966	8.17879	21.3366	0.00215573	0.0262104	0_vs_12	ZfpOE	0_vs_12_ZfpOE
U2af1	2598	0.952478	7.64635	21.3025	0.00216547	0.0262679	0_vs_12	ZfpOE	0_vs_12_ZfpOE
Trmt44	5154	1.04941	3.60038	21.2875	0.00216978	0.0262815	0_vs_12	ZfpOE	0_vs_12_ZfpOE
Utp3	1629	1.07863	5.92323	21.2859	0.00217022	0.0262815	0_vs_12	ZfpOE	0_vs_12_ZfpOE
Gm17232	453	1.66972	0.393107	21.2558	0.00217892	0.0263564	0_vs_12	ZfpOE	0_vs_12_ZfpOE
Utp15	5847	0.931936	6.63112	21.2507	0.00218038	0.0263589	0_vs_12	ZfpOE	0_vs_12_ZfpOE
Fastkd2	5873	1.06987	5.5527	21.2326	0.00218563	0.0263627	0_vs_12	ZfpOE	0_vs_12_ZfpOE
B3gnt3	3055	1.21107	2.33718	21.2323	0.00218571	0.0263627	0_vs_12	ZfpOE	0_vs_12_ZfpOE
Nom1	9232	0.817012	5.797	21.1882	0.00219857	0.0264664	0_vs_12	ZfpOE	0_vs_12_ZfpOE
Ppp1r7	10495	0.939338	6.2689	21.1856	0.00219934	0.0264664	0_vs_12	ZfpOE	0_vs_12_ZfpOE
Dgcr8	7696	0.953264	6.08297	21.1743	0.00220265	0.0264759	0_vs_12	ZfpOE	0_vs_12_ZfpOE
Car2	2422	0.831429	5.23887	21.163	0.00220595	0.0264852	0_vs_12	ZfpOE	0_vs_12_ZfpOE
Ngdn	1483	1.03063	5.59222	21.1229	0.00221777	0.0265389	0_vs_12	ZfpOE	0_vs_12_ZfpOE
Ddx6	8035	0.900563	8.2816	21.1179	0.00221925	0.0265389	0_vs_12	ZfpOE	0_vs_12_ZfpOE
Gm45477	5498	2.25588	0.161095	21.0974	0.00222534	0.0265965	0_vs_12	ZfpOE	0_vs_12_ZfpOE
Arrdc3	6266	1.01183	5.91945	21.0742	0.00223222	0.0266637	0_vs_12	ZfpOE	0_vs_12_ZfpOE
Ttc4	3568	0.83112	6.05962	21.0686	0.00223392	0.0266687	0_vs_12	ZfpOE	0_vs_12_ZfpOE
Gm6308	313	3.56704	-2.0158	21.0377	0.00224315	0.026722	0_vs_12	ZfpOE	0_vs_12_ZfpOE
Ncbp1	3386	0.855067	6.99925	21.0155	0.00224983	0.026744	0_vs_12	ZfpOE	0_vs_12_ZfpOE
Timm21	3722	0.979381	4.62222	21.0099	0.0022515	0.026744	0_vs_12	ZfpOE	0_vs_12_ZfpOE
Nop2	2772	0.906299	7.3214	21.0076	0.00225221	0.026744	0_vs_12	ZfpOE	0_vs_12_ZfpOE
Tmem41b	5872	0.961275	5.93512	21	0.00225451	0.026744	0_vs_12	ZfpOE	0_vs_12_ZfpOE
4930453N24Rik	5948	1.03148	5.61433	20.9967	0.00225549	0.026744	0_vs_12	ZfpOE	0_vs_12_ZfpOE
Cks1b	1126	0.855876	6.34246	20.9901	0.00225749	0.0267526	0_vs_12	ZfpOE	0_vs_12_ZfpOE
Pik3r4	9660	0.782678	6.36662	20.9612	0.00226626	0.0268263	0_vs_12	ZfpOE	0_vs_12_ZfpOE
Serpinb6a	5409	0.834345	5.89989	20.9435	0.00227164	0.0268553	0_vs_12	ZfpOE	0_vs_12_ZfpOE
Phtf1	7294	0.946323	4.49076	20.9405	0.00227254	0.0268553	0_vs_12	ZfpOE	0_vs_12_ZfpOE
Zfp933	4270	1.28577	2.85011	20.9298	0.00227581	0.0268638	0_vs_12	ZfpOE	0_vs_12_ZfpOE
2200002D01Rik	1564	1.02032	3.13222	20.9066	0.00228293	0.0269082	0_vs_12	ZfpOE	0_vs_12_ZfpOE
Cwc22	6822	0.856995	6.28596	20.8988	0.00228531	0.0269082	0_vs_12	ZfpOE	0_vs_12_ZfpOE
Hnrnph2	4369	0.779864	6.68904	20.8948	0.00228656	0.0269082	0_vs_12	ZfpOE	0_vs_12_ZfpOE
Ywhag	5500	0.792394	9.13323	20.8925	0.00228726	0.0269082	0_vs_12	ZfpOE	0_vs_12_ZfpOE
Chst5	2182	2.14806	-0.135776	20.8466	0.00230143	0.0269994	0_vs_12	ZfpOE	0_vs_12_ZfpOE
Kpnb1	6590	0.842406	10.0232	20.8313	0.00230616	0.0270398	0_vs_12	ZfpOE	0_vs_12_ZfpOE
Gm29093	409	1.29858	1.0313	20.8229	0.00230879	0.0270473	0_vs_12	ZfpOE	0_vs_12_ZfpOE
Ubxn1	3047	1.01931	7.26208	20.821	0.00230937	0.0270473	0_vs_12	ZfpOE	0_vs_12_ZfpOE
Ubxn2a	2820	0.840994	6.47352	20.8127	0.00231196	0.0270626	0_vs_12	ZfpOE	0_vs_12_ZfpOE
Zfp418	5347	1.02208	2.63767	20.8039	0.0023147	0.0270795	0_vs_12	ZfpOE	0_vs_12_ZfpOE
Ttc30a1	3721	1.14386	2.55269	20.7987	0.00231634	0.0270809	0_vs_12	ZfpOE	0_vs_12_ZfpOE
Elp5	2294	0.81633	5.87738	20.7827	0.00232134	0.0270819	0_vs_12	ZfpOE	0_vs_12_ZfpOE
Ptbp1	4740	0.836779	8.88745	20.6967	0.00234848	0.0272774	0_vs_12	ZfpOE	0_vs_12_ZfpOE
Rxra	6303	0.91503	4.94255	20.6917	0.00235009	0.027281	0_vs_12	ZfpOE	0_vs_12_ZfpOE
Aard	1348	0.866327	4.89422	20.68	0.00235382	0.0273016	0_vs_12	ZfpOE	0_vs_12_ZfpOE
Snora57	148	1.61816	1.23917	20.6283	0.00237038	0.0273426	0_vs_12	ZfpOE	0_vs_12_ZfpOE
Jagn1	3412	0.916051	5.03028	20.6242	0.00237169	0.0273426	0_vs_12	ZfpOE	0_vs_12_ZfpOE
Bok	1840	1.44931	3.31317	20.6124	0.0023755	0.0273494	0_vs_12	ZfpOE	0_vs_12_ZfpOE
Phf5a	2166	0.835561	6.59661	20.5984	0.00238003	0.0273716	0_vs_12	ZfpOE	0_vs_12_ZfpOE
Fgf18	1187	2.03195	0.566873	20.5926	0.0023819	0.0273727	0_vs_12	ZfpOE	0_vs_12_ZfpOE
Man2c1os	2157	1.71335	0.182998	20.5883	0.0023833	0.0273727	0_vs_12	ZfpOE	0_vs_12_ZfpOE
Gbp4	7494	2.37588	-0.449521	20.5676	0.00239001	0.0273966	0_vs_12	ZfpOE	0_vs_12_ZfpOE
Ptprtos	630	1.87595	-0.12758	20.5676	0.00239002	0.0273966	0_vs_12	ZfpOE	0_vs_12_ZfpOE
Zcchc10	1391	1.08956	6.26079	20.5383	0.00239959	0.0274316	0_vs_12	ZfpOE	0_vs_12_ZfpOE
Lgr4	5884	0.948896	6.42618	20.5108	0.00240858	0.0274537	0_vs_12	ZfpOE	0_vs_12_ZfpOE
Wdr74	1867	1.06948	6.28844	20.4603	0.00242526	0.0275615	0_vs_12	ZfpOE	0_vs_12_ZfpOE
Tfrc	6185	1.17806	9.82706	20.4599	0.00242538	0.0275615	0_vs_12	ZfpOE	0_vs_12_ZfpOE
Ppat	4421	0.857033	7.67476	20.4505	0.00242852	0.0275707	0_vs_12	ZfpOE	0_vs_12_ZfpOE
Cetn2	1646	0.871506	4.50399	20.4494	0.00242887	0.0275707	0_vs_12	ZfpOE	0_vs_12_ZfpOE
Alg2	3450	1.03773	4.85722	20.4456	0.00243012	0.0275707	0_vs_12	ZfpOE	0_vs_12_ZfpOE
Llgl2	4844	0.887803	6.92001	20.4328	0.0024344	0.027591	0_vs_12	ZfpOE	0_vs_12_ZfpOE
BC017158	5526	0.979027	2.92008	20.4323	0.00243454	0.027591	0_vs_12	ZfpOE	0_vs_12_ZfpOE
B3galt6	3184	0.991765	2.88545	20.4229	0.00243768	0.0276117	0_vs_12	ZfpOE	0_vs_12_ZfpOE
Zfp970	2172	1.44623	3.32493	20.4077	0.00244277	0.0276473	0_vs_12	ZfpOE	0_vs_12_ZfpOE
Ppp2r1b	6449	0.898936	6.64925	20.4057	0.00244345	0.0276473	0_vs_12	ZfpOE	0_vs_12_ZfpOE
Ddx21	5177	0.794425	9.20668	20.3726	0.00245453	0.027713	0_vs_12	ZfpOE	0_vs_12_ZfpOE
6330537M06Rik	1642	2.06731	-0.525215	20.3556	0.00246025	0.0277226	0_vs_12	ZfpOE	0_vs_12_ZfpOE
Gm40977	1175	1.12376	2.90382	20.3544	0.00246066	0.0277226	0_vs_12	ZfpOE	0_vs_12_ZfpOE
Lpar6	5400	1.5675	1.72574	20.3144	0.00247422	0.0278485	0_vs_12	ZfpOE	0_vs_12_ZfpOE
Eloc	3026	0.80765	6.03409	20.3136	0.00247448	0.0278485	0_vs_12	ZfpOE	0_vs_12_ZfpOE
Atp8b2	8561	0.781423	6.5307	20.2226	0.00250568	0.0280346	0_vs_12	ZfpOE	0_vs_12_ZfpOE
E2f8	5443	0.851567	5.69052	20.2175	0.00250745	0.0280395	0_vs_12	ZfpOE	0_vs_12_ZfpOE
A930004D18Rik	3378	1.0531	3.33887	20.1578	0.00252819	0.0282113	0_vs_12	ZfpOE	0_vs_12_ZfpOE
Slc16a3	5318	1.41113	6.99274	20.1496	0.00253109	0.0282217	0_vs_12	ZfpOE	0_vs_12_ZfpOE
Ddx31	3534	0.889792	4.73384	20.1359	0.00253588	0.0282522	0_vs_12	ZfpOE	0_vs_12_ZfpOE
E430018J23Rik	3334	1.4061	0.808857	20.0812	0.00255513	0.0283914	0_vs_12	ZfpOE	0_vs_12_ZfpOE
Rrs1	2048	0.953158	6.40035	20.069	0.00255948	0.0284097	0_vs_12	ZfpOE	0_vs_12_ZfpOE
Tmem254c	1582	1.5473	0.172634	20.0492	0.0025665	0.0284726	0_vs_12	ZfpOE	0_vs_12_ZfpOE
Rrp1b	7705	0.752063	7.40472	20.0388	0.00257024	0.028484	0_vs_12	ZfpOE	0_vs_12_ZfpOE
Kpna1	8486	0.976194	7.08302	20.0131	0.00257942	0.0285317	0_vs_12	ZfpOE	0_vs_12_ZfpOE
Son	14907	1.0718	8.78038	19.9985	0.00258464	0.0285609	0_vs_12	ZfpOE	0_vs_12_ZfpOE
Nin	17095	0.879747	4.75976	19.9675	0.00259582	0.0286167	0_vs_12	ZfpOE	0_vs_12_ZfpOE
Pole4	2509	0.75765	6.30017	19.9117	0.00261612	0.0287199	0_vs_12	ZfpOE	0_vs_12_ZfpOE
Bub3	7006	0.756534	7.11693	19.9006	0.00262017	0.0287229	0_vs_12	ZfpOE	0_vs_12_ZfpOE
B020031M17Rik	925	1.23439	1.13001	19.8946	0.00262234	0.0287229	0_vs_12	ZfpOE	0_vs_12_ZfpOE
Gm12183	1848	1.0261	2.56074	19.8932	0.00262285	0.0287229	0_vs_12	ZfpOE	0_vs_12_ZfpOE
Capn2	6345	0.840049	4.56434	19.888	0.00262477	0.0287229	0_vs_12	ZfpOE	0_vs_12_ZfpOE
Pramef12	2573	0.810764	6.02188	19.881	0.00262732	0.0287229	0_vs_12	ZfpOE	0_vs_12_ZfpOE
Iba57	4885	1.03165	3.00894	19.8366	0.00264368	0.0288267	0_vs_12	ZfpOE	0_vs_12_ZfpOE
Psmb2	1204	0.787192	6.77495	19.8188	0.0026503	0.0288612	0_vs_12	ZfpOE	0_vs_12_ZfpOE
Polr2d	1015	0.901022	5.53422	19.817	0.00265095	0.0288612	0_vs_12	ZfpOE	0_vs_12_ZfpOE
Eef1aknmt	9740	0.785973	5.41131	19.8117	0.00265291	0.0288676	0_vs_12	ZfpOE	0_vs_12_ZfpOE
Lss	10787	0.773125	6.10299	19.7808	0.00266443	0.0289479	0_vs_12	ZfpOE	0_vs_12_ZfpOE
Ube2dnl1	743	1.54058	0.609581	19.7522	0.00267517	0.0290196	0_vs_12	ZfpOE	0_vs_12_ZfpOE
Mycbp	2934	1.08415	4.70162	19.7123	0.00269021	0.029141	0_vs_12	ZfpOE	0_vs_12_ZfpOE
Arap1	8433	0.846671	5.7369	19.7114	0.00269052	0.029141	0_vs_12	ZfpOE	0_vs_12_ZfpOE
Mab21l3	3610	0.979146	3.19476	19.6873	0.00269967	0.0292251	0_vs_12	ZfpOE	0_vs_12_ZfpOE
Socs2	9531	0.819243	5.89797	19.6659	0.0027078	0.0292679	0_vs_12	ZfpOE	0_vs_12_ZfpOE
Sh3tc1	5735	0.933586	4.49293	19.6236	0.00272402	0.0293828	0_vs_12	ZfpOE	0_vs_12_ZfpOE
Ddx18	2483	0.784957	7.47667	19.6151	0.00272729	0.029388	0_vs_12	ZfpOE	0_vs_12_ZfpOE
Gbp2	2516	2.84928	-1.54513	19.5935	0.00273561	0.0294325	0_vs_12	ZfpOE	0_vs_12_ZfpOE
Slc4a5	5804	0.810002	5.02217	19.5935	0.00273563	0.0294325	0_vs_12	ZfpOE	0_vs_12_ZfpOE
Wnt6	2192	1.43796	2.50788	19.5785	0.00274142	0.0294646	0_vs_12	ZfpOE	0_vs_12_ZfpOE
Mtx1	3584	0.852022	4.97692	19.5502	0.00275239	0.0295524	0_vs_12	ZfpOE	0_vs_12_ZfpOE
Gm14292	456	1.2287	1.21448	19.5432	0.00275516	0.0295568	0_vs_12	ZfpOE	0_vs_12_ZfpOE
Zfp553	3976	1.23247	5.45124	19.5334	0.00275898	0.0295568	0_vs_12	ZfpOE	0_vs_12_ZfpOE
Cd320	2883	0.804228	5.29763	19.5276	0.00276124	0.0295568	0_vs_12	ZfpOE	0_vs_12_ZfpOE
Nodal	2095	0.961221	5.97572	19.5155	0.00276595	0.0295921	0_vs_12	ZfpOE	0_vs_12_ZfpOE
Krtap4-13	815	2.54309	-1.3722	19.5114	0.00276756	0.0295943	0_vs_12	ZfpOE	0_vs_12_ZfpOE
Gm14393	937	1.39923	1.81389	19.4472	0.0027929	0.0297443	0_vs_12	ZfpOE	0_vs_12_ZfpOE
Lrrc70	2729	1.41116	1.45334	19.4435	0.00279436	0.0297447	0_vs_12	ZfpOE	0_vs_12_ZfpOE
Jade1	8492	0.895018	8.40524	19.4395	0.00279594	0.0297465	0_vs_12	ZfpOE	0_vs_12_ZfpOE
Gm28439	876	1.35686	1.31733	19.4302	0.00279965	0.0297558	0_vs_12	ZfpOE	0_vs_12_ZfpOE
Coa6	747	0.978251	3.77934	19.4063	0.00280919	0.029782	0_vs_12	ZfpOE	0_vs_12_ZfpOE
Fkbpl	1336	1.49325	2.5432	19.3843	0.00281801	0.0298453	0_vs_12	ZfpOE	0_vs_12_ZfpOE
Gm9761	492	1.14607	2.01457	19.3765	0.00282112	0.0298505	0_vs_12	ZfpOE	0_vs_12_ZfpOE
Spcs1	1546	0.830572	5.11151	19.376	0.00282133	0.0298505	0_vs_12	ZfpOE	0_vs_12_ZfpOE
C430039J16Rik	658	4.28411	-2.14916	19.3659	0.0028254	0.0298784	0_vs_12	ZfpOE	0_vs_12_ZfpOE
Champ1	4040	0.744293	6.56167	19.3035	0.00285067	0.0300701	0_vs_12	ZfpOE	0_vs_12_ZfpOE
Chrna9	3026	0.987907	3.62747	19.2982	0.00285282	0.0300749	0_vs_12	ZfpOE	0_vs_12_ZfpOE
Sh3tc2	5795	0.992705	2.84858	19.271	0.00286394	0.0301474	0_vs_12	ZfpOE	0_vs_12_ZfpOE
Arpc5	2276	0.820785	6.23175	19.2284	0.00288147	0.0302288	0_vs_12	ZfpOE	0_vs_12_ZfpOE
Polr3g	3936	0.814077	6.7201	19.1986	0.00289378	0.0302897	0_vs_12	ZfpOE	0_vs_12_ZfpOE
Pym1	1326	1.28669	4.92071	19.1903	0.00289724	0.0302897	0_vs_12	ZfpOE	0_vs_12_ZfpOE
Eif2ak1	5670	0.794046	5.87578	19.1881	0.00289815	0.0302897	0_vs_12	ZfpOE	0_vs_12_ZfpOE
Timm10	815	1.01418	4.17357	19.1879	0.00289822	0.0302897	0_vs_12	ZfpOE	0_vs_12_ZfpOE
Cdh2	8066	1.21159	1.28529	19.1864	0.00289887	0.0302897	0_vs_12	ZfpOE	0_vs_12_ZfpOE
Keap1	4693	1.16237	4.31981	19.1809	0.00290115	0.0302985	0_vs_12	ZfpOE	0_vs_12_ZfpOE
Mgat2	2614	0.801685	5.4826	19.1604	0.0029097	0.0303437	0_vs_12	ZfpOE	0_vs_12_ZfpOE
Zfp980	4006	1.51044	6.18301	19.1518	0.00291332	0.0303437	0_vs_12	ZfpOE	0_vs_12_ZfpOE
Copz1	3662	0.766585	7.15468	19.1437	0.0029167	0.0303437	0_vs_12	ZfpOE	0_vs_12_ZfpOE
Apobec3	9454	0.781251	7.02812	19.1435	0.00291678	0.0303437	0_vs_12	ZfpOE	0_vs_12_ZfpOE
Spin2c	1377	1.30223	1.5818	19.1429	0.00291703	0.0303437	0_vs_12	ZfpOE	0_vs_12_ZfpOE
Cog8	4637	0.808777	5.27765	19.1093	0.00293119	0.0304308	0_vs_12	ZfpOE	0_vs_12_ZfpOE
Fem1a	6801	0.864111	4.27304	19.084	0.00294186	0.0305115	0_vs_12	ZfpOE	0_vs_12_ZfpOE
Sf3b4	2162	0.936335	6.95116	19.0797	0.00294368	0.0305153	0_vs_12	ZfpOE	0_vs_12_ZfpOE
Tmem40	2140	1.38417	3.33422	19.0735	0.00294635	0.0305279	0_vs_12	ZfpOE	0_vs_12_ZfpOE
Ago1	8120	0.791324	6.34667	19.0596	0.00295224	0.0305739	0_vs_12	ZfpOE	0_vs_12_ZfpOE
Cops8	4448	0.82074	6.34143	19.0296	0.00296506	0.0306452	0_vs_12	ZfpOE	0_vs_12_ZfpOE
Rcc1	3848	0.844294	7.35746	19.0251	0.00296697	0.0306452	0_vs_12	ZfpOE	0_vs_12_ZfpOE
Thoc3	2428	0.76929	6.67352	19.023	0.00296787	0.0306452	0_vs_12	ZfpOE	0_vs_12_ZfpOE
Gmps	8105	0.994977	7.12517	18.9921	0.00298118	0.0306784	0_vs_12	ZfpOE	0_vs_12_ZfpOE
Sppl2b	4705	1.23669	4.23659	18.9858	0.00298388	0.0306784	0_vs_12	ZfpOE	0_vs_12_ZfpOE
AC164084.1	837	1.4383	0.288329	18.967	0.002992	0.0307225	0_vs_12	ZfpOE	0_vs_12_ZfpOE
Mymx	1027	0.767692	6.04693	18.965	0.0029929	0.0307225	0_vs_12	ZfpOE	0_vs_12_ZfpOE
Zfp959	2448	1.08862	2.89788	18.945	0.00300157	0.0307695	0_vs_12	ZfpOE	0_vs_12_ZfpOE
Gm12209	596	2.18035	-0.234948	18.9443	0.00300186	0.0307695	0_vs_12	ZfpOE	0_vs_12_ZfpOE
1700042O10Rik	1075	1.44949	0.687698	18.925	0.00301027	0.0308207	0_vs_12	ZfpOE	0_vs_12_ZfpOE
Btd	2353	0.946611	2.8154	18.908	0.00301773	0.0308718	0_vs_12	ZfpOE	0_vs_12_ZfpOE
Klk10	1373	0.893744	3.47131	18.9041	0.00301941	0.030874	0_vs_12	ZfpOE	0_vs_12_ZfpOE
Mroh5	8105	2.39392	-1.31875	18.8929	0.00302434	0.0308975	0_vs_12	ZfpOE	0_vs_12_ZfpOE
Selenok	1891	0.848171	4.56306	18.8766	0.00303152	0.0309227	0_vs_12	ZfpOE	0_vs_12_ZfpOE
Cdc20	1868	0.85267	7.91765	18.8677	0.00303544	0.0309444	0_vs_12	ZfpOE	0_vs_12_ZfpOE
Phf11a	1354	1.70318	-0.302119	18.8651	0.00303659	0.0309444	0_vs_12	ZfpOE	0_vs_12_ZfpOE
Zfp985	2871	1.1516	5.88214	18.8529	0.00304197	0.0309841	0_vs_12	ZfpOE	0_vs_12_ZfpOE
Pdgfc	5089	1.03331	4.57798	18.8383	0.00304844	0.031035	0_vs_12	ZfpOE	0_vs_12_ZfpOE
Lpar1	4289	0.90881	4.69391	18.8154	0.00305862	0.0310935	0_vs_12	ZfpOE	0_vs_12_ZfpOE
Rnf168	4462	0.807258	5.59451	18.781	0.003074	0.0312197	0_vs_12	ZfpOE	0_vs_12_ZfpOE
Uspl1	10238	0.873609	6.12273	18.7758	0.00307635	0.0312284	0_vs_12	ZfpOE	0_vs_12_ZfpOE
Nudt19	2680	1.03489	4.68484	18.7722	0.00307793	0.0312294	0_vs_12	ZfpOE	0_vs_12_ZfpOE
Spin1	4498	0.898314	6.6904	18.7687	0.00307951	0.0312303	0_vs_12	ZfpOE	0_vs_12_ZfpOE
Nmnat1	3037	1.17085	1.82974	18.7574	0.00308462	0.0312671	0_vs_12	ZfpOE	0_vs_12_ZfpOE
Snora31	130	1.46479	0.365692	18.7464	0.00308958	0.0313023	0_vs_12	ZfpOE	0_vs_12_ZfpOE
Pcna	2400	0.771562	8.10841	18.7347	0.00309487	0.0313407	0_vs_12	ZfpOE	0_vs_12_ZfpOE
Elp6	2872	1.1316	3.73058	18.7151	0.00310373	0.0313851	0_vs_12	ZfpOE	0_vs_12_ZfpOE
Wdr18	6005	0.91727	6.82831	18.6976	0.00311171	0.0314346	0_vs_12	ZfpOE	0_vs_12_ZfpOE
Slc35b2	3105	0.770044	5.62459	18.6847	0.00311757	0.0314628	0_vs_12	ZfpOE	0_vs_12_ZfpOE
Fndc9	2290	1.14479	1.38119	18.6818	0.00311889	0.0314628	0_vs_12	ZfpOE	0_vs_12_ZfpOE
Isyna1	2436	0.854239	7.94674	18.6503	0.00313332	0.0315621	0_vs_12	ZfpOE	0_vs_12_ZfpOE
Pcsk9	3521	2.04026	-0.620595	18.6429	0.00313671	0.0315621	0_vs_12	ZfpOE	0_vs_12_ZfpOE
Tsn	9046	0.820542	7.16773	18.6428	0.00313676	0.0315621	0_vs_12	ZfpOE	0_vs_12_ZfpOE
Naa40	9028	0.73012	7.00747	18.6416	0.00313733	0.0315621	0_vs_12	ZfpOE	0_vs_12_ZfpOE
Cacybp	2390	0.944722	8.21439	18.6326	0.00314148	0.0315846	0_vs_12	ZfpOE	0_vs_12_ZfpOE
Rraga	1618	0.793983	6.61157	18.6244	0.00314525	0.0316074	0_vs_12	ZfpOE	0_vs_12_ZfpOE
Fam98b	3390	0.768986	5.66619	18.6156	0.00314933	0.0316181	0_vs_12	ZfpOE	0_vs_12_ZfpOE
4933408N05Rik	1584	3.00715	-1.42563	18.6011	0.00315605	0.0316553	0_vs_12	ZfpOE	0_vs_12_ZfpOE
E2f4	2452	0.810688	7.341	18.5853	0.00316339	0.0316662	0_vs_12	ZfpOE	0_vs_12_ZfpOE
Gm10143	3333	1.80373	-0.129109	18.5851	0.00316346	0.0316662	0_vs_12	ZfpOE	0_vs_12_ZfpOE
Yju2	4956	1.32366	2.85445	18.575	0.00316817	0.0316711	0_vs_12	ZfpOE	0_vs_12_ZfpOE
Accsl	2801	0.929901	4.0283	18.5632	0.00317368	0.0317079	0_vs_12	ZfpOE	0_vs_12_ZfpOE
Urb2	6153	0.760342	6.9049	18.5607	0.00317486	0.0317079	0_vs_12	ZfpOE	0_vs_12_ZfpOE
Gm4322	336	1.31251	1.80383	18.5521	0.00317888	0.0317242	0_vs_12	ZfpOE	0_vs_12_ZfpOE
Pramef8	4176	0.872754	5.55729	18.53	0.00318923	0.0317825	0_vs_12	ZfpOE	0_vs_12_ZfpOE
Ncs1	4653	0.905367	3.88045	18.502	0.00320242	0.0318621	0_vs_12	ZfpOE	0_vs_12_ZfpOE
Ahsa2	4532	0.845926	4.56494	18.4847	0.00321061	0.0319133	0_vs_12	ZfpOE	0_vs_12_ZfpOE
C1d	3995	1.0191	5.13198	18.4435	0.00323022	0.0320477	0_vs_12	ZfpOE	0_vs_12_ZfpOE
Acsbg3	2906	0.784613	5.26803	18.4356	0.00323398	0.0320546	0_vs_12	ZfpOE	0_vs_12_ZfpOE
Zfp600	4937	1.23515	5.5454	18.4324	0.00323551	0.0320548	0_vs_12	ZfpOE	0_vs_12_ZfpOE
Supv3l1	2969	0.773252	5.87971	18.4192	0.00324184	0.0321023	0_vs_12	ZfpOE	0_vs_12_ZfpOE
Gspt1	5428	0.740157	8.18729	18.398	0.00325206	0.0321755	0_vs_12	ZfpOE	0_vs_12_ZfpOE
Gm45719	1662	1.76363	-0.482281	18.3886	0.0032566	0.0321878	0_vs_12	ZfpOE	0_vs_12_ZfpOE
Ube2cbp	1790	0.991475	2.75674	18.3451	0.00327767	0.0323656	0_vs_12	ZfpOE	0_vs_12_ZfpOE
Ydjc	5594	1.00263	5.40832	18.3273	0.00328631	0.0324357	0_vs_12	ZfpOE	0_vs_12_ZfpOE
Sall1	5265	0.720919	7.14473	18.2731	0.00331292	0.0325913	0_vs_12	ZfpOE	0_vs_12_ZfpOE
Zfp160	7194	1.03382	4.08792	18.2666	0.00331615	0.0326055	0_vs_12	ZfpOE	0_vs_12_ZfpOE
Platr8	1349	1.38626	0.621118	18.2429	0.00332787	0.0326734	0_vs_12	ZfpOE	0_vs_12_ZfpOE
Ddx10	3128	0.72424	6.79926	18.2405	0.00332904	0.0326734	0_vs_12	ZfpOE	0_vs_12_ZfpOE
Gm5541	1113	1.92105	0.0484072	18.1851	0.00335672	0.0328596	0_vs_12	ZfpOE	0_vs_12_ZfpOE
Insyn2b	5435	1.4131	0.752408	18.1775	0.00336051	0.0328596	0_vs_12	ZfpOE	0_vs_12_ZfpOE
Zbtb2	7374	0.795145	4.65825	18.1665	0.00336607	0.0328833	0_vs_12	ZfpOE	0_vs_12_ZfpOE
Asb6	5439	1.17305	5.35812	18.1242	0.00338746	0.0330235	0_vs_12	ZfpOE	0_vs_12_ZfpOE
Ptdss1	4294	0.885474	5.59748	18.0884	0.00340569	0.0331165	0_vs_12	ZfpOE	0_vs_12_ZfpOE
Dbr1	2488	0.766626	5.41671	18.0545	0.00342307	0.0332087	0_vs_12	ZfpOE	0_vs_12_ZfpOE
Oas1a	1885	0.916606	3.21522	18.0372	0.00343194	0.0332278	0_vs_12	ZfpOE	0_vs_12_ZfpOE
Hspa4	5528	0.774559	10.1144	18.0349	0.00343313	0.0332278	0_vs_12	ZfpOE	0_vs_12_ZfpOE
Sesn1	3982	0.817212	5.45923	18.0322	0.00343452	0.0332278	0_vs_12	ZfpOE	0_vs_12_ZfpOE
Rgs19	2230	0.805632	4.81254	18.0198	0.00344098	0.0332482	0_vs_12	ZfpOE	0_vs_12_ZfpOE
Ptges2	5058	0.89341	4.53425	18.0166	0.0034426	0.0332482	0_vs_12	ZfpOE	0_vs_12_ZfpOE
Ran	2646	0.802247	9.55802	18.0124	0.00344478	0.0332482	0_vs_12	ZfpOE	0_vs_12_ZfpOE
Arf1	2089	0.791827	8.11976	18.0063	0.00344797	0.0332482	0_vs_12	ZfpOE	0_vs_12_ZfpOE
Grk6	4202	0.808991	7.29034	18.0062	0.00344803	0.0332482	0_vs_12	ZfpOE	0_vs_12_ZfpOE
Wtap	6248	0.72758	7.20624	17.9719	0.00346586	0.0333327	0_vs_12	ZfpOE	0_vs_12_ZfpOE
Itga3	5710	0.777846	6.52591	17.9717	0.00346598	0.0333327	0_vs_12	ZfpOE	0_vs_12_ZfpOE
Cr1l	10349	1.13654	3.80299	17.9575	0.00347341	0.0333543	0_vs_12	ZfpOE	0_vs_12_ZfpOE
Mras	5134	1.02168	6.11689	17.9553	0.00347457	0.0333543	0_vs_12	ZfpOE	0_vs_12_ZfpOE
Gm36634	1259	1.58955	-0.189371	17.9439	0.00348053	0.0333963	0_vs_12	ZfpOE	0_vs_12_ZfpOE
Obsl1	8467	0.982853	5.16331	17.9064	0.00350033	0.0335403	0_vs_12	ZfpOE	0_vs_12_ZfpOE
Ppp2r1a	3411	0.749592	7.97534	17.8775	0.00351566	0.0336566	0_vs_12	ZfpOE	0_vs_12_ZfpOE
Trmt61a	2433	0.911256	4.47624	17.8555	0.00352737	0.0337379	0_vs_12	ZfpOE	0_vs_12_ZfpOE
Nop9	3800	0.776842	6.4651	17.847	0.00353197	0.0337511	0_vs_12	ZfpOE	0_vs_12_ZfpOE
Lrif1	9192	1.25032	3.97858	17.82	0.00354645	0.0338515	0_vs_12	ZfpOE	0_vs_12_ZfpOE
0610005C13Rik	3583	1.2959	1.58808	17.8184	0.00354729	0.0338515	0_vs_12	ZfpOE	0_vs_12_ZfpOE
Uros	3576	0.824084	4.02014	17.8059	0.00355405	0.0339005	0_vs_12	ZfpOE	0_vs_12_ZfpOE
Immt	11353	0.766774	7.95583	17.7999	0.00355728	0.0339006	0_vs_12	ZfpOE	0_vs_12_ZfpOE
Itpa-ps1	597	1.18103	2.33697	17.7942	0.00356033	0.0339143	0_vs_12	ZfpOE	0_vs_12_ZfpOE
Gm5176	1227	1.9026	-0.105346	17.7661	0.00357559	0.0340238	0_vs_12	ZfpOE	0_vs_12_ZfpOE
Grb7	3365	0.868568	5.09135	17.7408	0.00358936	0.0340444	0_vs_12	ZfpOE	0_vs_12_ZfpOE
Cnot11	3508	0.7478	6.31044	17.7274	0.00359671	0.0340756	0_vs_12	ZfpOE	0_vs_12_ZfpOE
Dhrs4	1754	0.92404	3.11024	17.706	0.00360844	0.0341333	0_vs_12	ZfpOE	0_vs_12_ZfpOE
Adss	4531	0.743099	7.29137	17.6949	0.00361455	0.0341501	0_vs_12	ZfpOE	0_vs_12_ZfpOE
Tmem151b	4839	1.56603	2.94503	17.6886	0.00361804	0.0341545	0_vs_12	ZfpOE	0_vs_12_ZfpOE
Pbdc1	6098	0.808845	5.62636	17.6555	0.0036364	0.0342816	0_vs_12	ZfpOE	0_vs_12_ZfpOE
Ankrd34a	2583	1.45533	3.27414	17.6458	0.0036418	0.0343149	0_vs_12	ZfpOE	0_vs_12_ZfpOE
Znhit3	2136	0.826389	4.5193	17.6424	0.00364368	0.0343149	0_vs_12	ZfpOE	0_vs_12_ZfpOE
Wrb	4368	0.818601	5.69661	17.608	0.00366288	0.0344078	0_vs_12	ZfpOE	0_vs_12_ZfpOE
Zfp93	3633	0.996466	3.08228	17.5832	0.00367685	0.0344928	0_vs_12	ZfpOE	0_vs_12_ZfpOE
Zfp345	2734	1.32732	3.81971	17.5718	0.00368324	0.0345374	0_vs_12	ZfpOE	0_vs_12_ZfpOE
Gm21060	168	1.55183	0.784703	17.5621	0.00368876	0.0345582	0_vs_12	ZfpOE	0_vs_12_ZfpOE
Gemin5	6618	0.797917	7.74824	17.5576	0.0036913	0.0345667	0_vs_12	ZfpOE	0_vs_12_ZfpOE
Tubb2b	2294	0.817126	7.5821	17.5423	0.00369997	0.0345863	0_vs_12	ZfpOE	0_vs_12_ZfpOE
Nop56	4099	0.734819	8.56757	17.5389	0.0037019	0.0345889	0_vs_12	ZfpOE	0_vs_12_ZfpOE
Nudt1	1473	1.14654	4.34542	17.5211	0.00371207	0.0346242	0_vs_12	ZfpOE	0_vs_12_ZfpOE
Dnaja2	2975	0.751258	7.74003	17.5186	0.00371345	0.0346242	0_vs_12	ZfpOE	0_vs_12_ZfpOE
Dcdc5	9014	3.30727	-2.1982	17.4964	0.00372616	0.0346615	0_vs_12	ZfpOE	0_vs_12_ZfpOE
Brd8	10633	0.762031	6.77635	17.4868	0.00373165	0.0346636	0_vs_12	ZfpOE	0_vs_12_ZfpOE
Tomm40	4513	1.02079	7.11118	17.4856	0.00373234	0.0346636	0_vs_12	ZfpOE	0_vs_12_ZfpOE
Cdca5	2129	0.738192	6.08759	17.4749	0.00373854	0.0346636	0_vs_12	ZfpOE	0_vs_12_ZfpOE
Trp53	4045	0.771033	8.4024	17.4708	0.00374087	0.0346636	0_vs_12	ZfpOE	0_vs_12_ZfpOE
AF357399	125	1.49266	0.133847	17.4702	0.00374122	0.0346636	0_vs_12	ZfpOE	0_vs_12_ZfpOE
Hopx	1516	0.975382	2.37306	17.4631	0.0037453	0.0346861	0_vs_12	ZfpOE	0_vs_12_ZfpOE
Ddx20	4142	0.89702	6.46983	17.4341	0.0037621	0.0347858	0_vs_12	ZfpOE	0_vs_12_ZfpOE
Traf7	5872	0.702148	7.22727	17.4331	0.00376268	0.0347858	0_vs_12	ZfpOE	0_vs_12_ZfpOE
Manf	3524	0.937644	6.42783	17.4276	0.00376588	0.0348	0_vs_12	ZfpOE	0_vs_12_ZfpOE
Hsp90b1	4032	0.742845	9.3151	17.4161	0.00377255	0.0348212	0_vs_12	ZfpOE	0_vs_12_ZfpOE
Ppan	4004	0.967668	6.74719	17.4161	0.00377256	0.0348212	0_vs_12	ZfpOE	0_vs_12_ZfpOE
Imp4	8553	0.783183	6.33873	17.4094	0.00377645	0.0348212	0_vs_12	ZfpOE	0_vs_12_ZfpOE
Tufm	2125	1.14397	6.8948	17.4037	0.0037798	0.0348253	0_vs_12	ZfpOE	0_vs_12_ZfpOE
Ywhah	3709	0.75644	7.64786	17.3953	0.00378472	0.0348253	0_vs_12	ZfpOE	0_vs_12_ZfpOE
Lypla1	7145	1.11851	6.45683	17.3914	0.00378697	0.0348253	0_vs_12	ZfpOE	0_vs_12_ZfpOE
Prr18	3656	1.27016	1.18393	17.3856	0.00379035	0.0348253	0_vs_12	ZfpOE	0_vs_12_ZfpOE
Dnph1	1190	0.903158	4.86267	17.3543	0.00380874	0.0348681	0_vs_12	ZfpOE	0_vs_12_ZfpOE
Kirrel2	3939	0.979599	4.84219	17.3501	0.00381125	0.0348681	0_vs_12	ZfpOE	0_vs_12_ZfpOE
Rac1	4496	0.715977	7.45571	17.3492	0.00381176	0.0348681	0_vs_12	ZfpOE	0_vs_12_ZfpOE
Itgb7	2770	0.781042	6.38321	17.3485	0.00381218	0.0348681	0_vs_12	ZfpOE	0_vs_12_ZfpOE
Pramel6	2084	1.52377	0.695431	17.346	0.00381369	0.0348681	0_vs_12	ZfpOE	0_vs_12_ZfpOE
Aurkaip1	1766	0.943628	6.0204	17.3396	0.00381747	0.0348681	0_vs_12	ZfpOE	0_vs_12_ZfpOE
Gm10482	2428	1.99186	-0.909258	17.3394	0.00381756	0.0348681	0_vs_12	ZfpOE	0_vs_12_ZfpOE
Cdc42se1	3258	0.838327	5.62981	17.3386	0.00381802	0.0348681	0_vs_12	ZfpOE	0_vs_12_ZfpOE
Uba5	5832	0.81707	6.05955	17.3291	0.00382363	0.0348889	0_vs_12	ZfpOE	0_vs_12_ZfpOE
Gnl3	6101	0.756232	7.85082	17.3166	0.00383105	0.0349415	0_vs_12	ZfpOE	0_vs_12_ZfpOE
Gm49700	1546	1.32577	3.02609	17.2898	0.003847	0.0350134	0_vs_12	ZfpOE	0_vs_12_ZfpOE
Gm49762	544	1.86465	0.335571	17.2489	0.00387152	0.0351733	0_vs_12	ZfpOE	0_vs_12_ZfpOE
Ythdf2	4572	0.745897	6.59241	17.2322	0.00388162	0.0352306	0_vs_12	ZfpOE	0_vs_12_ZfpOE
Tax1bp1	9991	0.856883	7.48626	17.2041	0.0038986	0.0353429	0_vs_12	ZfpOE	0_vs_12_ZfpOE
Peg12	2640	1.00111	3.36275	17.1887	0.00390802	0.035413	0_vs_12	ZfpOE	0_vs_12_ZfpOE
Rps4l	943	0.919315	7.35039	17.158	0.00392677	0.0355064	0_vs_12	ZfpOE	0_vs_12_ZfpOE
Slc29a2	3018	0.895398	3.87836	17.137	0.00393967	0.0355573	0_vs_12	ZfpOE	0_vs_12_ZfpOE
Gm2004	1753	1.21116	1.7432	17.135	0.00394085	0.0355573	0_vs_12	ZfpOE	0_vs_12_ZfpOE
Gm20767	1427	1.32344	0.732381	17.1217	0.00394904	0.035577	0_vs_12	ZfpOE	0_vs_12_ZfpOE
Tmem69	2069	1.00166	4.17775	17.0958	0.00396511	0.03565	0_vs_12	ZfpOE	0_vs_12_ZfpOE
Mrpl50	2114	0.721345	5.7939	17.0804	0.00397465	0.03565	0_vs_12	ZfpOE	0_vs_12_ZfpOE
Rab11b	6130	0.743424	5.85005	17.0787	0.00397572	0.03565	0_vs_12	ZfpOE	0_vs_12_ZfpOE
Mrps27	2093	0.721691	5.8372	17.0783	0.00397597	0.03565	0_vs_12	ZfpOE	0_vs_12_ZfpOE
Dazl	3820	1.08031	6.07238	17.0671	0.00398297	0.03565	0_vs_12	ZfpOE	0_vs_12_ZfpOE
Taf1a	2409	0.787717	4.36011	17.0612	0.00398667	0.03565	0_vs_12	ZfpOE	0_vs_12_ZfpOE
Pfkl	6675	0.801621	8.30861	17.0592	0.00398789	0.03565	0_vs_12	ZfpOE	0_vs_12_ZfpOE
Pgam1-ps2	765	0.838872	4.93145	17.0349	0.00400313	0.0357358	0_vs_12	ZfpOE	0_vs_12_ZfpOE
Parp9	4872	0.876615	3.32297	17.0058	0.00402145	0.0358537	0_vs_12	ZfpOE	0_vs_12_ZfpOE
Shq1	7007	0.739384	5.17253	16.9976	0.00402663	0.0358573	0_vs_12	ZfpOE	0_vs_12_ZfpOE
Ywhaz	4118	0.785777	8.90727	16.9959	0.0040277	0.0358573	0_vs_12	ZfpOE	0_vs_12_ZfpOE
Apol7b	2437	1.61704	-0.263975	16.9917	0.00403038	0.0358573	0_vs_12	ZfpOE	0_vs_12_ZfpOE
Gm6712	594	1.15711	2.45816	16.9873	0.00403315	0.0358589	0_vs_12	ZfpOE	0_vs_12_ZfpOE
Mmachc	2224	0.801357	4.54976	16.9852	0.00403451	0.0358589	0_vs_12	ZfpOE	0_vs_12_ZfpOE
Skp1a	2211	0.897071	8.03919	16.9833	0.00403568	0.0358589	0_vs_12	ZfpOE	0_vs_12_ZfpOE
mt-Cytb	1144	0.88244	11.0415	16.9803	0.00403761	0.0358604	0_vs_12	ZfpOE	0_vs_12_ZfpOE
9130401M01Rik	2666	0.889464	4.33772	16.9733	0.00404205	0.0358699	0_vs_12	ZfpOE	0_vs_12_ZfpOE
Rex2	4349	1.26349	5.51487	16.9454	0.00405984	0.0359823	0_vs_12	ZfpOE	0_vs_12_ZfpOE
Med16	4663	0.754951	5.17734	16.9265	0.00407198	0.0360334	0_vs_12	ZfpOE	0_vs_12_ZfpOE
Slc16a1	4426	0.861585	7.60537	16.9086	0.00408349	0.0361006	0_vs_12	ZfpOE	0_vs_12_ZfpOE
Plekhf2	3039	0.899625	7.12724	16.8988	0.00408978	0.036141	0_vs_12	ZfpOE	0_vs_12_ZfpOE
Atic	7985	0.70167	7.69257	16.8767	0.00410408	0.0362064	0_vs_12	ZfpOE	0_vs_12_ZfpOE
4930513N10Rik	4342	1.02703	1.98717	16.8585	0.00411592	0.0362862	0_vs_12	ZfpOE	0_vs_12_ZfpOE
Rasl11a	1201	1.02799	3.40721	16.8443	0.00412516	0.0362862	0_vs_12	ZfpOE	0_vs_12_ZfpOE
Srrt	5244	1.01605	7.57451	16.844	0.00412535	0.0362862	0_vs_12	ZfpOE	0_vs_12_ZfpOE
Dnajc25	4542	0.947791	2.50998	16.8434	0.00412573	0.0362862	0_vs_12	ZfpOE	0_vs_12_ZfpOE
G3bp2	8659	0.901147	10.2608	16.8193	0.00414149	0.0363254	0_vs_12	ZfpOE	0_vs_12_ZfpOE
Twf2	2319	0.97414	5.93969	16.8185	0.00414203	0.0363254	0_vs_12	ZfpOE	0_vs_12_ZfpOE
Dph2	3030	0.968034	4.04364	16.8096	0.00414786	0.0363486	0_vs_12	ZfpOE	0_vs_12_ZfpOE
Tmem138	2360	0.867657	3.7363	16.7967	0.00415636	0.0363928	0_vs_12	ZfpOE	0_vs_12_ZfpOE
Mvk	2675	1.10695	4.56489	16.7835	0.00416507	0.0364539	0_vs_12	ZfpOE	0_vs_12_ZfpOE
Rps6ka1	4258	0.704874	7.42248	16.7804	0.00416714	0.0364568	0_vs_12	ZfpOE	0_vs_12_ZfpOE
Ubxn8	2928	0.911027	3.97555	16.7762	0.0041699	0.0364659	0_vs_12	ZfpOE	0_vs_12_ZfpOE
Kirrel	7463	0.703891	5.93864	16.7417	0.00419284	0.0365993	0_vs_12	ZfpOE	0_vs_12_ZfpOE
Gm9113	1018	1.96012	-0.605534	16.7409	0.00419332	0.0365993	0_vs_12	ZfpOE	0_vs_12_ZfpOE
Gm30692	801	2.76776	-1.85559	16.7347	0.00419749	0.0366005	0_vs_12	ZfpOE	0_vs_12_ZfpOE
Spry4	4755	0.713681	7.6253	16.7284	0.00420169	0.0366146	0_vs_12	ZfpOE	0_vs_12_ZfpOE
Zfp706	4981	0.818671	7.55079	16.727	0.00420259	0.0366146	0_vs_12	ZfpOE	0_vs_12_ZfpOE
Cisd2	7667	0.870075	4.35441	16.7192	0.00420786	0.0366453	0_vs_12	ZfpOE	0_vs_12_ZfpOE
Gm37258	1627	1.89356	-0.452111	16.7154	0.00421038	0.0366521	0_vs_12	ZfpOE	0_vs_12_ZfpOE
Gm20939	3773	1.3776	4.48571	16.706	0.00421671	0.0366725	0_vs_12	ZfpOE	0_vs_12_ZfpOE
Aggf1	3697	0.714999	6.63918	16.7041	0.00421795	0.0366725	0_vs_12	ZfpOE	0_vs_12_ZfpOE
Dipk2a	3950	0.866733	4.8547	16.6699	0.00424099	0.0367967	0_vs_12	ZfpOE	0_vs_12_ZfpOE
Zfp142	11355	0.730957	5.60534	16.6416	0.00426022	0.036857	0_vs_12	ZfpOE	0_vs_12_ZfpOE
Gm10252	832	2.23909	-0.553218	16.6331	0.00426599	0.0368705	0_vs_12	ZfpOE	0_vs_12_ZfpOE
Polr2m	2424	0.697147	7.66315	16.6259	0.00427086	0.0368884	0_vs_12	ZfpOE	0_vs_12_ZfpOE
Rrp8	3558	0.787874	5.25005	16.6172	0.00427686	0.0369119	0_vs_12	ZfpOE	0_vs_12_ZfpOE
Magoh	770	0.817248	6.00402	16.6168	0.0042771	0.0369119	0_vs_12	ZfpOE	0_vs_12_ZfpOE
Prr22	1959	2.71285	-0.459083	16.6108	0.00428121	0.0369323	0_vs_12	ZfpOE	0_vs_12_ZfpOE
Mfsd5	1754	0.772868	5.72817	16.598	0.00429001	0.036993	0_vs_12	ZfpOE	0_vs_12_ZfpOE
Map2k2	5663	0.858042	6.68355	16.5877	0.00429707	0.0370386	0_vs_12	ZfpOE	0_vs_12_ZfpOE
Dnase1	3083	1.18941	2.71427	16.5822	0.00430084	0.0370397	0_vs_12	ZfpOE	0_vs_12_ZfpOE
Kbtbd6	2984	1.10327	1.61919	16.5798	0.00430248	0.0370397	0_vs_12	ZfpOE	0_vs_12_ZfpOE
Cox7c	1131	0.73201	7.74005	16.5633	0.00431385	0.0371224	0_vs_12	ZfpOE	0_vs_12_ZfpOE
Nsd1	17483	0.892392	8.29996	16.5396	0.00433028	0.0372181	0_vs_12	ZfpOE	0_vs_12_ZfpOE
Mrfap1	1648	0.748706	8.54786	16.4783	0.00437313	0.0374738	0_vs_12	ZfpOE	0_vs_12_ZfpOE
Hnrnpa2b1	6584	0.712698	10.1477	16.4721	0.00437747	0.0374738	0_vs_12	ZfpOE	0_vs_12_ZfpOE
Arhgap32	17179	0.843433	6.62237	16.4716	0.00437785	0.0374738	0_vs_12	ZfpOE	0_vs_12_ZfpOE
Rfx7	15302	0.948871	6.56341	16.4629	0.00438395	0.0374816	0_vs_12	ZfpOE	0_vs_12_ZfpOE
Tor1b	5327	0.711463	5.54295	16.4625	0.00438422	0.0374816	0_vs_12	ZfpOE	0_vs_12_ZfpOE
Orc2	3857	0.838753	7.04121	16.4619	0.00438464	0.0374816	0_vs_12	ZfpOE	0_vs_12_ZfpOE
Ccdc87	3163	1.79109	-0.654759	16.4551	0.00438947	0.0374816	0_vs_12	ZfpOE	0_vs_12_ZfpOE
Asf1a	3638	0.855094	5.08305	16.4491	0.0043937	0.0374817	0_vs_12	ZfpOE	0_vs_12_ZfpOE
Gm28940	1682	1.60116	-0.226882	16.4391	0.0044008	0.0374817	0_vs_12	ZfpOE	0_vs_12_ZfpOE
Tcea3	1400	0.887302	5.50775	16.4363	0.00440276	0.0374817	0_vs_12	ZfpOE	0_vs_12_ZfpOE
Gm49328	1815	1.66654	0.975919	16.4363	0.0044028	0.0374817	0_vs_12	ZfpOE	0_vs_12_ZfpOE
C1qtnf1	3131	1.2383	1.69114	16.4322	0.0044057	0.0374832	0_vs_12	ZfpOE	0_vs_12_ZfpOE
Bms1	4854	0.714288	7.59777	16.3833	0.00444059	0.037719	0_vs_12	ZfpOE	0_vs_12_ZfpOE
Igf2bp3	8159	0.734074	6.06521	16.3765	0.00444544	0.037745	0_vs_12	ZfpOE	0_vs_12_ZfpOE
Psmc4	2163	0.738779	7.32245	16.344	0.00446884	0.0378805	0_vs_12	ZfpOE	0_vs_12_ZfpOE
Nkx6-3	2238	1.08646	3.89481	16.3418	0.00447042	0.0378805	0_vs_12	ZfpOE	0_vs_12_ZfpOE
Polm	3658	0.967584	4.16368	16.3262	0.00448178	0.0379462	0_vs_12	ZfpOE	0_vs_12_ZfpOE
Mrpl3	6661	0.711986	6.08004	16.3233	0.00448387	0.0379482	0_vs_12	ZfpOE	0_vs_12_ZfpOE
Cdk5r1	4162	1.39362	0.759959	16.287	0.00451033	0.0381121	0_vs_12	ZfpOE	0_vs_12_ZfpOE
Znhit1	1860	1.11508	4.67229	16.2797	0.00451568	0.038141	0_vs_12	ZfpOE	0_vs_12_ZfpOE
Nsun5	4317	0.811774	4.83001	16.2743	0.00451957	0.0381586	0_vs_12	ZfpOE	0_vs_12_ZfpOE
Dnaaf5	3514	0.727271	5.98832	16.2697	0.004523	0.0381723	0_vs_12	ZfpOE	0_vs_12_ZfpOE
Pus10	4325	0.925347	5.82133	16.2512	0.0045366	0.0382103	0_vs_12	ZfpOE	0_vs_12_ZfpOE
Dars2	5195	0.745288	5.75388	16.2474	0.00453942	0.0382125	0_vs_12	ZfpOE	0_vs_12_ZfpOE
Trmt112	1233	0.770146	5.62457	16.2459	0.0045405	0.0382125	0_vs_12	ZfpOE	0_vs_12_ZfpOE
Gm43566	808	1.51407	0.710719	16.2338	0.00454942	0.038257	0_vs_12	ZfpOE	0_vs_12_ZfpOE
Sf3a3	2785	0.701562	6.90149	16.2297	0.00455246	0.0382618	0_vs_12	ZfpOE	0_vs_12_ZfpOE
Wdr73	3721	0.724245	5.68136	16.2281	0.00455364	0.0382618	0_vs_12	ZfpOE	0_vs_12_ZfpOE
Ccdc78	2118	1.11301	1.7338	16.2165	0.00456228	0.0383191	0_vs_12	ZfpOE	0_vs_12_ZfpOE
Rnf145	7786	0.675033	6.64106	16.1884	0.00458317	0.0384179	0_vs_12	ZfpOE	0_vs_12_ZfpOE
Polr3a	5828	0.747259	6.12721	16.1594	0.0046049	0.0385079	0_vs_12	ZfpOE	0_vs_12_ZfpOE
Ccnf	7800	0.7159	8.09307	16.1481	0.00461339	0.0385339	0_vs_12	ZfpOE	0_vs_12_ZfpOE
Cetn3	3113	0.731043	5.38001	16.1425	0.00461762	0.0385529	0_vs_12	ZfpOE	0_vs_12_ZfpOE
Psmd2	4038	0.723322	8.99029	16.1213	0.00463361	0.0386557	0_vs_12	ZfpOE	0_vs_12_ZfpOE
Gm10273	630	1.50125	2.32637	16.1188	0.00463548	0.038656	0_vs_12	ZfpOE	0_vs_12_ZfpOE
Mcm3ap	7197	0.677589	7.17903	16.0941	0.00465427	0.0387973	0_vs_12	ZfpOE	0_vs_12_ZfpOE
Ctu2	5164	0.842644	5.53498	16.058	0.00468183	0.0388979	0_vs_12	ZfpOE	0_vs_12_ZfpOE
Gm14399	2561	1.05796	3.85745	16.0565	0.00468299	0.0388979	0_vs_12	ZfpOE	0_vs_12_ZfpOE
Mob3a	3254	0.810959	4.26229	16.0402	0.0046955	0.0389584	0_vs_12	ZfpOE	0_vs_12_ZfpOE
BC003965	3109	0.763777	4.95373	16.0369	0.00469809	0.0389584	0_vs_12	ZfpOE	0_vs_12_ZfpOE
Sephs1	5925	0.741803	6.44734	16.035	0.0046995	0.0389584	0_vs_12	ZfpOE	0_vs_12_ZfpOE
Eif4a3	2122	0.728871	7.53964	16.0143	0.0047155	0.0390445	0_vs_12	ZfpOE	0_vs_12_ZfpOE
Taf11	5495	0.878363	5.00156	16.004	0.00472351	0.0390694	0_vs_12	ZfpOE	0_vs_12_ZfpOE
Fam129b	4672	0.920488	6.82776	16.0009	0.00472594	0.0390694	0_vs_12	ZfpOE	0_vs_12_ZfpOE
Ssr1	10431	0.800346	7.62253	15.9938	0.00473146	0.0390996	0_vs_12	ZfpOE	0_vs_12_ZfpOE
Timm17a	7893	0.745743	6.07448	15.9785	0.00474331	0.0391603	0_vs_12	ZfpOE	0_vs_12_ZfpOE
Zfp626	5329	0.824692	4.46376	15.9708	0.00474937	0.039186	0_vs_12	ZfpOE	0_vs_12_ZfpOE
Noc3l	3977	0.70738	6.55111	15.9586	0.00475891	0.0392186	0_vs_12	ZfpOE	0_vs_12_ZfpOE
Nanog	2242	0.723156	9.30677	15.9391	0.0047742	0.0392725	0_vs_12	ZfpOE	0_vs_12_ZfpOE
Ercc4	6730	0.795812	4.79365	15.9299	0.00478146	0.0392966	0_vs_12	ZfpOE	0_vs_12_ZfpOE
Txndc11	8835	0.803821	4.95225	15.9209	0.00478856	0.0393396	0_vs_12	ZfpOE	0_vs_12_ZfpOE
Surf4	3281	0.695501	6.73053	15.9016	0.00480384	0.0394188	0_vs_12	ZfpOE	0_vs_12_ZfpOE
Ppm1g	4861	0.811841	7.98217	15.8824	0.00481906	0.0395098	0_vs_12	ZfpOE	0_vs_12_ZfpOE
Slc35f6	8495	0.811978	4.38656	15.8733	0.00482632	0.0395206	0_vs_12	ZfpOE	0_vs_12_ZfpOE
Cdc25a	8023	0.677559	7.02732	15.8718	0.00482751	0.0395206	0_vs_12	ZfpOE	0_vs_12_ZfpOE
Cct7	6778	0.784562	9.07693	15.8458	0.00484831	0.0396547	0_vs_12	ZfpOE	0_vs_12_ZfpOE
Gm25908	98	2.26336	0.965694	15.8374	0.00485503	0.0396726	0_vs_12	ZfpOE	0_vs_12_ZfpOE
Nt5c2	11037	0.729103	5.19659	15.8368	0.00485552	0.0396726	0_vs_12	ZfpOE	0_vs_12_ZfpOE
Cherp	4621	0.839483	7.03052	15.8159	0.00487233	0.0397327	0_vs_12	ZfpOE	0_vs_12_ZfpOE
Zfp46	5212	1.08997	2.29672	15.7811	0.00490054	0.0398699	0_vs_12	ZfpOE	0_vs_12_ZfpOE
Nap1l1	4994	0.811383	9.77847	15.776	0.0049047	0.0398884	0_vs_12	ZfpOE	0_vs_12_ZfpOE
Fkbp11	2706	0.746776	4.55091	15.7497	0.00492619	0.0399858	0_vs_12	ZfpOE	0_vs_12_ZfpOE
Utp18	3597	0.699204	6.54815	15.7473	0.00492817	0.0399865	0_vs_12	ZfpOE	0_vs_12_ZfpOE
Smarcad1	13322	0.966543	7.68714	15.7387	0.00493516	0.0400218	0_vs_12	ZfpOE	0_vs_12_ZfpOE
Rabggtb	2421	0.72081	6.62385	15.7373	0.00493634	0.0400218	0_vs_12	ZfpOE	0_vs_12_ZfpOE
Vcp-rs	2406	1.06987	2.42571	15.7347	0.00493843	0.0400234	0_vs_12	ZfpOE	0_vs_12_ZfpOE
Gm29361	2000	0.984435	2.61212	15.7242	0.0049471	0.0400782	0_vs_12	ZfpOE	0_vs_12_ZfpOE
Gm6430	1248	0.865777	3.3987	15.714	0.00495548	0.0400998	0_vs_12	ZfpOE	0_vs_12_ZfpOE
Anxa1	2911	1.12797	2.32466	15.703	0.00496457	0.0401578	0_vs_12	ZfpOE	0_vs_12_ZfpOE
Mcph1	7806	0.733898	6.18595	15.6964	0.00497007	0.0401841	0_vs_12	ZfpOE	0_vs_12_ZfpOE
Sept1	2763	0.800801	7.26681	15.6945	0.00497164	0.0401841	0_vs_12	ZfpOE	0_vs_12_ZfpOE
Prelid3b	1860	0.734513	5.70964	15.6611	0.00499941	0.0402928	0_vs_12	ZfpOE	0_vs_12_ZfpOE
Polr3h	4991	0.883814	4.95025	15.6608	0.00499967	0.0402928	0_vs_12	ZfpOE	0_vs_12_ZfpOE
Scaf11	10340	0.829625	7.70883	15.6469	0.00501127	0.0403493	0_vs_12	ZfpOE	0_vs_12_ZfpOE
Gnat1	3029	1.0964	1.39759	15.6374	0.00501924	0.040398	0_vs_12	ZfpOE	0_vs_12_ZfpOE
C78859	5943	1.88404	-0.225066	15.6186	0.00503502	0.0404727	0_vs_12	ZfpOE	0_vs_12_ZfpOE
G6pdx	3080	0.729695	5.68706	15.6171	0.00503622	0.0404727	0_vs_12	ZfpOE	0_vs_12_ZfpOE
mt-Nd1	957	0.771751	10.4804	15.6047	0.00504669	0.0405258	0_vs_12	ZfpOE	0_vs_12_ZfpOE
Dbn1	4514	0.955005	4.91613	15.5904	0.00505883	0.0405809	0_vs_12	ZfpOE	0_vs_12_ZfpOE
Acot11	6056	0.919828	3.14216	15.574	0.00507271	0.0406261	0_vs_12	ZfpOE	0_vs_12_ZfpOE
Tbc1d25	2794	0.750833	4.81744	15.5707	0.00507553	0.0406321	0_vs_12	ZfpOE	0_vs_12_ZfpOE
Trim39	7223	0.735254	4.82794	15.5683	0.00507758	0.0406321	0_vs_12	ZfpOE	0_vs_12_ZfpOE
Sphk2	4159	1.1601	4.69215	15.5558	0.0050882	0.0406727	0_vs_12	ZfpOE	0_vs_12_ZfpOE
Naif1	4650	0.825276	3.32155	15.5515	0.00509188	0.0406867	0_vs_12	ZfpOE	0_vs_12_ZfpOE
Znfx1	8189	0.690128	5.51108	15.5014	0.00513492	0.0409324	0_vs_12	ZfpOE	0_vs_12_ZfpOE
Popdc3	2083	1.59534	-0.483948	15.4998	0.00513627	0.0409324	0_vs_12	ZfpOE	0_vs_12_ZfpOE
Rtl10	865	1.00011	2.09939	15.4954	0.00514008	0.0409415	0_vs_12	ZfpOE	0_vs_12_ZfpOE
Aebp1	4058	1.33546	1.73878	15.494	0.0051413	0.0409415	0_vs_12	ZfpOE	0_vs_12_ZfpOE
Nol10	3021	0.710807	6.97978	15.4826	0.00515116	0.0410045	0_vs_12	ZfpOE	0_vs_12_ZfpOE
Rbfa	1477	0.816069	4.84762	15.4674	0.00516438	0.0410631	0_vs_12	ZfpOE	0_vs_12_ZfpOE
Mmrn2	3974	0.70117	5.61355	15.4573	0.0051731	0.0410703	0_vs_12	ZfpOE	0_vs_12_ZfpOE
Cdk7	3706	0.692924	5.88231	15.4543	0.00517573	0.0410756	0_vs_12	ZfpOE	0_vs_12_ZfpOE
Zfp955b	5788	1.03819	5.28084	15.4495	0.00517997	0.0410938	0_vs_12	ZfpOE	0_vs_12_ZfpOE
2310030G06Rik	1979	0.948473	2.12061	15.4266	0.00519999	0.0412215	0_vs_12	ZfpOE	0_vs_12_ZfpOE
Hdlbp	11320	0.694545	8.88309	15.4175	0.00520793	0.0412688	0_vs_12	ZfpOE	0_vs_12_ZfpOE
Akap17b	6003	0.904916	4.27823	15.3912	0.00523115	0.041406	0_vs_12	ZfpOE	0_vs_12_ZfpOE
Smad7	4521	0.909627	6.76895	15.3814	0.00523985	0.0414593	0_vs_12	ZfpOE	0_vs_12_ZfpOE
Zfp65	4195	1.01433	4.10554	15.3701	0.00524983	0.0415227	0_vs_12	ZfpOE	0_vs_12_ZfpOE
AC154607.1	3972	0.838246	4.20841	15.3484	0.0052691	0.0416437	0_vs_12	ZfpOE	0_vs_12_ZfpOE
Snrpb2	2857	0.705625	6.4565	15.3396	0.00527695	0.0416681	0_vs_12	ZfpOE	0_vs_12_ZfpOE
Ppp1r8	2924	0.679306	6.29608	15.3371	0.00527922	0.0416681	0_vs_12	ZfpOE	0_vs_12_ZfpOE
Srebf1	5634	0.777695	6.24625	15.3168	0.00529738	0.0417417	0_vs_12	ZfpOE	0_vs_12_ZfpOE
Zbtb43	5225	0.662619	6.28264	15.3017	0.00531105	0.0418024	0_vs_12	ZfpOE	0_vs_12_ZfpOE
Ube2e3	4390	0.70377	5.21688	15.2935	0.00531841	0.0418135	0_vs_12	ZfpOE	0_vs_12_ZfpOE
Olfr814	3819	1.88028	2.63438	15.2906	0.00532099	0.041818	0_vs_12	ZfpOE	0_vs_12_ZfpOE
Slc25a3	5550	0.709699	9.05793	15.2779	0.00533254	0.0418931	0_vs_12	ZfpOE	0_vs_12_ZfpOE
Spopfm3	1593	2.49099	-0.966954	15.2693	0.00534033	0.041923	0_vs_12	ZfpOE	0_vs_12_ZfpOE
Actn4	6127	0.723901	9.25087	15.2529	0.00535521	0.0420047	0_vs_12	ZfpOE	0_vs_12_ZfpOE
2210406O10Rik	2472	2.25372	-1.14426	15.2512	0.00535674	0.0420047	0_vs_12	ZfpOE	0_vs_12_ZfpOE
Grin1	9700	1.43396	1.82595	15.2307	0.00537548	0.0420071	0_vs_12	ZfpOE	0_vs_12_ZfpOE
Ecd	5661	0.66288	6.28648	15.2294	0.00537663	0.0420071	0_vs_12	ZfpOE	0_vs_12_ZfpOE
Ccdc3	2670	0.873988	3.13484	15.2258	0.00537998	0.0420071	0_vs_12	ZfpOE	0_vs_12_ZfpOE
Gm21028	123	1.9906	0.782301	15.2227	0.00538281	0.0420071	0_vs_12	ZfpOE	0_vs_12_ZfpOE
Mta2	4093	0.698382	7.45522	15.1801	0.005422	0.0422643	0_vs_12	ZfpOE	0_vs_12_ZfpOE
Dhx29	6011	0.701728	6.62083	15.1737	0.00542799	0.0422796	0_vs_12	ZfpOE	0_vs_12_ZfpOE
Elk3	4550	0.767629	4.07984	15.166	0.00543513	0.0423196	0_vs_12	ZfpOE	0_vs_12_ZfpOE
Mageb4	2495	1.00489	3.41147	15.1507	0.00544934	0.0423358	0_vs_12	ZfpOE	0_vs_12_ZfpOE
Gpatch3	2086	1.17045	3.58672	15.1386	0.00546061	0.0423612	0_vs_12	ZfpOE	0_vs_12_ZfpOE
Znrf2	6176	0.680069	5.92854	15.1296	0.00546902	0.0423612	0_vs_12	ZfpOE	0_vs_12_ZfpOE
Nde1	3205	0.655479	6.3334	15.1268	0.00547166	0.0423612	0_vs_12	ZfpOE	0_vs_12_ZfpOE
Gtf2h4	3313	0.850054	5.43125	15.1256	0.00547273	0.0423612	0_vs_12	ZfpOE	0_vs_12_ZfpOE
Mocs3	1973	1.23641	3.84594	15.1153	0.00548244	0.0423717	0_vs_12	ZfpOE	0_vs_12_ZfpOE
Chtf18	5299	0.798872	6.5008	15.1145	0.00548316	0.0423717	0_vs_12	ZfpOE	0_vs_12_ZfpOE
Ppp2r5d	3402	0.704284	6.65503	15.1135	0.00548416	0.0423717	0_vs_12	ZfpOE	0_vs_12_ZfpOE
Spata31d1b	4287	0.949819	2.25612	15.1098	0.00548763	0.042383	0_vs_12	ZfpOE	0_vs_12_ZfpOE
Gm5380	2136	3.3095	-2.19755	15.0996	0.00549716	0.042441	0_vs_12	ZfpOE	0_vs_12_ZfpOE
Psmd7	2261	0.76263	7.46458	15.0896	0.00550657	0.0424853	0_vs_12	ZfpOE	0_vs_12_ZfpOE
Gm17546	733	2.9799	-2.01608	15.0751	0.00552029	0.0425096	0_vs_12	ZfpOE	0_vs_12_ZfpOE
Gm20541	1406	1.35596	4.56079	15.0744	0.00552101	0.0425096	0_vs_12	ZfpOE	0_vs_12_ZfpOE
2310003L06Rik	1603	2.66991	-0.391515	15.0733	0.00552203	0.0425096	0_vs_12	ZfpOE	0_vs_12_ZfpOE
Gm2016	1766	0.867764	2.66641	15.0657	0.00552927	0.0425171	0_vs_12	ZfpOE	0_vs_12_ZfpOE
Nphs1os	1339	1.44037	0.131964	15.0601	0.00553454	0.0425421	0_vs_12	ZfpOE	0_vs_12_ZfpOE
Gal3st2c	9667	2.76988	-1.85549	15.0541	0.00554019	0.0425468	0_vs_12	ZfpOE	0_vs_12_ZfpOE
Actb	2679	0.689719	10.6637	15.0531	0.00554122	0.0425468	0_vs_12	ZfpOE	0_vs_12_ZfpOE
Ccnd3	8775	0.798827	8.51335	15.0476	0.00554647	0.0425715	0_vs_12	ZfpOE	0_vs_12_ZfpOE
Gm48342	1899	4.40724	-2.059	15.0264	0.00556667	0.0426954	0_vs_12	ZfpOE	0_vs_12_ZfpOE
1700092M07Rik	508	3.68515	-1.93182	15.0149	0.00557765	0.0427484	0_vs_12	ZfpOE	0_vs_12_ZfpOE
Lrrn2	3595	1.23835	1.19334	14.9885	0.00560306	0.0428806	0_vs_12	ZfpOE	0_vs_12_ZfpOE
1110038B12Rik	1811	0.705528	6.11859	14.9864	0.00560509	0.0428806	0_vs_12	ZfpOE	0_vs_12_ZfpOE
Atp5g1	4912	0.669818	7.73128	14.9626	0.00562818	0.0430416	0_vs_12	ZfpOE	0_vs_12_ZfpOE
2210408I21Rik	5948	1.45219	1.83266	14.9455	0.00564474	0.0430845	0_vs_12	ZfpOE	0_vs_12_ZfpOE
Eif4g1	7301	0.744458	9.72127	14.9378	0.00565224	0.0430845	0_vs_12	ZfpOE	0_vs_12_ZfpOE
Zfp36l2	3530	0.812823	6.07355	14.9285	0.00566133	0.0430972	0_vs_12	ZfpOE	0_vs_12_ZfpOE
Slc39a10	6095	0.965482	6.77034	14.9269	0.00566291	0.0430972	0_vs_12	ZfpOE	0_vs_12_ZfpOE
Kcnk2	4943	1.45529	0.444738	14.9265	0.00566332	0.0430972	0_vs_12	ZfpOE	0_vs_12_ZfpOE
Sirt1	5331	0.965027	7.25473	14.9217	0.005668	0.0431108	0_vs_12	ZfpOE	0_vs_12_ZfpOE
Tra2b	9235	0.652905	8.0898	14.9035	0.0056859	0.0431736	0_vs_12	ZfpOE	0_vs_12_ZfpOE
Tcerg1	8302	0.695289	7.63774	14.9034	0.005686	0.0431736	0_vs_12	ZfpOE	0_vs_12_ZfpOE
Snhg6	1146	0.73701	5.05185	14.9007	0.00568858	0.0431736	0_vs_12	ZfpOE	0_vs_12_ZfpOE
Gm10550	982	2.09305	-1.03371	14.897	0.00569226	0.043186	0_vs_12	ZfpOE	0_vs_12_ZfpOE
5730507C01Rik	2542	1.11959	3.56375	14.8887	0.00570045	0.0432325	0_vs_12	ZfpOE	0_vs_12_ZfpOE
Snora41	132	1.39577	0.555693	14.8837	0.00570541	0.0432389	0_vs_12	ZfpOE	0_vs_12_ZfpOE
Emc4	1052	0.712139	5.03672	14.8772	0.00571184	0.0432721	0_vs_12	ZfpOE	0_vs_12_ZfpOE
Trmt11	5308	1.1307	4.43372	14.836	0.00575267	0.0435187	0_vs_12	ZfpOE	0_vs_12_ZfpOE
Eaf1	5490	0.653351	6.85379	14.8298	0.00575896	0.0435349	0_vs_12	ZfpOE	0_vs_12_ZfpOE
Ccr4	3093	1.18745	0.575264	14.8248	0.00576395	0.0435414	0_vs_12	ZfpOE	0_vs_12_ZfpOE
Nphs1	6620	0.748402	5.57927	14.8106	0.0057781	0.0436325	0_vs_12	ZfpOE	0_vs_12_ZfpOE
2610021A01Rik	4857	0.806473	6.12479	14.8073	0.00578144	0.0436421	0_vs_12	ZfpOE	0_vs_12_ZfpOE
Rsph4a	3650	1.46742	0.807821	14.7962	0.00579257	0.0437104	0_vs_12	ZfpOE	0_vs_12_ZfpOE
Ing1	3412	0.724143	6.39818	14.794	0.00579482	0.0437117	0_vs_12	ZfpOE	0_vs_12_ZfpOE
Etv1	13296	0.911835	5.13036	14.7886	0.00580022	0.0437211	0_vs_12	ZfpOE	0_vs_12_ZfpOE
Gm22748	136	1.92731	-0.558371	14.7825	0.00580644	0.0437265	0_vs_12	ZfpOE	0_vs_12_ZfpOE
Gtf2h3	6311	0.660851	6.04594	14.7796	0.00580937	0.0437265	0_vs_12	ZfpOE	0_vs_12_ZfpOE
Gm8935	2798	0.992462	4.10801	14.7795	0.00580949	0.0437265	0_vs_12	ZfpOE	0_vs_12_ZfpOE
B130021K23Rik	2593	1.50382	0.995126	14.7776	0.00581134	0.0437265	0_vs_12	ZfpOE	0_vs_12_ZfpOE
Tex10	4382	1.03734	7.31604	14.7721	0.00581695	0.043753	0_vs_12	ZfpOE	0_vs_12_ZfpOE
Kdm2a	14446	0.659391	6.79543	14.7541	0.00583522	0.0438591	0_vs_12	ZfpOE	0_vs_12_ZfpOE
Dhx8	5032	0.683565	6.94452	14.7502	0.0058392	0.0438641	0_vs_12	ZfpOE	0_vs_12_ZfpOE
Abcf2	2569	0.665254	7.82745	14.7493	0.00584006	0.0438641	0_vs_12	ZfpOE	0_vs_12_ZfpOE
Smarca5	7777	0.725817	8.56658	14.7384	0.00585115	0.0439317	0_vs_12	ZfpOE	0_vs_12_ZfpOE
Gm46332	612	1.23257	4.12545	14.7275	0.00586234	0.0439843	0_vs_12	ZfpOE	0_vs_12_ZfpOE
Gss	5915	0.747347	4.95826	14.7147	0.00587544	0.0440668	0_vs_12	ZfpOE	0_vs_12_ZfpOE
Gm42986	3385	1.35335	1.05072	14.6938	0.00589684	0.0441958	0_vs_12	ZfpOE	0_vs_12_ZfpOE
Slc6a15	7752	0.923774	4.13737	14.6858	0.00590512	0.0442228	0_vs_12	ZfpOE	0_vs_12_ZfpOE
Pdss1	4248	0.870154	4.65613	14.6843	0.00590672	0.0442228	0_vs_12	ZfpOE	0_vs_12_ZfpOE
Klk1	1077	0.936133	2.30781	14.6804	0.00591075	0.0442228	0_vs_12	ZfpOE	0_vs_12_ZfpOE
Ahcy	2805	0.68105	7.7071	14.6802	0.00591095	0.0442228	0_vs_12	ZfpOE	0_vs_12_ZfpOE
Ehd1	3705	0.859019	7.26839	14.6693	0.00592215	0.0442908	0_vs_12	ZfpOE	0_vs_12_ZfpOE
Eif5b	9753	0.649977	7.89881	14.6514	0.00594075	0.0443825	0_vs_12	ZfpOE	0_vs_12_ZfpOE
Gm11585	569	0.814233	3.73848	14.6383	0.0059544	0.0444094	0_vs_12	ZfpOE	0_vs_12_ZfpOE
Tmem115	2194	0.924539	4.25154	14.6364	0.00595639	0.0444094	0_vs_12	ZfpOE	0_vs_12_ZfpOE
Sod2	10008	0.674611	7.52878	14.636	0.00595681	0.0444094	0_vs_12	ZfpOE	0_vs_12_ZfpOE
Gm38312	1746	0.931833	4.60305	14.6205	0.00597298	0.0444928	0_vs_12	ZfpOE	0_vs_12_ZfpOE
Arhgap1	4275	0.680452	5.9624	14.6203	0.00597322	0.0444928	0_vs_12	ZfpOE	0_vs_12_ZfpOE
Rbm34	4970	0.735104	5.56286	14.617	0.00597667	0.0444928	0_vs_12	ZfpOE	0_vs_12_ZfpOE
Smim10l1	3068	0.862328	2.895	14.6104	0.0059836	0.0445271	0_vs_12	ZfpOE	0_vs_12_ZfpOE
Shmt1	3883	0.646057	6.88623	14.6005	0.00599399	0.0445585	0_vs_12	ZfpOE	0_vs_12_ZfpOE
Gm47595	392	2.53473	-0.598565	14.5939	0.00600093	0.0445901	0_vs_12	ZfpOE	0_vs_12_ZfpOE
Pwp1	2942	0.662598	6.91954	14.5924	0.00600247	0.0445901	0_vs_12	ZfpOE	0_vs_12_ZfpOE
Sap18b	789	0.8855	2.73098	14.5816	0.00601394	0.0446595	0_vs_12	ZfpOE	0_vs_12_ZfpOE
Ino80	6803	0.749532	6.84119	14.578	0.00601773	0.0446719	0_vs_12	ZfpOE	0_vs_12_ZfpOE
Arfgap2	4129	0.716279	4.58132	14.5425	0.00605534	0.0448821	0_vs_12	ZfpOE	0_vs_12_ZfpOE
Pgam1	1982	0.72001	9.06926	14.5412	0.00605672	0.0448821	0_vs_12	ZfpOE	0_vs_12_ZfpOE
Gm46339	3539	1.00572	3.96762	14.5265	0.00607249	0.044983	0_vs_12	ZfpOE	0_vs_12_ZfpOE
Slc51a	3198	1.52358	0.191824	14.5147	0.00608509	0.0450446	0_vs_12	ZfpOE	0_vs_12_ZfpOE
Ctr9	8000	0.63825	6.59063	14.5066	0.00609381	0.0450684	0_vs_12	ZfpOE	0_vs_12_ZfpOE
Tead4	3598	0.774284	5.45888	14.5059	0.00609455	0.0450684	0_vs_12	ZfpOE	0_vs_12_ZfpOE
Wrnip1	4378	0.711675	5.15951	14.5057	0.00609473	0.0450684	0_vs_12	ZfpOE	0_vs_12_ZfpOE
Rrp1	3337	0.768707	7.23535	14.4997	0.00610118	0.0450944	0_vs_12	ZfpOE	0_vs_12_ZfpOE
Epas1	5590	0.70745	6.24487	14.4977	0.00610333	0.0450944	0_vs_12	ZfpOE	0_vs_12_ZfpOE
Abcb5	4378	1.34874	0.769239	14.4965	0.00610469	0.0450944	0_vs_12	ZfpOE	0_vs_12_ZfpOE
Fastkd3	5210	0.816203	4.68858	14.4907	0.00611089	0.0451244	0_vs_12	ZfpOE	0_vs_12_ZfpOE
B4galnt4	3852	0.671872	6.5105	14.4807	0.00612168	0.0451565	0_vs_12	ZfpOE	0_vs_12_ZfpOE
Dph3	3592	0.711341	4.85565	14.4683	0.00613506	0.0452076	0_vs_12	ZfpOE	0_vs_12_ZfpOE
2310011J03Rik	1649	1.23426	4.09328	14.459	0.00614522	0.0452228	0_vs_12	ZfpOE	0_vs_12_ZfpOE
Tmem17	1568	1.02598	1.67515	14.4565	0.00614787	0.0452228	0_vs_12	ZfpOE	0_vs_12_ZfpOE
Gm10053	946	0.900157	2.51926	14.4365	0.00616969	0.0452897	0_vs_12	ZfpOE	0_vs_12_ZfpOE
Myo19	7113	0.738556	5.00227	14.435	0.00617131	0.0452897	0_vs_12	ZfpOE	0_vs_12_ZfpOE
Atg2a	7693	0.682699	6.57863	14.4344	0.00617192	0.0452897	0_vs_12	ZfpOE	0_vs_12_ZfpOE
Trp53rkb	5755	1.03788	2.81721	14.4336	0.00617289	0.0452897	0_vs_12	ZfpOE	0_vs_12_ZfpOE
Hspa13	6834	0.923445	5.0425	14.344	0.0062717	0.045894	0_vs_12	ZfpOE	0_vs_12_ZfpOE
Gm7192	1137	1.11441	1.72746	14.3347	0.00628205	0.0459345	0_vs_12	ZfpOE	0_vs_12_ZfpOE
Gen1	7763	0.872203	5.14212	14.3315	0.00628565	0.0459345	0_vs_12	ZfpOE	0_vs_12_ZfpOE
2310009A05Rik	2999	1.00338	2.28897	14.309	0.00631086	0.0460594	0_vs_12	ZfpOE	0_vs_12_ZfpOE
Drg2	2716	0.758456	5.85932	14.3052	0.00631506	0.0460594	0_vs_12	ZfpOE	0_vs_12_ZfpOE
Utp6	4517	0.664139	7.3031	14.3032	0.00631738	0.0460594	0_vs_12	ZfpOE	0_vs_12_ZfpOE
Nlrp4f	3870	1.03667	5.34259	14.3026	0.00631798	0.0460594	0_vs_12	ZfpOE	0_vs_12_ZfpOE
Fmr1nb	937	0.709362	4.5154	14.2973	0.00632397	0.0460594	0_vs_12	ZfpOE	0_vs_12_ZfpOE
Rundc1	3223	0.753863	4.14847	14.2971	0.00632421	0.0460594	0_vs_12	ZfpOE	0_vs_12_ZfpOE
Eif4a3l2	1362	0.911424	2.21221	14.2963	0.00632514	0.0460594	0_vs_12	ZfpOE	0_vs_12_ZfpOE
Dffb	2875	0.810018	3.33617	14.2909	0.00633122	0.0460877	0_vs_12	ZfpOE	0_vs_12_ZfpOE
Rps19bp1	1083	0.725495	5.22628	14.2844	0.00633849	0.0460927	0_vs_12	ZfpOE	0_vs_12_ZfpOE
Supt7l	6994	0.736194	4.85982	14.2508	0.00637664	0.0462901	0_vs_12	ZfpOE	0_vs_12_ZfpOE
Zfp125	3109	1.38377	2.85675	14.221	0.00641063	0.046471	0_vs_12	ZfpOE	0_vs_12_ZfpOE
Serpine1	3876	0.914	2.98023	14.2198	0.00641207	0.046471	0_vs_12	ZfpOE	0_vs_12_ZfpOE
Kdm5b	16555	0.845977	9.24907	14.1893	0.00644707	0.0466338	0_vs_12	ZfpOE	0_vs_12_ZfpOE
Slc35b1	2223	0.69065	6.01302	14.1852	0.0064518	0.0466338	0_vs_12	ZfpOE	0_vs_12_ZfpOE
Dnajc21	4777	0.637304	7.63198	14.1835	0.00645383	0.0466338	0_vs_12	ZfpOE	0_vs_12_ZfpOE
Gtf2e1	6285	0.654185	6.37863	14.1805	0.00645727	0.0466338	0_vs_12	ZfpOE	0_vs_12_ZfpOE
Med17	4230	0.684962	6.36349	14.1754	0.00646313	0.0466602	0_vs_12	ZfpOE	0_vs_12_ZfpOE
Ass1	2414	0.703113	8.28244	14.1535	0.0064886	0.0468093	0_vs_12	ZfpOE	0_vs_12_ZfpOE
Ankrd33b	8761	0.764182	3.62154	14.1502	0.0064925	0.0468093	0_vs_12	ZfpOE	0_vs_12_ZfpOE
Hnrnpdl	4818	0.66426	8.20182	14.1322	0.00651341	0.0469104	0_vs_12	ZfpOE	0_vs_12_ZfpOE
Gm38056	5027	0.949636	2.01263	14.1167	0.00653159	0.0469662	0_vs_12	ZfpOE	0_vs_12_ZfpOE
Mul1	4000	0.915161	4.62197	14.1165	0.00653183	0.0469662	0_vs_12	ZfpOE	0_vs_12_ZfpOE
Syndig1	2463	0.938869	1.77965	14.115	0.00653366	0.0469662	0_vs_12	ZfpOE	0_vs_12_ZfpOE
Wdr46	2889	0.985179	6.26419	14.108	0.0065419	0.0469868	0_vs_12	ZfpOE	0_vs_12_ZfpOE
Nup133	7029	0.722341	7.2947	14.1003	0.00655086	0.0470093	0_vs_12	ZfpOE	0_vs_12_ZfpOE
Ift74	2656	0.812485	4.68332	14.0996	0.00655174	0.0470093	0_vs_12	ZfpOE	0_vs_12_ZfpOE
Gna15	2135	1.32674	2.2508	14.0966	0.00655525	0.0470184	0_vs_12	ZfpOE	0_vs_12_ZfpOE
Krtdap	679	1.89711	-1.17032	14.0819	0.0065726	0.0471108	0_vs_12	ZfpOE	0_vs_12_ZfpOE
Yars2	3149	0.67781	5.13061	14.0543	0.00660539	0.0472652	0_vs_12	ZfpOE	0_vs_12_ZfpOE
Cemip	12232	0.920816	1.85757	14.0511	0.00660917	0.0472762	0_vs_12	ZfpOE	0_vs_12_ZfpOE
Dppa4	1662	0.69519	7.27119	14.0257	0.00663953	0.0474692	0_vs_12	ZfpOE	0_vs_12_ZfpOE
Cbr3	1254	1.14282	1.71539	14.0248	0.00664067	0.0474692	0_vs_12	ZfpOE	0_vs_12_ZfpOE
Pimreg	2529	0.717694	5.05198	14.0083	0.00666043	0.0475457	0_vs_12	ZfpOE	0_vs_12_ZfpOE
Dcaf13	10825	0.710512	6.28687	13.999	0.00667164	0.0476096	0_vs_12	ZfpOE	0_vs_12_ZfpOE
Gsg1	1586	1.57296	0.153798	13.9846	0.00668898	0.0476803	0_vs_12	ZfpOE	0_vs_12_ZfpOE
Slc30a1	5244	0.714976	5.26753	13.9829	0.0066911	0.0476803	0_vs_12	ZfpOE	0_vs_12_ZfpOE
Trim25	5754	0.65697	8.04443	13.9791	0.00669564	0.0476837	0_vs_12	ZfpOE	0_vs_12_ZfpOE
Gm14168	2197	1.86929	-0.672333	13.9734	0.00670262	0.0477173	0_vs_12	ZfpOE	0_vs_12_ZfpOE
Zpr1	3583	0.643322	6.28803	13.9645	0.00671345	0.0477679	0_vs_12	ZfpOE	0_vs_12_ZfpOE
Hnrnpa1	3153	0.806315	9.90313	13.9463	0.00673564	0.0478554	0_vs_12	ZfpOE	0_vs_12_ZfpOE
Ufm1	5958	0.735734	5.55288	13.9462	0.00673567	0.0478554	0_vs_12	ZfpOE	0_vs_12_ZfpOE
Vps18	4786	0.802711	4.81886	13.9355	0.00674876	0.0478836	0_vs_12	ZfpOE	0_vs_12_ZfpOE
Gjc1	5003	0.666208	5.81824	13.8926	0.00680157	0.0481052	0_vs_12	ZfpOE	0_vs_12_ZfpOE
Anxa7	5991	0.630502	6.23645	13.8915	0.00680284	0.0481052	0_vs_12	ZfpOE	0_vs_12_ZfpOE
Tubb3	1868	0.896989	5.44769	13.8898	0.00680495	0.0481052	0_vs_12	ZfpOE	0_vs_12_ZfpOE
Gpn1	7846	0.640865	5.98925	13.8897	0.00680516	0.0481052	0_vs_12	ZfpOE	0_vs_12_ZfpOE
Zfp953	4677	0.956061	3.93326	13.8849	0.00681108	0.0481158	0_vs_12	ZfpOE	0_vs_12_ZfpOE
Psme3	2949	0.647094	8.14203	13.8587	0.00684365	0.0482313	0_vs_12	ZfpOE	0_vs_12_ZfpOE
Gm44832	2303	2.21872	-1.05394	13.8527	0.00685107	0.0482513	0_vs_12	ZfpOE	0_vs_12_ZfpOE
Gm38357	2464	1.91259	-0.438416	13.8486	0.00685614	0.0482567	0_vs_12	ZfpOE	0_vs_12_ZfpOE
Nrde2	4196	0.674818	5.39052	13.8473	0.00685781	0.0482567	0_vs_12	ZfpOE	0_vs_12_ZfpOE
Snord83b	94	1.66594	-0.741831	13.8466	0.00685873	0.0482567	0_vs_12	ZfpOE	0_vs_12_ZfpOE
Xpo6	16920	0.669314	7.42251	13.8244	0.00688648	0.0483616	0_vs_12	ZfpOE	0_vs_12_ZfpOE
Gm14322	1254	0.959837	3.26349	13.8243	0.00688657	0.0483616	0_vs_12	ZfpOE	0_vs_12_ZfpOE
Timm22	3183	0.680631	4.83017	13.8237	0.00688744	0.0483616	0_vs_12	ZfpOE	0_vs_12_ZfpOE
Gmnn	1465	0.658774	6.34526	13.8218	0.00688979	0.0483619	0_vs_12	ZfpOE	0_vs_12_ZfpOE
Cenpb	4886	1.06676	6.05717	13.8162	0.00689675	0.0483768	0_vs_12	ZfpOE	0_vs_12_ZfpOE
Trub2	6316	0.661993	5.74142	13.8104	0.00690416	0.0483982	0_vs_12	ZfpOE	0_vs_12_ZfpOE
Ptger2	5193	1.25294	0.276968	13.7899	0.00693002	0.0485035	0_vs_12	ZfpOE	0_vs_12_ZfpOE
Nxt1	1116	0.71991	5.32673	13.7872	0.00693341	0.0485035	0_vs_12	ZfpOE	0_vs_12_ZfpOE
Zfp27	4224	0.789154	3.07368	13.7857	0.00693531	0.0485035	0_vs_12	ZfpOE	0_vs_12_ZfpOE
Ing2	3019	0.714313	4.62873	13.7857	0.00693534	0.0485035	0_vs_12	ZfpOE	0_vs_12_ZfpOE
Ercc2	4170	0.674571	5.02075	13.7819	0.00694017	0.0485212	0_vs_12	ZfpOE	0_vs_12_ZfpOE
Alg9	3889	0.753514	4.63878	13.7708	0.00695429	0.0485876	0_vs_12	ZfpOE	0_vs_12_ZfpOE
Sdhaf2	7195	0.724912	4.81747	13.7583	0.00697011	0.0486245	0_vs_12	ZfpOE	0_vs_12_ZfpOE
Wdr45	3310	0.745996	5.12543	13.7379	0.00699618	0.048678	0_vs_12	ZfpOE	0_vs_12_ZfpOE
Nek3	2153	0.882512	2.18879	13.7371	0.00699725	0.048678	0_vs_12	ZfpOE	0_vs_12_ZfpOE
Polr3f	7710	0.853931	5.74953	13.7329	0.00700258	0.0486812	0_vs_12	ZfpOE	0_vs_12_ZfpOE
Nek2	4516	0.631573	6.89579	13.7313	0.00700474	0.0486812	0_vs_12	ZfpOE	0_vs_12_ZfpOE
Cyb561d2	1974	0.922593	2.70165	13.7283	0.00700851	0.0486913	0_vs_12	ZfpOE	0_vs_12_ZfpOE
Zfp386	8753	1.1357	3.68752	13.7243	0.00701365	0.0486997	0_vs_12	ZfpOE	0_vs_12_ZfpOE
Gm16433	1984	1.2344	0.518163	13.72	0.00701917	0.048701	0_vs_12	ZfpOE	0_vs_12_ZfpOE
Txnl4b	1892	0.877794	2.48532	13.7111	0.00703072	0.0487631	0_vs_12	ZfpOE	0_vs_12_ZfpOE
Pak1ip1	4045	0.674121	7.15401	13.7054	0.00703806	0.048782	0_vs_12	ZfpOE	0_vs_12_ZfpOE
Zfp979	4111	1.07508	7.13958	13.7002	0.00704476	0.048782	0_vs_12	ZfpOE	0_vs_12_ZfpOE
Vmn2r12	4607	2.43086	-1.14483	13.696	0.00705018	0.0487959	0_vs_12	ZfpOE	0_vs_12_ZfpOE
Rrp7a	5411	0.986819	6.03965	13.6907	0.00705702	0.0488025	0_vs_12	ZfpOE	0_vs_12_ZfpOE
Gm4737	2093	0.633178	7.39626	13.6808	0.00706984	0.048859	0_vs_12	ZfpOE	0_vs_12_ZfpOE
Rab27a	3879	0.769239	3.89788	13.6736	0.00707922	0.0489014	0_vs_12	ZfpOE	0_vs_12_ZfpOE
Rassf9	7326	2.4078	-1.85632	13.6711	0.00708245	0.0489014	0_vs_12	ZfpOE	0_vs_12_ZfpOE
Arl16	2742	1.01678	2.15935	13.669	0.00708527	0.0489014	0_vs_12	ZfpOE	0_vs_12_ZfpOE
Rrp12	4340	0.657378	6.88146	13.6475	0.0071133	0.0490465	0_vs_12	ZfpOE	0_vs_12_ZfpOE
Heatr1	7828	0.837146	8.31049	13.6328	0.00713257	0.0491273	0_vs_12	ZfpOE	0_vs_12_ZfpOE
Cd160	2642	1.89561	-1.17042	13.6314	0.00713436	0.0491273	0_vs_12	ZfpOE	0_vs_12_ZfpOE
Cstf2t	4233	0.659841	5.53092	13.6293	0.00713718	0.0491306	0_vs_12	ZfpOE	0_vs_12_ZfpOE
Acaa2	1516	0.725949	5.4743	13.6185	0.00715142	0.0491651	0_vs_12	ZfpOE	0_vs_12_ZfpOE
Vdac2	4769	0.736271	8.43365	13.6184	0.00715149	0.0491651	0_vs_12	ZfpOE	0_vs_12_ZfpOE
Gm14288	3438	1.61438	1.03838	13.6013	0.00717413	0.049272	0_vs_12	ZfpOE	0_vs_12_ZfpOE
Snx10	9300	0.754455	4.8956	13.5946	0.007183	0.049315	0_vs_12	ZfpOE	0_vs_12_ZfpOE
Cep104	5279	0.678565	5.04017	13.593	0.00718508	0.049315	0_vs_12	ZfpOE	0_vs_12_ZfpOE
Phrf1	9493	0.634064	6.9865	13.5812	0.00720079	0.0493907	0_vs_12	ZfpOE	0_vs_12_ZfpOE
Hras	3733	1.0471	5.57854	13.5812	0.0072008	0.0493907	0_vs_12	ZfpOE	0_vs_12_ZfpOE
B3galnt1	2028	0.843064	4.12692	13.5718	0.00721325	0.0494438	0_vs_12	ZfpOE	0_vs_12_ZfpOE
1700030C10Rik	2824	0.685424	4.92547	13.5531	0.00723828	0.0495346	0_vs_12	ZfpOE	0_vs_12_ZfpOE
Dipk1b	2476	0.961318	3.04322	13.5442	0.00725021	0.0496001	0_vs_12	ZfpOE	0_vs_12_ZfpOE
Gm18194	3442	1.73046	0.846747	13.5344	0.00726327	0.0496572	0_vs_12	ZfpOE	0_vs_12_ZfpOE
Rexo2	3385	0.679795	5.22422	13.5258	0.00727492	0.049696	0_vs_12	ZfpOE	0_vs_12_ZfpOE
Wdr75	4900	0.824392	7.13428	13.5179	0.0072855	0.049696	0_vs_12	ZfpOE	0_vs_12_ZfpOE
Zfp971	2145	1.16889	3.22563	13.5136	0.00729134	0.0497178	0_vs_12	ZfpOE	0_vs_12_ZfpOE

## Sheet: Zfp352OE 12h down-regulated DEG
Zfp352OE 12h DEG
Zfp352OE 12h down-regulated genes											Two-sided fisher’s exact test, multiple test by FDR method
gene	length	logFC	logCPM	F	PValue	FDR	comp	study	tagComp
Txnip	3123	-2.7728	10.2995	221.36	9.68e-07	0.00429262	0_vs_12	ZfpOE	0_vs_12_ZfpOE
Hrk	5677	-3.38989	5.10144	210.522	1.16e-06	0.00429262	0_vs_12	ZfpOE	0_vs_12_ZfpOE
Atp12a	4016	-3.96112	3.68007	193.032	1.57e-06	0.00451477	0_vs_12	ZfpOE	0_vs_12_ZfpOE
Gm37691	2573	-6.79238	0.985669	183.269	1.89e-06	0.00451477	0_vs_12	ZfpOE	0_vs_12_ZfpOE
Kctd19	3048	-3.924	2.36418	182.161	1.93e-06	0.00451477	0_vs_12	ZfpOE	0_vs_12_ZfpOE
Atf3	2154	-3.06068	3.38653	167.768	2.58e-06	0.00494008	0_vs_12	ZfpOE	0_vs_12_ZfpOE
Fbln5	6911	-3.73574	2.12009	155.771	3.36e-06	0.00507787	0_vs_12	ZfpOE	0_vs_12_ZfpOE
Dusp8	4870	-4.18394	1.59917	150.706	3.77e-06	0.00507787	0_vs_12	ZfpOE	0_vs_12_ZfpOE
Rspo4	2371	-4.02802	1.30842	147.084	4.11e-06	0.00507787	0_vs_12	ZfpOE	0_vs_12_ZfpOE
Fn3k	4399	-5.08057	0.548062	131.154	6.13e-06	0.00576985	0_vs_12	ZfpOE	0_vs_12_ZfpOE
Dll1	4219	-2.88571	3.06838	126.972	6.87e-06	0.00576985	0_vs_12	ZfpOE	0_vs_12_ZfpOE
App	12996	-2.07368	5.22098	121.744	7.95e-06	0.00576985	0_vs_12	ZfpOE	0_vs_12_ZfpOE
Moxd1	3198	-2.482	3.74513	121.354	8.04e-06	0.00576985	0_vs_12	ZfpOE	0_vs_12_ZfpOE
St6galnac3	8994	-2.57827	3.91343	121.124	8.09e-06	0.00576985	0_vs_12	ZfpOE	0_vs_12_ZfpOE
Lamb3	6612	-2.44124	3.33735	120.967	8.13e-06	0.00576985	0_vs_12	ZfpOE	0_vs_12_ZfpOE
Crispld2	4777	-2.7702	2.18546	117.614	8.96e-06	0.00576985	0_vs_12	ZfpOE	0_vs_12_ZfpOE
Ablim2	7047	-2.65196	3.24742	116.903	9.15e-06	0.00576985	0_vs_12	ZfpOE	0_vs_12_ZfpOE
Kif1a	9330	-2.15036	4.96246	116.75	9.19e-06	0.00576985	0_vs_12	ZfpOE	0_vs_12_ZfpOE
Prkcb	7651	-2.37713	4.00721	116.651	9.22e-06	0.00576985	0_vs_12	ZfpOE	0_vs_12_ZfpOE
Mcoln3	3467	-3.86879	0.912912	115.897	9.43e-06	0.00576985	0_vs_12	ZfpOE	0_vs_12_ZfpOE
Gch1	6251	-2.29248	3.95525	115.712	9.48e-06	0.00576985	0_vs_12	ZfpOE	0_vs_12_ZfpOE
H2-Q6	2085	-3.25947	1.86218	113.907	1e-05	0.00576985	0_vs_12	ZfpOE	0_vs_12_ZfpOE
Tarm1	2066	-2.74685	2.39244	113.165	1.02e-05	0.00576985	0_vs_12	ZfpOE	0_vs_12_ZfpOE
Entpd3	3755	-3.09264	1.61422	110.152	1.12e-05	0.00576985	0_vs_12	ZfpOE	0_vs_12_ZfpOE
Creb5	25021	-3.63737	1.03012	108.309	1.19e-05	0.00576985	0_vs_12	ZfpOE	0_vs_12_ZfpOE
Hcn4	6118	-3.31169	1.58571	107.958	1.21e-05	0.00576985	0_vs_12	ZfpOE	0_vs_12_ZfpOE
Aldh1l2	7503	-2.28314	4.96016	107.652	1.22e-05	0.00576985	0_vs_12	ZfpOE	0_vs_12_ZfpOE
Egr1	4484	-2.97032	6.09096	107.444	1.23e-05	0.00576985	0_vs_12	ZfpOE	0_vs_12_ZfpOE
Chac1	1637	-3.57495	6.8773	107.209	1.24e-05	0.00576985	0_vs_12	ZfpOE	0_vs_12_ZfpOE
Tmem117	4890	-3.56809	0.814794	104.626	1.34e-05	0.0060825	0_vs_12	ZfpOE	0_vs_12_ZfpOE
H2-Q7	4265	-2.6816	4.43218	104.26	1.36e-05	0.0060825	0_vs_12	ZfpOE	0_vs_12_ZfpOE
Tsc22d3	4341	-2.4249	3.37914	101.811	1.48e-05	0.00644616	0_vs_12	ZfpOE	0_vs_12_ZfpOE
Gab2	6168	-2.89562	1.60518	100.652	1.54e-05	0.00644616	0_vs_12	ZfpOE	0_vs_12_ZfpOE
H1f0	2055	-2.20538	7.67635	100.192	1.56e-05	0.00644616	0_vs_12	ZfpOE	0_vs_12_ZfpOE
Trim52	3518	-1.97442	4.31966	100.114	1.56e-05	0.00644616	0_vs_12	ZfpOE	0_vs_12_ZfpOE
Tspo2	3225	-2.81255	2.68718	98.3859	1.66e-05	0.00648325	0_vs_12	ZfpOE	0_vs_12_ZfpOE
G0s2	871	-2.50579	2.34009	97.2687	1.73e-05	0.00648325	0_vs_12	ZfpOE	0_vs_12_ZfpOE
Ddit3	1713	-2.67008	5.2408	94.9468	1.88e-05	0.00648325	0_vs_12	ZfpOE	0_vs_12_ZfpOE
P2rx3	2789	-2.58638	1.93126	94.2556	1.92e-05	0.00648325	0_vs_12	ZfpOE	0_vs_12_ZfpOE
Grina	2067	-2.12564	4.86023	94.0908	1.94e-05	0.00648325	0_vs_12	ZfpOE	0_vs_12_ZfpOE
Cyb5r2	2772	-2.45936	2.24185	93.0285	2.01e-05	0.00648325	0_vs_12	ZfpOE	0_vs_12_ZfpOE
Psd2	4785	-2.50813	2.59429	92.9237	2.02e-05	0.00648325	0_vs_12	ZfpOE	0_vs_12_ZfpOE
Lbp	4831	-2.947	1.30688	91.9234	2.1e-05	0.00648325	0_vs_12	ZfpOE	0_vs_12_ZfpOE
Aldh18a1	4072	-1.66252	7.58236	91.7003	2.11e-05	0.00648325	0_vs_12	ZfpOE	0_vs_12_ZfpOE
Gm14267	3153	-2.42082	2.35361	89.9763	2.26e-05	0.00667717	0_vs_12	ZfpOE	0_vs_12_ZfpOE
Ano10	5910	-2.06132	3.22635	88.4314	2.39e-05	0.00683461	0_vs_12	ZfpOE	0_vs_12_ZfpOE
Vldlr	10068	-2.1046	4.08619	87.7777	2.45e-05	0.00683461	0_vs_12	ZfpOE	0_vs_12_ZfpOE
Cpne7	5268	-2.52916	2.8781	87.5149	2.48e-05	0.00683461	0_vs_12	ZfpOE	0_vs_12_ZfpOE
Rims3	7972	-1.8109	5.77852	86.2921	2.6e-05	0.00683461	0_vs_12	ZfpOE	0_vs_12_ZfpOE
Gm5091	1301	-2.41361	2.38615	85.3004	2.71e-05	0.00683461	0_vs_12	ZfpOE	0_vs_12_ZfpOE
Rassf6	4260	-3.49755	0.751713	84.8965	2.75e-05	0.00683461	0_vs_12	ZfpOE	0_vs_12_ZfpOE
Arnt2	7689	-2.02777	3.34404	84.7001	2.77e-05	0.00683461	0_vs_12	ZfpOE	0_vs_12_ZfpOE
Tdrd9	5415	-2.01258	3.16925	83.9256	2.86e-05	0.00683461	0_vs_12	ZfpOE	0_vs_12_ZfpOE
Thsd4	13986	-3.0541	0.894308	83.8867	2.86e-05	0.00683461	0_vs_12	ZfpOE	0_vs_12_ZfpOE
Zfr2	7483	-2.87492	1.81338	83.6567	2.89e-05	0.00683461	0_vs_12	ZfpOE	0_vs_12_ZfpOE
Mbp	8469	-2.2898	2.40011	83.1279	2.95e-05	0.00683461	0_vs_12	ZfpOE	0_vs_12_ZfpOE
Fos	2352	-2.35157	2.18208	82.7696	3e-05	0.00684845	0_vs_12	ZfpOE	0_vs_12_ZfpOE
Atp2b2	12612	-2.35164	1.9421	82.4001	3.04e-05	0.00687857	0_vs_12	ZfpOE	0_vs_12_ZfpOE
Mfsd6	8231	-2.12628	2.58413	81.5605	3.15e-05	0.00700436	0_vs_12	ZfpOE	0_vs_12_ZfpOE
Ppp1r3c	2725	-2.65478	1.39961	81.4492	3.17e-05	0.00700436	0_vs_12	ZfpOE	0_vs_12_ZfpOE
Nfatc1	7469	-2.47251	1.91508	81.0175	3.22e-05	0.00705749	0_vs_12	ZfpOE	0_vs_12_ZfpOE
Olfr1372-ps1	9812	-1.90633	3.8	80.3635	3.31e-05	0.00711097	0_vs_12	ZfpOE	0_vs_12_ZfpOE
Onecut2	16234	-3.43964	1.48399	80.3072	3.32e-05	0.00711097	0_vs_12	ZfpOE	0_vs_12_ZfpOE
Mapre3	3459	-1.94492	3.72336	80.1069	3.35e-05	0.00711097	0_vs_12	ZfpOE	0_vs_12_ZfpOE
Ablim3	4535	-2.48148	2.08512	78.1384	3.64e-05	0.00741171	0_vs_12	ZfpOE	0_vs_12_ZfpOE
Tspan18	8175	-2.42349	2.18244	77.9682	3.67e-05	0.00741171	0_vs_12	ZfpOE	0_vs_12_ZfpOE
Cyp27a1	2173	-2.14475	2.26943	77.9487	3.67e-05	0.00741171	0_vs_12	ZfpOE	0_vs_12_ZfpOE
Ubap1l	2362	-2.2309	2.97784	77.7466	3.71e-05	0.00741171	0_vs_12	ZfpOE	0_vs_12_ZfpOE
Zfp385b	8223	-4.86213	-0.302653	77.717	3.71e-05	0.00741171	0_vs_12	ZfpOE	0_vs_12_ZfpOE
H2aw	2146	-2.6436	1.29556	77.401	3.76e-05	0.00741171	0_vs_12	ZfpOE	0_vs_12_ZfpOE
Btn1a1	4119	-3.00219	0.673646	76.216	3.96e-05	0.00757382	0_vs_12	ZfpOE	0_vs_12_ZfpOE
Pyroxd2	4815	-2.73359	1.23656	75.2362	4.14e-05	0.00779404	0_vs_12	ZfpOE	0_vs_12_ZfpOE
Srgap3	9852	-2.12231	3.76584	75.1689	4.15e-05	0.00779404	0_vs_12	ZfpOE	0_vs_12_ZfpOE
Enpp5	4858	-1.79971	3.76842	74.1617	4.35e-05	0.00784691	0_vs_12	ZfpOE	0_vs_12_ZfpOE
Eps8l2	5377	-2.32254	2.56772	74.0684	4.36e-05	0.00784691	0_vs_12	ZfpOE	0_vs_12_ZfpOE
Tmc7	5763	-1.82018	4.0408	74.067	4.36e-05	0.00784691	0_vs_12	ZfpOE	0_vs_12_ZfpOE
Rnf157	9537	-1.87577	3.12152	73.8656	4.4e-05	0.00784691	0_vs_12	ZfpOE	0_vs_12_ZfpOE
Ppm1h	10226	-2.00499	2.93869	73.027	4.58e-05	0.00789054	0_vs_12	ZfpOE	0_vs_12_ZfpOE
Gjb2	2406	-2.38394	1.52267	71.7305	4.86e-05	0.00815305	0_vs_12	ZfpOE	0_vs_12_ZfpOE
Hhip	9076	-2.94153	2.59026	71.6562	4.88e-05	0.00815305	0_vs_12	ZfpOE	0_vs_12_ZfpOE
D430019H16Rik	5786	-1.98094	2.95467	71.5879	4.89e-05	0.00815305	0_vs_12	ZfpOE	0_vs_12_ZfpOE
Bhlhe41	6720	-3.63761	0.795311	71.195	4.98e-05	0.00815305	0_vs_12	ZfpOE	0_vs_12_ZfpOE
Prss42	1584	-1.90805	3.17045	71.0463	5.02e-05	0.00815305	0_vs_12	ZfpOE	0_vs_12_ZfpOE
Kif17	4582	-2.1769	2.39175	70.9129	5.05e-05	0.00815305	0_vs_12	ZfpOE	0_vs_12_ZfpOE
Sntg2	3410	-3.85811	-0.115136	70.8513	5.07e-05	0.00815305	0_vs_12	ZfpOE	0_vs_12_ZfpOE
Entpd2	2128	-2.51632	1.31422	70.789	5.08e-05	0.00815305	0_vs_12	ZfpOE	0_vs_12_ZfpOE
Epha8	4713	-2.90682	0.922739	70.5363	5.14e-05	0.00815305	0_vs_12	ZfpOE	0_vs_12_ZfpOE
N4bp2l1	3813	-1.92263	2.75374	70.153	5.24e-05	0.00821754	0_vs_12	ZfpOE	0_vs_12_ZfpOE
Tcn2	2178	-1.72415	4.59066	69.4873	5.41e-05	0.00830635	0_vs_12	ZfpOE	0_vs_12_ZfpOE
Itih5	7900	-2.09276	2.02936	69.3959	5.43e-05	0.00830635	0_vs_12	ZfpOE	0_vs_12_ZfpOE
Gja3	2963	-3.57361	0.232309	69.3002	5.46e-05	0.00830635	0_vs_12	ZfpOE	0_vs_12_ZfpOE
Optn	3753	-1.74899	3.52066	69.0203	5.53e-05	0.00830635	0_vs_12	ZfpOE	0_vs_12_ZfpOE
Trpm1	14746	-2.14161	2.69241	68.6285	5.64e-05	0.00835922	0_vs_12	ZfpOE	0_vs_12_ZfpOE
H2-Bl	1682	-2.67446	4.46791	68.4651	5.68e-05	0.00835922	0_vs_12	ZfpOE	0_vs_12_ZfpOE
Dap	1925	-1.77129	3.83423	68.0798	5.79e-05	0.00835922	0_vs_12	ZfpOE	0_vs_12_ZfpOE
Mmp2	3371	-1.60453	4.54198	67.9561	5.83e-05	0.00835922	0_vs_12	ZfpOE	0_vs_12_ZfpOE
Tmem151a	4807	-2.75146	1.73361	67.6225	5.92e-05	0.00835922	0_vs_12	ZfpOE	0_vs_12_ZfpOE
Chd5	9583	-1.91887	4.80404	67.1349	6.07e-05	0.00850514	0_vs_12	ZfpOE	0_vs_12_ZfpOE
Arrdc4	4039	-1.45517	7.29439	67.0013	6.11e-05	0.00850524	0_vs_12	ZfpOE	0_vs_12_ZfpOE
Nrcam	13358	-2.19913	2.12946	66.7643	6.18e-05	0.00854986	0_vs_12	ZfpOE	0_vs_12_ZfpOE
Ecel1	3500	-2.56717	2.58305	66.3107	6.32e-05	0.00868952	0_vs_12	ZfpOE	0_vs_12_ZfpOE
Abca4	12022	-2.14537	2.04401	65.4318	6.61e-05	0.00881708	0_vs_12	ZfpOE	0_vs_12_ZfpOE
Rgl3	3924	-2.8276	1.38689	65.3694	6.63e-05	0.00881708	0_vs_12	ZfpOE	0_vs_12_ZfpOE
Slc45a1	4395	-2.7603	2.27043	64.8702	6.8e-05	0.00881708	0_vs_12	ZfpOE	0_vs_12_ZfpOE
H2-Q5	1591	-4.14369	-0.0632741	64.5963	6.9e-05	0.00881708	0_vs_12	ZfpOE	0_vs_12_ZfpOE
Otub2	3695	-1.66734	4.36155	64.58	6.91e-05	0.00881708	0_vs_12	ZfpOE	0_vs_12_ZfpOE
Foxc2	2725	-3.9468	0.89121	64.2523	7.02e-05	0.00881708	0_vs_12	ZfpOE	0_vs_12_ZfpOE
Cpeb1	4192	-1.76575	3.04188	64.238	7.03e-05	0.00881708	0_vs_12	ZfpOE	0_vs_12_ZfpOE
Foxn4	3371	-1.80335	3.8839	64.0235	7.11e-05	0.00881708	0_vs_12	ZfpOE	0_vs_12_ZfpOE
Dnah10	16086	-1.53738	4.55127	63.7797	7.2e-05	0.00881708	0_vs_12	ZfpOE	0_vs_12_ZfpOE
Dagla	5747	-1.942	2.2038	63.2948	7.38e-05	0.00881708	0_vs_12	ZfpOE	0_vs_12_ZfpOE
Sec31b	3950	-1.97746	2.39558	63.2302	7.41e-05	0.00881708	0_vs_12	ZfpOE	0_vs_12_ZfpOE
Coro2a	6459	-2.66454	2.96376	62.812	7.57e-05	0.00881708	0_vs_12	ZfpOE	0_vs_12_ZfpOE
Grin2c	5037	-3.50239	0.394293	62.6658	7.63e-05	0.00881708	0_vs_12	ZfpOE	0_vs_12_ZfpOE
Cbx4	5210	-2.40123	3.43274	62.6062	7.66e-05	0.00881708	0_vs_12	ZfpOE	0_vs_12_ZfpOE
Cdo1	1644	-1.93712	2.19957	62.4295	7.73e-05	0.00881708	0_vs_12	ZfpOE	0_vs_12_ZfpOE
Usp11	4732	-1.33551	6.77099	62.2811	7.79e-05	0.00881708	0_vs_12	ZfpOE	0_vs_12_ZfpOE
Dmbx1	5856	-2.38618	1.82501	62.2553	7.8e-05	0.00881708	0_vs_12	ZfpOE	0_vs_12_ZfpOE
Hoxc13	2461	-2.06063	1.88614	62.2463	7.81e-05	0.00881708	0_vs_12	ZfpOE	0_vs_12_ZfpOE
Padi2	5013	-1.51871	4.55906	62.1187	7.86e-05	0.00881708	0_vs_12	ZfpOE	0_vs_12_ZfpOE
Adssl1	2090	-1.97166	3.37006	62.0621	7.88e-05	0.00881708	0_vs_12	ZfpOE	0_vs_12_ZfpOE
Hoxd1	1862	-3.13528	0.26873	61.9825	7.92e-05	0.00881708	0_vs_12	ZfpOE	0_vs_12_ZfpOE
Jun	3189	-2.30942	3.67589	61.9583	7.93e-05	0.00881708	0_vs_12	ZfpOE	0_vs_12_ZfpOE
Npr2	4667	-2.43741	0.877926	61.0174	8.34e-05	0.00906017	0_vs_12	ZfpOE	0_vs_12_ZfpOE
Irf8	7055	-3.00186	2.58364	60.9698	8.36e-05	0.00906017	0_vs_12	ZfpOE	0_vs_12_ZfpOE
Gm42372	5067	-2.43129	0.910895	60.7777	8.45e-05	0.00906191	0_vs_12	ZfpOE	0_vs_12_ZfpOE
Serinc2	2319	-1.97682	3.57871	59.9301	8.85e-05	0.00919181	0_vs_12	ZfpOE	0_vs_12_ZfpOE
Dnm1	5249	-1.70055	5.00514	59.7893	8.92e-05	0.00919181	0_vs_12	ZfpOE	0_vs_12_ZfpOE
Mturn	5695	-1.66816	4.41463	59.4621	9.08e-05	0.00926802	0_vs_12	ZfpOE	0_vs_12_ZfpOE
Npnt	5026	-1.62977	4.2463	59.3772	9.13e-05	0.00926802	0_vs_12	ZfpOE	0_vs_12_ZfpOE
Klhdc1	3137	-2.19306	1.62612	59.267	9.18e-05	0.00928025	0_vs_12	ZfpOE	0_vs_12_ZfpOE
Obscn	29422	-2.76625	1.40144	58.8167	9.42e-05	0.00938922	0_vs_12	ZfpOE	0_vs_12_ZfpOE
Bcl6	6700	-1.87388	2.47042	58.7246	9.46e-05	0.00938922	0_vs_12	ZfpOE	0_vs_12_ZfpOE
Col15a1	6349	-2.50199	1.5708	58.718	9.47e-05	0.00938922	0_vs_12	ZfpOE	0_vs_12_ZfpOE
Man2b2	3528	-2.05722	4.5711	58.3302	9.68e-05	0.009419	0_vs_12	ZfpOE	0_vs_12_ZfpOE
Pdzk1ip1	1778	-3.21645	0.145134	57.8507	9.94e-05	0.00945985	0_vs_12	ZfpOE	0_vs_12_ZfpOE
Hexa	1996	-1.68384	5.68584	57.7196	0.00010019	0.00946111	0_vs_12	ZfpOE	0_vs_12_ZfpOE
Plcl1	6687	-3.94317	-0.472339	57.6903	0.000100358	0.00946111	0_vs_12	ZfpOE	0_vs_12_ZfpOE
Fyn	4363	-1.35436	5.68766	57.1238	0.000103672	0.00960133	0_vs_12	ZfpOE	0_vs_12_ZfpOE
Pck2	7806	-1.76944	6.96438	56.917	0.000104917	0.00965205	0_vs_12	ZfpOE	0_vs_12_ZfpOE
Tmem44	8893	-1.62686	3.33327	56.872	0.00010519	0.00965205	0_vs_12	ZfpOE	0_vs_12_ZfpOE
Unc5a	4168	-2.42022	2.35441	56.6481	0.000106564	0.00965205	0_vs_12	ZfpOE	0_vs_12_ZfpOE
Susd5	4083	-1.98976	1.70146	56.4781	0.000107622	0.00966898	0_vs_12	ZfpOE	0_vs_12_ZfpOE
Slc6a3	3456	-3.24568	0.364128	56.2432	0.000109106	0.00969706	0_vs_12	ZfpOE	0_vs_12_ZfpOE
Frmd5	7546	-1.49191	4.22254	56.1752	0.000109541	0.00969706	0_vs_12	ZfpOE	0_vs_12_ZfpOE
Glrp1	1957	-3.81969	-0.148035	56.1278	0.000109845	0.00969706	0_vs_12	ZfpOE	0_vs_12_ZfpOE
Got1l1	1822	-1.5281	3.93634	55.8669	0.000111539	0.00969706	0_vs_12	ZfpOE	0_vs_12_ZfpOE
Sox21	3799	-1.95382	3.39248	55.7319	0.000112428	0.00969706	0_vs_12	ZfpOE	0_vs_12_ZfpOE
Naga	2577	-1.77862	4.63147	55.7073	0.000112591	0.00969706	0_vs_12	ZfpOE	0_vs_12_ZfpOE
Neat1	20771	-2.34544	7.99527	55.6677	0.000112854	0.00969706	0_vs_12	ZfpOE	0_vs_12_ZfpOE
Pctp	2723	-1.59909	3.40776	55.6398	0.00011304	0.00969706	0_vs_12	ZfpOE	0_vs_12_ZfpOE
Cryzl1	4529	-1.40864	5.68941	55.4878	0.000114059	0.00969706	0_vs_12	ZfpOE	0_vs_12_ZfpOE
Olfm2	2665	-2.01069	2.56934	55.4153	0.00011455	0.00969706	0_vs_12	ZfpOE	0_vs_12_ZfpOE
Ppp6r2	9345	-1.44183	4.50015	55.2299	0.000115815	0.00969706	0_vs_12	ZfpOE	0_vs_12_ZfpOE
Cntnap3	6386	-2.49746	1.81398	55.2236	0.000115859	0.00969706	0_vs_12	ZfpOE	0_vs_12_ZfpOE
Ovgp1	3561	-1.64507	2.85353	54.9245	0.000117941	0.00975316	0_vs_12	ZfpOE	0_vs_12_ZfpOE
Tex26	2065	-2.11967	1.26023	54.885	0.000118219	0.00975316	0_vs_12	ZfpOE	0_vs_12_ZfpOE
Slit3	6067	-2.01916	1.9723	54.8733	0.000118302	0.00975316	0_vs_12	ZfpOE	0_vs_12_ZfpOE
Ccdc28a	2964	-1.67022	3.71112	54.7655	0.000119066	0.00977783	0_vs_12	ZfpOE	0_vs_12_ZfpOE
Gm42655	1134	-4.00898	-0.416163	54.5902	0.000120324	0.00984267	0_vs_12	ZfpOE	0_vs_12_ZfpOE
Stat5b	5539	-1.38329	4.82913	54.4008	0.000121701	0.00987844	0_vs_12	ZfpOE	0_vs_12_ZfpOE
Cd164l2	1827	-2.00255	1.77788	54.2896	0.000122518	0.00990656	0_vs_12	ZfpOE	0_vs_12_ZfpOE
Zc3h6	5668	-1.93164	3.5839	54.1487	0.000123565	0.00995291	0_vs_12	ZfpOE	0_vs_12_ZfpOE
Gpr156	4584	-2.57492	0.376611	53.8432	0.000125874	0.0100236	0_vs_12	ZfpOE	0_vs_12_ZfpOE
Esx1	1985	-1.84644	2.94416	53.7238	0.000126791	0.0100586	0_vs_12	ZfpOE	0_vs_12_ZfpOE
BC067074	8586	-1.50036	4.30672	53.5972	0.000127773	0.0100984	0_vs_12	ZfpOE	0_vs_12_ZfpOE
Lamb2	6082	-1.36917	5.36252	53.4709	0.000128762	0.0101351	0_vs_12	ZfpOE	0_vs_12_ZfpOE
Clcnkb	2639	-1.58184	3.8273	53.1606	0.000131234	0.0101566	0_vs_12	ZfpOE	0_vs_12_ZfpOE
Trim66	10125	-2.09141	3.47775	53.0794	0.000131891	0.0101566	0_vs_12	ZfpOE	0_vs_12_ZfpOE
Pde4dip	16857	-1.26826	6.2423	52.9177	0.000133212	0.0102057	0_vs_12	ZfpOE	0_vs_12_ZfpOE
Adhfe1	3780	-1.62446	3.00298	52.7725	0.000134412	0.0102057	0_vs_12	ZfpOE	0_vs_12_ZfpOE
Ppp1r16b	8844	-1.83122	2.95916	52.7189	0.000134858	0.0102057	0_vs_12	ZfpOE	0_vs_12_ZfpOE
Orai2	6077	-1.80569	1.99056	52.4063	0.0001375	0.01022	0_vs_12	ZfpOE	0_vs_12_ZfpOE
Ggt7	3264	-1.90408	2.24252	52.1957	0.000139317	0.0103129	0_vs_12	ZfpOE	0_vs_12_ZfpOE
Ctsh	4499	-1.65293	2.90933	51.9413	0.000141553	0.0103519	0_vs_12	ZfpOE	0_vs_12_ZfpOE
P2ry4	4434	-8.00009	-0.913444	65.8422	0.000142886	0.0103519	0_vs_12	ZfpOE	0_vs_12_ZfpOE
Cd82	3005	-2.28255	0.753197	51.6033	0.000144595	0.0103519	0_vs_12	ZfpOE	0_vs_12_ZfpOE
Ahi1	7040	-1.4675	4.71326	51.5998	0.000144628	0.0103519	0_vs_12	ZfpOE	0_vs_12_ZfpOE
Clybl	1444	-1.39214	5.16514	51.5844	0.000144768	0.0103519	0_vs_12	ZfpOE	0_vs_12_ZfpOE
Adcy6	6782	-1.77248	2.69155	51.1825	0.0001485	0.0104094	0_vs_12	ZfpOE	0_vs_12_ZfpOE
Grik4	5962	-1.80884	1.95472	51.1445	0.000148859	0.0104094	0_vs_12	ZfpOE	0_vs_12_ZfpOE
1110051M20Rik	5202	-1.4798	3.54226	51.0708	0.000149559	0.0104094	0_vs_12	ZfpOE	0_vs_12_ZfpOE
Ltbp3	9069	-1.7556	4.18523	50.9555	0.000150662	0.0104094	0_vs_12	ZfpOE	0_vs_12_ZfpOE
Gpm6b	5600	-1.9334	1.58961	50.8598	0.000151586	0.0104094	0_vs_12	ZfpOE	0_vs_12_ZfpOE
Atg16l2	8469	-1.58109	3.20339	50.8032	0.000152135	0.0104094	0_vs_12	ZfpOE	0_vs_12_ZfpOE
Prox1	8390	-2.5045	0.37685	50.7531	0.000152624	0.0104094	0_vs_12	ZfpOE	0_vs_12_ZfpOE
Vat1l	5462	-1.89465	1.55921	50.7147	0.000153	0.0104094	0_vs_12	ZfpOE	0_vs_12_ZfpOE
Gm30238	2603	-2.71809	0.236044	50.2903	0.000157234	0.0105096	0_vs_12	ZfpOE	0_vs_12_ZfpOE
6430548M08Rik	6626	-1.87925	1.80402	50.254	0.000157602	0.0105096	0_vs_12	ZfpOE	0_vs_12_ZfpOE
Spag6l	4559	-2.25155	1.00626	50.2183	0.000157966	0.0105096	0_vs_12	ZfpOE	0_vs_12_ZfpOE
Cpe	2609	-1.27899	5.32961	50.1317	0.000158854	0.010535	0_vs_12	ZfpOE	0_vs_12_ZfpOE
Hsd17b1	1339	-2.57293	0.644765	49.8447	0.00016184	0.0106993	0_vs_12	ZfpOE	0_vs_12_ZfpOE
H2bu2	614	-2.80624	2.66972	49.7651	0.000162681	0.0107041	0_vs_12	ZfpOE	0_vs_12_ZfpOE
H2-Q4	2596	-1.59147	3.73251	49.6684	0.000163711	0.0107041	0_vs_12	ZfpOE	0_vs_12_ZfpOE
B4galnt2	1722	-1.73589	2.5299	49.6058	0.000164381	0.0107041	0_vs_12	ZfpOE	0_vs_12_ZfpOE
Megf11	11181	-1.43071	3.85002	49.4436	0.000166136	0.0107289	0_vs_12	ZfpOE	0_vs_12_ZfpOE
Tmem132b	8238	-2.2616	0.735711	49.422	0.000166371	0.0107289	0_vs_12	ZfpOE	0_vs_12_ZfpOE
Gm12522	2439	-2.21313	0.975577	49.3121	0.000167575	0.0107625	0_vs_12	ZfpOE	0_vs_12_ZfpOE
Abca8b	7423	-2.61186	0.624732	49.2416	0.000168353	0.0107625	0_vs_12	ZfpOE	0_vs_12_ZfpOE
Patj	13162	-1.4478	3.61879	48.7939	0.000173405	0.0109235	0_vs_12	ZfpOE	0_vs_12_ZfpOE
Cyp46a1	3287	-2.641	1.91834	48.7573	0.000173826	0.0109235	0_vs_12	ZfpOE	0_vs_12_ZfpOE
Slit1	5921	-2.12202	0.902694	48.6794	0.000174728	0.0109235	0_vs_12	ZfpOE	0_vs_12_ZfpOE
Ppp1r1b	2928	-2.76825	1.37073	48.613	0.0001755	0.0109235	0_vs_12	ZfpOE	0_vs_12_ZfpOE
Neil2	5017	-1.47433	4.21532	48.5581	0.000176144	0.0109235	0_vs_12	ZfpOE	0_vs_12_ZfpOE
Meioc	4616	-1.69631	5.13259	48.4794	0.000177069	0.0109257	0_vs_12	ZfpOE	0_vs_12_ZfpOE
Nipsnap2	2750	-1.23415	5.573	48.3211	0.000178951	0.0109363	0_vs_12	ZfpOE	0_vs_12_ZfpOE
Herpud1	2333	-1.29393	5.67365	48.2676	0.000179594	0.0109364	0_vs_12	ZfpOE	0_vs_12_ZfpOE
Cul9	12198	-1.71968	3.68734	48.2209	0.000180156	0.0109364	0_vs_12	ZfpOE	0_vs_12_ZfpOE
Rem2	2251	-1.9898	1.6863	48.0703	0.000181986	0.0109364	0_vs_12	ZfpOE	0_vs_12_ZfpOE
Spns2	4083	-1.62702	2.77037	48.0631	0.000182074	0.0109364	0_vs_12	ZfpOE	0_vs_12_ZfpOE
Flvcr2	3504	-1.53203	3.28994	47.8652	0.000184515	0.0110043	0_vs_12	ZfpOE	0_vs_12_ZfpOE
Amer2	10660	-3.72311	-0.431096	47.5677	0.000188266	0.0110162	0_vs_12	ZfpOE	0_vs_12_ZfpOE
2010300C02Rik	5075	-1.8037	1.846	47.517	0.000188913	0.0110162	0_vs_12	ZfpOE	0_vs_12_ZfpOE
Mylk	11263	-1.91178	1.73933	47.5166	0.000188919	0.0110162	0_vs_12	ZfpOE	0_vs_12_ZfpOE
H2-Ab1	2568	-1.7096	2.38966	47.4974	0.000189166	0.0110162	0_vs_12	ZfpOE	0_vs_12_ZfpOE
Reep5	3151	-1.32922	5.22635	47.3779	0.000190708	0.0110369	0_vs_12	ZfpOE	0_vs_12_ZfpOE
Zcchc12	2280	-1.71495	2.1717	47.2825	0.000191951	0.0110369	0_vs_12	ZfpOE	0_vs_12_ZfpOE
Bmp7	4019	-1.73099	2.9926	47.2333	0.000192597	0.0110369	0_vs_12	ZfpOE	0_vs_12_ZfpOE
4933427D06Rik	2914	-1.39948	4.20466	47.0206	0.000195419	0.0111577	0_vs_12	ZfpOE	0_vs_12_ZfpOE
Gm43272	1584	-2.2174	1.01015	46.9548	0.000196302	0.0111577	0_vs_12	ZfpOE	0_vs_12_ZfpOE
Stab1	10288	-3.58547	-0.350268	46.8823	0.000197281	0.0111577	0_vs_12	ZfpOE	0_vs_12_ZfpOE
Wipi1	4410	-1.3188	4.97236	46.8319	0.000197965	0.0111577	0_vs_12	ZfpOE	0_vs_12_ZfpOE
Plekhh3	3582	-2.54244	2.7193	46.6108	0.000201003	0.0112385	0_vs_12	ZfpOE	0_vs_12_ZfpOE
Jph3	4457	-2.07516	2.44304	46.4201	0.000203673	0.0112977	0_vs_12	ZfpOE	0_vs_12_ZfpOE
Ccdc36	2890	-1.64073	2.35409	45.9282	0.000210767	0.0115562	0_vs_12	ZfpOE	0_vs_12_ZfpOE
Myrip	5537	-2.7821	0.717851	45.8717	0.000211602	0.0115562	0_vs_12	ZfpOE	0_vs_12_ZfpOE
Sgce	10612	-1.69614	2.6907	45.8225	0.000212333	0.0115562	0_vs_12	ZfpOE	0_vs_12_ZfpOE
Ank3	34838	-1.32907	4.86248	45.7895	0.000212825	0.0115562	0_vs_12	ZfpOE	0_vs_12_ZfpOE
Mef2b	1404	-2.28514	3.64623	45.7755	0.000213033	0.0115562	0_vs_12	ZfpOE	0_vs_12_ZfpOE
Pycr1	3935	-1.35974	5.53924	45.6952	0.000214238	0.0115562	0_vs_12	ZfpOE	0_vs_12_ZfpOE
Nmnat3	5004	-2.86228	1.34773	45.6175	0.000215412	0.0115562	0_vs_12	ZfpOE	0_vs_12_ZfpOE
Ccdc33	5342	-2.35129	0.647111	45.4793	0.00021752	0.0115726	0_vs_12	ZfpOE	0_vs_12_ZfpOE
C230037L18Rik	2017	-2.53305	0.0846789	45.4724	0.000217625	0.0115726	0_vs_12	ZfpOE	0_vs_12_ZfpOE
Tmprss6	3359	-3.05981	0.291716	45.4218	0.000218404	0.0115726	0_vs_12	ZfpOE	0_vs_12_ZfpOE
Patl2	2434	-1.97942	1.83873	45.3815	0.000219026	0.0115726	0_vs_12	ZfpOE	0_vs_12_ZfpOE
Tmem269	1504	-2.59757	0.065133	45.359	0.000219375	0.0115726	0_vs_12	ZfpOE	0_vs_12_ZfpOE
Cbfa2t3	8373	-2.49902	0.631171	45.2617	0.00022089	0.0115805	0_vs_12	ZfpOE	0_vs_12_ZfpOE
Spock1	8365	-1.74906	1.85813	45.1874	0.000222058	0.0116008	0_vs_12	ZfpOE	0_vs_12_ZfpOE
Ltk	3594	-1.79683	1.6655	45.1037	0.000223381	0.0116008	0_vs_12	ZfpOE	0_vs_12_ZfpOE
Msh5	5526	-1.60598	2.55684	45.0972	0.000223485	0.0116008	0_vs_12	ZfpOE	0_vs_12_ZfpOE
Armcx3	3540	-1.42977	3.25303	44.7172	0.000229625	0.0116859	0_vs_12	ZfpOE	0_vs_12_ZfpOE
Scn5a	8764	-3.16275	0.29323	44.6793	0.000230249	0.0116859	0_vs_12	ZfpOE	0_vs_12_ZfpOE
Stom	2827	-1.23826	4.84343	44.6744	0.00023033	0.0116859	0_vs_12	ZfpOE	0_vs_12_ZfpOE
Rtn4r	1938	-2.99705	-0.259943	44.6296	0.000231071	0.0116859	0_vs_12	ZfpOE	0_vs_12_ZfpOE
Osbp2	6361	-2.64273	0.0249262	44.5085	0.00023309	0.0116859	0_vs_12	ZfpOE	0_vs_12_ZfpOE
Wnt9a	3329	-1.76863	1.58089	44.465	0.000233819	0.0116859	0_vs_12	ZfpOE	0_vs_12_ZfpOE
Tec	3744	-1.73574	1.92449	44.4059	0.000234817	0.0116859	0_vs_12	ZfpOE	0_vs_12_ZfpOE
Vwf	16064	-1.35861	3.6903	44.3589	0.000235613	0.0116859	0_vs_12	ZfpOE	0_vs_12_ZfpOE
9330102E08Rik	3843	-1.47296	2.97761	44.3338	0.00023604	0.0116859	0_vs_12	ZfpOE	0_vs_12_ZfpOE
Ebf3	9227	-2.89634	-0.122858	44.322	0.000236241	0.0116859	0_vs_12	ZfpOE	0_vs_12_ZfpOE
Vwa5b1	7805	-3.24749	0.363078	43.7228	0.000246743	0.0120052	0_vs_12	ZfpOE	0_vs_12_ZfpOE
Mlxipl	5538	-1.76858	3.63075	43.5727	0.000249466	0.0120052	0_vs_12	ZfpOE	0_vs_12_ZfpOE
Gpr137c	8776	-1.74798	2.14231	43.5349	0.000250159	0.0120052	0_vs_12	ZfpOE	0_vs_12_ZfpOE
L3mbtl1	4193	-1.89026	1.76898	43.5274	0.000250296	0.0120052	0_vs_12	ZfpOE	0_vs_12_ZfpOE
Prom1	7175	-1.60718	2.63032	43.5219	0.000250396	0.0120052	0_vs_12	ZfpOE	0_vs_12_ZfpOE
Eno2	4705	-1.69985	4.07248	43.5059	0.000250692	0.0120052	0_vs_12	ZfpOE	0_vs_12_ZfpOE
Trim40	2398	-2.31875	0.621021	43.3659	0.000253282	0.0120472	0_vs_12	ZfpOE	0_vs_12_ZfpOE
Glipr2	2320	-1.22588	5.09085	43.265	0.00025517	0.0120472	0_vs_12	ZfpOE	0_vs_12_ZfpOE
Uggt2	12796	-1.69509	3.59381	43.2608	0.000255249	0.0120472	0_vs_12	ZfpOE	0_vs_12_ZfpOE
AU040320	6259	-1.33433	3.72971	43.2474	0.000255502	0.0120472	0_vs_12	ZfpOE	0_vs_12_ZfpOE
Fgf8	1350	-2.54722	0.35449	43.0357	0.000259528	0.0121687	0_vs_12	ZfpOE	0_vs_12_ZfpOE
Spag16	6764	-1.89233	2.50944	42.9178	0.000261806	0.0121687	0_vs_12	ZfpOE	0_vs_12_ZfpOE
E230025N22Rik	3487	-2.23651	0.595618	42.9058	0.000262041	0.0121687	0_vs_12	ZfpOE	0_vs_12_ZfpOE
Ptprm	8828	-2.07621	0.896938	42.8768	0.000262604	0.0121687	0_vs_12	ZfpOE	0_vs_12_ZfpOE
Gfy	1849	-3.51168	-0.415353	42.8378	0.000263366	0.0121687	0_vs_12	ZfpOE	0_vs_12_ZfpOE
Ppil6	1169	-1.96455	1.32327	42.7789	0.000264523	0.0121953	0_vs_12	ZfpOE	0_vs_12_ZfpOE
Dzip1	10546	-1.33801	5.37661	42.7082	0.00026592	0.0122062	0_vs_12	ZfpOE	0_vs_12_ZfpOE
Drd1	3628	-7.66375	-1.20762	52.9835	0.000267913	0.0122253	0_vs_12	ZfpOE	0_vs_12_ZfpOE
Mipol1	9342	-1.39418	3.33019	42.5997	0.000268082	0.0122253	0_vs_12	ZfpOE	0_vs_12_ZfpOE
Mcoln1	7555	-1.13699	5.98701	42.5117	0.000269852	0.0122794	0_vs_12	ZfpOE	0_vs_12_ZfpOE
D730003I15Rik	1687	-2.10226	0.609817	42.4329	0.000271448	0.0123146	0_vs_12	ZfpOE	0_vs_12_ZfpOE
Tnfaip2	4984	-1.51015	2.45584	42.388	0.000272363	0.0123146	0_vs_12	ZfpOE	0_vs_12_ZfpOE
Galnt3	4374	-1.54227	3.13467	42.3556	0.000273027	0.0123146	0_vs_12	ZfpOE	0_vs_12_ZfpOE
Tspan11	5326	-4.07018	-0.989297	42.2911	0.000274352	0.0123146	0_vs_12	ZfpOE	0_vs_12_ZfpOE
Rbm24	3491	-2.21414	0.402363	42.2848	0.000274483	0.0123146	0_vs_12	ZfpOE	0_vs_12_ZfpOE
Reck	4779	-1.54222	4.30234	42.2546	0.000275106	0.0123146	0_vs_12	ZfpOE	0_vs_12_ZfpOE
Zfp521	7030	-2.19753	0.863247	42.2274	0.000275671	0.0123146	0_vs_12	ZfpOE	0_vs_12_ZfpOE
Fxyd6	4107	-1.52049	6.26945	42.1708	0.000276847	0.0123146	0_vs_12	ZfpOE	0_vs_12_ZfpOE
Unc93b1	3031	-1.57107	2.9196	42.0463	0.00027946	0.0123914	0_vs_12	ZfpOE	0_vs_12_ZfpOE
Clip4	8514	-1.24867	4.34595	42.0219	0.000279976	0.0123914	0_vs_12	ZfpOE	0_vs_12_ZfpOE
Gnaz	3612	-1.43622	3.16633	41.9276	0.00028198	0.0124302	0_vs_12	ZfpOE	0_vs_12_ZfpOE
Tap2	3781	-1.63269	1.88407	41.9008	0.000282554	0.0124302	0_vs_12	ZfpOE	0_vs_12_ZfpOE
Coq8a	5293	-1.27363	4.9537	41.8245	0.000284193	0.0124302	0_vs_12	ZfpOE	0_vs_12_ZfpOE
Gpr179	9542	-1.87585	1.25442	41.8217	0.000284254	0.0124302	0_vs_12	ZfpOE	0_vs_12_ZfpOE
Kif21a	6476	-1.31092	4.84133	41.815	0.0002844	0.0124302	0_vs_12	ZfpOE	0_vs_12_ZfpOE
Myo6	12078	-1.35053	5.11902	41.538	0.000290461	0.0126688	0_vs_12	ZfpOE	0_vs_12_ZfpOE
Sort1	7569	-1.16071	5.58018	41.343	0.000294827	0.0128326	0_vs_12	ZfpOE	0_vs_12_ZfpOE
Lrrc75a	2089	-1.72868	2.94366	41.2795	0.000296266	0.0128686	0_vs_12	ZfpOE	0_vs_12_ZfpOE
Rcan2	4372	-1.58553	1.98853	41.221	0.0002976	0.0128788	0_vs_12	ZfpOE	0_vs_12_ZfpOE
Nppc	1042	-2.37192	0.213397	41.1847	0.000298433	0.0128788	0_vs_12	ZfpOE	0_vs_12_ZfpOE
Azin2	4024	-2.25455	4.53397	41.1621	0.000298951	0.0128788	0_vs_12	ZfpOE	0_vs_12_ZfpOE
Hif3a	6710	-1.34831	3.42149	41.0419	0.000301732	0.0129211	0_vs_12	ZfpOE	0_vs_12_ZfpOE
Lrrc27	3637	-1.60164	2.06572	41.04	0.000301777	0.0129211	0_vs_12	ZfpOE	0_vs_12_ZfpOE
Rnf212b	2238	-1.60577	1.88789	40.9162	0.000304678	0.0129589	0_vs_12	ZfpOE	0_vs_12_ZfpOE
Vezf1	4601	-1.16426	5.3853	40.9047	0.000304948	0.0129589	0_vs_12	ZfpOE	0_vs_12_ZfpOE
Wls	8792	-1.89028	3.15394	40.9009	0.000305037	0.0129589	0_vs_12	ZfpOE	0_vs_12_ZfpOE
Gdpd1	2336	-1.35991	3.85882	40.7327	0.000309041	0.0130303	0_vs_12	ZfpOE	0_vs_12_ZfpOE
Ephx2	2484	-1.24625	4.23311	40.7225	0.000309287	0.0130303	0_vs_12	ZfpOE	0_vs_12_ZfpOE
Qsox1	8291	-1.21709	4.55115	40.6233	0.000311682	0.013059	0_vs_12	ZfpOE	0_vs_12_ZfpOE
Tspyl4	3879	-1.40258	3.06649	40.485	0.000315059	0.0131418	0_vs_12	ZfpOE	0_vs_12_ZfpOE
Cldn18	4456	-2.52599	0.502388	40.3604	0.000318144	0.0131423	0_vs_12	ZfpOE	0_vs_12_ZfpOE
Celsr2	11513	-1.36904	4.54818	40.294	0.000319804	0.0131472	0_vs_12	ZfpOE	0_vs_12_ZfpOE
Sord	2352	-1.11873	5.88904	40.24	0.00032116	0.0131613	0_vs_12	ZfpOE	0_vs_12_ZfpOE
Slc30a3	2834	-2.22981	2.12844	40.1032	0.000324632	0.0132777	0_vs_12	ZfpOE	0_vs_12_ZfpOE
Asic2	4264	-2.35525	0.0766514	39.9022	0.000329821	0.0133026	0_vs_12	ZfpOE	0_vs_12_ZfpOE
Galns	2650	-1.45225	3.07961	39.8907	0.000330121	0.0133026	0_vs_12	ZfpOE	0_vs_12_ZfpOE
Itga8	7368	-1.55561	2.51844	39.8732	0.000330576	0.0133026	0_vs_12	ZfpOE	0_vs_12_ZfpOE
Col6a2	8326	-2.08353	1.74406	39.7884	0.000332803	0.0133026	0_vs_12	ZfpOE	0_vs_12_ZfpOE
Adcy7	6733	-1.56477	2.2538	39.7389	0.000334113	0.0133026	0_vs_12	ZfpOE	0_vs_12_ZfpOE
Sv2a	4636	-1.37964	3.93575	39.7132	0.000334795	0.0133026	0_vs_12	ZfpOE	0_vs_12_ZfpOE
Sh2d3c	5233	-1.89628	3.28013	39.6985	0.000335186	0.0133026	0_vs_12	ZfpOE	0_vs_12_ZfpOE
Dusp4	2740	-1.26648	4.16262	39.6918	0.000335364	0.0133026	0_vs_12	ZfpOE	0_vs_12_ZfpOE
Calca	1684	-1.15604	5.45529	39.6033	0.000337733	0.0133413	0_vs_12	ZfpOE	0_vs_12_ZfpOE
Tet3	16695	-1.30645	5.08187	39.5607	0.00033888	0.0133413	0_vs_12	ZfpOE	0_vs_12_ZfpOE
Dtx4	5226	-1.70077	1.47975	39.4716	0.000341296	0.0133539	0_vs_12	ZfpOE	0_vs_12_ZfpOE
Rhbdd1	6966	-1.2274	4.21958	39.4165	0.000342799	0.0133539	0_vs_12	ZfpOE	0_vs_12_ZfpOE
Fam178b	3190	-1.25042	4.04488	39.3777	0.000343864	0.0133539	0_vs_12	ZfpOE	0_vs_12_ZfpOE
Nptx1	5217	-2.06901	1.06693	39.3401	0.0003449	0.0133539	0_vs_12	ZfpOE	0_vs_12_ZfpOE
Gm7972	3237	-1.16889	4.79141	39.3343	0.000345061	0.0133539	0_vs_12	ZfpOE	0_vs_12_ZfpOE
Igf2r	9308	-1.12096	7.9863	39.331	0.000345152	0.0133539	0_vs_12	ZfpOE	0_vs_12_ZfpOE
Cspg5	10074	-1.40836	3.69661	39.3084	0.000345778	0.0133539	0_vs_12	ZfpOE	0_vs_12_ZfpOE
Tmem215	4741	-3.44711	-0.890376	39.2892	0.000346308	0.0133539	0_vs_12	ZfpOE	0_vs_12_ZfpOE
Sfrp4	4179	-1.44142	2.55893	39.2839	0.000346456	0.0133539	0_vs_12	ZfpOE	0_vs_12_ZfpOE
Stra8	1803	-1.11461	6.48247	39.1262	0.000350869	0.0133539	0_vs_12	ZfpOE	0_vs_12_ZfpOE
Fam184a	5368	-1.27008	3.81483	39.1116	0.000351283	0.0133539	0_vs_12	ZfpOE	0_vs_12_ZfpOE
Paqr6	2429	-2.25716	2.12181	39.0573	0.000352819	0.0133539	0_vs_12	ZfpOE	0_vs_12_ZfpOE
Tfcp2	8063	-1.26659	4.2281	39.0543	0.000352906	0.0133539	0_vs_12	ZfpOE	0_vs_12_ZfpOE
Sbsn	3625	-2.24872	1.77002	39.0533	0.000352934	0.0133539	0_vs_12	ZfpOE	0_vs_12_ZfpOE
Syt17	5205	-1.65443	2.24674	39.0475	0.000353099	0.0133539	0_vs_12	ZfpOE	0_vs_12_ZfpOE
Mal2	2950	-1.9613	1.64402	39.0448	0.000353174	0.0133539	0_vs_12	ZfpOE	0_vs_12_ZfpOE
Tmem35b	1910	-1.48481	2.85412	38.9504	0.000355873	0.0134078	0_vs_12	ZfpOE	0_vs_12_ZfpOE
Atxn1	13914	-1.3503	3.37096	38.902	0.000357267	0.0134337	0_vs_12	ZfpOE	0_vs_12_ZfpOE
Hspb8	1950	-1.34548	3.73843	38.8601	0.000358479	0.0134337	0_vs_12	ZfpOE	0_vs_12_ZfpOE
Disp3	5450	-1.87746	0.889334	38.6873	0.000363535	0.0135452	0_vs_12	ZfpOE	0_vs_12_ZfpOE
Ybx2	1885	-1.78388	4.28968	38.6798	0.000363756	0.0135452	0_vs_12	ZfpOE	0_vs_12_ZfpOE
Tap1	5476	-1.41958	2.80789	38.6604	0.00036433	0.0135452	0_vs_12	ZfpOE	0_vs_12_ZfpOE
Lrrc32	4688	-2.42111	0.866858	38.5603	0.000367306	0.0135803	0_vs_12	ZfpOE	0_vs_12_ZfpOE
Parvg	3090	-2.77233	0.656324	38.5519	0.000367558	0.0135803	0_vs_12	ZfpOE	0_vs_12_ZfpOE
Scnn1a	4132	-2.18577	0.514309	38.5216	0.000368468	0.01359	0_vs_12	ZfpOE	0_vs_12_ZfpOE
9330182L06Rik	7918	-1.35243	2.96797	38.3898	0.00037245	0.013599	0_vs_12	ZfpOE	0_vs_12_ZfpOE
Trank1	13123	-1.40797	3.64392	38.3858	0.000372573	0.013599	0_vs_12	ZfpOE	0_vs_12_ZfpOE
Prkca	8992	-1.33433	3.15431	38.3609	0.000373334	0.013599	0_vs_12	ZfpOE	0_vs_12_ZfpOE
Slc17a5	3627	-1.29596	4.17779	38.3028	0.000375111	0.013599	0_vs_12	ZfpOE	0_vs_12_ZfpOE
Lyrm9	8146	-1.25014	4.61262	38.2598	0.000376435	0.013599	0_vs_12	ZfpOE	0_vs_12_ZfpOE
Ttc9	4778	-1.34626	3.08748	38.2511	0.000376706	0.013599	0_vs_12	ZfpOE	0_vs_12_ZfpOE
Mst1	2262	-2.00044	2.33047	38.1791	0.000378936	0.013599	0_vs_12	ZfpOE	0_vs_12_ZfpOE
Mfhas1	6666	-1.83009	1.40103	38.168	0.000379283	0.013599	0_vs_12	ZfpOE	0_vs_12_ZfpOE
Lmcd1	1730	-2.32705	0.290714	38.1646	0.000379387	0.013599	0_vs_12	ZfpOE	0_vs_12_ZfpOE
Hoxb9	2574	-2.08158	0.555319	38.1635	0.000379422	0.013599	0_vs_12	ZfpOE	0_vs_12_ZfpOE
Ttc12	4545	-1.34811	3.16365	38.1427	0.000380072	0.013599	0_vs_12	ZfpOE	0_vs_12_ZfpOE
Abca3	9374	-1.14921	5.21435	38.1131	0.000380997	0.013599	0_vs_12	ZfpOE	0_vs_12_ZfpOE
Rbm11	2754	-1.88234	1.02483	38.0854	0.000381867	0.013599	0_vs_12	ZfpOE	0_vs_12_ZfpOE
Adtrp	2866	-3.0928	-0.442201	38.0761	0.000382158	0.013599	0_vs_12	ZfpOE	0_vs_12_ZfpOE
Shpk	2985	-1.53304	2.0564	38.0554	0.000382809	0.013599	0_vs_12	ZfpOE	0_vs_12_ZfpOE
Gm49745	2151	-3.13187	-0.730106	37.9935	0.000384767	0.013634	0_vs_12	ZfpOE	0_vs_12_ZfpOE
Gm11611	1326	-2.10079	0.75514	37.8639	0.000388908	0.0137336	0_vs_12	ZfpOE	0_vs_12_ZfpOE
BB218582	1311	-1.74031	1.40486	37.8497	0.000389364	0.0137336	0_vs_12	ZfpOE	0_vs_12_ZfpOE
Arsg	3906	-1.98047	0.940404	37.83	0.00039	0.0137336	0_vs_12	ZfpOE	0_vs_12_ZfpOE
Foxc1	5844	-4.02418	-1.02866	37.7048	0.000394068	0.0137622	0_vs_12	ZfpOE	0_vs_12_ZfpOE
St3gal1	6851	-1.56866	2.1431	37.6874	0.000394639	0.0137622	0_vs_12	ZfpOE	0_vs_12_ZfpOE
Scn8a	15766	-1.28451	4.17293	37.6805	0.000394865	0.0137622	0_vs_12	ZfpOE	0_vs_12_ZfpOE
Ntn4	3741	-2.36349	0.424723	37.5652	0.000398667	0.0137622	0_vs_12	ZfpOE	0_vs_12_ZfpOE
Elmod2	11138	-1.34741	5.03842	37.5127	0.000400415	0.0137674	0_vs_12	ZfpOE	0_vs_12_ZfpOE
Snx32	3554	-2.20762	2.83688	37.4911	0.000401139	0.0137674	0_vs_12	ZfpOE	0_vs_12_ZfpOE
2510009E07Rik	6564	-1.53991	2.06085	37.4813	0.000401465	0.0137674	0_vs_12	ZfpOE	0_vs_12_ZfpOE
Ephx1	1950	-1.36331	4.60207	37.4626	0.000402091	0.0137674	0_vs_12	ZfpOE	0_vs_12_ZfpOE
Pogk	9586	-1.55453	1.73835	37.429	0.000403221	0.0137778	0_vs_12	ZfpOE	0_vs_12_ZfpOE
Gm11454	714	-1.68705	1.50196	37.4146	0.000403707	0.0137778	0_vs_12	ZfpOE	0_vs_12_ZfpOE
Dyrk4	2490	-1.99173	0.832525	37.3488	0.000405934	0.0138314	0_vs_12	ZfpOE	0_vs_12_ZfpOE
Cebpg	5621	-1.10046	5.73067	37.2548	0.000409145	0.0138957	0_vs_12	ZfpOE	0_vs_12_ZfpOE
Trpc7	3879	-2.89581	-0.467854	37.1282	0.000413516	0.0139773	0_vs_12	ZfpOE	0_vs_12_ZfpOE
Hpn	4101	-1.44824	2.50784	37.1275	0.000413542	0.0139773	0_vs_12	ZfpOE	0_vs_12_ZfpOE
Rpl31-ps15	375	-2.98199	-0.156631	37.0458	0.000416395	0.0140062	0_vs_12	ZfpOE	0_vs_12_ZfpOE
Hoxd13	2483	-2.35125	0.806445	36.9406	0.000420107	0.0140783	0_vs_12	ZfpOE	0_vs_12_ZfpOE
Arl14ep	5313	-1.18011	7.15338	36.8905	0.000421888	0.0141007	0_vs_12	ZfpOE	0_vs_12_ZfpOE
Ppp1r3b	6216	-1.3569	3.10321	36.8617	0.000422919	0.0141127	0_vs_12	ZfpOE	0_vs_12_ZfpOE
Agbl2	6650	-1.76086	1.03084	36.8334	0.000423932	0.0141152	0_vs_12	ZfpOE	0_vs_12_ZfpOE
Frem2	13255	-1.32253	3.44597	36.8203	0.000424402	0.0141152	0_vs_12	ZfpOE	0_vs_12_ZfpOE
Pde1c	20520	-2.27524	0.0764596	36.7995	0.000425154	0.0141152	0_vs_12	ZfpOE	0_vs_12_ZfpOE
Nsmf	4896	-1.58389	2.53434	36.756	0.000426721	0.0141152	0_vs_12	ZfpOE	0_vs_12_ZfpOE
Naglu	2658	-1.68945	2.47042	36.7331	0.000427552	0.0141152	0_vs_12	ZfpOE	0_vs_12_ZfpOE
Mapk8ip2	5700	-1.40395	2.57271	36.7292	0.000427693	0.0141152	0_vs_12	ZfpOE	0_vs_12_ZfpOE
Pla2g2e	917	-2.60238	0.809896	36.6923	0.000429037	0.0141154	0_vs_12	ZfpOE	0_vs_12_ZfpOE
Fbln2	6370	-1.39279	3.10781	36.6581	0.000430286	0.0141154	0_vs_12	ZfpOE	0_vs_12_ZfpOE
Cacng3	2777	-3.75175	-0.910305	36.6322	0.000431232	0.0141212	0_vs_12	ZfpOE	0_vs_12_ZfpOE
H2-DMa	3448	-1.65656	3.71456	36.4578	0.000437692	0.014266	0_vs_12	ZfpOE	0_vs_12_ZfpOE
Hoxc12	1031	-3.75298	-0.910708	36.3754	0.000440786	0.0143447	0_vs_12	ZfpOE	0_vs_12_ZfpOE
Adamts2	9336	-1.63174	1.50941	36.357	0.000441483	0.0143451	0_vs_12	ZfpOE	0_vs_12_ZfpOE
Foxd1	5064	-2.51558	0.141003	36.2671	0.000444897	0.0144338	0_vs_12	ZfpOE	0_vs_12_ZfpOE
Tm6sf1	5921	-1.41762	2.38083	36.1985	0.000447525	0.0144658	0_vs_12	ZfpOE	0_vs_12_ZfpOE
Scara3	3597	-2.39477	-0.0973173	36.1875	0.000447948	0.0144658	0_vs_12	ZfpOE	0_vs_12_ZfpOE
Mmp9	3539	-1.58513	1.65366	36.1263	0.000450316	0.0144986	0_vs_12	ZfpOE	0_vs_12_ZfpOE
Slc44a3	5057	-1.62241	2.45826	36.0321	0.000453985	0.0144986	0_vs_12	ZfpOE	0_vs_12_ZfpOE
Mapk8ip3	14558	-1.10058	6.31981	35.9996	0.000455259	0.0144986	0_vs_12	ZfpOE	0_vs_12_ZfpOE
Izumo1	2992	-1.77737	1.34205	35.988	0.000455715	0.0144986	0_vs_12	ZfpOE	0_vs_12_ZfpOE
Aig1	9196	-1.30156	3.31378	35.9232	0.000458276	0.0144986	0_vs_12	ZfpOE	0_vs_12_ZfpOE
Mid2	8114	-2.31128	0.105481	35.8902	0.000459587	0.0145045	0_vs_12	ZfpOE	0_vs_12_ZfpOE
Dtna	16930	-1.64271	1.6104	35.8578	0.000460876	0.0145045	0_vs_12	ZfpOE	0_vs_12_ZfpOE
Vegfa	4285	-1.1828	6.83833	35.829	0.000462031	0.0145164	0_vs_12	ZfpOE	0_vs_12_ZfpOE
Kyat1	2923	-1.29696	3.97874	35.8073	0.000462901	0.0145164	0_vs_12	ZfpOE	0_vs_12_ZfpOE
Insl6	708	-2.08049	0.388923	35.7966	0.000463328	0.0145164	0_vs_12	ZfpOE	0_vs_12_ZfpOE
Kcnq4	4024	-2.09511	0.641617	35.6924	0.000467543	0.0146267	0_vs_12	ZfpOE	0_vs_12_ZfpOE
Acss1	4128	-1.19217	3.89476	35.6307	0.000470059	0.0146658	0_vs_12	ZfpOE	0_vs_12_ZfpOE
Cth	2791	-1.02436	7.843	35.5311	0.000474163	0.0147346	0_vs_12	ZfpOE	0_vs_12_ZfpOE
Rorc	3559	-4.02092	-1.03076	35.523	0.000474497	0.0147346	0_vs_12	ZfpOE	0_vs_12_ZfpOE
Mycbpap	4096	-2.38102	-0.108158	35.4548	0.000477331	0.0147467	0_vs_12	ZfpOE	0_vs_12_ZfpOE
Atat1	4586	-1.25679	4.56266	35.4462	0.000477692	0.0147467	0_vs_12	ZfpOE	0_vs_12_ZfpOE
Klf11	4340	-1.05041	6.13011	35.3347	0.000482383	0.0148479	0_vs_12	ZfpOE	0_vs_12_ZfpOE
Ppp4r1l-ps	12025	-1.11172	4.81637	35.2939	0.000484113	0.0148794	0_vs_12	ZfpOE	0_vs_12_ZfpOE
Osbpl6	10063	-1.68568	2.56903	35.2295	0.000486858	0.014916	0_vs_12	ZfpOE	0_vs_12_ZfpOE
Aasdh	8639	-1.17167	4.96296	35.2013	0.000488069	0.014916	0_vs_12	ZfpOE	0_vs_12_ZfpOE
Parm1	5068	-1.60084	2.9671	35.1672	0.000489537	0.014916	0_vs_12	ZfpOE	0_vs_12_ZfpOE
Gm7694	3827	-1.69195	1.25656	35.1644	0.000489658	0.014916	0_vs_12	ZfpOE	0_vs_12_ZfpOE
Farp1	5524	-1.07587	5.1233	35.1477	0.000490378	0.014916	0_vs_12	ZfpOE	0_vs_12_ZfpOE
Crhbp	1800	-2.42454	0.131345	35.1102	0.000492003	0.014916	0_vs_12	ZfpOE	0_vs_12_ZfpOE
Synm	7933	-1.25318	3.60736	35.0994	0.000492471	0.014916	0_vs_12	ZfpOE	0_vs_12_ZfpOE
Ccdc155	2365	-1.95323	2.99693	34.9853	0.000497458	0.014916	0_vs_12	ZfpOE	0_vs_12_ZfpOE
Copz2	2208	-1.79393	1.78353	34.9422	0.000499362	0.014916	0_vs_12	ZfpOE	0_vs_12_ZfpOE
Tfap2c	3679	-1.10612	4.84668	34.9276	0.000500008	0.014916	0_vs_12	ZfpOE	0_vs_12_ZfpOE
Dmrtb1	2083	-1.91693	2.5241	34.9108	0.000500751	0.014916	0_vs_12	ZfpOE	0_vs_12_ZfpOE
Lpcat2	3388	-1.78611	2.10378	34.9025	0.000501122	0.014916	0_vs_12	ZfpOE	0_vs_12_ZfpOE
Atp6v1b1	4381	-7.29504	-1.52008	42.4406	0.000502471	0.014916	0_vs_12	ZfpOE	0_vs_12_ZfpOE
Pnisr	10187	-0.997151	7.62283	34.854	0.000503279	0.014916	0_vs_12	ZfpOE	0_vs_12_ZfpOE
Acp7	2651	-1.97096	0.814424	34.8513	0.000503401	0.014916	0_vs_12	ZfpOE	0_vs_12_ZfpOE
Trpm6	7719	-2.22903	-0.0220269	34.8263	0.000504522	0.014916	0_vs_12	ZfpOE	0_vs_12_ZfpOE
Selplg	4272	-2.72356	-0.482189	34.8119	0.000505168	0.014916	0_vs_12	ZfpOE	0_vs_12_ZfpOE
St6galnac5	6002	-2.6019	-0.1752	34.8036	0.00050554	0.014916	0_vs_12	ZfpOE	0_vs_12_ZfpOE
Fkbp6	1753	-1.47209	4.7494	34.7738	0.000506878	0.014916	0_vs_12	ZfpOE	0_vs_12_ZfpOE
Tbx3os1	3167	-1.68178	1.16981	34.7705	0.00050703	0.014916	0_vs_12	ZfpOE	0_vs_12_ZfpOE
BC024139	4567	-5.22423	-1.23138	34.7583	0.000507578	0.014916	0_vs_12	ZfpOE	0_vs_12_ZfpOE
E130307A14Rik	7141	-1.41947	2.34295	34.7358	0.000508597	0.014916	0_vs_12	ZfpOE	0_vs_12_ZfpOE
Itpr2	14802	-1.88147	0.651268	34.7022	0.000510121	0.014916	0_vs_12	ZfpOE	0_vs_12_ZfpOE
Eva1c	3806	-2.55805	-0.397995	34.687	0.000510812	0.014916	0_vs_12	ZfpOE	0_vs_12_ZfpOE
Rnft2	5593	-1.3125	3.94609	34.6815	0.000511062	0.014916	0_vs_12	ZfpOE	0_vs_12_ZfpOE
Klf10	4179	-0.990004	7.0866	34.667	0.000511724	0.014916	0_vs_12	ZfpOE	0_vs_12_ZfpOE
Pkd1l3	7061	-1.95436	1.00236	34.5664	0.000516336	0.014916	0_vs_12	ZfpOE	0_vs_12_ZfpOE
Ccdc60	4703	-2.01564	1.70771	34.5511	0.000517045	0.014916	0_vs_12	ZfpOE	0_vs_12_ZfpOE
Lockd	5788	-2.39536	1.96339	34.53	0.00051802	0.014916	0_vs_12	ZfpOE	0_vs_12_ZfpOE
Greb1	9580	-1.21254	3.644	34.4988	0.000519471	0.014916	0_vs_12	ZfpOE	0_vs_12_ZfpOE
Ypel2	4847	-1.12259	4.49343	34.4843	0.000520144	0.014916	0_vs_12	ZfpOE	0_vs_12_ZfpOE
Selenon	3619	-1.36614	3.31251	34.4599	0.000521283	0.014916	0_vs_12	ZfpOE	0_vs_12_ZfpOE
Fndc5	2763	-1.67057	1.26139	34.4312	0.000522624	0.014916	0_vs_12	ZfpOE	0_vs_12_ZfpOE
Kcnt2	6983	-1.957	2.72198	34.4069	0.000523765	0.014916	0_vs_12	ZfpOE	0_vs_12_ZfpOE
Hdac9	14838	-1.64235	1.62305	34.395	0.000524327	0.014916	0_vs_12	ZfpOE	0_vs_12_ZfpOE
Cap2	4159	-1.36531	2.39597	34.3249	0.000527638	0.014932	0_vs_12	ZfpOE	0_vs_12_ZfpOE
Fa2h	3008	-2.56896	-0.0339057	34.2975	0.000528942	0.014932	0_vs_12	ZfpOE	0_vs_12_ZfpOE
Ak8	1873	-1.95766	0.420345	34.2806	0.000529742	0.014932	0_vs_12	ZfpOE	0_vs_12_ZfpOE
Gm43759	1261	-2.002	1.06815	34.2213	0.000532582	0.0149486	0_vs_12	ZfpOE	0_vs_12_ZfpOE
Cldn7	1948	-1.31829	4.33161	34.2009	0.000533564	0.0149501	0_vs_12	ZfpOE	0_vs_12_ZfpOE
Meltf	4133	-1.74563	2.24761	34.1448	0.000536268	0.0149503	0_vs_12	ZfpOE	0_vs_12_ZfpOE
Klhl29	7041	-1.83126	1.30427	34.1364	0.000536675	0.0149503	0_vs_12	ZfpOE	0_vs_12_ZfpOE
Gkap1	5773	-1.40604	4.34076	34.1316	0.000536912	0.0149503	0_vs_12	ZfpOE	0_vs_12_ZfpOE
Grip1	8780	-1.3299	2.76654	34.0478	0.000540995	0.0149949	0_vs_12	ZfpOE	0_vs_12_ZfpOE
Zdhhc14	3078	-1.59836	1.60705	34.0402	0.000541365	0.0149949	0_vs_12	ZfpOE	0_vs_12_ZfpOE
Atp2c2	3222	-1.71431	1.79254	33.9471	0.000545955	0.0150884	0_vs_12	ZfpOE	0_vs_12_ZfpOE
Clstn2	5691	-1.74295	0.868395	33.9426	0.000546178	0.0150884	0_vs_12	ZfpOE	0_vs_12_ZfpOE
Tceal3	3546	-2.72461	0.502481	33.8707	0.000549758	0.0151674	0_vs_12	ZfpOE	0_vs_12_ZfpOE
Cds1	3939	-1.12296	4.28398	33.8445	0.000551068	0.0151836	0_vs_12	ZfpOE	0_vs_12_ZfpOE
Mcu	6936	-1.07031	5.21727	33.8269	0.000551949	0.015188	0_vs_12	ZfpOE	0_vs_12_ZfpOE
Nrip3	4012	-1.60688	2.53293	33.769	0.00055487	0.0152473	0_vs_12	ZfpOE	0_vs_12_ZfpOE
Alox5	4106	-2.19809	0.896302	33.7469	0.000555987	0.0152473	0_vs_12	ZfpOE	0_vs_12_ZfpOE
Gm47897	426	-3.96962	-1.07252	33.6482	0.000561022	0.0152926	0_vs_12	ZfpOE	0_vs_12_ZfpOE
Kcna6	5945	-2.82006	-0.663332	33.6447	0.000561204	0.0152926	0_vs_12	ZfpOE	0_vs_12_ZfpOE
Gm19792	2021	-2.55305	0.0276767	33.6122	0.000562875	0.0153047	0_vs_12	ZfpOE	0_vs_12_ZfpOE
Txndc16	11570	-1.22849	3.90208	33.5529	0.000565939	0.0153047	0_vs_12	ZfpOE	0_vs_12_ZfpOE
Degs2	2583	-3.57713	-0.78218	33.5386	0.000566681	0.0153047	0_vs_12	ZfpOE	0_vs_12_ZfpOE
Baiap2l1	3366	-1.37276	2.8407	33.4684	0.000570342	0.0153451	0_vs_12	ZfpOE	0_vs_12_ZfpOE
Tnfrsf11a	5985	-1.47534	1.68044	33.4597	0.000570797	0.0153451	0_vs_12	ZfpOE	0_vs_12_ZfpOE
Tent5a	5703	-1.57297	1.41844	33.4175	0.000573018	0.0153459	0_vs_12	ZfpOE	0_vs_12_ZfpOE
Nkx3-1	3195	-1.89389	1.203	33.2889	0.000579843	0.0154127	0_vs_12	ZfpOE	0_vs_12_ZfpOE
Podxl2	5749	-2.45704	1.20635	33.2504	0.000581908	0.0154127	0_vs_12	ZfpOE	0_vs_12_ZfpOE
B230303O12Rik	3645	-2.27384	0.300412	33.2228	0.000583391	0.0154127	0_vs_12	ZfpOE	0_vs_12_ZfpOE
Gaa	4783	-0.998892	7.19251	33.213	0.000583925	0.0154127	0_vs_12	ZfpOE	0_vs_12_ZfpOE
Cyfip2	7103	-1.05637	5.91199	33.2081	0.00058419	0.0154127	0_vs_12	ZfpOE	0_vs_12_ZfpOE
S100a1	694	-2.1378	1.91943	33.1984	0.000584713	0.0154127	0_vs_12	ZfpOE	0_vs_12_ZfpOE
Slc1a4	3926	-1.00622	5.80212	33.1659	0.000586471	0.0154127	0_vs_12	ZfpOE	0_vs_12_ZfpOE
Baiap3	5112	-2.30078	1.07871	33.1347	0.000588169	0.0154127	0_vs_12	ZfpOE	0_vs_12_ZfpOE
Snhg1	2969	-0.997225	7.07979	33.1319	0.000588321	0.0154127	0_vs_12	ZfpOE	0_vs_12_ZfpOE
Atp8a1	14278	-1.30307	5.24045	33.0979	0.000590175	0.0154127	0_vs_12	ZfpOE	0_vs_12_ZfpOE
Kcnip3	3546	-1.40947	2.39099	33.0289	0.000593969	0.0154448	0_vs_12	ZfpOE	0_vs_12_ZfpOE
Prnp	2343	-1.44019	2.59311	33.014	0.00059479	0.0154448	0_vs_12	ZfpOE	0_vs_12_ZfpOE
Prkar1b	3810	-2.23993	1.05567	32.9429	0.000598738	0.0154611	0_vs_12	ZfpOE	0_vs_12_ZfpOE
Ikzf3	8754	-1.98234	0.268077	32.8854	0.000601948	0.0154704	0_vs_12	ZfpOE	0_vs_12_ZfpOE
Eif4e3	2515	-2.0624	1.31182	32.8305	0.000605043	0.0154798	0_vs_12	ZfpOE	0_vs_12_ZfpOE
Kcnma1	16976	-1.98879	1.0808	32.8213	0.000605563	0.0154798	0_vs_12	ZfpOE	0_vs_12_ZfpOE
Slc2a4	3478	-1.42039	2.91442	32.808	0.000606311	0.0154798	0_vs_12	ZfpOE	0_vs_12_ZfpOE
Mlycd	2968	-1.98759	3.20676	32.7781	0.000608009	0.0154798	0_vs_12	ZfpOE	0_vs_12_ZfpOE
Serpinf1	2359	-1.97	0.618496	32.7617	0.00060894	0.0154798	0_vs_12	ZfpOE	0_vs_12_ZfpOE
Gm46404	4114	-1.73459	1.45314	32.724	0.000611096	0.0155158	0_vs_12	ZfpOE	0_vs_12_ZfpOE
Ttc7	6720	-1.36046	4.00289	32.6622	0.000614641	0.0155807	0_vs_12	ZfpOE	0_vs_12_ZfpOE
Igsf1	5768	-1.82427	1.9392	32.6347	0.000616228	0.0155896	0_vs_12	ZfpOE	0_vs_12_ZfpOE
Ccdc82	9835	-1.41153	2.76041	32.5546	0.00062088	0.0156508	0_vs_12	ZfpOE	0_vs_12_ZfpOE
D430042O09Rik	17086	-1.22207	3.82974	32.512	0.000623376	0.0156731	0_vs_12	ZfpOE	0_vs_12_ZfpOE
Bmp6	3900	-1.76951	2.32512	32.5034	0.00062388	0.0156731	0_vs_12	ZfpOE	0_vs_12_ZfpOE
D830044D21Rik	3897	-2.17573	-0.0637208	32.4766	0.000625457	0.0156731	0_vs_12	ZfpOE	0_vs_12_ZfpOE
Man2a2	10317	-1.05789	5.3036	32.476	0.000625492	0.0156731	0_vs_12	ZfpOE	0_vs_12_ZfpOE
Iah1	2631	-1.05482	5.29895	32.4167	0.000628999	0.0157422	0_vs_12	ZfpOE	0_vs_12_ZfpOE
Reep2	1926	-1.38766	3.40743	32.3181	0.000634883	0.0158387	0_vs_12	ZfpOE	0_vs_12_ZfpOE
Nsg2	4157	-2.35007	0.647149	32.2261	0.000640438	0.0158387	0_vs_12	ZfpOE	0_vs_12_ZfpOE
Atp1b2	4085	-1.24874	6.12734	32.2101	0.000641408	0.0158387	0_vs_12	ZfpOE	0_vs_12_ZfpOE
Vav3	6005	-1.40996	2.06549	32.2039	0.00064179	0.0158387	0_vs_12	ZfpOE	0_vs_12_ZfpOE
Gm10651	609	-2.23517	-0.150859	32.198	0.000642145	0.0158387	0_vs_12	ZfpOE	0_vs_12_ZfpOE
Gprin2	10516	-1.36298	3.37833	32.1951	0.000642325	0.0158387	0_vs_12	ZfpOE	0_vs_12_ZfpOE
Nfkbiz	5018	-1.40439	2.38541	32.1882	0.000642744	0.0158387	0_vs_12	ZfpOE	0_vs_12_ZfpOE
Begain	4631	-1.74376	2.54547	32.1718	0.000643746	0.0158387	0_vs_12	ZfpOE	0_vs_12_ZfpOE
Pbx1	13844	-1.25427	2.93791	32.1651	0.000644155	0.0158387	0_vs_12	ZfpOE	0_vs_12_ZfpOE
Car12	7597	-1.2856	3.2982	32.1317	0.000646202	0.0158617	0_vs_12	ZfpOE	0_vs_12_ZfpOE
Ptpre	10201	-1.38284	2.02687	32.0919	0.00064865	0.0158934	0_vs_12	ZfpOE	0_vs_12_ZfpOE
Pygl	6895	-1.25174	3.6278	32.0616	0.000650527	0.0158962	0_vs_12	ZfpOE	0_vs_12_ZfpOE
Fhad1	6141	-1.94438	2.25352	32.0357	0.00065213	0.0158962	0_vs_12	ZfpOE	0_vs_12_ZfpOE
Rwdd3	5065	-1.33748	2.89493	32.0354	0.000652154	0.0158962	0_vs_12	ZfpOE	0_vs_12_ZfpOE
Kcnc4	3838	-1.78448	1.14149	31.8816	0.0006618	0.0159795	0_vs_12	ZfpOE	0_vs_12_ZfpOE
Col26a1	8176	-2.58282	3.41864	31.8421	0.000664303	0.0160095	0_vs_12	ZfpOE	0_vs_12_ZfpOE
Primpol	6411	-1.1633	4.41762	31.8257	0.00066535	0.0160095	0_vs_12	ZfpOE	0_vs_12_ZfpOE
Pou3f2	5587	-4.02371	-1.48886	31.8182	0.000665825	0.0160095	0_vs_12	ZfpOE	0_vs_12_ZfpOE
Gm38100	1799	-2.57722	-0.598666	31.7444	0.000670556	0.0160402	0_vs_12	ZfpOE	0_vs_12_ZfpOE
Bpifb5	1637	-1.79558	0.619787	31.7355	0.000671127	0.0160402	0_vs_12	ZfpOE	0_vs_12_ZfpOE
Rab9b	3980	-2.28988	0.0864976	31.6484	0.000676774	0.0161181	0_vs_12	ZfpOE	0_vs_12_ZfpOE
Pdzk1	3556	-1.86601	0.42887	31.6154	0.000678929	0.0161181	0_vs_12	ZfpOE	0_vs_12_ZfpOE
Shisal2a	593	-1.97231	1.01881	31.6084	0.000679383	0.0161181	0_vs_12	ZfpOE	0_vs_12_ZfpOE
Gm867	1228	-1.32738	3.11995	31.604	0.000679671	0.0161181	0_vs_12	ZfpOE	0_vs_12_ZfpOE
Tspan2	4755	-1.52371	4.25727	31.6017	0.000679822	0.0161181	0_vs_12	ZfpOE	0_vs_12_ZfpOE
Slc12a3	11119	-1.72933	1.24651	31.5982	0.000680054	0.0161181	0_vs_12	ZfpOE	0_vs_12_ZfpOE
Inafm2	3053	-1.20751	3.43821	31.5661	0.000682163	0.0161348	0_vs_12	ZfpOE	0_vs_12_ZfpOE
Gstm6	1989	-1.70103	0.86299	31.5374	0.000684053	0.0161348	0_vs_12	ZfpOE	0_vs_12_ZfpOE
H2-Oa	1407	-2.16056	0.836906	31.509	0.00068593	0.0161348	0_vs_12	ZfpOE	0_vs_12_ZfpOE
Fbxl2	4444	-1.21113	3.34599	31.4947	0.000686877	0.0161348	0_vs_12	ZfpOE	0_vs_12_ZfpOE
Tmem147os	1695	-1.52818	1.71982	31.4838	0.000687604	0.0161348	0_vs_12	ZfpOE	0_vs_12_ZfpOE
Gdf7	1423	-3.15311	-0.541568	31.4828	0.000687669	0.0161348	0_vs_12	ZfpOE	0_vs_12_ZfpOE
Cdhr3	4569	-3.42245	-0.910526	31.4713	0.000688434	0.0161348	0_vs_12	ZfpOE	0_vs_12_ZfpOE
Glis1	3645	-2.30548	0.56774	31.4438	0.000690267	0.0161421	0_vs_12	ZfpOE	0_vs_12_ZfpOE
Paqr5	3954	-1.87335	1.43497	31.4436	0.000690279	0.0161421	0_vs_12	ZfpOE	0_vs_12_ZfpOE
Tppp	5102	-2.90373	1.05874	31.3893	0.000693922	0.016195	0_vs_12	ZfpOE	0_vs_12_ZfpOE
Gm13036	748	-2.22684	0.50411	31.34	0.000697244	0.0162327	0_vs_12	ZfpOE	0_vs_12_ZfpOE
Fam13c	8263	-1.16169	3.53956	31.2174	0.000705605	0.0162889	0_vs_12	ZfpOE	0_vs_12_ZfpOE
Abca7	6752	-1.16643	5.29484	31.2066	0.00070635	0.0162889	0_vs_12	ZfpOE	0_vs_12_ZfpOE
Grid2ip	6773	-2.1148	0.37147	31.1996	0.000706831	0.0162889	0_vs_12	ZfpOE	0_vs_12_ZfpOE
Slc36a2	3255	-1.90201	0.565797	31.1912	0.000707406	0.0162889	0_vs_12	ZfpOE	0_vs_12_ZfpOE
Ntrk1	2588	-1.70928	2.10488	31.1395	0.000710985	0.0163524	0_vs_12	ZfpOE	0_vs_12_ZfpOE
Egfr	11326	-1.24923	3.20989	31.1289	0.00071172	0.0163524	0_vs_12	ZfpOE	0_vs_12_ZfpOE
Itgam	5024	-3.06661	-0.614918	31.1018	0.000713605	0.0163755	0_vs_12	ZfpOE	0_vs_12_ZfpOE
Cdh22	3702	-2.26139	0.440918	31.081	0.000715058	0.0163755	0_vs_12	ZfpOE	0_vs_12_ZfpOE
Cntd1	4421	-2.55481	1.86745	31.0404	0.000717902	0.016387	0_vs_12	ZfpOE	0_vs_12_ZfpOE
Pabpc1l2b-ps	690	-2.04861	0.569705	31.0177	0.000719492	0.0163928	0_vs_12	ZfpOE	0_vs_12_ZfpOE
Mn1	6940	-1.47354	2.9537	31.0146	0.000719716	0.0163928	0_vs_12	ZfpOE	0_vs_12_ZfpOE
Meiob	1801	-2.90213	1.44589	30.9861	0.000721727	0.0164031	0_vs_12	ZfpOE	0_vs_12_ZfpOE
Inca1	1377	-1.41481	1.70033	30.9659	0.000723154	0.0164178	0_vs_12	ZfpOE	0_vs_12_ZfpOE
Dusp26	2305	-2.24674	0.800896	30.9335	0.000725456	0.016419	0_vs_12	ZfpOE	0_vs_12_ZfpOE
Fbxl20	12106	-0.953521	6.02126	30.9089	0.000727206	0.016419	0_vs_12	ZfpOE	0_vs_12_ZfpOE
Lgi2	6528	-1.24601	2.77327	30.9013	0.000727754	0.016419	0_vs_12	ZfpOE	0_vs_12_ZfpOE
Katnal1	10496	-1.23711	2.78886	30.8778	0.000729435	0.0164239	0_vs_12	ZfpOE	0_vs_12_ZfpOE
Tnxb	13488	-1.93996	0.36549	30.8272	0.000733068	0.0164419	0_vs_12	ZfpOE	0_vs_12_ZfpOE
BC022960	1815	-1.16916	3.92553	30.7894	0.0007358	0.0164419	0_vs_12	ZfpOE	0_vs_12_ZfpOE
Glb1l2	9043	-1.15077	3.41815	30.7605	0.000737903	0.0164419	0_vs_12	ZfpOE	0_vs_12_ZfpOE
Ldb3	6105	-1.28457	2.60332	30.7573	0.000738134	0.0164419	0_vs_12	ZfpOE	0_vs_12_ZfpOE
Rin1	4820	-1.45599	2.04149	30.7551	0.000738296	0.0164419	0_vs_12	ZfpOE	0_vs_12_ZfpOE
Fam71f2	1276	-2.25393	-0.0017187	30.6173	0.000748413	0.0166015	0_vs_12	ZfpOE	0_vs_12_ZfpOE
Cd40	3406	-1.75381	0.954327	30.6071	0.000749169	0.0166015	0_vs_12	ZfpOE	0_vs_12_ZfpOE
Cyp26b1	5352	-2.36106	0.0175081	30.5932	0.0007502	0.0166015	0_vs_12	ZfpOE	0_vs_12_ZfpOE
H3c15	1020	-2.58371	0.262858	30.5542	0.000753101	0.0166482	0_vs_12	ZfpOE	0_vs_12_ZfpOE
Sp8	4558	-3.15568	-0.540168	30.5028	0.000756952	0.0166982	0_vs_12	ZfpOE	0_vs_12_ZfpOE
Hoxa1	2251	-1.56001	1.64785	30.4676	0.000759604	0.0167273	0_vs_12	ZfpOE	0_vs_12_ZfpOE
Gpc3	2690	-1.14271	4.91637	30.4586	0.000760283	0.0167273	0_vs_12	ZfpOE	0_vs_12_ZfpOE
Abhd14b	2671	-1.40126	2.48876	30.3457	0.000768874	0.01689	0_vs_12	ZfpOE	0_vs_12_ZfpOE
Rubcnl	4799	-2.33958	0.403374	30.3249	0.000770464	0.01689	0_vs_12	ZfpOE	0_vs_12_ZfpOE
Fam110c	3088	-1.7313	0.633549	30.2863	0.000773438	0.0169375	0_vs_12	ZfpOE	0_vs_12_ZfpOE
Rnf144b	4936	-1.37428	2.1233	30.2312	0.000777709	0.0169956	0_vs_12	ZfpOE	0_vs_12_ZfpOE
Aloxe3	6397	-1.40978	1.65918	30.2132	0.000779112	0.0170086	0_vs_12	ZfpOE	0_vs_12_ZfpOE
Hlf	6681	-1.36435	1.84983	30.1775	0.000781901	0.0170518	0_vs_12	ZfpOE	0_vs_12_ZfpOE
Msx1	3097	-2.79953	-0.307606	30.0261	0.000793867	0.0172234	0_vs_12	ZfpOE	0_vs_12_ZfpOE
Creb3l3	3016	-1.40831	1.97659	29.9604	0.000799135	0.0172836	0_vs_12	ZfpOE	0_vs_12_ZfpOE
Tmprss2	7302	-1.84611	0.374718	29.9311	0.0008015	0.0172836	0_vs_12	ZfpOE	0_vs_12_ZfpOE
Chst8	6634	-1.61046	2.11509	29.9237	0.000802096	0.0172836	0_vs_12	ZfpOE	0_vs_12_ZfpOE
Cmtm8	3401	-1.60479	2.34742	29.8735	0.00080617	0.0172939	0_vs_12	ZfpOE	0_vs_12_ZfpOE
Syn3	12282	-1.88458	0.865807	29.8733	0.000806187	0.0172939	0_vs_12	ZfpOE	0_vs_12_ZfpOE
Ago4	6947	-1.61332	1.84344	29.8648	0.00080688	0.0172939	0_vs_12	ZfpOE	0_vs_12_ZfpOE
Taok3	11159	-1.25695	4.17351	29.8533	0.000807813	0.0172939	0_vs_12	ZfpOE	0_vs_12_ZfpOE
Npc1l1	4467	-2.40401	-0.245599	29.8153	0.000810927	0.0173253	0_vs_12	ZfpOE	0_vs_12_ZfpOE
Gpc6	6425	-1.60666	1.55168	29.7515	0.000816179	0.0173852	0_vs_12	ZfpOE	0_vs_12_ZfpOE
Slc4a8	13021	-0.992323	5.23756	29.6957	0.000820811	0.0173958	0_vs_12	ZfpOE	0_vs_12_ZfpOE
Gm17657	1511	-1.81328	1.90868	29.6801	0.000822109	0.0173958	0_vs_12	ZfpOE	0_vs_12_ZfpOE
Isl1	3959	-2.59589	0.0651772	29.6756	0.000822486	0.0173958	0_vs_12	ZfpOE	0_vs_12_ZfpOE
Slc25a36	9594	-1.38714	9.27568	29.6755	0.000822498	0.0173958	0_vs_12	ZfpOE	0_vs_12_ZfpOE
C530008M17Rik	12305	-1.87972	2.31069	29.6124	0.000827785	0.0174894	0_vs_12	ZfpOE	0_vs_12_ZfpOE
Slc16a10	7356	-1.15804	3.47841	29.6002	0.000828818	0.0174894	0_vs_12	ZfpOE	0_vs_12_ZfpOE
Cd59a	1811	-1.29704	2.49012	29.593	0.000829421	0.0174894	0_vs_12	ZfpOE	0_vs_12_ZfpOE
Sgpp2	4002	-1.53952	1.53237	29.5535	0.000832766	0.0175206	0_vs_12	ZfpOE	0_vs_12_ZfpOE
Klk13	2297	-1.27078	2.76951	29.5356	0.000834289	0.0175206	0_vs_12	ZfpOE	0_vs_12_ZfpOE
Lama4	12068	-1.29271	2.51251	29.5354	0.000834301	0.0175206	0_vs_12	ZfpOE	0_vs_12_ZfpOE
Nmu	828	-3.07534	-0.966621	29.5264	0.000835066	0.0175206	0_vs_12	ZfpOE	0_vs_12_ZfpOE
Gucy2e	9197	-2.06811	0.241758	29.4809	0.000838956	0.0175517	0_vs_12	ZfpOE	0_vs_12_ZfpOE
Lgals8	3688	-1.07838	4.14384	29.4626	0.00084052	0.0175627	0_vs_12	ZfpOE	0_vs_12_ZfpOE
Zeb2	20203	-1.95052	0.243658	29.4121	0.000844871	0.0175859	0_vs_12	ZfpOE	0_vs_12_ZfpOE
Fbln7	3228	-2.69429	-0.762396	29.3847	0.000847246	0.0176032	0_vs_12	ZfpOE	0_vs_12_ZfpOE
Samd12	9283	-1.59903	2.24995	29.3709	0.000848446	0.017608	0_vs_12	ZfpOE	0_vs_12_ZfpOE
Dennd2d	6868	-1.7135	1.15041	29.3197	0.000852902	0.0176499	0_vs_12	ZfpOE	0_vs_12_ZfpOE
Pak7	6505	-1.90586	0.164266	29.3136	0.00085344	0.0176499	0_vs_12	ZfpOE	0_vs_12_ZfpOE
Hnf1a	5032	-1.7396	2.34078	29.3092	0.000853825	0.0176499	0_vs_12	ZfpOE	0_vs_12_ZfpOE
AC240460.1	531	-2.09581	0.526391	29.2	0.000863461	0.0177771	0_vs_12	ZfpOE	0_vs_12_ZfpOE
Reep6	2506	-1.53433	5.46456	29.1898	0.000864368	0.0177771	0_vs_12	ZfpOE	0_vs_12_ZfpOE
Gpr137b	5026	-1.13483	3.43699	29.1818	0.000865079	0.0177771	0_vs_12	ZfpOE	0_vs_12_ZfpOE
Ccdc158	6207	-1.31666	1.94078	29.094	0.000872945	0.0177787	0_vs_12	ZfpOE	0_vs_12_ZfpOE
H2-Q10	4348	-1.22025	2.57117	29.0884	0.000873449	0.0177787	0_vs_12	ZfpOE	0_vs_12_ZfpOE
Rasl10b	4010	-2.07514	2.49612	29.0869	0.000873584	0.0177787	0_vs_12	ZfpOE	0_vs_12_ZfpOE
Gm29216	492	-1.06847	10.2964	29.0447	0.000877398	0.0178277	0_vs_12	ZfpOE	0_vs_12_ZfpOE
Serpine2	8287	-1.10377	5.10663	29.0415	0.000877688	0.0178277	0_vs_12	ZfpOE	0_vs_12_ZfpOE
Mmp11	2778	-1.39994	6.35319	29.0311	0.00087863	0.0178296	0_vs_12	ZfpOE	0_vs_12_ZfpOE
Dpep3	1698	-1.9713	1.19395	28.9994	0.000881517	0.0178487	0_vs_12	ZfpOE	0_vs_12_ZfpOE
Stx2	4586	-1.15807	3.98166	28.9735	0.000883879	0.0178487	0_vs_12	ZfpOE	0_vs_12_ZfpOE
Vamp1	10167	-1.41897	3.42998	28.9607	0.000885054	0.0178487	0_vs_12	ZfpOE	0_vs_12_ZfpOE
Kif6	6015	-2.34036	0.066745	28.9535	0.000885719	0.0178487	0_vs_12	ZfpOE	0_vs_12_ZfpOE
Kcna2	11906	-3.33124	-1.25217	28.952	0.000885856	0.0178487	0_vs_12	ZfpOE	0_vs_12_ZfpOE
Mamdc2	3458	-2.83811	-0.965395	28.9465	0.000886363	0.0178487	0_vs_12	ZfpOE	0_vs_12_ZfpOE
Drc3	4519	-1.20859	3.02724	28.8638	0.000894001	0.0179568	0_vs_12	ZfpOE	0_vs_12_ZfpOE
Gm14125	989	-4.8039	-1.5787	28.8636	0.000894015	0.0179568	0_vs_12	ZfpOE	0_vs_12_ZfpOE
Ctsa	4715	-1.06194	6.13642	28.8045	0.00089953	0.0179568	0_vs_12	ZfpOE	0_vs_12_ZfpOE
Zbtb20	30730	-2.01068	3.39657	28.8031	0.000899653	0.0179568	0_vs_12	ZfpOE	0_vs_12_ZfpOE
Igsf11	4493	-1.94296	0.855802	28.7946	0.000900456	0.0179568	0_vs_12	ZfpOE	0_vs_12_ZfpOE
Zmynd15	4409	-1.99865	3.1054	28.7926	0.00090064	0.0179568	0_vs_12	ZfpOE	0_vs_12_ZfpOE
Cntln	7102	-1.3515	2.21169	28.7856	0.000901295	0.0179568	0_vs_12	ZfpOE	0_vs_12_ZfpOE
Wif1	2427	-1.54737	1.11171	28.784	0.000901447	0.0179568	0_vs_12	ZfpOE	0_vs_12_ZfpOE
Fam131b	4104	-1.75361	0.824188	28.7731	0.000902471	0.0179568	0_vs_12	ZfpOE	0_vs_12_ZfpOE
Gm13522	1276	-1.7856	3.28192	28.7692	0.000902834	0.0179568	0_vs_12	ZfpOE	0_vs_12_ZfpOE
Cln6	2434	-1.25831	4.46325	28.7422	0.000905384	0.0179904	0_vs_12	ZfpOE	0_vs_12_ZfpOE
Tpp1	5164	-0.923191	6.30766	28.6497	0.000914167	0.0180965	0_vs_12	ZfpOE	0_vs_12_ZfpOE
Gm15122	462	-1.38155	1.72566	28.6164	0.000917352	0.0181425	0_vs_12	ZfpOE	0_vs_12_ZfpOE
H2-Q2	2181	-1.86178	1.79293	28.582	0.000920662	0.0181909	0_vs_12	ZfpOE	0_vs_12_ZfpOE
Mpp2	4807	-1.41779	3.74741	28.5406	0.000924665	0.0182099	0_vs_12	ZfpOE	0_vs_12_ZfpOE
Cnksr1	2804	-1.53465	0.99892	28.5386	0.000924857	0.0182099	0_vs_12	ZfpOE	0_vs_12_ZfpOE
Fbn1	12128	-1.22032	4.03353	28.5244	0.000926237	0.0182099	0_vs_12	ZfpOE	0_vs_12_ZfpOE
Mag	4072	-2.24999	-0.139107	28.52	0.000926664	0.0182099	0_vs_12	ZfpOE	0_vs_12_ZfpOE
Srgap1	9132	-1.23992	4.00872	28.514	0.000927248	0.0182099	0_vs_12	ZfpOE	0_vs_12_ZfpOE
Coq10a	2573	-1.14021	3.52901	28.5033	0.000928287	0.0182099	0_vs_12	ZfpOE	0_vs_12_ZfpOE
Ntng2	3990	-1.95841	1.1843	28.4958	0.000929022	0.0182099	0_vs_12	ZfpOE	0_vs_12_ZfpOE
Alpl	4033	-1.13085	6.85351	28.4806	0.000930501	0.0182099	0_vs_12	ZfpOE	0_vs_12_ZfpOE
Fank1	2299	-1.44643	1.70978	28.474	0.000931153	0.0182099	0_vs_12	ZfpOE	0_vs_12_ZfpOE
Vdr	5650	-1.92413	0.927101	28.4373	0.000934749	0.0182504	0_vs_12	ZfpOE	0_vs_12_ZfpOE
Emx1	2184	-3.41914	-1.18197	28.3964	0.000938781	0.0182771	0_vs_12	ZfpOE	0_vs_12_ZfpOE
Tspoap1	9499	-1.45287	2.20899	28.3948	0.000938939	0.0182771	0_vs_12	ZfpOE	0_vs_12_ZfpOE
Efnb2	6855	-1.18109	2.74966	28.2817	0.0009502	0.0184451	0_vs_12	ZfpOE	0_vs_12_ZfpOE
Pax9	5056	-3.08737	-1.18002	28.2342	0.000954985	0.0184698	0_vs_12	ZfpOE	0_vs_12_ZfpOE
Slc9a7	3820	-1.50501	1.17663	28.18	0.000960478	0.0185249	0_vs_12	ZfpOE	0_vs_12_ZfpOE
Sag	8904	-2.43648	-0.396532	28.1205	0.000966564	0.0185703	0_vs_12	ZfpOE	0_vs_12_ZfpOE
Slc26a11	3610	-1.19791	3.1519	28.0858	0.000970133	0.0185748	0_vs_12	ZfpOE	0_vs_12_ZfpOE
Fam166b	1349	-3.12281	-0.928728	28.0433	0.000974523	0.0185859	0_vs_12	ZfpOE	0_vs_12_ZfpOE
Nupr1	2514	-2.57104	5.05445	28.0374	0.000975136	0.0185859	0_vs_12	ZfpOE	0_vs_12_ZfpOE
Ankrd53	1739	-2.88181	-0.0355612	28.0226	0.000976667	0.0185965	0_vs_12	ZfpOE	0_vs_12_ZfpOE
Gm37090	4105	-1.5072	1.21605	28.015	0.000977459	0.0185965	0_vs_12	ZfpOE	0_vs_12_ZfpOE
Gnao1	11053	-1.4807	1.12157	27.9963	0.000979408	0.0186129	0_vs_12	ZfpOE	0_vs_12_ZfpOE
Rhox7-ps1	806	-2.18484	0.178004	27.9712	0.000982037	0.0186314	0_vs_12	ZfpOE	0_vs_12_ZfpOE
Hapln4	3924	-1.12778	3.97644	27.9382	0.0009855	0.0186314	0_vs_12	ZfpOE	0_vs_12_ZfpOE
Tmem94	6189	-1.07065	5.5701	27.9203	0.00098738	0.0186502	0_vs_12	ZfpOE	0_vs_12_ZfpOE
Adgrf5	9010	-1.55152	0.876351	27.861	0.000993656	0.0187106	0_vs_12	ZfpOE	0_vs_12_ZfpOE
Prkar2b	3652	-1.47336	3.39675	27.8565	0.000994136	0.0187106	0_vs_12	ZfpOE	0_vs_12_ZfpOE
Mylip	3233	-1.11307	3.50429	27.8252	0.000997465	0.0187135	0_vs_12	ZfpOE	0_vs_12_ZfpOE
Ttc28	12315	-1.33929	2.97479	27.8113	0.000998954	0.0187135	0_vs_12	ZfpOE	0_vs_12_ZfpOE
Smim1	5761	-1.86626	0.466848	27.808	0.000999309	0.0187135	0_vs_12	ZfpOE	0_vs_12_ZfpOE
Apba2	3824	-1.96043	2.59502	27.805	0.000999631	0.0187135	0_vs_12	ZfpOE	0_vs_12_ZfpOE
Clic6	3914	-1.638	0.65431	27.7717	0.00100321	0.0187363	0_vs_12	ZfpOE	0_vs_12_ZfpOE
Gm9873	1361	-1.20296	2.83157	27.7119	0.00100966	0.0187696	0_vs_12	ZfpOE	0_vs_12_ZfpOE
Syt12	5539	-1.49268	1.14876	27.7109	0.00100977	0.0187696	0_vs_12	ZfpOE	0_vs_12_ZfpOE
Ttbk1	14097	-1.62129	0.951591	27.6853	0.00101255	0.0188046	0_vs_12	ZfpOE	0_vs_12_ZfpOE
Itga2b	5454	-1.50244	2.35643	27.661	0.0010152	0.0188372	0_vs_12	ZfpOE	0_vs_12_ZfpOE
Tex14	5014	-1.01414	5.6111	27.6059	0.00102124	0.0188993	0_vs_12	ZfpOE	0_vs_12_ZfpOE
Prss50	1456	-1.55952	2.38196	27.6051	0.00102133	0.0188993	0_vs_12	ZfpOE	0_vs_12_ZfpOE
Mmd2	5193	-1.8774	0.358297	27.5201	0.00103073	0.0189942	0_vs_12	ZfpOE	0_vs_12_ZfpOE
Cdkn2c	2686	-1.6718	1.4261	27.5175	0.00103102	0.0189942	0_vs_12	ZfpOE	0_vs_12_ZfpOE
Sh2d6	1690	-6.84796	-1.88277	32.6922	0.00103179	0.0189942	0_vs_12	ZfpOE	0_vs_12_ZfpOE
Pbx4	2217	-1.23987	3.10605	27.485	0.00103465	0.0190136	0_vs_12	ZfpOE	0_vs_12_ZfpOE
Gm26793	2732	-2.78683	-1.00545	27.4682	0.00103654	0.0190264	0_vs_12	ZfpOE	0_vs_12_ZfpOE
Hebp2	3930	-1.36346	2.0622	27.4626	0.00103716	0.0190264	0_vs_12	ZfpOE	0_vs_12_ZfpOE
Taf9b	3158	-1.45562	3.13624	27.4254	0.00104134	0.0190383	0_vs_12	ZfpOE	0_vs_12_ZfpOE
Ppp2r2b	4035	-2.53843	-0.630048	27.4139	0.00104264	0.0190383	0_vs_12	ZfpOE	0_vs_12_ZfpOE
B2m	860	-1.11117	3.60895	27.3974	0.00104452	0.0190383	0_vs_12	ZfpOE	0_vs_12_ZfpOE
Gm45867	2317	-2.41553	-0.508598	27.3627	0.00104845	0.0190835	0_vs_12	ZfpOE	0_vs_12_ZfpOE
Rnf212	1648	-2.92107	-1.08969	27.3505	0.00104984	0.0190923	0_vs_12	ZfpOE	0_vs_12_ZfpOE
Fstl1	4914	-0.942413	6.05893	27.3188	0.00105347	0.0191087	0_vs_12	ZfpOE	0_vs_12_ZfpOE
Disp2	9555	-2.45478	-0.693803	27.2432	0.00106216	0.0192074	0_vs_12	ZfpOE	0_vs_12_ZfpOE
Gm48226	4240	-1.6203	1.20541	27.2398	0.00106256	0.0192074	0_vs_12	ZfpOE	0_vs_12_ZfpOE
Gnmt	1206	-2.09791	2.42008	27.2024	0.00106689	0.0192358	0_vs_12	ZfpOE	0_vs_12_ZfpOE
Drc1	2683	-1.77893	1.97196	27.1987	0.00106732	0.0192358	0_vs_12	ZfpOE	0_vs_12_ZfpOE
Per3	9608	-1.0774	4.37069	27.1947	0.00106779	0.0192358	0_vs_12	ZfpOE	0_vs_12_ZfpOE
Kidins220	8669	-0.943125	6.58462	27.1634	0.00107145	0.0192851	0_vs_12	ZfpOE	0_vs_12_ZfpOE
Rbm46	2499	-1.97196	-0.0402503	27.1033	0.00107851	0.0193643	0_vs_12	ZfpOE	0_vs_12_ZfpOE
1700013F07Rik	1452	-7.0663	-1.7072	32.1432	0.00108019	0.0193762	0_vs_12	ZfpOE	0_vs_12_ZfpOE
Dgkb	11377	-1.64454	1.01216	27.076	0.00108173	0.0193872	0_vs_12	ZfpOE	0_vs_12_ZfpOE
Panct2	4120	-1.23843	2.14928	27.0539	0.00108435	0.0194177	0_vs_12	ZfpOE	0_vs_12_ZfpOE
Nat8l	6670	-1.41884	2.2536	26.9955	0.00109131	0.0195182	0_vs_12	ZfpOE	0_vs_12_ZfpOE
Sel1l3	9850	-2.17065	0.583209	26.9912	0.00109183	0.0195182	0_vs_12	ZfpOE	0_vs_12_ZfpOE
Gm37062	701	-1.69044	0.879718	26.9383	0.00109819	0.0195986	0_vs_12	ZfpOE	0_vs_12_ZfpOE
Rassf5	3997	-1.42644	2.44568	26.9057	0.00110213	0.0196213	0_vs_12	ZfpOE	0_vs_12_ZfpOE
Idua	4204	-1.22334	2.93637	26.8791	0.00110536	0.0196325	0_vs_12	ZfpOE	0_vs_12_ZfpOE
Lhfpl4	5813	-2.08446	1.2831	26.8688	0.00110662	0.0196325	0_vs_12	ZfpOE	0_vs_12_ZfpOE
Klc1	6355	-1.05859	6.33568	26.8552	0.00110828	0.0196354	0_vs_12	ZfpOE	0_vs_12_ZfpOE
Adcy5	7184	-1.57291	1.61777	26.8522	0.00110865	0.0196354	0_vs_12	ZfpOE	0_vs_12_ZfpOE
Sez6l	6070	-2.07019	-0.0831655	26.8238	0.00111213	0.0196803	0_vs_12	ZfpOE	0_vs_12_ZfpOE
Ms4a15	1777	-2.21087	-0.3178	26.78	0.00111751	0.0197424	0_vs_12	ZfpOE	0_vs_12_ZfpOE
H3f3b	2976	-0.913168	10.1391	26.7589	0.00112012	0.0197595	0_vs_12	ZfpOE	0_vs_12_ZfpOE
Ube2h	4780	-0.888689	6.04387	26.6962	0.00112792	0.0197595	0_vs_12	ZfpOE	0_vs_12_ZfpOE
Irf6	7069	-1.21619	3.37714	26.6914	0.00112852	0.0197595	0_vs_12	ZfpOE	0_vs_12_ZfpOE
Gm49713	770	-2.52986	0.149217	26.6877	0.00112897	0.0197595	0_vs_12	ZfpOE	0_vs_12_ZfpOE
Jam3	3200	-1.36945	3.81231	26.6867	0.0011291	0.0197595	0_vs_12	ZfpOE	0_vs_12_ZfpOE
Sox10	3051	-1.65076	0.748004	26.6815	0.00112976	0.0197595	0_vs_12	ZfpOE	0_vs_12_ZfpOE
Stim1	10371	-1.04355	4.75364	26.6416	0.00113477	0.0198141	0_vs_12	ZfpOE	0_vs_12_ZfpOE
Irs4	6294	-2.04336	0.402442	26.6196	0.00113753	0.0198295	0_vs_12	ZfpOE	0_vs_12_ZfpOE
Adgra2	5775	-1.4613	3.77338	26.6097	0.00113878	0.0198348	0_vs_12	ZfpOE	0_vs_12_ZfpOE
Trpv4	4076	-1.33555	1.64426	26.5854	0.00114186	0.019857	0_vs_12	ZfpOE	0_vs_12_ZfpOE
Slc25a42	5996	-1.0783	4.62094	26.5754	0.00114313	0.019857	0_vs_12	ZfpOE	0_vs_12_ZfpOE
Aqp6	2423	-1.94309	0.488127	26.5624	0.00114478	0.019857	0_vs_12	ZfpOE	0_vs_12_ZfpOE
Grk3	8693	-0.964351	4.88957	26.5525	0.00114604	0.0198625	0_vs_12	ZfpOE	0_vs_12_ZfpOE
Kcnq1	4093	-2.41654	-0.612592	26.4956	0.00115332	0.0199558	0_vs_12	ZfpOE	0_vs_12_ZfpOE
Plau	2367	-1.99479	0.977716	26.4835	0.00115488	0.0199663	0_vs_12	ZfpOE	0_vs_12_ZfpOE
Mei1	4740	-1.4673	1.86666	26.44	0.0011605	0.020047	0_vs_12	ZfpOE	0_vs_12_ZfpOE
Amy1	3446	-2.23765	-0.221401	26.4071	0.00116476	0.0201041	0_vs_12	ZfpOE	0_vs_12_ZfpOE
Myo15b	9857	-1.2976	3.75121	26.3595	0.00117099	0.0201769	0_vs_12	ZfpOE	0_vs_12_ZfpOE
Gm15288	653	-4.68479	-1.67273	26.3462	0.00117273	0.0201769	0_vs_12	ZfpOE	0_vs_12_ZfpOE
Ptpdc1	5151	-1.06281	4.00178	26.3455	0.00117282	0.0201769	0_vs_12	ZfpOE	0_vs_12_ZfpOE
Stk32a	8271	-1.35588	1.67	26.3261	0.00117537	0.0201879	0_vs_12	ZfpOE	0_vs_12_ZfpOE
Foxj2	5346	-1.03791	4.28174	26.3187	0.00117634	0.0201879	0_vs_12	ZfpOE	0_vs_12_ZfpOE
Tbc1d8	5239	-0.975696	4.63275	26.3088	0.00117765	0.0201938	0_vs_12	ZfpOE	0_vs_12_ZfpOE
Map3k15	4348	-1.18213	4.98064	26.2653	0.0011834	0.0202569	0_vs_12	ZfpOE	0_vs_12_ZfpOE
Inpp5j	5092	-3.6931	-1.30059	26.2376	0.00118709	0.0202731	0_vs_12	ZfpOE	0_vs_12_ZfpOE
Kcnj10	5407	-1.44805	1.32664	26.1922	0.00119315	0.0203271	0_vs_12	ZfpOE	0_vs_12_ZfpOE
Cnn1	2736	-1.57237	1.43522	26.1609	0.00119737	0.0203627	0_vs_12	ZfpOE	0_vs_12_ZfpOE
Gimap8	3700	-2.73259	-1.04671	26.151	0.0011987	0.0203627	0_vs_12	ZfpOE	0_vs_12_ZfpOE
Kcnn3	10451	-1.61589	0.924493	26.1315	0.00120134	0.0203627	0_vs_12	ZfpOE	0_vs_12_ZfpOE
Elovl7	4013	-1.06679	4.53247	26.1256	0.00120213	0.0203627	0_vs_12	ZfpOE	0_vs_12_ZfpOE
Gm26935	519	-2.23961	-0.21924	26.1063	0.00120475	0.0203627	0_vs_12	ZfpOE	0_vs_12_ZfpOE
Mall	2006	-2.25779	0.528871	26.0959	0.00120617	0.0203627	0_vs_12	ZfpOE	0_vs_12_ZfpOE
Erich3	8963	-2.86252	-1.13448	26.0957	0.00120619	0.0203627	0_vs_12	ZfpOE	0_vs_12_ZfpOE
Arhgef16	5481	-1.40259	3.6079	26.0952	0.00120626	0.0203627	0_vs_12	ZfpOE	0_vs_12_ZfpOE
Atp8a2	15410	-1.72838	0.287703	26.0908	0.00120686	0.0203627	0_vs_12	ZfpOE	0_vs_12_ZfpOE
Dmrt2	2337	-2.71999	-0.743766	26.0663	0.0012102	0.0203863	0_vs_12	ZfpOE	0_vs_12_ZfpOE
Lhx5	2689	-2.25506	0.527669	26.035	0.00121449	0.0204302	0_vs_12	ZfpOE	0_vs_12_ZfpOE
H2-D1	2579	-1.43712	4.60221	26.0213	0.00121637	0.0204302	0_vs_12	ZfpOE	0_vs_12_ZfpOE
Tuft1	3117	-0.977376	4.5511	26.0008	0.0012192	0.0204302	0_vs_12	ZfpOE	0_vs_12_ZfpOE
Fam131a	2899	-2.32277	1.88643	25.9901	0.00122066	0.0204302	0_vs_12	ZfpOE	0_vs_12_ZfpOE
Rph3al	3814	-1.98349	1.59559	25.9896	0.00122074	0.0204302	0_vs_12	ZfpOE	0_vs_12_ZfpOE
Scrn1	8613	-0.997028	4.5631	25.9411	0.00122746	0.0205127	0_vs_12	ZfpOE	0_vs_12_ZfpOE
Gpr4	2882	-1.27081	1.80554	25.9304	0.00122896	0.0205213	0_vs_12	ZfpOE	0_vs_12_ZfpOE
A330074K22Rik	2489	-2.68765	-0.509959	25.8578	0.00123912	0.0206518	0_vs_12	ZfpOE	0_vs_12_ZfpOE
Mapk12	3805	-1.28848	2.74939	25.8536	0.00123972	0.0206518	0_vs_12	ZfpOE	0_vs_12_ZfpOE
Msrb3	4048	-1.20761	2.19277	25.8461	0.00124076	0.0206528	0_vs_12	ZfpOE	0_vs_12_ZfpOE
Add2	10139	-2.23414	0.16249	25.8305	0.00124296	0.0206538	0_vs_12	ZfpOE	0_vs_12_ZfpOE
Abtb2	6032	-1.18697	3.66754	25.811	0.00124573	0.0206538	0_vs_12	ZfpOE	0_vs_12_ZfpOE
Retreg1	4142	-1.08991	4.2693	25.7956	0.00124791	0.0206719	0_vs_12	ZfpOE	0_vs_12_ZfpOE
Decr1	3879	-0.980277	4.44282	25.7825	0.00124977	0.0206719	0_vs_12	ZfpOE	0_vs_12_ZfpOE
Sowaha	3702	-1.39192	1.33499	25.7553	0.00125366	0.0206946	0_vs_12	ZfpOE	0_vs_12_ZfpOE
Rai2	2403	-6.7499	-1.95977	30.3839	0.00125697	0.0207257	0_vs_12	ZfpOE	0_vs_12_ZfpOE
Eya2	2963	-1.71805	1.27858	25.7174	0.00125908	0.0207443	0_vs_12	ZfpOE	0_vs_12_ZfpOE
Slc11a1	3705	-1.97743	1.71185	25.7099	0.00126016	0.0207457	0_vs_12	ZfpOE	0_vs_12_ZfpOE
Gm45809	3894	-2.21875	0.580553	25.7002	0.00126156	0.0207526	0_vs_12	ZfpOE	0_vs_12_ZfpOE
Fez1	4104	-1.1264	3.49535	25.6887	0.00126321	0.0207635	0_vs_12	ZfpOE	0_vs_12_ZfpOE
Otop2	2648	-1.934	-0.126251	25.6783	0.00126472	0.020772	0_vs_12	ZfpOE	0_vs_12_ZfpOE
Trim62	5015	-1.45371	1.79897	25.6303	0.00127168	0.0208375	0_vs_12	ZfpOE	0_vs_12_ZfpOE
Eppk1	12332	-1.1172	5.44414	25.5876	0.00127791	0.0208992	0_vs_12	ZfpOE	0_vs_12_ZfpOE
C1ql2	2000	-6.98197	-1.77519	30.1896	0.00127878	0.0208992	0_vs_12	ZfpOE	0_vs_12_ZfpOE
Ptpn5	5794	-3.21751	0.14821	25.5792	0.00127914	0.0208992	0_vs_12	ZfpOE	0_vs_12_ZfpOE
9030404E10Rik	1209	-2.70488	-0.496034	25.5705	0.00128041	0.0208992	0_vs_12	ZfpOE	0_vs_12_ZfpOE
Tex13c2	1834	-1.52642	1.38555	25.4791	0.00129393	0.0210596	0_vs_12	ZfpOE	0_vs_12_ZfpOE
Arhgap18	6602	-1.20299	2.47624	25.475	0.00129454	0.0210596	0_vs_12	ZfpOE	0_vs_12_ZfpOE
Pdpn	1817	-1.07211	3.70229	25.4707	0.00129518	0.0210596	0_vs_12	ZfpOE	0_vs_12_ZfpOE
Lratd2	5926	-1.13225	2.77322	25.4658	0.0012959	0.0210596	0_vs_12	ZfpOE	0_vs_12_ZfpOE
Nlrc5	8493	-1.5856	0.698904	25.4635	0.00129625	0.0210596	0_vs_12	ZfpOE	0_vs_12_ZfpOE
Plb1	11660	-1.37607	1.80235	25.4554	0.00129745	0.0210628	0_vs_12	ZfpOE	0_vs_12_ZfpOE
Ccdc112	4477	-1.27172	4.1782	25.4396	0.00129982	0.021085	0_vs_12	ZfpOE	0_vs_12_ZfpOE
Wdr93	2285	-1.38889	1.2527	25.405	0.00130502	0.0211204	0_vs_12	ZfpOE	0_vs_12_ZfpOE
Dbndd1	2645	-1.21275	2.19683	25.378	0.00130908	0.021121	0_vs_12	ZfpOE	0_vs_12_ZfpOE
Ppm1e	6702	-1.76702	2.73474	25.3639	0.0013112	0.0211314	0_vs_12	ZfpOE	0_vs_12_ZfpOE
Dpf3	4225	-1.6742	1.52758	25.3605	0.00131173	0.0211314	0_vs_12	ZfpOE	0_vs_12_ZfpOE
Cox6a2	680	-2.6517	-0.661471	25.3445	0.00131416	0.0211436	0_vs_12	ZfpOE	0_vs_12_ZfpOE
Glp1r	5811	-1.20761	2.84616	25.3175	0.00131825	0.0211877	0_vs_12	ZfpOE	0_vs_12_ZfpOE
Thbs1	6073	-1.51899	1.04943	25.3031	0.00132045	0.0212068	0_vs_12	ZfpOE	0_vs_12_ZfpOE
Ank2	35510	-1.12763	4.62538	25.2744	0.00132483	0.0212449	0_vs_12	ZfpOE	0_vs_12_ZfpOE
Sugct	3429	-3.08115	-0.602719	25.2523	0.00132823	0.0212831	0_vs_12	ZfpOE	0_vs_12_ZfpOE
Dusp15	4391	-2.32783	0.753134	25.1678	0.00134131	0.0213463	0_vs_12	ZfpOE	0_vs_12_ZfpOE
Pip5kl1	2494	-1.35291	1.66924	25.1493	0.0013442	0.0213492	0_vs_12	ZfpOE	0_vs_12_ZfpOE
Il33	2886	-2.60246	0.06635	25.1465	0.00134463	0.0213492	0_vs_12	ZfpOE	0_vs_12_ZfpOE
C2cd4c	6754	-1.3858	1.87706	25.1301	0.00134719	0.0213492	0_vs_12	ZfpOE	0_vs_12_ZfpOE
Ccdc150	5021	-2.54021	-0.412666	25.1297	0.00134726	0.0213492	0_vs_12	ZfpOE	0_vs_12_ZfpOE
Arsb	6037	-1.49374	0.925587	25.1108	0.00135022	0.0213492	0_vs_12	ZfpOE	0_vs_12_ZfpOE
Lgr6	6851	-1.14484	3.47373	25.0931	0.00135301	0.0213492	0_vs_12	ZfpOE	0_vs_12_ZfpOE
Nedd9	6376	-1.40041	1.22693	25.0825	0.00135468	0.0213492	0_vs_12	ZfpOE	0_vs_12_ZfpOE
Svop	4556	-1.879	0.191311	25.081	0.00135493	0.0213492	0_vs_12	ZfpOE	0_vs_12_ZfpOE
Gm4779	2364	-1.27633	5.00479	25.0781	0.00135538	0.0213492	0_vs_12	ZfpOE	0_vs_12_ZfpOE
Gm13889	1392	-1.75912	0.829197	25.0244	0.00136389	0.021419	0_vs_12	ZfpOE	0_vs_12_ZfpOE
Zswim8	8590	-1.1756	5.39481	24.9677	0.00137294	0.0214773	0_vs_12	ZfpOE	0_vs_12_ZfpOE
Adamtsl1	12767	-1.37718	1.26061	24.9611	0.001374	0.0214773	0_vs_12	ZfpOE	0_vs_12_ZfpOE
Srcin1	10980	-1.28033	4.2252	24.9607	0.00137407	0.0214773	0_vs_12	ZfpOE	0_vs_12_ZfpOE
Tesmin	3912	-1.46638	1.45156	24.9342	0.00137833	0.0215136	0_vs_12	ZfpOE	0_vs_12_ZfpOE
Klhl5	7057	-1.16678	3.30647	24.8875	0.00138588	0.0215978	0_vs_12	ZfpOE	0_vs_12_ZfpOE
Dmac2l	2039	-1.19904	3.10067	24.8664	0.00138932	0.0216201	0_vs_12	ZfpOE	0_vs_12_ZfpOE
Tmem130	2903	-1.25325	1.84537	24.8537	0.00139139	0.0216201	0_vs_12	ZfpOE	0_vs_12_ZfpOE
Gm47071	3089	-1.50104	0.767921	24.8488	0.00139219	0.0216201	0_vs_12	ZfpOE	0_vs_12_ZfpOE
Syt13	3761	-1.19403	2.12738	24.8472	0.00139245	0.0216201	0_vs_12	ZfpOE	0_vs_12_ZfpOE
Mroh7	4800	-1.121	2.95209	24.8401	0.00139361	0.021622	0_vs_12	ZfpOE	0_vs_12_ZfpOE
Fuca2	6161	-1.20631	3.78411	24.8055	0.00139929	0.0216786	0_vs_12	ZfpOE	0_vs_12_ZfpOE
Aldh5a1	5647	-0.916475	4.90833	24.7767	0.00140403	0.0217298	0_vs_12	ZfpOE	0_vs_12_ZfpOE
Ly6g5c	509	-2.9634	-0.285434	24.7727	0.00140469	0.0217298	0_vs_12	ZfpOE	0_vs_12_ZfpOE
Grm4	5977	-1.47738	1.39799	24.7479	0.00140879	0.0217613	0_vs_12	ZfpOE	0_vs_12_ZfpOE
Arhgap33	5336	-1.74915	2.41296	24.7379	0.00141044	0.0217613	0_vs_12	ZfpOE	0_vs_12_ZfpOE
Scara5	6093	-1.33847	2.10891	24.6989	0.00141695	0.0217613	0_vs_12	ZfpOE	0_vs_12_ZfpOE
Ptprs	14990	-0.89281	7.51184	24.6864	0.00141905	0.0217613	0_vs_12	ZfpOE	0_vs_12_ZfpOE
Fut1	2786	-2.13678	0.386221	24.6809	0.00141995	0.0217613	0_vs_12	ZfpOE	0_vs_12_ZfpOE
Marveld3	3284	-1.32334	1.6109	24.6765	0.00142069	0.0217613	0_vs_12	ZfpOE	0_vs_12_ZfpOE
Sdk2	15469	-1.82817	2.18568	24.6529	0.00142466	0.0217664	0_vs_12	ZfpOE	0_vs_12_ZfpOE
Ctsl	6489	-0.861642	7.12538	24.6188	0.00143041	0.0218068	0_vs_12	ZfpOE	0_vs_12_ZfpOE
Ccdc170	3792	-1.71347	0.94914	24.5832	0.00143644	0.0218789	0_vs_12	ZfpOE	0_vs_12_ZfpOE
Rap1gap2	7164	-0.989396	4.13396	24.5786	0.00143722	0.0218789	0_vs_12	ZfpOE	0_vs_12_ZfpOE
Myo16	7910	-3.48839	-1.46086	24.5444	0.00144305	0.0219358	0_vs_12	ZfpOE	0_vs_12_ZfpOE
Dpm1	7489	-1.09361	4.132	24.5179	0.00144759	0.0219838	0_vs_12	ZfpOE	0_vs_12_ZfpOE
Wfdc10	459	-2.78088	0.550409	24.5013	0.00145044	0.0220004	0_vs_12	ZfpOE	0_vs_12_ZfpOE
Gpr3	2734	-1.5727	1.24625	24.4801	0.00145411	0.0220395	0_vs_12	ZfpOE	0_vs_12_ZfpOE
Vamp5	2707	-2.84267	-0.646883	24.4682	0.00145616	0.0220395	0_vs_12	ZfpOE	0_vs_12_ZfpOE
Akap8l	5073	-1.21673	6.46492	24.4537	0.00145867	0.0220616	0_vs_12	ZfpOE	0_vs_12_ZfpOE
Gdi1	4296	-0.830427	6.68028	24.4452	0.00146013	0.0220626	0_vs_12	ZfpOE	0_vs_12_ZfpOE
Syne3	5548	-1.39082	1.3507	24.4412	0.00146083	0.0220626	0_vs_12	ZfpOE	0_vs_12_ZfpOE
Fgf9	4649	-4.55727	-1.77319	24.4291	0.00146294	0.0220785	0_vs_12	ZfpOE	0_vs_12_ZfpOE
C130021I20Rik	4140	-4.55778	-1.77354	24.4185	0.00146478	0.0220836	0_vs_12	ZfpOE	0_vs_12_ZfpOE
Irx3	2762	-2.04834	0.126596	24.4151	0.00146538	0.0220836	0_vs_12	ZfpOE	0_vs_12_ZfpOE
Serinc5	6679	-0.996648	4.67205	24.3503	0.00147673	0.0221575	0_vs_12	ZfpOE	0_vs_12_ZfpOE
Slc16a7	11839	-3.17399	-0.697125	24.345	0.00147766	0.0221575	0_vs_12	ZfpOE	0_vs_12_ZfpOE
Susd4	3858	-1.10129	4.48031	24.3234	0.00148147	0.022182	0_vs_12	ZfpOE	0_vs_12_ZfpOE
Myo1d	6465	-0.990614	3.80047	24.3066	0.00148446	0.022182	0_vs_12	ZfpOE	0_vs_12_ZfpOE
Ttc21b	9282	-0.953387	4.98988	24.305	0.00148473	0.022182	0_vs_12	ZfpOE	0_vs_12_ZfpOE
Chn2	5812	-1.3061	1.75376	24.2929	0.00148689	0.022182	0_vs_12	ZfpOE	0_vs_12_ZfpOE
B3galt1	5753	-1.24129	1.75259	24.2881	0.00148773	0.022182	0_vs_12	ZfpOE	0_vs_12_ZfpOE
Gpr45	7238	-2.07779	0.0408231	24.2708	0.00149082	0.0221965	0_vs_12	ZfpOE	0_vs_12_ZfpOE
Pecam1	6228	-0.830167	7.12116	24.2293	0.00149824	0.0222184	0_vs_12	ZfpOE	0_vs_12_ZfpOE
Gm44117	1758	-2.47914	-0.6767	24.219	0.00150008	0.0222184	0_vs_12	ZfpOE	0_vs_12_ZfpOE
Slc16a9	3869	-1.6786	1.49428	24.2159	0.00150064	0.0222184	0_vs_12	ZfpOE	0_vs_12_ZfpOE
Rprml	1010	-2.83567	-0.96563	24.214	0.00150097	0.0222184	0_vs_12	ZfpOE	0_vs_12_ZfpOE
Col17a1	6011	-1.53164	3.13503	24.2094	0.0015018	0.0222184	0_vs_12	ZfpOE	0_vs_12_ZfpOE
Trib3	2125	-1.21228	5.91106	24.0827	0.00152482	0.0224957	0_vs_12	ZfpOE	0_vs_12_ZfpOE
Gm15190	276	-1.15844	2.18272	24.0595	0.00152907	0.0225425	0_vs_12	ZfpOE	0_vs_12_ZfpOE
Sil1	3436	-1.17399	3.77299	24.0487	0.00153107	0.0225562	0_vs_12	ZfpOE	0_vs_12_ZfpOE
Otud6a	873	-1.24216	3.03806	24.0226	0.00153588	0.0225982	0_vs_12	ZfpOE	0_vs_12_ZfpOE
B930095G15Rik	4715	-1.39384	1.42803	24.0203	0.00153632	0.0225982	0_vs_12	ZfpOE	0_vs_12_ZfpOE
Tbc1d9b	6429	-0.915279	5.39051	24.0064	0.00153889	0.022608	0_vs_12	ZfpOE	0_vs_12_ZfpOE
Col4a5	6718	-1.79965	0.260395	23.9901	0.00154191	0.0226292	0_vs_12	ZfpOE	0_vs_12_ZfpOE
Gm45847	2062	-6.74757	-1.9606	28.1341	0.0015431	0.0226292	0_vs_12	ZfpOE	0_vs_12_ZfpOE
Pnck	1971	-1.4228	3.05511	23.98	0.0015438	0.0226292	0_vs_12	ZfpOE	0_vs_12_ZfpOE
Ptprn2	8602	-1.86635	0.226464	23.9755	0.00154464	0.0226292	0_vs_12	ZfpOE	0_vs_12_ZfpOE
Gyg	2344	-1.03541	3.9209	23.9563	0.00154823	0.0226503	0_vs_12	ZfpOE	0_vs_12_ZfpOE
Per2	5856	-1.29159	1.63821	23.9263	0.00155385	0.0227167	0_vs_12	ZfpOE	0_vs_12_ZfpOE
Cda	1035	-2.93627	-0.568743	23.9153	0.00155592	0.0227311	0_vs_12	ZfpOE	0_vs_12_ZfpOE
Catsperg1	7044	-1.25653	1.58871	23.8981	0.00155915	0.0227624	0_vs_12	ZfpOE	0_vs_12_ZfpOE
Kcnj4	2152	-1.48241	2.52709	23.8924	0.00156023	0.0227624	0_vs_12	ZfpOE	0_vs_12_ZfpOE
Gp1ba	2718	-1.78479	0.87219	23.8863	0.00156138	0.0227634	0_vs_12	ZfpOE	0_vs_12_ZfpOE
Megf10	7718	-6.69586	-2.00073	27.9487	0.00157037	0.0228628	0_vs_12	ZfpOE	0_vs_12_ZfpOE
Sptb	12147	-0.998471	4.51351	23.8179	0.00157438	0.0228773	0_vs_12	ZfpOE	0_vs_12_ZfpOE
Majin	1641	-1.57168	1.3149	23.7933	0.00157908	0.0228852	0_vs_12	ZfpOE	0_vs_12_ZfpOE
P2rx4	7025	-1.06774	3.14905	23.791	0.00157953	0.0228852	0_vs_12	ZfpOE	0_vs_12_ZfpOE
Neil3	5555	-1.30224	4.29532	23.7526	0.00158692	0.0229141	0_vs_12	ZfpOE	0_vs_12_ZfpOE
Mfsd7a	5340	-1.37258	1.54138	23.7467	0.00158806	0.0229141	0_vs_12	ZfpOE	0_vs_12_ZfpOE
Fendrr	3322	-6.58774	-2.08417	27.7934	0.00159369	0.0229795	0_vs_12	ZfpOE	0_vs_12_ZfpOE
Zkscan7	12903	-1.18317	3.37223	23.7092	0.00159532	0.0229873	0_vs_12	ZfpOE	0_vs_12_ZfpOE
Syde1	3288	-1.14364	2.39036	23.6717	0.00160263	0.023061	0_vs_12	ZfpOE	0_vs_12_ZfpOE
Fam120c	5823	-1.40422	3.54058	23.6622	0.00160449	0.0230667	0_vs_12	ZfpOE	0_vs_12_ZfpOE
Mmd	3581	-1.28437	3.1387	23.6584	0.00160522	0.0230667	0_vs_12	ZfpOE	0_vs_12_ZfpOE
Crebrf	8564	-1.30544	5.45283	23.6397	0.0016089	0.023088	0_vs_12	ZfpOE	0_vs_12_ZfpOE
Glb1	3008	-0.858838	6.31702	23.6293	0.00161094	0.0230976	0_vs_12	ZfpOE	0_vs_12_ZfpOE
Scn9a	12772	-2.39217	-0.743347	23.6036	0.00161601	0.0231366	0_vs_12	ZfpOE	0_vs_12_ZfpOE
Kif5a	6990	-1.11356	4.96524	23.5517	0.00162629	0.0232141	0_vs_12	ZfpOE	0_vs_12_ZfpOE
Gm49329	1498	-1.24555	1.75579	23.5428	0.00162807	0.0232141	0_vs_12	ZfpOE	0_vs_12_ZfpOE
AI413582	1912	-1.84114	3.46507	23.5226	0.00163211	0.0232141	0_vs_12	ZfpOE	0_vs_12_ZfpOE
Pygb	4809	-0.917902	5.6239	23.5221	0.0016322	0.0232141	0_vs_12	ZfpOE	0_vs_12_ZfpOE
Sptbn5	11654	-1.93132	0.756116	23.5132	0.00163398	0.0232141	0_vs_12	ZfpOE	0_vs_12_ZfpOE
Gstt1	1528	-2.07333	1.64844	23.4868	0.00163929	0.0232141	0_vs_12	ZfpOE	0_vs_12_ZfpOE
Lrrc31	5530	-1.0745	2.98681	23.4865	0.00163935	0.0232141	0_vs_12	ZfpOE	0_vs_12_ZfpOE
Cpm	5964	-1.04977	2.99599	23.4813	0.00164038	0.0232141	0_vs_12	ZfpOE	0_vs_12_ZfpOE
Phactr3	6407	-1.13013	2.24705	23.4789	0.00164087	0.0232141	0_vs_12	ZfpOE	0_vs_12_ZfpOE
Gm43568	1844	-1.34644	1.11876	23.4508	0.00164654	0.0232629	0_vs_12	ZfpOE	0_vs_12_ZfpOE
Sft2d2	5702	-0.908568	5.75311	23.3606	0.00166493	0.0233957	0_vs_12	ZfpOE	0_vs_12_ZfpOE
Gm47896	662	-3.26755	-1.30181	23.349	0.0016673	0.0233957	0_vs_12	ZfpOE	0_vs_12_ZfpOE
Kif5c	7142	-0.950271	5.38402	23.3423	0.00166869	0.0233957	0_vs_12	ZfpOE	0_vs_12_ZfpOE
Rab6b	5031	-1.07454	4.47598	23.3422	0.00166871	0.0233957	0_vs_12	ZfpOE	0_vs_12_ZfpOE
Immp2l	1832	-1.35651	1.88754	23.3421	0.00166871	0.0233957	0_vs_12	ZfpOE	0_vs_12_ZfpOE
AI197445	5747	-3.02789	-1.4873	23.3393	0.00166929	0.0233957	0_vs_12	ZfpOE	0_vs_12_ZfpOE
Ptpn18	6492	-2.03484	1.59897	23.3307	0.00167106	0.0234049	0_vs_12	ZfpOE	0_vs_12_ZfpOE
Lrp3	4700	-1.4845	1.98093	23.277	0.00168218	0.0234655	0_vs_12	ZfpOE	0_vs_12_ZfpOE
Ctcfl	3217	-1.87338	0.679036	23.261	0.00168551	0.0234655	0_vs_12	ZfpOE	0_vs_12_ZfpOE
Ebf4	3236	-2.28389	1.64348	23.2562	0.00168652	0.0234655	0_vs_12	ZfpOE	0_vs_12_ZfpOE
Slc16a2	4263	-2.49463	-0.176659	23.2476	0.0016883	0.0234655	0_vs_12	ZfpOE	0_vs_12_ZfpOE
4930402H24Rik	10659	-0.889695	5.22315	23.2449	0.00168887	0.0234655	0_vs_12	ZfpOE	0_vs_12_ZfpOE
Dsc2	5277	-1.29155	2.44979	23.2444	0.00168898	0.0234655	0_vs_12	ZfpOE	0_vs_12_ZfpOE
Fam214a	6637	-1.17986	3.56896	23.2422	0.00168943	0.0234655	0_vs_12	ZfpOE	0_vs_12_ZfpOE
D630029K05Rik	2717	-3.65915	-1.77174	23.2246	0.00169312	0.0234655	0_vs_12	ZfpOE	0_vs_12_ZfpOE
Hs3st3a1	3939	-2.19536	-0.408361	23.2156	0.001695	0.0234655	0_vs_12	ZfpOE	0_vs_12_ZfpOE
Slc38a3	5277	-0.989037	4.45297	23.2097	0.00169624	0.0234655	0_vs_12	ZfpOE	0_vs_12_ZfpOE
Gm10687	3233	-1.68083	0.628176	23.208	0.0016966	0.0234655	0_vs_12	ZfpOE	0_vs_12_ZfpOE
Castor2	7560	-1.06034	3.68156	23.1966	0.00169901	0.023477	0_vs_12	ZfpOE	0_vs_12_ZfpOE
Aldh3b1	2046	-1.62586	1.17068	23.1934	0.00169966	0.023477	0_vs_12	ZfpOE	0_vs_12_ZfpOE
1300017J02Rik	4508	-1.29762	1.90809	23.181	0.00170229	0.0234851	0_vs_12	ZfpOE	0_vs_12_ZfpOE
Jag2	6965	-1.19596	5.21666	23.1576	0.00170723	0.0234889	0_vs_12	ZfpOE	0_vs_12_ZfpOE
Bend7	4194	-1.24311	1.77589	23.1464	0.00170961	0.0235026	0_vs_12	ZfpOE	0_vs_12_ZfpOE
Col1a1	6563	-1.23451	2.71712	23.1424	0.00171046	0.0235026	0_vs_12	ZfpOE	0_vs_12_ZfpOE
2410021H03Rik	764	-2.1817	0.378843	23.1254	0.00171408	0.0235216	0_vs_12	ZfpOE	0_vs_12_ZfpOE
Akap5	6824	-1.09779	2.79117	23.0657	0.00172684	0.0235662	0_vs_12	ZfpOE	0_vs_12_ZfpOE
Nobox	2012	-3.60977	-1.80787	23.0638	0.00172725	0.0235662	0_vs_12	ZfpOE	0_vs_12_ZfpOE
Ankrd31	6208	-1.38844	2.35754	23.0446	0.00173139	0.0235662	0_vs_12	ZfpOE	0_vs_12_ZfpOE
Gm49937	2746	-2.07142	0.292713	23.0421	0.00173193	0.0235662	0_vs_12	ZfpOE	0_vs_12_ZfpOE
Magee1	3550	-1.14903	2.67257	23.0325	0.001734	0.0235662	0_vs_12	ZfpOE	0_vs_12_ZfpOE
Cuedc1	5779	-1.54892	2.79096	22.973	0.00174691	0.0236937	0_vs_12	ZfpOE	0_vs_12_ZfpOE
Wnt3	3076	-2.5176	-1.04648	22.9186	0.00175884	0.0238354	0_vs_12	ZfpOE	0_vs_12_ZfpOE
Gm13404	1960	-1.6853	0.875682	22.915	0.00175962	0.0238354	0_vs_12	ZfpOE	0_vs_12_ZfpOE
Smc1b	4047	-1.06211	4.87361	22.902	0.0017625	0.023859	0_vs_12	ZfpOE	0_vs_12_ZfpOE
Pde4c	5592	-1.09382	3.54874	22.8843	0.00176641	0.0238965	0_vs_12	ZfpOE	0_vs_12_ZfpOE
Cgrrf1	3796	-1.20705	1.9513	22.8534	0.00177324	0.0239183	0_vs_12	ZfpOE	0_vs_12_ZfpOE
Chrna5	3126	-1.22221	1.70602	22.8522	0.00177351	0.0239183	0_vs_12	ZfpOE	0_vs_12_ZfpOE
Fggy	5844	-1.06688	2.7088	22.8434	0.00177548	0.0239183	0_vs_12	ZfpOE	0_vs_12_ZfpOE
Rnf43	6558	-1.64114	0.184559	22.8229	0.00178005	0.0239183	0_vs_12	ZfpOE	0_vs_12_ZfpOE
Ctc1	6797	-0.819414	7.51738	22.8153	0.00178175	0.0239183	0_vs_12	ZfpOE	0_vs_12_ZfpOE
Nags	2838	-1.32617	1.39616	22.8055	0.00178394	0.0239183	0_vs_12	ZfpOE	0_vs_12_ZfpOE
Slit2	25433	-1.33141	2.765	22.7977	0.00178569	0.0239231	0_vs_12	ZfpOE	0_vs_12_ZfpOE
Micall2	4144	-1.19922	2.36739	22.7802	0.00178961	0.0239332	0_vs_12	ZfpOE	0_vs_12_ZfpOE
Dock10	18267	-1.58782	1.23559	22.7252	0.00180203	0.0240534	0_vs_12	ZfpOE	0_vs_12_ZfpOE
Pear1	6781	-1.69931	0.914096	22.6906	0.00180991	0.0240669	0_vs_12	ZfpOE	0_vs_12_ZfpOE
Gm13223	747	-1.30507	1.20994	22.5818	0.00183495	0.0243171	0_vs_12	ZfpOE	0_vs_12_ZfpOE
Gm16576	5404	-1.70123	1.07905	22.5784	0.00183575	0.0243171	0_vs_12	ZfpOE	0_vs_12_ZfpOE
Col4a6	7973	-2.59053	-1.15572	22.5696	0.00183779	0.0243171	0_vs_12	ZfpOE	0_vs_12_ZfpOE
Rasgef1b	13805	-1.68219	1.08404	22.5638	0.00183916	0.0243173	0_vs_12	ZfpOE	0_vs_12_ZfpOE
Tmem181a	6548	-0.888144	4.70932	22.5506	0.00184222	0.0243227	0_vs_12	ZfpOE	0_vs_12_ZfpOE
Ccna1	1835	-1.72441	0.747892	22.5439	0.00184378	0.0243227	0_vs_12	ZfpOE	0_vs_12_ZfpOE
Gata5	3277	-4.12442	-1.40651	22.5402	0.00184465	0.0243227	0_vs_12	ZfpOE	0_vs_12_ZfpOE
C230035I16Rik	917	-1.659	0.452238	22.5372	0.00184535	0.0243227	0_vs_12	ZfpOE	0_vs_12_ZfpOE
Spag4	4831	-1.62087	0.642429	22.5248	0.00184826	0.0243423	0_vs_12	ZfpOE	0_vs_12_ZfpOE
Rbm20	6790	-1.02935	3.23368	22.521	0.00184915	0.0243423	0_vs_12	ZfpOE	0_vs_12_ZfpOE
Slc7a14	9829	-2.4076	-0.983532	22.5045	0.00185301	0.0243779	0_vs_12	ZfpOE	0_vs_12_ZfpOE
Egr2	3398	-2.86652	-1.35048	22.4834	0.00185799	0.0244195	0_vs_12	ZfpOE	0_vs_12_ZfpOE
Aatk	7159	-2.05239	1.49816	22.4635	0.0018627	0.0244595	0_vs_12	ZfpOE	0_vs_12_ZfpOE
Gucy1b1	3927	-1.55587	0.947085	22.4544	0.00186486	0.0244672	0_vs_12	ZfpOE	0_vs_12_ZfpOE
C2cd2	7767	-0.93389	3.92336	22.4392	0.00186845	0.0244789	0_vs_12	ZfpOE	0_vs_12_ZfpOE
Mvb12b	8741	-1.38229	3.68581	22.4364	0.00186912	0.0244789	0_vs_12	ZfpOE	0_vs_12_ZfpOE
Mkln1os	2944	-4.09132	-1.43338	22.4288	0.00187093	0.0244789	0_vs_12	ZfpOE	0_vs_12_ZfpOE
2810039B14Rik	6418	-1.15739	2.02629	22.4278	0.00187117	0.0244789	0_vs_12	ZfpOE	0_vs_12_ZfpOE
Apba1	6885	-1.51474	1.47007	22.3794	0.00188273	0.0245838	0_vs_12	ZfpOE	0_vs_12_ZfpOE
Zfp641	4288	-2.74029	-0.728312	22.3699	0.00188503	0.0245838	0_vs_12	ZfpOE	0_vs_12_ZfpOE
Slc1a7	3360	-2.93249	-0.310647	22.3631	0.00188665	0.0245897	0_vs_12	ZfpOE	0_vs_12_ZfpOE
Osbpl1a	7787	-0.913673	5.77262	22.3528	0.00188914	0.0246068	0_vs_12	ZfpOE	0_vs_12_ZfpOE
Kcnq1ot1	93092	-1.40373	4.20033	22.3444	0.00189116	0.0246179	0_vs_12	ZfpOE	0_vs_12_ZfpOE
Cars	6583	-0.821164	7.72543	22.2871	0.00190505	0.024768	0_vs_12	ZfpOE	0_vs_12_ZfpOE
Fn1	11685	-0.845859	9.42352	22.2516	0.00191374	0.0248349	0_vs_12	ZfpOE	0_vs_12_ZfpOE
Kl	9328	-4.41722	-1.8819	22.2318	0.00191859	0.0248671	0_vs_12	ZfpOE	0_vs_12_ZfpOE
Pax5	8853	-2.31081	-0.92442	22.1744	0.00193275	0.0249228	0_vs_12	ZfpOE	0_vs_12_ZfpOE
Cxcl16	3021	-1.22699	1.89881	22.1737	0.00193293	0.0249228	0_vs_12	ZfpOE	0_vs_12_ZfpOE
Sdk1	11087	-1.60722	0.511193	22.1698	0.00193392	0.0249228	0_vs_12	ZfpOE	0_vs_12_ZfpOE
Nxpe2	4102	-6.46876	-2.17351	25.8203	0.0019341	0.0249228	0_vs_12	ZfpOE	0_vs_12_ZfpOE
Rab3d	4196	-1.00414	3.70842	22.1472	0.00193951	0.0249424	0_vs_12	ZfpOE	0_vs_12_ZfpOE
Cacng5	3834	-1.64059	0.184243	22.1351	0.00194254	0.0249469	0_vs_12	ZfpOE	0_vs_12_ZfpOE
Lrat	5351	-2.61915	-1.13374	22.1134	0.00194798	0.0249863	0_vs_12	ZfpOE	0_vs_12_ZfpOE
Top1mt	2043	-1.01374	4.27422	22.0748	0.00195767	0.0250892	0_vs_12	ZfpOE	0_vs_12_ZfpOE
Ace3	2214	-3.3496	-0.969346	22.0511	0.00196367	0.0251252	0_vs_12	ZfpOE	0_vs_12_ZfpOE
Cybrd1	5339	-1.52883	0.454763	22.0222	0.00197101	0.0251567	0_vs_12	ZfpOE	0_vs_12_ZfpOE
Padi3	3447	-1.32918	2.48696	22.0199	0.00197159	0.0251567	0_vs_12	ZfpOE	0_vs_12_ZfpOE
Mroh1	16468	-0.80789	6.18689	21.9996	0.00197676	0.0251965	0_vs_12	ZfpOE	0_vs_12_ZfpOE
Neurl1b	6331	-1.56265	1.66661	21.996	0.00197769	0.0251965	0_vs_12	ZfpOE	0_vs_12_ZfpOE
Gm20703	385	-1.30499	1.33675	21.9918	0.00197876	0.0251965	0_vs_12	ZfpOE	0_vs_12_ZfpOE
1700125H20Rik	995	-3.23545	-1.32644	21.9689	0.00198461	0.0252359	0_vs_12	ZfpOE	0_vs_12_ZfpOE
Abat	7748	-1.18915	1.83274	21.9657	0.00198545	0.0252359	0_vs_12	ZfpOE	0_vs_12_ZfpOE
Adra2b	4014	-1.23834	1.55158	21.9534	0.00198859	0.0252453	0_vs_12	ZfpOE	0_vs_12_ZfpOE
Eldr	2426	-1.44379	1.38858	21.9422	0.00199149	0.0252516	0_vs_12	ZfpOE	0_vs_12_ZfpOE
Tram1l1	3889	-1.19007	1.62667	21.9204	0.00199711	0.0253075	0_vs_12	ZfpOE	0_vs_12_ZfpOE
Aldh1a3	4617	-1.41794	0.732633	21.9069	0.00200061	0.0253151	0_vs_12	ZfpOE	0_vs_12_ZfpOE
Nxnl1	2730	-1.85618	-0.126702	21.8733	0.00200934	0.0253861	0_vs_12	ZfpOE	0_vs_12_ZfpOE
Gm14286	464	-1.25925	1.98638	21.8644	0.00201166	0.0253904	0_vs_12	ZfpOE	0_vs_12_ZfpOE
Zadh2	3540	-1.23201	2.72077	21.8628	0.0020121	0.0253904	0_vs_12	ZfpOE	0_vs_12_ZfpOE
Adamts17	7764	-1.66164	1.56574	21.8512	0.00201512	0.0254005	0_vs_12	ZfpOE	0_vs_12_ZfpOE
Shd	2574	-2.21507	-0.566253	21.8505	0.00201531	0.0254005	0_vs_12	ZfpOE	0_vs_12_ZfpOE
Csdc2	4623	-1.75553	0.525464	21.8417	0.00201761	0.0254141	0_vs_12	ZfpOE	0_vs_12_ZfpOE
Gpat2	2628	-1.00106	4.63967	21.8143	0.00202481	0.0254895	0_vs_12	ZfpOE	0_vs_12_ZfpOE
Tmprss9	3812	-2.57989	-0.850806	21.8067	0.0020268	0.0254993	0_vs_12	ZfpOE	0_vs_12_ZfpOE
Tcaf1	9638	-0.999782	3.23101	21.77	0.00203651	0.0256062	0_vs_12	ZfpOE	0_vs_12_ZfpOE
Srr	4560	-1.10869	2.22555	21.7597	0.00203924	0.0256252	0_vs_12	ZfpOE	0_vs_12_ZfpOE
Fam83a	3171	-2.49852	-0.661722	21.7544	0.00204066	0.0256278	0_vs_12	ZfpOE	0_vs_12_ZfpOE
Gm21781	4838	-0.971956	4.72248	21.7349	0.00204583	0.0256529	0_vs_12	ZfpOE	0_vs_12_ZfpOE
Dmrtc1c2	1637	-1.16235	2.44355	21.7335	0.00204621	0.0256529	0_vs_12	ZfpOE	0_vs_12_ZfpOE
BC051142	4073	-2.31047	-0.924579	21.7254	0.00204837	0.0256633	0_vs_12	ZfpOE	0_vs_12_ZfpOE
Stx1b	4802	-1.15945	3.54938	21.718	0.00205035	0.0256707	0_vs_12	ZfpOE	0_vs_12_ZfpOE
Galnt16	8047	-1.03494	3.02026	21.7106	0.00205235	0.0256707	0_vs_12	ZfpOE	0_vs_12_ZfpOE
Iglon5	2622	-1.32137	2.16726	21.7095	0.00205263	0.0256707	0_vs_12	ZfpOE	0_vs_12_ZfpOE
Gm49584	670	-1.57104	0.354525	21.6732	0.00206238	0.0257773	0_vs_12	ZfpOE	0_vs_12_ZfpOE
Col23a1	5736	-2.09894	0.571022	21.6287	0.00207442	0.0259124	0_vs_12	ZfpOE	0_vs_12_ZfpOE
Plat	6241	-2.13125	0.0800847	21.6054	0.00208077	0.025954	0_vs_12	ZfpOE	0_vs_12_ZfpOE
Tmem8b	5603	-0.975729	3.35254	21.5799	0.00208772	0.025954	0_vs_12	ZfpOE	0_vs_12_ZfpOE
Arhgef40	10366	-1.29778	3.60974	21.577	0.00208852	0.025954	0_vs_12	ZfpOE	0_vs_12_ZfpOE
Leng8	6395	-1.08568	7.83935	21.5758	0.00208887	0.025954	0_vs_12	ZfpOE	0_vs_12_ZfpOE
Fam114a1	2976	-1.09364	2.48386	21.5753	0.00208899	0.025954	0_vs_12	ZfpOE	0_vs_12_ZfpOE
Foxl2os	3315	-3.91975	-1.1156	21.5721	0.00208987	0.025954	0_vs_12	ZfpOE	0_vs_12_ZfpOE
Gm40849	603	-1.4276	1.24614	21.5619	0.00209266	0.0259608	0_vs_12	ZfpOE	0_vs_12_ZfpOE
Gstz1	5088	-0.896763	4.59518	21.5544	0.00209474	0.0259608	0_vs_12	ZfpOE	0_vs_12_ZfpOE
Gm5225	508	-1.24024	1.66216	21.5468	0.00209682	0.0259608	0_vs_12	ZfpOE	0_vs_12_ZfpOE
Rasgrf1	11063	-3.69922	0.670402	21.5406	0.00209852	0.0259665	0_vs_12	ZfpOE	0_vs_12_ZfpOE
Fam189a2	2886	-1.4643	2.54977	21.5159	0.00210534	0.0260282	0_vs_12	ZfpOE	0_vs_12_ZfpOE
Rnf130	8233	-0.908265	4.60938	21.4985	0.00211018	0.0260282	0_vs_12	ZfpOE	0_vs_12_ZfpOE
Wdfy4	10552	-1.70655	0.192591	21.4931	0.00211167	0.0260282	0_vs_12	ZfpOE	0_vs_12_ZfpOE
Umodl1	5193	-6.40504	-2.22048	24.9551	0.00211366	0.0260282	0_vs_12	ZfpOE	0_vs_12_ZfpOE
Kif21b	12184	-0.885467	6.11893	21.4824	0.00211465	0.0260282	0_vs_12	ZfpOE	0_vs_12_ZfpOE
Scel	2503	-2.74323	-1.22567	21.4611	0.00212059	0.0260677	0_vs_12	ZfpOE	0_vs_12_ZfpOE
Rab40b	2008	-2.43751	-0.708628	21.4439	0.00212541	0.0260677	0_vs_12	ZfpOE	0_vs_12_ZfpOE
Enthd1	2236	-2.02715	-0.243167	21.4313	0.00212893	0.0260677	0_vs_12	ZfpOE	0_vs_12_ZfpOE
Dpyd	8884	-3.17273	-1.11176	21.4278	0.0021299	0.0260677	0_vs_12	ZfpOE	0_vs_12_ZfpOE
Podn	4270	-1.68505	0.439059	21.4126	0.00213418	0.0261006	0_vs_12	ZfpOE	0_vs_12_ZfpOE
Cdh6	9024	-2.17769	-0.793704	21.4065	0.0021359	0.0261053	0_vs_12	ZfpOE	0_vs_12_ZfpOE
Prkg1	11036	-2.74283	-1.22584	21.3917	0.00214008	0.0261053	0_vs_12	ZfpOE	0_vs_12_ZfpOE
Pknox2	10335	-1.23914	1.30512	21.3537	0.00215085	0.0261675	0_vs_12	ZfpOE	0_vs_12_ZfpOE
Bhlhe40	4705	-0.941322	4.47372	21.3325	0.00215688	0.0262104	0_vs_12	ZfpOE	0_vs_12_ZfpOE
Capn12	4770	-1.84281	-0.0302092	21.3241	0.00215928	0.0262245	0_vs_12	ZfpOE	0_vs_12_ZfpOE
Tmem52	1157	-2.09352	-0.0628529	21.3051	0.00216472	0.0262679	0_vs_12	ZfpOE	0_vs_12_ZfpOE
Ldc1	2314	-1.53002	0.686508	21.2985	0.00216661	0.0262679	0_vs_12	ZfpOE	0_vs_12_ZfpOE
1700007J10Rik	1298	-1.70402	-0.0806425	21.2719	0.00217426	0.0263152	0_vs_12	ZfpOE	0_vs_12_ZfpOE
Hspb11	2071	-1.30711	1.6616	21.2433	0.00218252	0.0263627	0_vs_12	ZfpOE	0_vs_12_ZfpOE
Emid1	2890	-1.62261	2.37044	21.2335	0.00218538	0.0263627	0_vs_12	ZfpOE	0_vs_12_ZfpOE
Fam189a1	5303	-1.64556	0.661124	21.1891	0.0021983	0.0264664	0_vs_12	ZfpOE	0_vs_12_ZfpOE
Tjp3	3714	-1.20896	4.0945	21.1889	0.00219837	0.0264664	0_vs_12	ZfpOE	0_vs_12_ZfpOE
Slc6a7	3444	-1.16507	2.905	21.1765	0.00220199	0.0264759	0_vs_12	ZfpOE	0_vs_12_ZfpOE
Lfng	2505	-1.45439	2.10968	21.1572	0.00220766	0.0264906	0_vs_12	ZfpOE	0_vs_12_ZfpOE
Tmem98	1633	-1.0024	2.94708	21.1494	0.00220995	0.0264909	0_vs_12	ZfpOE	0_vs_12_ZfpOE
Tlr6	3727	-3.05597	-1.20299	21.1486	0.0022102	0.0264909	0_vs_12	ZfpOE	0_vs_12_ZfpOE
Gm37249	2869	-1.25763	1.19325	21.1337	0.00221457	0.0265281	0_vs_12	ZfpOE	0_vs_12_ZfpOE
2022-03-05	2408	-0.774209	7.20611	21.1203	0.00221854	0.0265389	0_vs_12	ZfpOE	0_vs_12_ZfpOE
Zfhx3	20976	-1.0053	4.71337	21.0445	0.00224112	0.026722	0_vs_12	ZfpOE	0_vs_12_ZfpOE
Slc4a1	4891	-1.49189	0.548026	21.0358	0.00224372	0.026722	0_vs_12	ZfpOE	0_vs_12_ZfpOE
Sim1	8621	-3.10274	-1.43138	21.0335	0.00224442	0.026722	0_vs_12	ZfpOE	0_vs_12_ZfpOE
Grn	3474	-0.802769	7.34087	21.0324	0.00224473	0.026722	0_vs_12	ZfpOE	0_vs_12_ZfpOE
Hoxc4	2568	-1.64228	0.185486	21.0175	0.00224921	0.026744	0_vs_12	ZfpOE	0_vs_12_ZfpOE
Wnk2	8481	-1.00832	3.72903	20.997	0.00225541	0.026744	0_vs_12	ZfpOE	0_vs_12_ZfpOE
Plxna2	17174	-1.13451	3.76576	20.9692	0.00226381	0.0268125	0_vs_12	ZfpOE	0_vs_12_ZfpOE
Mak	7592	-0.976495	3.15472	20.9436	0.0022716	0.0268553	0_vs_12	ZfpOE	0_vs_12_ZfpOE
Zdhhc24	2916	-1.05944	4.82727	20.9348	0.0022743	0.0268611	0_vs_12	ZfpOE	0_vs_12_ZfpOE
Syne1	40491	-1.08238	3.92507	20.9156	0.00228015	0.0268999	0_vs_12	ZfpOE	0_vs_12_ZfpOE
Zcchc18	4876	-1.04358	2.55757	20.8989	0.00228528	0.0269082	0_vs_12	ZfpOE	0_vs_12_ZfpOE
Sept3	8319	-0.897417	4.5681	20.8875	0.00228879	0.0269112	0_vs_12	ZfpOE	0_vs_12_ZfpOE
Gm9860	3653	-1.23288	1.84271	20.8766	0.00229215	0.0269356	0_vs_12	ZfpOE	0_vs_12_ZfpOE
Hfm1	6687	-1.23919	2.61876	20.8593	0.00229749	0.0269833	0_vs_12	ZfpOE	0_vs_12_ZfpOE
Scube1	9829	-1.35237	1.03086	20.847	0.0023013	0.0269994	0_vs_12	ZfpOE	0_vs_12_ZfpOE
Nmnat2	5781	-0.810061	5.61668	20.7948	0.00231755	0.0270809	0_vs_12	ZfpOE	0_vs_12_ZfpOE
Car5b	6354	-1.26624	1.58287	20.7912	0.00231868	0.0270809	0_vs_12	ZfpOE	0_vs_12_ZfpOE
Crnde	2017	-1.25058	1.38595	20.7839	0.00232095	0.0270819	0_vs_12	ZfpOE	0_vs_12_ZfpOE
Gpr143	1995	-2.46089	-1.0891	20.7735	0.00232421	0.0271004	0_vs_12	ZfpOE	0_vs_12_ZfpOE
Bphl	2945	-0.906367	3.85203	20.7605	0.00232832	0.0271331	0_vs_12	ZfpOE	0_vs_12_ZfpOE
Stxbp1	4997	-0.849152	5.3592	20.7482	0.00233219	0.0271632	0_vs_12	ZfpOE	0_vs_12_ZfpOE
Pnmal2	4147	-1.55506	1.42347	20.7363	0.00233593	0.0271917	0_vs_12	ZfpOE	0_vs_12_ZfpOE
Flot2	2740	-0.923116	5.63541	20.7272	0.00233881	0.0272007	0_vs_12	ZfpOE	0_vs_12_ZfpOE
Klf14	3056	-2.32568	-1.04527	20.7257	0.00233929	0.0272007	0_vs_12	ZfpOE	0_vs_12_ZfpOE
Gng12	4727	-0.893982	5.61003	20.7034	0.00234635	0.0272678	0_vs_12	ZfpOE	0_vs_12_ZfpOE
Nell2	4670	-0.921861	4.43957	20.6774	0.00235465	0.0273016	0_vs_12	ZfpOE	0_vs_12_ZfpOE
Gabrp	3377	-1.2097	3.98984	20.6737	0.00235583	0.0273016	0_vs_12	ZfpOE	0_vs_12_ZfpOE
Aass	3817	-1.31585	0.965722	20.6698	0.00235706	0.0273016	0_vs_12	ZfpOE	0_vs_12_ZfpOE
Abcc8	8090	-0.907118	3.7853	20.6529	0.00236248	0.0273359	0_vs_12	ZfpOE	0_vs_12_ZfpOE
F5	7430	-1.4899	1.91566	20.6525	0.00236262	0.0273359	0_vs_12	ZfpOE	0_vs_12_ZfpOE
Myo15	13037	-1.55649	0.70464	20.6354	0.0023681	0.0273426	0_vs_12	ZfpOE	0_vs_12_ZfpOE
Gm12973	607	-6.33839	-2.26905	23.8809	0.00236853	0.0273426	0_vs_12	ZfpOE	0_vs_12_ZfpOE
Gnb4	12692	-1.05732	3.04988	20.63	0.00236983	0.0273426	0_vs_12	ZfpOE	0_vs_12_ZfpOE
Lrrc3	4296	-1.22257	2.36271	20.6274	0.00237068	0.0273426	0_vs_12	ZfpOE	0_vs_12_ZfpOE
Usp44	4032	-0.917751	4.30839	20.6189	0.00237342	0.0273426	0_vs_12	ZfpOE	0_vs_12_ZfpOE
Nectin4	3746	-1.38367	1.92928	20.6183	0.0023736	0.0273426	0_vs_12	ZfpOE	0_vs_12_ZfpOE
Faim2	12520	-1.32824	1.98047	20.6015	0.00237902	0.0273716	0_vs_12	ZfpOE	0_vs_12_ZfpOE
9230112E08Rik	3352	-1.45704	1.28589	20.5861	0.00238403	0.0273727	0_vs_12	ZfpOE	0_vs_12_ZfpOE
Mxra7	2391	-1.65376	4.16146	20.5787	0.00238641	0.0273851	0_vs_12	ZfpOE	0_vs_12_ZfpOE
Pros1	4088	-0.860709	5.68898	20.5617	0.00239195	0.0274037	0_vs_12	ZfpOE	0_vs_12_ZfpOE
Ap3m2	4525	-1.07537	2.42262	20.5507	0.00239551	0.0274192	0_vs_12	ZfpOE	0_vs_12_ZfpOE
Gm12786	644	-2.04056	0.0678102	20.5495	0.0023959	0.0274192	0_vs_12	ZfpOE	0_vs_12_ZfpOE
Cep112	6175	-1.42425	1.49253	20.5423	0.00239828	0.0274315	0_vs_12	ZfpOE	0_vs_12_ZfpOE
Kcnj11	3677	-1.45384	0.521576	20.5304	0.00240217	0.0274461	0_vs_12	ZfpOE	0_vs_12_ZfpOE
Adamts15	10363	-1.11442	2.49946	20.522	0.00240493	0.0274537	0_vs_12	ZfpOE	0_vs_12_ZfpOE
Rmst	7423	-6.58961	-2.08353	23.7297	0.0024076	0.0274537	0_vs_12	ZfpOE	0_vs_12_ZfpOE
Gm47900	1603	-3.32877	-1.25273	20.5134	0.00240772	0.0274537	0_vs_12	ZfpOE	0_vs_12_ZfpOE
Brinp2	8767	-1.62771	1.55592	20.5085	0.00240936	0.0274537	0_vs_12	ZfpOE	0_vs_12_ZfpOE
G6pc3	2226	-0.958494	4.12015	20.4945	0.00241396	0.0274911	0_vs_12	ZfpOE	0_vs_12_ZfpOE
Etfrf1	2682	-0.988913	2.96438	20.4831	0.00241771	0.027519	0_vs_12	ZfpOE	0_vs_12_ZfpOE
Gm4675	3067	-2.27489	-0.830374	20.4758	0.00242012	0.0275315	0_vs_12	ZfpOE	0_vs_12_ZfpOE
Cyp4f40	2491	-3.02515	-1.22678	20.4003	0.00244524	0.0276527	0_vs_12	ZfpOE	0_vs_12_ZfpOE
Pts	6101	-0.932927	3.6881	20.384	0.00245072	0.0276997	0_vs_12	ZfpOE	0_vs_12_ZfpOE
Coro7	7423	-0.829062	5.10867	20.3766	0.0024532	0.0277128	0_vs_12	ZfpOE	0_vs_12_ZfpOE
Hs3st3b1	4911	-0.935261	3.49704	20.3578	0.00245953	0.0277226	0_vs_12	ZfpOE	0_vs_12_ZfpOE
Col9a3	3853	-1.80491	3.26796	20.3557	0.00246024	0.0277226	0_vs_12	ZfpOE	0_vs_12_ZfpOE
Cd109	6900	-1.38867	2.03881	20.2975	0.00247998	0.0278916	0_vs_12	ZfpOE	0_vs_12_ZfpOE
Trim50	1807	-3.06445	-1.45885	20.2934	0.00248138	0.0278916	0_vs_12	ZfpOE	0_vs_12_ZfpOE
Dusp3	4682	-0.928844	3.952	20.2907	0.00248229	0.0278916	0_vs_12	ZfpOE	0_vs_12_ZfpOE
Ldhd	5328	-1.74284	1.90772	20.2861	0.00248388	0.0278945	0_vs_12	ZfpOE	0_vs_12_ZfpOE
Lrrc51	1210	-1.76532	-0.193866	20.2791	0.00248628	0.0279066	0_vs_12	ZfpOE	0_vs_12_ZfpOE
Calcrl	4882	-2.60247	-0.833087	20.267	0.00249041	0.0279162	0_vs_12	ZfpOE	0_vs_12_ZfpOE
Arhgap33os	2787	-2.38037	-0.438474	20.2665	0.00249057	0.0279162	0_vs_12	ZfpOE	0_vs_12_ZfpOE
Fgfrl1	2782	-0.973611	3.76435	20.2649	0.00249112	0.0279162	0_vs_12	ZfpOE	0_vs_12_ZfpOE
Plxnd1	7301	-1.25295	3.22356	20.2496	0.00249639	0.0279603	0_vs_12	ZfpOE	0_vs_12_ZfpOE
Renbp	2494	-0.829895	5.07807	20.2352	0.00250135	0.028001	0_vs_12	ZfpOE	0_vs_12_ZfpOE
Cnbd2	3879	-1.56596	0.386259	20.1765	0.00252168	0.0281836	0_vs_12	ZfpOE	0_vs_12_ZfpOE
Catsperd	3590	-1.0397	2.91054	20.1689	0.00252432	0.0281968	0_vs_12	ZfpOE	0_vs_12_ZfpOE
Smim38	1278	-3.12517	0.0711344	20.1654	0.00252555	0.0281968	0_vs_12	ZfpOE	0_vs_12_ZfpOE
Malat1	6983	-1.10888	9.21709	20.1475	0.0025318	0.0282217	0_vs_12	ZfpOE	0_vs_12_ZfpOE
Mrap	1581	-3.13748	-1.40351	20.1121	0.00254424	0.0283154	0_vs_12	ZfpOE	0_vs_12_ZfpOE
Pmepa1os	680	-2.67739	-1.0887	20.112	0.00254425	0.0283154	0_vs_12	ZfpOE	0_vs_12_ZfpOE
Epha7	9884	-1.09146	1.96324	20.1066	0.00254618	0.0283219	0_vs_12	ZfpOE	0_vs_12_ZfpOE
Dleu7	1536	-1.31316	0.862644	20.0857	0.00255356	0.0283889	0_vs_12	ZfpOE	0_vs_12_ZfpOE
Avpr1b	4023	-3.56439	-1.84289	20.0727	0.00255816	0.0284097	0_vs_12	ZfpOE	0_vs_12_ZfpOE
Kcnip2	3675	-0.96052	3.07006	20.0447	0.00256814	0.0284757	0_vs_12	ZfpOE	0_vs_12_ZfpOE
Cfap77	2624	-1.28999	1.21576	20.0269	0.00257447	0.0285158	0_vs_12	ZfpOE	0_vs_12_ZfpOE
5330417C22Rik	6304	-1.35605	0.689688	20.0209	0.00257663	0.0285247	0_vs_12	ZfpOE	0_vs_12_ZfpOE
Hspa12a	9192	-0.867681	4.31628	20.0116	0.00257997	0.0285317	0_vs_12	ZfpOE	0_vs_12_ZfpOE
Gm10785	1802	-1.76804	0.632042	19.9966	0.00258533	0.0285609	0_vs_12	ZfpOE	0_vs_12_ZfpOE
Fbxl16	3587	-1.28318	3.28047	19.9913	0.00258724	0.028567	0_vs_12	ZfpOE	0_vs_12_ZfpOE
Gm49756	1123	-3.02959	-1.22534	19.9863	0.00258903	0.0285718	0_vs_12	ZfpOE	0_vs_12_ZfpOE
Ahrr	9441	-1.34155	1.73085	19.9709	0.00259462	0.0286167	0_vs_12	ZfpOE	0_vs_12_ZfpOE
Gm50218	1285	-1.30392	1.49367	19.9573	0.00259953	0.028632	0_vs_12	ZfpOE	0_vs_12_ZfpOE
Hes2	2638	-1.60168	0.0738911	19.9562	0.00259993	0.028632	0_vs_12	ZfpOE	0_vs_12_ZfpOE
2810410L24Rik	3028	-1.12045	2.86592	19.951	0.00260181	0.0286377	0_vs_12	ZfpOE	0_vs_12_ZfpOE
Nfil3	2026	-0.938115	3.59474	19.9453	0.00260387	0.0286398	0_vs_12	ZfpOE	0_vs_12_ZfpOE
2900052L18Rik	1588	-1.6839	3.26937	19.9428	0.00260478	0.0286398	0_vs_12	ZfpOE	0_vs_12_ZfpOE
Lysmd4	5121	-0.964474	3.24329	19.9357	0.00260737	0.0286398	0_vs_12	ZfpOE	0_vs_12_ZfpOE
Rbakdn	636	-1.57979	0.583363	19.9354	0.00260745	0.0286398	0_vs_12	ZfpOE	0_vs_12_ZfpOE
Gm48768	2290	-1.65444	0.110985	19.8997	0.00262047	0.0287229	0_vs_12	ZfpOE	0_vs_12_ZfpOE
Stbd1	2221	-1.6383	0.0130983	19.8902	0.00262398	0.0287229	0_vs_12	ZfpOE	0_vs_12_ZfpOE
Gm48898	2671	-2.04832	-0.520475	19.8841	0.0026262	0.0287229	0_vs_12	ZfpOE	0_vs_12_ZfpOE
Fgf11	3044	-1.00787	3.2166	19.8717	0.00263077	0.0287457	0_vs_12	ZfpOE	0_vs_12_ZfpOE
Ifngr2	3767	-1.02294	2.54388	19.8645	0.0026334	0.0287594	0_vs_12	ZfpOE	0_vs_12_ZfpOE
Gm32742	8516	-1.83972	-0.448033	19.8564	0.00263638	0.0287639	0_vs_12	ZfpOE	0_vs_12_ZfpOE
Gm3764	5813	-1.58174	0.946646	19.856	0.00263654	0.0287639	0_vs_12	ZfpOE	0_vs_12_ZfpOE
Ppp3cc	2985	-0.946133	3.2813	19.833	0.00264504	0.0288267	0_vs_12	ZfpOE	0_vs_12_ZfpOE
Pik3r6	3622	-1.82894	-0.148268	19.8074	0.00265451	0.02887	0_vs_12	ZfpOE	0_vs_12_ZfpOE
Platr15	768	-1.19006	1.38583	19.8011	0.00265689	0.0288809	0_vs_12	ZfpOE	0_vs_12_ZfpOE
Olfr460	3371	-3.12549	-1.73681	19.7586	0.00267273	0.0290196	0_vs_12	ZfpOE	0_vs_12_ZfpOE
Susd1	4766	-0.917697	3.89009	19.7539	0.0026745	0.0290196	0_vs_12	ZfpOE	0_vs_12_ZfpOE
Bcan	4064	-1.85044	2.31969	19.7232	0.00268606	0.0291227	0_vs_12	ZfpOE	0_vs_12_ZfpOE
Ret	6763	-1.22301	2.25236	19.6772	0.0027035	0.0292433	0_vs_12	ZfpOE	0_vs_12_ZfpOE
Sat2	1424	-1.08695	1.96095	19.6756	0.00270413	0.0292433	0_vs_12	ZfpOE	0_vs_12_ZfpOE
Sipa1l2	9617	-0.749358	6.50779	19.6394	0.00271795	0.0293625	0_vs_12	ZfpOE	0_vs_12_ZfpOE
Pla2g5	2884	-1.33313	2.2265	19.6289	0.00272197	0.0293828	0_vs_12	ZfpOE	0_vs_12_ZfpOE
Cd300lf	5149	-2.17128	0.371059	19.626	0.00272308	0.0293828	0_vs_12	ZfpOE	0_vs_12_ZfpOE
Ankrd63	4861	-4.31389	-1.9595	19.6152	0.00272723	0.029388	0_vs_12	ZfpOE	0_vs_12_ZfpOE
D830030K20Rik	2259	-1.52619	0.322227	19.6092	0.00272956	0.0293973	0_vs_12	ZfpOE	0_vs_12_ZfpOE
Agbl3	11206	-1.09168	1.85403	19.5789	0.00274126	0.0294646	0_vs_12	ZfpOE	0_vs_12_ZfpOE
D930028M14Rik	1071	-1.58587	0.432936	19.5559	0.0027502	0.029544	0_vs_12	ZfpOE	0_vs_12_ZfpOE
Cdcp3	9202	-2.60408	-0.833601	19.5341	0.00275871	0.0295568	0_vs_12	ZfpOE	0_vs_12_ZfpOE
Lpcat3	3268	-0.809654	5.90871	19.5292	0.0027606	0.0295568	0_vs_12	ZfpOE	0_vs_12_ZfpOE
Krt18	1437	-1.31888	2.8267	19.5281	0.00276104	0.0295568	0_vs_12	ZfpOE	0_vs_12_ZfpOE
Lamp1	2675	-0.795928	9.06788	19.4757	0.00278162	0.0297127	0_vs_12	ZfpOE	0_vs_12_ZfpOE
Pnliprp2	1572	-1.46505	1.05036	19.4666	0.00278521	0.0297127	0_vs_12	ZfpOE	0_vs_12_ZfpOE
Acss2	10163	-0.858057	4.55204	19.4659	0.00278549	0.0297127	0_vs_12	ZfpOE	0_vs_12_ZfpOE
Flywch2	996	-1.22091	2.8212	19.4656	0.00278559	0.0297127	0_vs_12	ZfpOE	0_vs_12_ZfpOE
Smyd3	9184	-0.804704	5.40844	19.4654	0.0027857	0.0297127	0_vs_12	ZfpOE	0_vs_12_ZfpOE
Slc7a5	3708	-0.773939	9.2297	19.4616	0.00278721	0.0297137	0_vs_12	ZfpOE	0_vs_12_ZfpOE
Coq2	2624	-0.808417	5.26432	19.4492	0.00279209	0.0297443	0_vs_12	ZfpOE	0_vs_12_ZfpOE
Tspan7	7067	-0.844092	5.86292	19.4358	0.00279741	0.029747	0_vs_12	ZfpOE	0_vs_12_ZfpOE
Gm44873	3428	-2.05204	-0.437031	19.423	0.00280253	0.0297714	0_vs_12	ZfpOE	0_vs_12_ZfpOE
Tmem81	2018	-0.971121	4.16998	19.4139	0.00280614	0.0297786	0_vs_12	ZfpOE	0_vs_12_ZfpOE
Hmcn2	16073	-0.994095	3.42785	19.4119	0.00280696	0.0297786	0_vs_12	ZfpOE	0_vs_12_ZfpOE
Poc1b	4190	-0.846724	4.51082	19.4106	0.00280745	0.0297786	0_vs_12	ZfpOE	0_vs_12_ZfpOE
Triml1	2792	-0.777064	7.13297	19.3953	0.0028136	0.0298137	0_vs_12	ZfpOE	0_vs_12_ZfpOE
9530062K07Rik	787	-2.40493	-1.13215	19.3541	0.00283015	0.0299137	0_vs_12	ZfpOE	0_vs_12_ZfpOE
Mthfd2	3487	-0.744364	7.69032	19.3389	0.00283631	0.0299637	0_vs_12	ZfpOE	0_vs_12_ZfpOE
Muc3a	1887	-1.31207	1.0027	19.3309	0.00283952	0.0299825	0_vs_12	ZfpOE	0_vs_12_ZfpOE
Paqr3	7566	-1.00262	3.38156	19.3146	0.00284614	0.0300374	0_vs_12	ZfpOE	0_vs_12_ZfpOE
Plbd1	2633	-1.34605	0.775653	19.2929	0.00285497	0.0300749	0_vs_12	ZfpOE	0_vs_12_ZfpOE
Kcnt1	9499	-1.25463	2.04093	19.2918	0.00285542	0.0300749	0_vs_12	ZfpOE	0_vs_12_ZfpOE
Gm19786	580	-1.49527	0.836637	19.268	0.00286517	0.0301474	0_vs_12	ZfpOE	0_vs_12_ZfpOE
9530056K15Rik	2316	-2.54316	-1.37595	19.2594	0.00286872	0.0301628	0_vs_12	ZfpOE	0_vs_12_ZfpOE
Bend6	3421	-1.68101	0.715578	19.2539	0.00287094	0.0301628	0_vs_12	ZfpOE	0_vs_12_ZfpOE
Ppp1r36	3347	-1.49257	0.264306	19.2434	0.00287527	0.0301932	0_vs_12	ZfpOE	0_vs_12_ZfpOE
Megf6	7877	-1.45653	3.85846	19.2256	0.0028826	0.0302288	0_vs_12	ZfpOE	0_vs_12_ZfpOE
Tbx18	4718	-3.90889	-1.57778	19.2247	0.00288298	0.0302288	0_vs_12	ZfpOE	0_vs_12_ZfpOE
2310015A10Rik	2330	-1.20176	1.93909	19.2161	0.00288654	0.0302511	0_vs_12	ZfpOE	0_vs_12_ZfpOE
Pik3r5	5550	-1.1304	1.59798	19.1871	0.00289856	0.0302897	0_vs_12	ZfpOE	0_vs_12_ZfpOE
Artn	2405	-2.62221	-1.13285	19.1613	0.00290935	0.0303437	0_vs_12	ZfpOE	0_vs_12_ZfpOE
Bbs7	5390	-0.907444	3.36046	19.1558	0.00291164	0.0303437	0_vs_12	ZfpOE	0_vs_12_ZfpOE
Matn3	3014	-1.032	3.7791	19.1524	0.00291305	0.0303437	0_vs_12	ZfpOE	0_vs_12_ZfpOE
Nos2	4439	-2.51958	-0.42569	19.1377	0.00291924	0.0303517	0_vs_12	ZfpOE	0_vs_12_ZfpOE
Prex1	10266	-0.838032	5.43848	19.1262	0.00292407	0.0303869	0_vs_12	ZfpOE	0_vs_12_ZfpOE
Gm15337	3888	-4.25918	-1.99947	19.1136	0.00292936	0.0304268	0_vs_12	ZfpOE	0_vs_12_ZfpOE
Axl	5033	-1.08876	2.25644	19.0926	0.00293824	0.030489	0_vs_12	ZfpOE	0_vs_12_ZfpOE
Kctd16	3477	-1.87576	-0.421455	19.0468	0.00295768	0.0306151	0_vs_12	ZfpOE	0_vs_12_ZfpOE
Iqsec2	6980	-0.973008	4.58734	19.0429	0.00295938	0.0306176	0_vs_12	ZfpOE	0_vs_12_ZfpOE
Per1	5631	-0.923189	5.27858	19.0382	0.00296136	0.030623	0_vs_12	ZfpOE	0_vs_12_ZfpOE
Vegfd	2408	-1.01402	2.53663	19.0193	0.00296948	0.0306467	0_vs_12	ZfpOE	0_vs_12_ZfpOE
Fahd2a	1463	-0.990338	3.08653	19.0014	0.00297718	0.0306784	0_vs_12	ZfpOE	0_vs_12_ZfpOE
Gm40040	720	-1.13541	2.73769	18.999	0.00297819	0.0306784	0_vs_12	ZfpOE	0_vs_12_ZfpOE
Carmil3	6457	-1.30761	1.98546	18.9968	0.00297915	0.0306784	0_vs_12	ZfpOE	0_vs_12_ZfpOE
4930563E22Rik	3203	-1.1791	1.23403	18.9929	0.00298083	0.0306784	0_vs_12	ZfpOE	0_vs_12_ZfpOE
Galnt12	2288	-1.04082	2.77269	18.9907	0.00298178	0.0306784	0_vs_12	ZfpOE	0_vs_12_ZfpOE
Pcsk4	2958	-1.38676	1.87854	18.985	0.00298423	0.0306784	0_vs_12	ZfpOE	0_vs_12_ZfpOE
Slc7a8	5005	-1.36788	3.26544	18.9759	0.00298818	0.030704	0_vs_12	ZfpOE	0_vs_12_ZfpOE
1700001J03Rik	868	-3.94641	-1.54804	18.9451	0.00300152	0.0307695	0_vs_12	ZfpOE	0_vs_12_ZfpOE
Papln	5635	-1.50873	0.772232	18.9295	0.00300833	0.0308207	0_vs_12	ZfpOE	0_vs_12_ZfpOE
Nrbp2	3894	-1.2353	3.53759	18.9228	0.00301126	0.0308207	0_vs_12	ZfpOE	0_vs_12_ZfpOE
Ebf1	9756	-1.41653	0.604221	18.8922	0.00302465	0.0308975	0_vs_12	ZfpOE	0_vs_12_ZfpOE
Mafb	3363	-2.5649	-0.293586	18.8864	0.00302721	0.0309087	0_vs_12	ZfpOE	0_vs_12_ZfpOE
Trappc9	7937	-0.830378	5.37138	18.8811	0.00302954	0.0309175	0_vs_12	ZfpOE	0_vs_12_ZfpOE
Zmym6	7692	-1.06798	5.44131	18.8332	0.00305072	0.0310432	0_vs_12	ZfpOE	0_vs_12_ZfpOE
Gm43305	5014	-1.27649	1.1047	18.8259	0.00305396	0.0310611	0_vs_12	ZfpOE	0_vs_12_ZfpOE
Ftl1	1340	-0.799538	10.658	18.7886	0.00307061	0.0312003	0_vs_12	ZfpOE	0_vs_12_ZfpOE
1700110C19Rik	717	-1.78676	-0.419891	18.7215	0.00310081	0.0313826	0_vs_12	ZfpOE	0_vs_12_ZfpOE
Kcnk18	3470	-6.26781	-2.31956	21.4853	0.00310199	0.0313826	0_vs_12	ZfpOE	0_vs_12_ZfpOE
Med12l	12763	-0.953841	3.72031	18.6996	0.00311077	0.0314346	0_vs_12	ZfpOE	0_vs_12_ZfpOE
Adcy3	6246	-0.790734	5.03742	18.6945	0.00311311	0.0314346	0_vs_12	ZfpOE	0_vs_12_ZfpOE
Mogat2	1835	-1.45707	0.810005	18.648	0.00313439	0.0315621	0_vs_12	ZfpOE	0_vs_12_ZfpOE
Clmn	12409	-0.842394	4.48136	18.6407	0.00313774	0.0315621	0_vs_12	ZfpOE	0_vs_12_ZfpOE
Hgsnat	3305	-0.818037	4.69711	18.6172	0.00314859	0.0316181	0_vs_12	ZfpOE	0_vs_12_ZfpOE
Hes7	1809	-2.88486	-0.926389	18.6073	0.00315317	0.0316416	0_vs_12	ZfpOE	0_vs_12_ZfpOE
Abcb9	5601	-2.08268	0.742842	18.5868	0.00316269	0.0316662	0_vs_12	ZfpOE	0_vs_12_ZfpOE
Zfp516	8275	-0.740367	6.64759	18.5853	0.00316337	0.0316662	0_vs_12	ZfpOE	0_vs_12_ZfpOE
Csmd2	17077	-1.81381	0.465173	18.5825	0.00316466	0.0316662	0_vs_12	ZfpOE	0_vs_12_ZfpOE
Atp6v0a1	6556	-0.77624	5.9006	18.5792	0.00316621	0.0316667	0_vs_12	ZfpOE	0_vs_12_ZfpOE
Zfp385c	3101	-1.60633	0.238226	18.5498	0.00317992	0.0317242	0_vs_12	ZfpOE	0_vs_12_ZfpOE
Map3k13	8714	-1.00976	2.84045	18.5475	0.00318103	0.0317242	0_vs_12	ZfpOE	0_vs_12_ZfpOE
Spock2	5533	-1.01453	4.92388	18.5286	0.00318989	0.0317825	0_vs_12	ZfpOE	0_vs_12_ZfpOE
Galnt11	6853	-0.871348	4.66266	18.5134	0.00319705	0.0318388	0_vs_12	ZfpOE	0_vs_12_ZfpOE
Mertk	4336	-0.928669	3.54173	18.5056	0.00320073	0.0318603	0_vs_12	ZfpOE	0_vs_12_ZfpOE
Vstm2l	1363	-1.75483	0.490729	18.4922	0.00320706	0.0318931	0_vs_12	ZfpOE	0_vs_12_ZfpOE
Olfr461	4292	-2.20364	-1.00371	18.4793	0.00321315	0.0319235	0_vs_12	ZfpOE	0_vs_12_ZfpOE
Pla2r1	9618	-1.12005	1.53173	18.4485	0.00322784	0.0320477	0_vs_12	ZfpOE	0_vs_12_ZfpOE
Gpsm1	5383	-1.17243	3.91916	18.4445	0.00322975	0.0320477	0_vs_12	ZfpOE	0_vs_12_ZfpOE
Gm9259	575	-1.28349	0.923279	18.4375	0.00323309	0.0320546	0_vs_12	ZfpOE	0_vs_12_ZfpOE
Gem	2104	-1.2268	1.50604	18.3975	0.0032523	0.0321755	0_vs_12	ZfpOE	0_vs_12_ZfpOE
Calr4	2522	-1.3528	1.21096	18.3888	0.00325646	0.0321878	0_vs_12	ZfpOE	0_vs_12_ZfpOE
Cep170b	8002	-0.97368	6.0718	18.3627	0.0032691	0.0322961	0_vs_12	ZfpOE	0_vs_12_ZfpOE
Cpne4	5499	-3.29208	-2.03945	18.3176	0.00329108	0.0324616	0_vs_12	ZfpOE	0_vs_12_ZfpOE
Cacna1f	9089	-1.74073	-0.32669	18.3157	0.00329202	0.0324616	0_vs_12	ZfpOE	0_vs_12_ZfpOE
Catip	2211	-1.07669	1.71517	18.3051	0.00329718	0.0324876	0_vs_12	ZfpOE	0_vs_12_ZfpOE
Edaradd	6668	-1.75962	-0.0389145	18.304	0.00329775	0.0324876	0_vs_12	ZfpOE	0_vs_12_ZfpOE
C730034F03Rik	1280	-2.64612	-1.11168	18.2898	0.00330472	0.0325411	0_vs_12	ZfpOE	0_vs_12_ZfpOE
Camk2n1	4444	-1.39823	4.51497	18.2769	0.00331105	0.0325881	0_vs_12	ZfpOE	0_vs_12_ZfpOE
Stard5	5460	-0.820987	4.27987	18.2639	0.00331747	0.0326055	0_vs_12	ZfpOE	0_vs_12_ZfpOE
Itm2b	2732	-0.744141	6.34288	18.2526	0.00332308	0.0326454	0_vs_12	ZfpOE	0_vs_12_ZfpOE
1700006J14Rik	2885	-1.12561	1.38319	18.2364	0.00333108	0.0326782	0_vs_12	ZfpOE	0_vs_12_ZfpOE
Nsd3	16513	-0.77387	5.91143	18.2223	0.00333813	0.0327321	0_vs_12	ZfpOE	0_vs_12_ZfpOE
1700029J07Rik	3006	-1.5283	0.424774	18.2083	0.0033451	0.0327851	0_vs_12	ZfpOE	0_vs_12_ZfpOE
Reln	23738	-1.56294	0.0041686	18.2031	0.00334768	0.0327951	0_vs_12	ZfpOE	0_vs_12_ZfpOE
Cd27	2328	-2.17191	0.0559174	18.1804	0.00335907	0.0328596	0_vs_12	ZfpOE	0_vs_12_ZfpOE
Sphk1	4774	-1.27132	0.993098	18.1802	0.00335918	0.0328596	0_vs_12	ZfpOE	0_vs_12_ZfpOE
Gm43172	2137	-2.61362	-1.32351	18.1696	0.00336448	0.0328831	0_vs_12	ZfpOE	0_vs_12_ZfpOE
Acad11	9798	-0.77646	4.93113	18.1446	0.00337713	0.032976	0_vs_12	ZfpOE	0_vs_12_ZfpOE
Wnt11	4137	-1.18954	1.86378	18.1411	0.00337887	0.0329777	0_vs_12	ZfpOE	0_vs_12_ZfpOE
Rasgef1a	3355	-1.2435	0.935087	18.1246	0.00338724	0.0330235	0_vs_12	ZfpOE	0_vs_12_ZfpOE
Gm15912	1297	-2.90132	-1.32487	18.1221	0.00338853	0.0330235	0_vs_12	ZfpOE	0_vs_12_ZfpOE
Dmrt1	2594	-1.24724	4.11972	18.1184	0.00339039	0.0330235	0_vs_12	ZfpOE	0_vs_12_ZfpOE
Cadps	15054	-1.62871	0.0934928	18.1164	0.00339142	0.0330235	0_vs_12	ZfpOE	0_vs_12_ZfpOE
Wnk4	4148	-1.38948	1.16856	18.1093	0.003395	0.0330431	0_vs_12	ZfpOE	0_vs_12_ZfpOE
0610009L18Rik	619	-1.68259	-0.047493	18.093	0.0034033	0.0331086	0_vs_12	ZfpOE	0_vs_12_ZfpOE
AC149090.1	4238	-0.75244	7.31614	18.0853	0.00340727	0.0331166	0_vs_12	ZfpOE	0_vs_12_ZfpOE
Gm37584	1290	-1.17228	1.77917	18.0802	0.00340985	0.0331263	0_vs_12	ZfpOE	0_vs_12_ZfpOE
Zfp488	4301	-2.39819	-1.29799	18.067	0.00341662	0.0331768	0_vs_12	ZfpOE	0_vs_12_ZfpOE
Gm15347	385	-1.50221	0.997897	18.0559	0.00342232	0.0332087	0_vs_12	ZfpOE	0_vs_12_ZfpOE
Tac2	1378	-1.08053	1.59838	18.0427	0.00342913	0.0332278	0_vs_12	ZfpOE	0_vs_12_ZfpOE
Gm16270	3238	-1.65806	0.0715638	18.0414	0.0034298	0.0332278	0_vs_12	ZfpOE	0_vs_12_ZfpOE
2900093K20Rik	567	-1.8675	0.137614	18.0363	0.00343245	0.0332278	0_vs_12	ZfpOE	0_vs_12_ZfpOE
Slc12a8	4444	-0.949799	2.80661	18.0205	0.00344061	0.0332482	0_vs_12	ZfpOE	0_vs_12_ZfpOE
Gm38220	1447	-1.75355	1.56607	18.0055	0.0034484	0.0332482	0_vs_12	ZfpOE	0_vs_12_ZfpOE
Uap1l1	4071	-0.998855	4.44825	18.0016	0.00345039	0.0332482	0_vs_12	ZfpOE	0_vs_12_ZfpOE
Katnal2	4061	-1.09082	2.114	18.0007	0.00345087	0.0332482	0_vs_12	ZfpOE	0_vs_12_ZfpOE
Ncald	8581	-2.23611	0.048229	17.9828	0.0034602	0.0333228	0_vs_12	ZfpOE	0_vs_12_ZfpOE
Far1os	1101	-1.32312	1.4062	17.9772	0.00346313	0.0333327	0_vs_12	ZfpOE	0_vs_12_ZfpOE
Pdzd7	4055	-1.09973	2.18934	17.9571	0.0034736	0.0333543	0_vs_12	ZfpOE	0_vs_12_ZfpOE
Mbnl2	11993	-0.897066	6.75176	17.9566	0.00347389	0.0333543	0_vs_12	ZfpOE	0_vs_12_ZfpOE
Kcp	7757	-1.08855	4.21759	17.9358	0.0034848	0.0334147	0_vs_12	ZfpOE	0_vs_12_ZfpOE
Prima1	1253	-1.70482	-0.353059	17.9342	0.00348563	0.0334147	0_vs_12	ZfpOE	0_vs_12_ZfpOE
Cacna1h	9763	-0.908114	4.48972	17.8946	0.00350658	0.0335849	0_vs_12	ZfpOE	0_vs_12_ZfpOE
Ip6k1	6487	-0.74947	6.3943	17.8582	0.00352597	0.0337379	0_vs_12	ZfpOE	0_vs_12_ZfpOE
Gm34934	4686	-2.78288	-1.66909	17.849	0.00353086	0.0337511	0_vs_12	ZfpOE	0_vs_12_ZfpOE
Gm12593	743	-1.69967	0.100503	17.8373	0.00353716	0.0337855	0_vs_12	ZfpOE	0_vs_12_ZfpOE
Mfsd1	3042	-0.725027	6.48395	17.8019	0.00355619	0.0339006	0_vs_12	ZfpOE	0_vs_12_ZfpOE
Dnah11	14458	-3.12237	-1.73745	17.7882	0.0035636	0.03393	0_vs_12	ZfpOE	0_vs_12_ZfpOE
Gm35619	600	-3.46905	-0.871149	17.7641	0.00357668	0.0340238	0_vs_12	ZfpOE	0_vs_12_ZfpOE
Pkn1	10612	-0.803786	5.01035	17.7524	0.00358306	0.0340444	0_vs_12	ZfpOE	0_vs_12_ZfpOE
Gm25092	129	-1.61484	0.823399	17.7517	0.00358342	0.0340444	0_vs_12	ZfpOE	0_vs_12_ZfpOE
[truncated: 442 more rows]

## Sheet: Zfp352OE12h TE exp change
Zfp352OE 0h_vs_12h TE expression change
[truncated: 452 more rows]

[truncated: 2 more sheets: Zfp352OE12h up-regulated DETE, Zfp352OE12h down-regulated DETE]
