# Supplementary material for: Selective binding of retrotransposons by ZFP352 facilitates the timely dissolution of totipotency network
Source: Nat Commun. 2023 Jun 20;14:3646. doi: 10.1038/s41467-023-39344-1 (PMC10281998; doi:10.1038/s41467-023-39344-1)
Supplement: Supplementary file 6 — Supplementary Data 4 [file 41467_2023_39344_MOESM6_ESM.xlsx]

## Sheet: sheet1
ZFP352_bound B1 and MT2 top 50 hexamer percentage distribution
mer	ZFP352_bound_B1	ZFP352_bound_B1_Mus2	ZFP352_bound_B1_Mus1	ZFP352_bound_B1_mm	ZFP352_bound_MT2_Mm
AGGCAG	0.710908	0.704429	0.741199	0.686534	0.000544586
CTGCCT	0.694616	0.675902	0.682124	0.719792	0.000544586
GAGGCA	0.636279	0.640664	0.620281	0.624176	0.00076242
TGCCTC	0.619286	0.608446	0.576898	0.651495	0.00152484
TGAGTT	0.617884	0.633617	0.626742	0.570132	0.00435669
AACTCA	0.605271	0.60509	0.563053	0.620613	0.00359427
GAGTTC	0.57146	0.586632	0.597205	0.514901	0.0038121
GAACTC	0.557445	0.55173	0.524285	0.577853	0.00217834
CACGCC	0.516626	0.556428	0.302756	0.571914	0.000871337
GGCGTG	0.515575	0.566161	0.287988	0.56063	0.00076242
ACAGAG	0.466523	0.543004	0.515055	0.289223	0.000980254
CTCTGT	0.457238	0.511793	0.504901	0.319512	0.000326751
TTTTTT	0.428332	0.415475	0.400598	0.459075	0
GCTGGG	0.393119	0.399031	0.359984	0.394935	0.000653503
GGCAGA	0.390141	0.385271	0.396906	0.385433	0.000980254
CCCAGC	0.384185	0.384264	0.375676	0.380682	0.000326751
TCTGCC	0.383134	0.37923	0.363677	0.393748	0.000326751
AAAAAA	0.382783	0.410777	0.368292	0.333765	0.000108917
CCTTTA	0.358783	0.361443	0.363677	0.342673	0.38023
CTGAGT	0.358257	0.364128	0.328601	0.358708	0.0993324
CTTTAA	0.357732	0.35943	0.3646	0.342079	0.285145
TTTAAT	0.354228	0.356074	0.358138	0.340298	0.286888
TAAAGG	0.352651	0.344328	0.334139	0.37118	0.393736
TTAAAG	0.351075	0.342985	0.334139	0.36821	0.290918
ATTAAA	0.349323	0.341978	0.328601	0.367616	0.294294
TTAATC	0.348797	0.35104	0.347985	0.337328	0.291898
GTGGTG	0.348622	0.359765	0.346139	0.322481	0.0878961
GCCTGG	0.345293	0.33728	0.362754	0.340298	0.000217834
GATTAA	0.344768	0.337951	0.324909	0.361678	0.299849
ACTCAG	0.343541	0.347348	0.293526	0.361084	0.106521
TAATCC	0.343366	0.344663	0.342447	0.333765	0.0995503
CACCAC	0.342841	0.341307	0.323986	0.3498	0.0949758
CCAGGC	0.339687	0.327212	0.346139	0.3498	0
GGATTA	0.338987	0.332582	0.320294	0.354551	0.0947579
CAGAGA	0.338636	0.351375	0.342447	0.305852	0.00413885
GGGATT	0.33776	0.330232	0.317525	0.356333	0.0930153
CCAGGA	0.336884	0.336609	0.333216	0.331983	0.103907
AATCCC	0.336359	0.337616	0.328601	0.331389	0.0986789
TCTCTG	0.336008	0.334595	0.328601	0.335547	0.00370318
AGAGGC	0.334257	0.337616	0.327678	0.324857	0.000653503
GCAGAG	0.333731	0.335266	0.329524	0.326044	0.000217834
TCCCAG	0.33233	0.334931	0.324909	0.324857	0.0991146
ACGCCT	0.330578	0.333588	0.304602	0.334359	0.0339822
AGACAG	0.330578	0.324192	0.323986	0.340298	0.00130701
CTGTCT	0.329702	0.335602	0.311064	0.323669	0.00076242
CTGGGA	0.329527	0.324863	0.304602	0.346237	0.0930153
TCTGAG	0.329176	0.334595	0.323986	0.315354	0.00860446
AGGCGT	0.328475	0.329226	0.286142	0.34683	0.038121
ATCCCA	0.328475	0.329226	0.318448	0.326044	0.0987879
TGGGAT	0.328475	0.323185	0.306448	0.344455	0.0927974
CCAGAT	0.00122631	0.000671204	0.00276911	0.00118778	0.509188
ATCTGG	0.00140149	0.00134241	0.000923037	0.00178166	0.472592
AAGGTG	0.0464245	0.0409434	0.0535362	0.0504805	0.40833
AGGTGT	0.0499283	0.0469843	0.0544592	0.0510743	0.395151
CACCTT	0.0516801	0.0503403	0.0646126	0.0445416	0.394062
ACACCT	0.0567605	0.0570523	0.0627665	0.0510743	0.381972
AAAGGT	0.045023	0.0406078	0.050767	0.0481049	0.341891
ACCTTT	0.050629	0.0493335	0.0609205	0.0451355	0.332524
TCTAGA	0.00840897	0.00839005	0.0101534	0.00712665	0.332088
TCCAGA	0.0231247	0.0221497	0.023999	0.0237555	0.328058
TCTGGA	0.023475	0.0268482	0.0203068	0.0207861	0.317276
TCCTTA	0.000525561	0.000335602	0.000923037	0.000593888	0.317058
TTCCAA	0.0147157	0.0140953	0.024922	0.00890832	0.314335
ATAAGG	0.000525561	0.000335602	0.000923037	0.000593888	0.308018
TAAGGA	0.000525561	0.000335602	0.000923037	0.000593888	0.3078
GGATCT	0.0141901	0.0127529	0.0193838	0.0130655	0.305295
CTTCCA	0.00437967	0.00469843	0.00553822	0.00296944	0.304423
CCTTAT	0.000350374	0	0.00184607	0	0.29974
AGATCC	0.0127886	0.0104037	0.0221529	0.01069	0.298215
AATTCC	0.0136646	0.0137597	0.0203068	0.00890832	0.296255
TGGAAG	0.00630673	0.00604084	0.00923037	0.0047511	0.295165
GGTGTG	0.0935498	0.101016	0.0516901	0.105118	0.29473
CCCAGA	0.0105112	0.0117461	0.0119995	0.00712665	0.294621
AAGATC	0.000875934	0.00134241	0.000923037	0	0.293967
TTGGAA	0.0168179	0.0167801	0.0221529	0.0130655	0.291571
CTCTAG	0.00367892	0.00369162	0.00461519	0.00296944	0.289066
GATCTT	0.000350374	0.000335602	0.000923037	0	0.287106
GGAATT	0.0119127	0.0134241	0.0101534	0.0100961	0.286997
CACACC	0.0961776	0.110749	0.0627665	0.089677	0.285472
CTAGAG	0.0026278	0.00268482	0.00276911	0.00237555	0.284818
TCTGGG	0.00735785	0.00872565	0.00923037	0.00356333	0.272729
AGCAAG	0.00367892	0.00436283	0.00369215	0.00237555	0.270768
AGCCCA	0.0066571	0.00503403	0.0101534	0.00712665	0.269025
CTTGCT	0.00280299	0.00268482	0.00646126	0.000593888	0.258243
TGGGCT	0.00788341	0.00839005	0.00923037	0.00593888	0.254866
ATAGCC	0.121755	0.0540319	0.0793812	0.266062	0.248222
AGATAA	0.000875934	0.000671204	0.00184607	0.000593888	0.23439
GGCTAT	0.120879	0.0654424	0.0839964	0.239931	0.233083
TCTCCA	0.00910972	0.00805445	0.0110764	0.0095022	0.228181
TCACAG	0.00175187	0.00268482	0.00276911	0.00118778	0.22132
CTGTGA	0.0026278	0.00201361	0.00461519	0.00237555	0.217508
TTATCT	0.000525561	0	0.00276911	0	0.216963
