# Supplementary material for: Selective binding of retrotransposons by ZFP352 facilitates the timely dissolution of totipotency network
Source: Nat Commun. 2023 Jun 20;14:3646. doi: 10.1038/s41467-023-39344-1 (PMC10281998; doi:10.1038/s41467-023-39344-1)
Supplement: Supplementary file 7 — Supplementary Data 5 [file 41467_2023_39344_MOESM7_ESM.xlsx]

## Sheet: Sheet1
qpcr primers			siRNA
GAPDH-F	CATGGCCTTCCGTGTTCCTA		siZfp352-1	CCAUUUGAGAACACUUCUUTT
GAPDH-R	GCCTGCTTCACCACCTTCTT		siZfp352-2	GCUCCAUAUGUGGGUGAAUTT
mZfp352-F	AAAGCCTTGATCCTCAGGTG		siZfp352-3	GGUUCUACGCUUGUCCCUUTT
mZfp352-R	GCCGAAGAGTTTTTCTGAGG		siMERVL	GAAGAUAUGCCUUUCACCAGCUCUA
mZscan4c-F	GAAAGCAGTGAGGTGGAGGA		siNC	UUCUCCGAACGUGUCACGUTT
mZscan4c-R	CCCACTGCACACCAGAACT
Zscan4-F	GAGATTCATGGAGAGTCTGACTGAT		MT2_Mm CRISPR sgRNA
Zscan4-R	GCTGTTGTTTCAAAAGCTTGATGACTTC		MT2_Mm sgRNA1	CAGCTGTGAATGGAAGTCCA
Sp110-F	CCTCACCTGGACATGGAGTT		MT2_Mm sgRNA2	ATTTATTGATGACTTACAGT
Sp110-R	CAGGGAGTGTGGGAGAGAAA		MT2_Mm sgRNA3	CACCAGTGACCCTTATCTGG
MT2_Mm-F	GCTACACCTTTTGCTGGAGA
MT2_Mm-R	GCAGCCCAATTCCCAACAAT
SynDux-F	AAACTGTCTGGCAAGCTTGG		shRNA
SynDux-R	ATAGGTCTGGGGAGGAAGGA		Zfp352-shRNA-F	CCGGaacctcctacaacagtcatatCTCGAGATATGACTGTTGTAGGAGGTTTTTTTG
Bex6 F	CAACAGCTCGTCTGTTGGAA		Zfp352-shRNA-R	AATTCAAAAAaacctcctacaacagtcatatCTCGAGATATGACTGTTGTAGGAGGTT
Bex6 R	GCTCCACTCTTCCTCCTCCT		Trim43a-shRNA-F	CCGGAAGGCCAGCTCTAATTAAATGCTCGAGCATTTAATTAGAGCTGGCCTTTTTTTG
Usp17lc F	ACAGGGAGAAGAGAGCAACC		Trim43a-shRNA-R	AATTCAAAAAAAGGCCAGCTCTAATTAAATGCTCGAGCATTTAATTAGAGCTGGCCTT
Usp17lc R	GCAGGCAGATCAAGTTCACC
Hand1 F	CAGCTACGCACATCATCACC
Hand1 R	GAAATCTGGGGCAGCATCAG
Trim43a F	CTGCTCCATCTGCCAGAGTA
Trim43a R	TCTGACAATGGACACCTGCT
Spz1 F	GTCTACAGTTGGGGAGCCTT
Spz1 R	GGTCCCTTGCAAACTTTGGT
Tcstv1 F	TGCCTGTGATTCCGTCTTCT
Tcstv1 R	ACTGGGAATGGACTGCATCA
Tdpoz9 F	TGAGCAGAACAGATGACCGT
Tdpoz9 R	ACAGGTGGCTGAAAACTCCT
Dux(endogenous)F	CAACGCAGGCTCTATGGA AC
Dux(endogenous)R	GCTTCTTCCTGTGGCCAAAA
Zscan4f-mouse-F	GATGAAGCAGAGCCAAGGCA
Zscan4f-mouse-R	TGTAAAAGCTCTTTCTCCAGTGA
Zscan4d-mouse-F	TGAGCAGATGCCAGTAGACACC
Zscan4d-mouse-R	CACTACAGCTTTCACCAACATTTG
luciferase-F	CGCACATATCGAGGTGGACA
luciferase-R	GCAAGCTATTCTCGCTGCAC
Renilla-F	CAAGTACCTCACCGCTTGGT
Renilla-R	CAAGCACCATTTTCTCGCCC
Firefly-F	GCGACCCTATTTTCGGCAAC
Firefly-R	CCTCCTCGAAGCGGTACATC
Pramel7-F	AAAGCGTGTTGCAGCTAACC
Pramel7-R	GTCAGCTGGCTCAGATTGGT
Usp17ld-F	TGAAGCTCAGGTAGTGGTGG
Usp17ld-R	GACTCTGGGTTACATGGGCT
MERVL-F	CTCTACCACTTGGACCATATGAC
MERVL-R	GAGGCTCCAAACAGCATCTCTA
Cas9-F	TACGCCGGATACATTGACGG
Cas9-R	TGGGGGATGCTTCCATTGTC
MERVL-ChIP-1F	TTGGAAGGCTCAGCAGTGAC
MERVL-ChIP_x005f_x001e_1R	AATCCCAGATGAAAGGCGCA
MERVL-ChIP_x005f_x001e_2F	TGCGCCTTTCATCTGGGATT
MERVL-ChIP_x005f_x001e_2R	AGCAAGCAGGTGAAGGAACA
MERVL-ChIP_x005f_x001e_3F	TGTGACTCTAGAGAACCCTGACT
MERVL-ChIP_x005f_x001e_3R	TGAAAGTGCTGGTGGATCAACA
MERVL-ChIP_x005f_x001e_4F	CTCAGCCTCAGAGTGTGTCG
MERVL-ChIP_x005f_x001e_4R	GTGGGGCTGAGGGTACTACT
LINE-1-ChIP-F	GATTACCAGATGGCGAAAGG
LINE-1-ChIP-R	AGTGCTGCGTTCTGATGATG
IAP PBS-ChIP-F	CGTGAGAACGCGTCGAATAA
IAP PBS-ChIP-R	TTCTGGTTCTGGAATGAGGG
MusD PBS-ChIP-F	TGAGCTTTGATCAGTATGAAATTG
MusD PBS-ChIP-R	GTGAACGGTTCGACTGAGAA
Trim43a_B1-ChIP-F	GTGTGAGACTCCACCCCTTG
Trim43a_B1-ChIP-R	GCCCTGCTAAAGGGGAATGT
Hand1_B1-ChIP-F	AACTCAGAAAGGGTGAATGAGGG
Hand1_B1-ChIP-R	AAGTAACACTCTGACCCCAGG
