# Supplementary material for: Selective binding of retrotransposons by ZFP352 facilitates the timely dissolution of totipotency network
Source: Nat Commun. 2023 Jun 20;14:3646. doi: 10.1038/s41467-023-39344-1 (PMC10281998; doi:10.1038/s41467-023-39344-1)
Supplement: Supplementary file 9 — Source Data [file 41467_2023_39344_MOESM9_ESM.xlsx]

## Sheet: Fig1B
DUXOE_cluster	Embryo_stage	Overlap_number	Adjusted P value
Dux_cluster1	Zygote	87	0.00204364
Dux_cluster1	Blastocyst	99	0.0395778
Dux_cluster2	4C	118	2.34e-09
Dux_cluster3	Midlate2C	307	5.14e-156
Dux_cluster3	4C	75	0.00422801
Dux_cluster4	Zygote	129	1.63e-07
Dux_cluster5	Blastocyst	53	0.000140804
Dux_cluster6	Blastocyst	103	0.0140029

## Sheet: Fig1E
Independent samples	Dux_off+Empty_OE			Dux_off+Zfp352_OE				P value	Dux_off+Zfp352_OE vs Dux_off+Empty_OE
Gene	rep1	rep2	rep3	rep1	rep2	rep3		Dux	0.0127
GAPDH	17.41	17.7	17.61	16.73	17.03	16.91		MT2	0.0158
Dux	27.47	28.09	28	27.82	27.82	27.92		Zscan4c	0.038
MT2_Mm	13.89	14.43	13.99	13.78	13.98	13.97		Zscan4d	0.0275
Zscan4c	17.43	16.78	16.83	17.13	17.75	17.51		Zscan4f	0.0339
Zscan4d	17.96	18.56	17.98	18.12	18.1	18.11
Zscan4f	18.05	18.16	17.77	18.03	18.18	17.73
Zfp352	24.26	24.17	24.25	17.83	17.85	17.84
Trim43a	26.93	26.3	25.01	22.49	22.83	22.31

## Sheet: Fig1G
independent samples	PlaB_off+Empty_OE			PlaB_off+Zfp352_OE
Gene	rep1	rep2	rep3	rep1	rep2	rep3		P value	PlaB_off+Zfp352_OE vs PlaB_off+Empty_OE
GAPDH	20.57	20.61	20.63	21.06	21.08	21.5		DUX(endo)	0.0293
DUX(endo)	27.43	27.1	27.73	28.51	28.81	29.15		MT2_Mm	0.0028
MT2_Mm	14.19	14.16	14.21	14.9	14.83	15.32		Zscan4c	0.0007
GAPDH	18.67	18.75	18.85	19.19	19.06	18.98		Zscan4d	<0.0001
Zscan4c	21.09	21.24	21.17	22.67	22.6	23.06		Zscan4f	0.0001
Zscan4d	22.6	22.59	22.71	24.17	24.06	24.03
Zscan4f	22.58	22.59	22.7	24.04	24.23	23.82

## Sheet: Fig2C
Expected overlapped gene number
Condition	Zygote	Early2C	Midlate2C	4C	8C-16C	Blastocyst
Zfp352OE-up genes	67.1096	69.2406	66.044	22.3233	5.11793	13.0656
DuxOE-up genes	201.504	207.903	198.305	67.0282	15.3672	39.2309
Observed overlapped gene number
Condition	Zygote	Early2C	Midlate2C	4C	8C-16C	Blastocyst
Zfp352OE-up genes	65	57	98	58	20	37
DuxOE-up genes	257	277	714	224	33	44
Observed/Expected
Condition	Zygote	Early2C	Midlate2C	4C	8C-16C	Blastocyst
Zfp352OE-up genes	0.968566	0.823217	1.48386	2.59819	3.90783	2.83187
DuxOE-up genes	1.27541	1.33235	3.60052	3.34188	2.14743	1.12157
Adjusted P value	Zygote	Early2C	Midlate2C	4C	8C-16C	Blastocyst
Dux-up	0.99927	0.99927	3.282e-152	2.709e-30	0.0388057	0.99927
Zfp352-up	1	1	1	0.000604407	0.000432	0.00102924

## Sheet: Fig2D
SampleGroup	GeneRatio	Adjusted P value	Count	Description
Zfp352-up	45/628	1.33542e-17	45	ncRNA processing
Zfp352-up	22/628	1.36389e-06	22	rRNA processing
Zfp352-up	17/628	6.55683e-07	17	tRNA processing
Zfp352-up	32/628	5.58638e-06	32	mRNA processing
Zfp352-up	29/628	1.77879e-08	29	ribosome biogenesis
Zfp352-up	28/628	2.00893e-05	28	RNA splicing
Zfp352-up	27/615	2.07581e-06	27	ubiquitin-like protein ligase binding
Zfp352-up	26/615	2.07581e-06	26	ubiquitin protein ligase binding
Zfp352-up	24/628	5.31423e-06	24	mRNA splicing, via spliceosome
Zfp352-up	20/628	0.0478994	20	regulation of DNA-binding transcription factor activity
Dux-up	45/1416	8.82e-07	45	DNA-binding transcription repressor activity
Dux-up	41/1408	0.00594468	41	urogenital system development
Dux-up	42/1408	0.0181217	42	Wnt signaling pathway
Dux-up	42/1408	0.0181217	42	cell-cell signaling by wnt
Dux-up	45/1408	0.0177605	45	pattern specification process
Dux-up	41/1416	0.0301074	41	channel activity
Dux-up	39/1408	0.0363054	39	sensory system development

## Sheet: Fig2F
Embryo group	Total embryo number	D2	D3	D4
Uninjected	51	died-0 6c-8 4c-39 3c-1 2c-3	died-2 morula-45 8c-1 6c-3	died-14 blastocyst-37
siMERVL	44	died-3 6c-3 4c-24 3c-7 2c-7	died-15 morula-24 8c-1 6c-4	died-22 blastocyst-22
siZfp352	42	died-0 6c-3 4c-31 3c-4 2c-4	died-13 morula-23 8c-3 6c-3	died-25 blastocyst-17
siNC	41	died-0 6c-5 4c-32 3c-1 2c-3	died-5 morula-33 8c-1 6c-2	died-13 blastocyst-28
D2
Percentage	Uninjected	siNC	siMERVL	siZfp352
Died	0	0	6.81818	0
2C	5.88235	7.31707	15.9091	9.52381
3C	1.96078	2.43902	15.9091	9.52381
4C	76.4706	78.0488	54.5455	73.8095
6C	15.6863	12.1951	6.81818	7.14286
D3
	Uninjected	siNC	siMERVL	siZfp352
Morula	88.2353	80.4878	54.5455	54.7619
8C	1.96078	2.43902	2.27273	7.14286
6C	5.88235	4.87805	9.09091	7.14286
Died	3.92157	12.1951	34.0909	30.9524
D4
	Uninjected	siNC	siMERVL	siZfp352
Blastocyst	72.549	68.2927	50	40.4762
Died	27.451	31.7073	50	59.5238

## Sheet: Fig3B
	ZFP352 binding sites
TE	Observed binding number	Expected binding number	Adjusted P value
Rep.B1_Mus2.SINE.Alu	2150	43	0
Rep.MT2_Mm.LTR.ERVL	1896	6	0
Rep.B1_Mm.SINE.Alu	1211	25	0
Rep.B1_Mus1.SINE.Alu	780	63	0
Rep.B1_Mur4.SINE.Alu	115	20	2.5851e-42
Rep.MT2C_Mm.LTR.ERVL	89	4	1.02889e-94
Rep.B1_Mur3.SINE.Alu	83	9	1.01469e-35
Rep.B1_Mur1.SINE.Alu	56	20	3.64888e-10
Rep.PB1D9.SINE.Alu	50	12	7.8015e-16
Rep.B4A.SINE.B4	49	55	0.998266
Rep.ID_B1.SINE.B4	48	42	0.0233591
Rep.B3A.SINE.B2	39	38	0.998266
Rep.B1_Mur2.SINE.Alu	35	18	0.00018672
Rep.MERVL-int.LTR.ERVL	35	17	0.00018672
Rep.RSINE1.SINE.B4	32	49	0.998266
Rep.MT2B2.LTR.ERVL	29	2	8.48439e-24
Rep.RLTR9E.LTR.ERVK	25	3	1.01e-17
Rep.PB1D10.SINE.Alu	22	27	0.998266
Rep.B4.SINE.B4	19	30	0.998266
Rep.MT2B.LTR.ERVL	19	1	1.94804e-11

## Sheet: Fig3C
TE	condition	Adjusted P value	overlap
MT2_Mm.LTR.ERVL	ZFP352_DUX	1e-100	1508
B1_Mus2.SINE.Alu	ZFP352_DUX	4.08e-06	24
MT2C_Mm.LTR.ERVL	ZFP352_DUX	2.91e-28	23
B1_Mm.SINE.Alu	ZFP352_DUX	3.56e-05	17
RLTR9E.LTR.ERVK	ZFP352_DUX	1.81e-18	15
B1_Mus1.SINE.Alu	ZFP352_DUX	0.594278	13
RMER6A.LTR.ERVK	ZFP352_DUX	1.72e-05	9
B1_Mur3.SINE.Alu	ZFP352_DUX	0.19775	5
MT2A.LTR.ERVL	ZFP352_DUX	0.603965	2
RLTR13B1.LTR.ERVK	ZFP352_DUX	0.247257	2
RMER6C.LTR.ERVK	ZFP352_DUX	0.594278	2
RLTR13D6.LTR.ERVK	ZFP352_DUX	0.594278	1
RMER6D.LTR.ERVK	ZFP352_DUX	1	0
RLTR20C2_MM.LTR.ERVK	ZFP352_DUX	1	0
RLTR17.LTR.ERVK	ZFP352_DUX	1	0
ORR1A0-int.LTR.ERVL?MaLR	ZFP352_DUX	1	0
MERVL-int.LTR.ERVL	ZFP352_DUX	1	0
B1_Mur4.SINE.Alu	ZFP352_DUX	1	0
MT2_Mm.LTR.ERVL	ZFP352	1e-100	1896
B1_Mus2.SINE.Alu	ZFP352	1e-100	2150
MT2C_Mm.LTR.ERVL	ZFP352	4.69e-92	89
B1_Mm.SINE.Alu	ZFP352	1e-100	1211
RLTR9E.LTR.ERVK	ZFP352	2.13e-17	25
B1_Mus1.SINE.Alu	ZFP352	1e-100	780
RMER6A.LTR.ERVK	ZFP352	0.0155506	15
B1_Mur3.SINE.Alu	ZFP352	1.55e-35	83
MT2A.LTR.ERVL	ZFP352	0.938402	7
RLTR13B1.LTR.ERVK	ZFP352	0.77638	4
RMER6C.LTR.ERVK	ZFP352	1	4
RLTR13D6.LTR.ERVK	ZFP352	1	2
RMER6D.LTR.ERVK	ZFP352	1	0
RLTR20C2_MM.LTR.ERVK	ZFP352	0.00174561	6
RLTR17.LTR.ERVK	ZFP352	1	0
ORR1A0-int.LTR.ERVL?MaLR	ZFP352	1	0
MERVL-int.LTR.ERVL	ZFP352	1	0
B1_Mur4.SINE.Alu	ZFP352	4.06e-42	115
MT2_Mm.LTR.ERVL	DUX	1e-100	1843
B1_Mus2.SINE.Alu	DUX	1	66
MT2C_Mm.LTR.ERVL	DUX	1e-100	181
B1_Mm.SINE.Alu	DUX	1	36
RLTR9E.LTR.ERVK	DUX	1e-100	146
B1_Mus1.SINE.Alu	DUX	1	83
RMER6A.LTR.ERVK	DUX	1e-100	451
B1_Mur3.SINE.Alu	DUX	0.125854	33
MT2A.LTR.ERVL	DUX	1.41e-23	64
RLTR13B1.LTR.ERVK	DUX	1e-100	198
RMER6C.LTR.ERVK	DUX	1e-100	307
RLTR13D6.LTR.ERVK	DUX	1e-100	142
RMER6D.LTR.ERVK	DUX	1e-100	115
RLTR20C2_MM.LTR.ERVK	DUX	1.63e-41	42
RLTR17.LTR.ERVK	DUX	1e-100	113
ORR1A0-int.LTR.ERVL?MaLR	DUX	1	0
MERVL-int.LTR.ERVL	DUX	1	0
B1_Mur4.SINE.Alu	DUX	1	23

## Sheet: Fig3E
Zfp352OE_DEG around MT2_Mm RAD									Zfp352OE_DEG around SINE_B1 RAD
up	dw	total	type	dist	P value_up	P value_dw			up	dw	total	type	dist	P value_up	P value_dw
307	495	10321	covered_genes	-1000kb to -500kb	0.114227	0.999998			28895	60006	970406	covered_genes	-1000kb to -500kb
136	300	6173	covered_genes	-500kb to -200kb	0.999824	0.997372			20120	39817	637197	covered_genes	-500kb to -200kb
45	82	2085	covered_genes	-200kb to -100kb	0.97404	0.99975			7976	14157	232541	covered_genes	-200kb to -100kb
40	44	1079	covered_genes	-100kb to -50kb	0.0355528	0.984927			4455	7068	123081	covered_genes	-100kb to -50kb
24	17	584	covered_genes	-50kb to -25kb	0.0278701	0.998387			2482	3331	64630	covered_genes	-50kb to -25kb
13	8	296	covered_genes	-25kb to -10kb	0.043817	0.985316			1631	1978	40666	covered_genes	-25kb to -10kb
7	5	101	covered_genes	-10kb to -5kb	0.00804801	0.492081			611	748	14248	covered_genes	-10kb to -5kb	2.28089e-103	0.995375
3	1	49	covered_genes	-5kb to -2kb	0.0498002	0.763867			321	432	8954	covered_genes	-5kb to -2kb	1.43558e-08	0.999951
1	0	10	covered_genes	-2kb to -1kb	0.0310829	0.435058			113	114	2876	covered_genes	-2kb to -1kb	0.00011472	0.99998
4	0	26	covered_genes	-1kb to 0kb	0.000724728	0.773553			73	62	1515	covered_genes	-1kb to 0kb	3.22568e-06	0.995327
1	0	10	covered_genes	0kb to 1kb	0.0310829	0.435058			73	59	1425	covered_genes	0kb to 1kb	3.319e-07	0.992277
1	0	9	covered_genes	1kb to 2kb	0.0253359	0.401851			119	104	2873	covered_genes	1kb to 2kb	6.75127e-06	1
4	2	48	covered_genes	2kb to 5kb	0.0113243	0.502275			321	404	8975	covered_genes	2kb to 5kb	1.90727e-08	1
3	1	109	covered_genes	5kb to 10kb	0.37363	0.98548			578	695	14163	covered_genes	5kb to 10kb	8.90616e-66	1
9	10	286	covered_genes	10kb to 25kb	0.295001	0.925298			1646	1992	40738	covered_genes	10kb to 25kb
21	26	554	covered_genes	25kb to 50kb	0.0720404	0.78467			2532	3317	64799	covered_genes	25kb to 50kb
30	29	1040	covered_genes	50kb to 100kb	0.413817	0.99999			4582	6804	122792	covered_genes	50kb to 100kb
62	100	2105	covered_genes	100kb to 200kb	0.344378	0.951068			7940	13465	230625	covered_genes	100kb to 200kb
207	268	6088	covered_genes	200kb to 500kb	0.000921013	0.999998			19509	39841	629758	covered_genes	200kb to 500kb
281	516	10233	covered_genes	500kb to 1000kb	0.762666	0.99885			27268	59270	969996	covered_genes	500kb to 1000kb

## Sheet: Fig3F
DuxOE_DEG around MT2_Mm RAD									DuxOE_DEG around SINE_B1 RAD
up	dw	total	type	dist	P value_up	P value_dw			up	dw	total	type	dist	P value_up	P value_dw
658	186	10321	covered_genes	-1000kb to -500kb	0.268373	0.531413			57330	21651	970406	covered_genes	-1000kb to -500kb
533	110	6173	covered_genes	-500kb to -200kb	6.44297e-19	0.564714			38272	14818	637197	covered_genes	-500kb to -200kb
176	40	2085	covered_genes	-200kb to -100kb	1.54261e-05	0.31653			13814	5742	232541	covered_genes	-200kb to -100kb
142	14	1079	covered_genes	-100kb to -50kb	6.06565e-18	0.886121			7188	3112	123081	covered_genes	-100kb to -50kb
85	0	584	covered_genes	-50kb to -25kb	1.04756e-13	0.99998			3727	1524	64630	covered_genes	-50kb to -25kb
70	0	296	covered_genes	-25kb to -10kb	3.00289e-23	0.995737			2370	907	40666	covered_genes	-25kb to -10kb
37	1	101	covered_genes	-10kb to -5kb	2.35926e-20	0.54963			856	335	14248	covered_genes	-10kb to -5kb	0.985311	1.03746e-18
15	0	49	covered_genes	-5kb to -2kb	2.44983e-08	0.592746			552	174	8954	covered_genes	-5kb to -2kb	0.698873	0.107872
5	0	10	covered_genes	-2kb to -1kb	1.01683e-05	0.167369			175	51	2876	covered_genes	-2kb to -1kb	0.654821	0.534062
15	0	26	covered_genes	-1kb to 0kb	1.54219e-13	0.378988			132	35	1515	covered_genes	-1kb to 0kb	4.30418e-05	0.0592222
7	0	10	covered_genes	0kb to 1kb	9.44593e-09	0.167369			102	24	1425	covered_genes	0kb to 1kb	0.0714019	0.599454
4	0	9	covered_genes	1kb to 2kb	9.82006e-05	0.151974			181	54	2873	covered_genes	1kb to 2kb	0.454736	0.35555
15	0	48	covered_genes	2kb to 5kb	1.75153e-08	0.585202			550	134	8975	covered_genes	2kb to 5kb	0.761005	0.998413
44	1	109	covered_genes	5kb to 10kb	7.28627e-26	0.591097			817	272	14163	covered_genes	5kb to 10kb	0.999981	0.0488255
62	2	286	covered_genes	10kb to 25kb	9.55378e-19	0.894185			2367	900	40738	covered_genes	10kb to 25kb
90	13	554	covered_genes	25kb to 50kb	1.9812e-17	0.134591			3741	1393	64799	covered_genes	25kb to 50kb
112	10	1040	covered_genes	50kb to 100kb	6.18553e-09	0.983265			7188	2765	122792	covered_genes	50kb to 100kb
175	40	2105	covered_genes	100kb to 200kb	3.83733e-05	0.339353			13379	5343	230625	covered_genes	100kb to 200kb
457	95	6088	covered_genes	200kb to 500kb	1.83566e-06	0.956319			36311	15233	629758	covered_genes	200kb to 500kb
708	200	10233	covered_genes	500kb to 1000kb	9.971e-05	0.0662419			56798	23046	969996	covered_genes	500kb to 1000kb

[truncated: 56 more sheets: Fig3G, Fig3H, Fig4A, Fig4B, Fig4C, Fig4D, Fig4E, Fig4F, Fig4G, Fig4H, Fig4I, Fig4J, Fig4K, Fig5C, Fig5D, Fig5E, Fig5F, Fig5G, Fig5H, SupFig1B …]
